# Supplementary material for: Exploring customer retention dynamics: A comparative investigation of factors affecting customer retention in the banking sector using mediation-moderation approach
Source: Heliyon. 2024 Aug 29;10(19):e36919. doi: 10.1016/j.heliyon.2024.e36919 (PMC11483330; doi:10.1016/j.heliyon.2024.e36919)
Supplement: Multimedia component 1 [file mmc1.xlsx]

## Sheet: Navigation
	SmartPLS report
	Please cite the use of SmartPLS: Ringle, C. M., Wende, S., and Becker, J.-M. 2022. "SmartPLS 4." Oststeinbek: SmartPLS GmbH, http://www.smartpls.com.
		complete
	Final results
	Path coefficients
	Indirect effects
	Total effects
	Outer loadings
	Outer weights
	Latent variables
	Residuals
	Simple slope analysis
	Quality criteria
	R-square
	f-square
	Construct reliability and validity
	Discriminant validity
	Collinearity statistics (VIF)
	Model fit
	Model selection criteria
	Algorithm
	Setting
	Stop criterion changes
	Posthoc minimum sample size
	Execution log
	Model and data
	Inner model
	Outer model
	Indicator data (original)
	Indicator data (standardized)
	Indicator data (correlations)

## Sheet: complete
	SmartPLS report
	Please cite the use of SmartPLS: Ringle, C. M., Wende, S., and Becker, J.-M. 2022. "SmartPLS 4." Oststeinbek: SmartPLS GmbH, http://www.smartpls.com.
	Final results
	Path coefficients
	Matrix
		CD	CRB	CS	CT	FT	SQ	FT x CS
	CD		-0.0267731	0.273487
	CRB
	CS		0.299377
	CT		0.22072	0.312236
	FT		0.102274
	SQ		0.274575	0.292478
	FT x CS		-0.0966066
	List
		Path coefficients
	CD -> CRB	-0.0267731
	CD -> CS	0.273487
	CS -> CRB	0.299377
	CT -> CRB	0.22072
	CT -> CS	0.312236
	FT -> CRB	0.102274
	SQ -> CRB	0.274575
	SQ -> CS	0.292478
	FT x CS -> CRB	-0.0966066
	Indirect effects
	Total indirect effects
		CD	CRB	CS	CT	FT	SQ	FT x CS
	CD		0.0818759
	CRB
	CS
	CT		0.0934764
	FT
	SQ		0.0875614
	FT x CS
	Specific indirect effects
		Specific indirect effects
	CT -> CS -> CRB	0.0934764
	SQ -> CS -> CRB	0.0875614
	CD -> CS -> CRB	0.0818759
	Total effects
	Matrix
		CD	CRB	CS	CT	FT	SQ	FT x CS
	CD		0.0551028	0.273487
	CRB
	CS		0.299377
	CT		0.314196	0.312236
	FT		0.102274
	SQ		0.362137	0.292478
	FT x CS		-0.0966066
	List
		Total effects
	CD -> CRB	0.0551028
	CD -> CS	0.273487
	CS -> CRB	0.299377
	CT -> CRB	0.314196
	CT -> CS	0.312236
	FT -> CRB	0.102274
	SQ -> CRB	0.362137
	SQ -> CS	0.292478
	FT x CS -> CRB	-0.0966066
	Outer loadings
	Matrix
		CD	CRB	CS	CT	FT	SQ	FT x CS
	CD1	0.819039
	CD2	0.832781
	CD3	0.824953
	CD4	0.825307
	CRB1		0.801665
	CRB2		0.807217
	CRB3		0.778918
	CRB4		0.72333
	CS1			0.744733
	CS2			0.785568
	CS3			0.763694
	CS4			0.840877
	CT1				0.779876
	CT2				0.787984
	CT3				0.808184
	CT4				0.761985
	FT1					0.706984
	FT2					0.74636
	FT3					0.75205
	FT4					0.968005
	SQ1						0.798446
	SQ2						0.813626
	SQ3						0.816922
	SQ4						0.767617
	FT x CS							1
	List
		Outer loadings
	CD1 <- CD	0.819039
	CD2 <- CD	0.832781
	CD3 <- CD	0.824953
	CD4 <- CD	0.825307
	CRB1 <- CRB	0.801665
	CRB2 <- CRB	0.807217
	CRB3 <- CRB	0.778918
	CRB4 <- CRB	0.72333
	CS1 <- CS	0.744733
	CS2 <- CS	0.785568
	CS3 <- CS	0.763694
	CS4 <- CS	0.840877
	CT1 <- CT	0.779876
	CT2 <- CT	0.787984
	CT3 <- CT	0.808184
	CT4 <- CT	0.761985
	FT1 <- FT	0.706984
	FT2 <- FT	0.74636
	FT3 <- FT	0.75205
	FT4 <- FT	0.968005
	SQ1 <- SQ	0.798446
	SQ2 <- SQ	0.813626
	SQ3 <- SQ	0.816922
	SQ4 <- SQ	0.767617
	FT x CS -> FT x CS	1
	Outer weights
	Matrix
		CD	CRB	CS	CT	FT	SQ	FT x CS
	CD1	0.339859
	CD2	0.25802
	CD3	0.268962
	CD4	0.345189
	CRB1		0.283588
	CRB2		0.333611
	CRB3		0.323391
	CRB4		0.347651
	CS1			0.297254
	CS2			0.317662
	CS3			0.309509
	CS4			0.3481
	CT1				0.304405
	CT2				0.310534
	CT3				0.330744
	CT4				0.328883
	FT1					0.0786914
	FT2					0.21972
	FT3					0.0888228
	FT4					0.737162
	SQ1						0.311729
	SQ2						0.322823
	SQ3						0.30258
	SQ4						0.314297
	FT x CS							1
	List
		Outer weights
	CD1 <- CD	0.339859
	CD2 <- CD	0.25802
	CD3 <- CD	0.268962
	CD4 <- CD	0.345189
	CRB1 <- CRB	0.283588
	CRB2 <- CRB	0.333611
	CRB3 <- CRB	0.323391
	CRB4 <- CRB	0.347651
	CS1 <- CS	0.297254
	CS2 <- CS	0.317662
	CS3 <- CS	0.309509
	CS4 <- CS	0.3481
	CT1 <- CT	0.304405
	CT2 <- CT	0.310534
	CT3 <- CT	0.330744
	CT4 <- CT	0.328883
	FT1 <- FT	0.0786914
	FT2 <- FT	0.21972
	FT3 <- FT	0.0888228
	FT4 <- FT	0.737162
	SQ1 <- SQ	0.311729
	SQ2 <- SQ	0.322823
	SQ3 <- SQ	0.30258
	SQ4 <- SQ	0.314297
	FT x CS -> FT x CS	1
	Latent variables
	Scores
		CD	CRB	CS	CT	FT	SQ	FT x CS
	0	1.45643	1.02715	1.32089	0.975272	0.663829	1.12922	0.876848
	1	0.218404	-0.746108	-0.755308	0.248764	0.365655	-0.758238	-0.276182
	2	1.05421	1.02715	1.32089	0.756266	0.596611	1.12922	0.78806
	3	-0.211083	-0.777948	-0.424876	-0.514429	0.478464	0.171539	-0.203288
	4	1.05421	1.02715	1.08391	1.23771	-0.681133	0.884834	-0.73829
	5	0.122918	-1.64161	-0.732431	-0.0550103	-2.0765	-1.01254	1.5209
	6	-0.480414	-0.0543005	1.32089	-0.507684	-1.19345	-0.279117	-1.57643
	7	1.45643	0.263726	1.08391	0.975272	-1.26882	0.884834	-1.37529
	8	1.05421	1.02715	1.32089	0.975272	0.537537	1.12922	0.71003
	9	1.25957	1.02715	1.32089	1.23771	-1.3116	1.12922	-1.73249
	10	0.0130478	-0.460971	-0.768967	0.214481	0.835711	0.424767	-0.642634
	11	0.738987	-1.29571	-0.233285	-1.27537	0.663829	-0.0968207	-0.154862
	12	1.05421	1.3054	1.32089	1.23771	-0.562986	1.12922	-0.743646
	13	0.0311282	-1.54138	0.0180579	-0.531648	0.411245	0.884834	0.00742624
	14	1.05421	1.02715	1.32089	0.73455	-2.0765	0.899323	-2.74284
	15	0.455143	-0.699438	0.846932	-1.01534	-1.90462	0.894399	-1.61309
	16	-1.47266	-2.09787	-2.03917	-1.27762	0.537537	0.41056	-1.09613
	17	-0.156148	0.214135	-0.429486	-0.473555	0.604755	-0.336638	-0.259734
	18	-1.73295	-1.54138	-2.53371	-1.54021	-0.160149	1.12922	0.40577
	19	-0.156688	1.3054	1.06104	1.23771	-0.681133	1.12922	-0.722707
	20	-1.02455	1.3054	0.786815	-0.512181	-2.24839	1.12922	-1.76906
	21	-0.928522	0.353097	-0.75691	0.515544	0.663829	0.899323	-0.502459
	22	-1.75049	0.766658	0.786815	-0.249743	0.470319	-0.0731255	0.370054
	23	1.25957	1.02715	1.32089	0.975272	1.39896	1.12922	1.84788
	24	-0.157229	0.0419617	-0.23559	-1.31656	0.768493	-1.04565	-0.181049
	25	1.05421	1.02715	1.08391	-1.01534	1.22708	0.650017	1.33005
	26	1.45643	1.3054	1.32089	1.23771	-0.517396	1.12922	-0.683426
	27	1.25957	1.02715	1.32089	0.472113	-1.55885	1.12922	-2.05907
	28	0.166497	-1.14954	-0.690581	0.455203	-0.643688	-0.0731255	0.444519
	29	0.249787	-0.606824	-0.676219	0.0273553	-1.31975	-0.743748	0.892437
	30	1.25957	1.3054	1.32089	1.23771	-1.5507	1.12922	-2.04831
	31	-1.03359	-0.499701	0.0758705	0.515544	0.470319	-0.0682014	0.0356833
	32	1.45643	1.02715	1.32089	1.23771	0.642201	1.12922	0.84828
	33	1.05421	1.02715	1.04667	1.23771	-0.920234	0.884834	-0.963184
	34	1.25957	1.02715	1.04667	0.73455	0.776637	1.12922	0.812886
	35	-1.2673	1.3054	0.312852	-0.791683	0.776637	1.12922	0.242972
	36	-0.567941	-1.04533	-0.730126	-1.50128	0.470319	-1.03124	-0.343392
	37	1.25957	1.02715	1.32089	0.977675	-0.264812	1.12922	-0.349789
	38	-0.828233	-0.771057	-1.74438	-1.05877	0.604755	-0.796423	-1.05492
	39	1.05421	1.02715	1.04667	0.474516	0.529392	0.884834	0.554101
	40	-0.827692	-1.23421	-1.27432	-0.514584	-1.02157	-0.56653	1.30181
	41	0.273339	0.503242	-0.000210083	-0.553518	0.298437	-0.317147	-6.26964e-05
	42	1.25957	1.02715	1.32089	0.754017	-0.928379	-0.0682785	-1.22629
	43	1.05421	1.3054	1.32089	0.975272	-1.55885	0.884834	-2.05907
	44	-0.978654	-0.228345	-0.239496	-0.526842	0.537537	-0.533347	-0.128738
	45	1.05421	1.02715	1.32089	0.975272	0.478464	0.884834	0.632
	46	-0.827692	-1.31669	-1.76726	-0.774618	0.298437	-1.48146	-0.527414
	47	-1.23045	-1.77692	-0.736337	-1.27522	-0.630205	-1.49595	0.464043
	48	1.05421	1.02715	1.32089	0.996987	1.46618	1.12922	1.93667
	49	-1.08852	-1.32755	-0.967107	-1.27537	0.604755	-1.49559	-0.584863
	50	-1.08852	-1.04533	-1.30766	-0.752903	-0.630205	-1.51964	0.824091
	51	1.06271	1.03801	1.08391	0.73455	-1.14786	1.12922	-1.24418
	52	1.25957	1.3054	1.32089	0.975272	1.168	1.12922	1.54281
	53	-0.407939	-0.777948	-0.256163	-0.77237	-0.458323	-0.748749	0.117405
	54	-1.07948	-0.603903	-1.49073	0.255509	0.470319	0.41056	-0.701119
	55	-0.883168	0.021289	-1.02883	-0.767564	1.4071	-0.0873324	-1.44767
	56	-1.13442	-1.32755	-0.22283	-2.28154	0.776637	-1.02167	-0.173058
	57	-1.29334	-1.04533	-0.22283	-0.774618	0.709419	-0.767803	-0.15808
	58	-1.29334	-1.81273	-0.754605	-1.29709	0.604755	-0.801347	-0.456351
	59	-0.622336	0.503242	-0.481087	-0.288678	0.604755	-0.571455	-0.29094
	60	1.45643	-1.00263	1.04667	-0.752748	0.604755	-1.97479	0.632982
	61	-0.33369	-1.04241	-0.493144	-1.27537	0.298437	-1.06442	-0.147172
	62	1.45643	1.3054	1.32089	1.23771	0.663829	1.12922	0.876848
	63	1.25957	1.02715	1.32089	0.73455	0.365655	0.884834	0.482992
	64	-0.946062	-1.55224	-0.730126	-1.01534	0.596611	-1.00754	-0.435601
	65	1.05421	1.02715	1.32089	1.23771	0.478464	0.635888	0.632
	66	-0.836732	0.00323099	-0.256163	-0.774464	-0.681133	-0.777729	0.174481
	67	0.254565	-0.428082	-0.738642	-0.5294	-1.44604	-0.101822	1.0681
	68	-0.622336	-0.7957	-1.01056	-1.27762	0.0674811	1.12922	-0.0681935
	69	-0.781797	-0.777948	-1.22466	-1.01534	-1.44604	-1.73997	1.77091
	70	0.249787	-0.235236	-0.472571	-0.548712	-0.297911	-0.537191	0.140784
	71	0.757067	-0.599933	-1.05631	1.23771	0.14617	-1.28939	-0.154401
	72	1.45643	0.0499016	1.32089	0.994739	-1.44604	0.654941	-1.91006
	73	-1.09702	1.3054	1.08391	0.450397	0.663829	0.410637	0.719533
	74	0.0770229	0.748907	-0.218923	-1.523	-0.562986	-1.47689	0.123251
	75	-0.845773	0.192413	-1.74207	-0.99347	0.411245	0.880269	-0.71642
	76	-1.73295	-0.731277	-0.455905	0.975272	-0.562986	1.12922	0.256668
	77	-1.75049	-0.0253816	-0.98768	1.23771	-1.49163	0.166255	1.47325
	78	-0.819193	-0.777948	-1.50509	-0.774618	-1.38696	-1.26113	2.08751
	79	0.0305877	-0.87024	-0.1902	-0.0720747	-1.25253	-0.78678	0.23823
	80	-1.03359	-1.27002	-1.24754	-1.27762	0.121216	-1.515	-0.151222
	81	-0.371085	-0.777948	-1.24754	-1.03465	0.537537	-0.786857	-0.670599
	82	0.802962	0.748907	-0.775881	0.734705	-1.61792	1.12922	1.25531
	83	-1.28484	-2.3048	-1.50509	-1.80009	0.663829	-1.0358	-0.999125
	84	0.551711	0.531112	-0.218923	0.493983	0.411245	0.405636	-0.0900312
	85	-0.827692	-1.77692	-2.29903	-1.76372	1.39896	-1.26113	-3.21625
	86	0.793921	1.03404	0.552138	0.977675	0.768493	0.654941	0.424314
	87	-0.764258	-0.0394697	-1.49658	0.511047	1.22708	-1.99384	-1.83642
	88	-0.0323064	-0.467861	-0.536595	-1.22193	-0.517396	-1.02588	0.277632
	89	0.446643	-1.23024	-0.196046	-0.0550103	-1.55885	-0.321789	0.305605
	90	1.05421	1.3054	0.826359	0.977675	-0.643688	0.884834	-0.531917
	91	-0.772757	-1.38508	-0.968708	0.214636	-1.31975	-1.51993	1.27845
	92	-1.73295	-0.777948	-0.989985	-0.550961	-1.5507	-1.50051	1.53517
	93	-0.631376	-1.27002	-1.76495	-0.531648	0.470319	-1.2657	-0.83009
	94	-1.28484	-1.28088	-1.01056	-1.03465	0.642201	-0.786857	-0.648981
	95	0.203352	-1.42778	-0.775881	-0.245247	1.23522	0.405636	-0.958386
	96	0.793921	0.541973	0.826359	0.994739	0.776637	0.899323	0.641781
	97	-1.08798	-1.81962	-0.973318	-1.27762	0.298437	-1.74489	-0.290474
	98	1.25107	1.3054	1.06334	0.734705	0.470319	0.645453	0.500109
	99	-0.371085	-1.28088	-0.996196	-1.27762	1.23522	-1.03124	-1.23052
	100	0.54267	1.03404	0.824054	1.23771	-0.571131	0.420125	-0.470643
	101	-1.07948	-0.784839	-1.24754	-1.01759	0.411245	-1.2657	-0.513044
	102	-0.827692	-1.54138	-0.713459	-1.27762	-0.962498	-1.97935	0.686703
	103	-0.244216	-1.22043	-0.493144	0.977675	0.298437	0.151688	-0.147172
	104	0.0311282	-0.0145208	-0.750699	-0.512335	-0.264812	-0.307659	0.198794
	105	-0.836732	-1.55224	-1.00825	-1.29019	0.365655	-0.796063	-0.368673
	106	-0.576441	-0.777948	-1.23087	-0.774618	0.411245	-0.786857	-0.50619
	107	-0.836732	-1.55913	-1.77931	-1.01534	0.663829	-1.49559	-1.18116
	108	0.166497	-0.0641124	-0.746792	-0.524594	0.365655	-0.791062	-0.273068
	109	0.140457	0.755797	0.824054	0.994739	0.596611	0.899323	0.49164
	110	0.739527	1.3054	0.5665	0.977675	0.478464	0.899323	0.27105
	111	-0.443019	-0.513483	-1.01517	-1.05172	-0.681133	-0.326713	0.691465
	112	1.19613	1.03404	1.32089	0.977675	-2.0765	0.401071	-2.74284
	113	0.446643	-0.87421	-0.956651	-1.07568	-1.19345	0.170819	1.14172
	114	-1.75049	-1.28088	-0.476478	-2.04082	-1.26882	-2.23822	0.604563
	115	-0.575901	0.588644	-0.443848	0.4528	0.537537	-0.504368	-0.238585
	116	-1.08798	-1.31669	-1.52797	-1.27762	-1.3116	-1.25157	2.00409
	117	-0.535349	-1.00555	-0.404303	-1.01549	0.835711	-0.106386	-0.337881
	118	-0.622336	-1.0493	-1.24523	-0.290926	0.663829	-0.552041	-0.826623
	119	-1.03359	-1.27002	0.0347247	-1.03465	-0.562986	-1.26606	-0.0195495
	120	-1.9383	-2.08012	-1.03344	-2.04082	0.411245	-2.46811	-0.424995
	121	-0.0413466	-0.610794	0.0301149	-1.04396	-2.0765	-0.83453	-0.0625337
	122	-1.28484	-1.54827	-0.971013	-1.27762	-1.90462	-1.74489	1.84941
	123	-1.94734	-2.09098	-0.750699	-2.02375	0.537537	-2.2096	-0.403528
	124	-1.07948	-1.81962	-0.98768	-1.28003	0.604755	-1.26606	-0.597305
	125	-1.94734	-2.09787	-1.75644	-1.76372	-0.160149	-2.22373	0.281291
	126	0.785422	1.02715	1.32089	1.23771	-0.681133	0.401071	-0.899705
	127	-1.07948	-1.54827	-1.00825	-1.03465	-2.24839	-1.49595	2.26694
	128	-0.622336	-0.777948	-1.72771	-1.25831	0.663829	-2.70293	-1.14691
	129	-0.836732	-0.777948	-2.01399	-1.78078	0.470319	-1.97971	-0.947218
	130	-0.970154	1.02715	-1.8084	0.994739	1.39896	0.199798	-2.52988
	131	-0.567941	1.02715	0.772453	0.754017	0.768493	1.12922	0.593624
	132	-0.047359	-0.0720523	-0.281346	0.272574	1.22708	0.424767	-0.345233
	133	-0.137374	-0.228345	0.350092	0.493828	-0.517396	-1.26149	-0.181136
	134	-1.08798	-1.32755	-0.971013	-0.271459	-1.55885	-0.307659	1.51366
	135	-0.119834	1.3054	0.789119	0.493983	-0.643688	0.175743	-0.507947
	136	-1.73295	0.192413	-0.730126	-0.495271	-1.31975	0.669431	0.96358
	137	0.328274	1.02715	0.535471	0.270325	-1.5507	0.880269	-0.830356
	138	0.415261	-0.0543005	-1.47991	-0.454088	0.470319	0.137996	-0.69603
	139	-0.740705	0.128412	-0.221228	0.71764	0.642201	-0.772445	-0.142073
	140	0.328274	1.02715	0.846932	0.732302	-0.920234	0.899323	-0.779375
	141	-0.279295	0.577783	-0.505566	0.994739	0.776637	-0.80091	-0.392642
	142	-1.02509	0.192413	-0.435332	-1.49903	0.776637	0.425049	-0.338095
	143	0.0492085	-0.453031	0.0370296	-0.516987	0.470319	-0.537191	0.0174157
	144	1.25957	1.3054	1.32089	1.23771	-0.264812	1.12922	-0.349789
	145	-1.74199	-1.0562	-1.27042	-1.78078	0.604755	-1.50051	-0.768291
	146	1.19613	1.3054	1.32089	0.994739	0.529392	1.12922	0.699272
	147	-0.585481	-0.0145208	0.786815	1.23771	-1.02157	-0.0682785	-0.803787
	148	-1.23045	0.192413	-0.967107	0.226894	0.298437	0.425049	-0.28862
	149	-0.228623	0.224995	-1.22697	-0.0550103	-0.928379	-1.26069	1.13909
	150	0.328274	1.02715	1.32089	0.994739	-1.55885	-0.0445833	-2.05907
	151	-0.639876	1.02715	0.549833	0.270325	0.537537	0.420485	0.295556
	152	1.25957	1.3054	1.32089	0.756266	0.478464	0.166255	0.632
	153	0.525131	1.02715	1.08391	1.23771	0.298437	1.12922	0.32348
	154	-1.4817	-1.05223	0.267096	-0.254549	-0.630205	-0.31266	-0.168325
	155	0.525131	0.755797	1.08391	0.513296	1.46618	0.880269	1.58921
	156	1.05421	1.02715	1.32089	0.975272	0.604755	0.884834	0.798818
	157	1.45643	1.3054	1.32089	1.23771	-0.630205	1.12922	-0.832434
	158	1.05421	1.3054	1.32089	1.23771	-1.14786	1.12922	-1.51621
	159	1.25957	1.3054	1.32089	1.23771	1.168	0.884834	1.54281
	160	0.684592	0.0390408	-0.281346	0.270325	-0.458323	-0.0392993	0.128947
	161	-1.23045	0.755797	1.06334	0.270325	0.470319	0.880269	0.500109
	162	-0.174228	1.02715	0.549833	0.47467	1.4071	0.185669	0.773673
	163	-0.33423	0.488411	1.08391	0.994739	0.776637	0.635888	0.841808
	164	0.328274	0.755797	1.06334	0.491734	0.709419	1.12922	0.754354
	165	-1.23045	0.192413	-1.22466	-0.575079	0.604755	-0.0831279	-0.740621
	166	0.588565	0.210165	0.786815	0.994739	0.604755	0.899323	0.47583
	167	0.597065	0.477551	-0.439238	0.513296	0.604755	0.899323	-0.265632
	168	-0.979195	-0.777948	-0.692886	0.489332	0.298437	-0.0827681	-0.206783
	169	0.811461	-0.256958	-0.53429	-0.215615	0.663829	-0.791421	-0.354677
	170	1.25957	1.02715	1.04667	1.23771	0.365655	1.12922	0.382721
	171	1.05421	1.02715	1.32089	0.715237	0.596611	0.884834	0.78806
	172	0.525131	1.02715	1.08391	-0.00677337	0.478464	-0.0491475	0.518613
	173	1.05421	1.02715	1.04667	0.975272	-0.681133	1.12922	-0.712924
	174	1.45643	1.3054	1.32089	1.23771	-1.44604	0.884834	-1.91006
	175	-0.970154	0.748907	1.08391	1.23771	0.0674811	1.12922	0.0731436
	176	0.525131	1.02715	0.809692	0.751769	-1.44604	0.391506	-1.17085
	177	1.45643	1.02715	1.08391	0.756266	-0.297911	0.880269	-0.32291
	178	0.209904	-0.941132	-0.212712	-0.00902175	0.14617	-0.820401	-0.0310922
	179	-1.23045	0.192413	-1.48683	-0.495271	-1.44604	0.640452	2.15001
	180	1.45643	-0.991773	0.549833	0.994739	0.663829	0.161614	0.364995
	181	1.25957	-1.00263	-0.181684	0.469864	-0.562986	1.12922	0.102285
	182	-0.639876	-0.987803	0.315157	0.508799	0.411245	0.880269	0.129607
	183	-0.567941	-0.539481	0.549833	0.515544	-0.562986	0.899323	-0.309549
	184	1.05421	1.3054	1.32089	0.975272	-1.49163	0.884834	-1.97028
	185	1.25957	1.3054	1.32089	1.23771	-1.38696	1.12922	-1.83203
	186	-0.549861	1.03404	0.288373	-0.307836	-1.25253	0.39607	-0.361195
	187	1.05421	1.3054	1.06104	1.23771	0.121216	0.884834	0.128614
	188	0.0492085	-0.228345	0.274011	-0.99843	0.537537	-0.0495074	0.147291
	189	1.25957	1.02715	1.04667	1.23771	-1.61792	1.12922	-1.69343
	190	1.45643	1.3054	1.32089	1.23771	0.663829	1.12922	0.876848
	191	1.05421	1.3054	1.32089	0.975272	0.411245	1.12922	0.543212
	192	1.45643	0.541973	1.32089	1.23771	1.39896	1.12922	1.84788
	193	1.05421	1.02715	1.08391	0.715237	0.768493	1.12922	0.832979
	194	1.45643	1.3054	1.32089	1.23771	1.22708	1.12922	1.62084
	195	-0.773298	0.210165	0.0615086	0.511047	-0.517396	1.12922	-0.0318243
	196	1.45643	1.3054	1.32089	1.23771	-1.55885	0.884834	-2.05907
	197	0.6435	-0.0651614	-0.486933	-2.02375	-0.643688	-0.077407	0.313433
	198	1.05421	1.3054	0.29849	0.751769	-1.31975	0.884834	-0.393931
	199	0.328274	-1.22335	0.824054	0.511047	-1.5507	-0.0735624	-1.27786
	200	0.999278	-0.499701	-0.499355	-0.531648	0.470319	0.880269	-0.234856
	201	-1.28484	-1.04533	-1.23318	-1.01759	0.642201	-1.27062	-0.791947
	202	-1.07948	-0.83151	-0.424876	-0.757399	1.23522	-0.322508	-0.524817
	203	1.20517	0.813329	1.06104	0.994739	0.776637	0.880269	0.82404
	204	-0.764258	-1.14849	0.535471	-0.249743	0.298437	-0.259986	0.159804
	205	-1.53609	1.3054	-0.969412	-2.02375	0.470319	-1.515	-0.455933
	206	0.291419	1.02715	0.0490866	-0.0114246	1.23522	0.175743	0.0606328
	207	0.346354	0.484441	0.306641	0.229143	-0.571131	0.15669	-0.175132
	208	-0.33423	0.47066	-0.695191	0.0273553	0.411245	-0.308019	-0.285894
	209	-1.73295	0.748907	0.275612	0.71764	-0.962498	0.180745	-0.265276
	210	0.56021	-0.991773	0.0552976	0.511047	0.298437	-0.0491475	0.0165028
	211	0.534171	0.759767	0.514898	0.732302	-0.264812	-0.0777669	-0.136351
	212	-0.979195	0.0350708	-0.727821	0.010291	0.365655	0.439539	-0.266131
	213	0.264839	-0.174784	0.294584	-0.0526075	0.411245	0.894399	0.121146
	214	-0.0937943	-1.59494	-1.01677	-1.52075	0.663829	-2.45855	-0.674961
	215	0.606105	-0.277937	0.0696595	0.754017	0.365655	-1.05522	0.0254713
	216	0.195392	0.484441	1.32089	0.996987	0.596611	0.894399	0.78806
	217	1.20517	0.263726	0.5665	0.994739	0.478464	0.420485	0.27105
	218	1.45643	0.263726	-0.218923	0.236197	-0.681133	0.161614	0.149116
	219	0.848856	0.495302	-0.225134	-0.475804	-2.0765	0.415201	0.467493
	220	0.848856	0.545943	0.549833	1.23771	-1.19345	0.631323	-0.6562
	221	1.00832	-0.453031	0.0386308	0.491734	-1.26882	-0.0682014	-0.0490155
	222	0.328274	-0.553263	1.04667	0.977675	0.537537	0.654941	0.562626
	223	-1.23895	-1.53741	-1.27042	-2.28619	-1.3116	-1.03124	1.66628
	224	-0.270796	0.809359	0.531565	1.23771	0.835711	0.645453	0.444235
	225	-1.4817	0.47066	-0.993891	-0.772215	0.663829	0.899323	-0.659774
	226	0.848856	-0.459922	1.04667	0.493983	-0.562986	0.425049	-0.589263
	227	-0.970154	0.210165	0.801176	-0.0308919	0.411245	0.405995	0.32948
	228	0.525131	1.02715	-0.455905	1.23771	-2.0765	-0.0491475	0.946688
	229	0.391709	0.531112	0.549833	0.756266	-1.90462	1.12922	-1.04722
	230	1.45643	1.02715	1.06334	0.756266	0.537537	-1.9942	0.571585
	231	1.25957	0.802468	-0.225134	-0.271459	0.604755	1.12922	-0.136151
	232	0.140457	1.03801	1.04667	-1.54021	-0.160149	0.664507	-0.167623
	233	0.999818	-0.481643	-0.281346	-0.774618	-0.681133	-0.53291	0.191634
	234	-1.33073	-1.32358	-0.482689	-1.03706	-2.24839	-1.247	1.08527
	235	-0.630836	-1.31669	-1.48452	-1.76147	0.663829	-1.23251	-0.985468
	236	-1.08798	-1.80876	-0.241801	-0.514584	0.470319	-2.0034	-0.113724
	237	0.944883	0.524221	-1.24754	-1.52059	1.39896	-2.2096	-1.74526
	238	-1.29388	-1.54827	-0.441543	-2.02135	0.768493	-0.791781	-0.339322
	239	-1.02455	0.203274	-1.5074	-1.52075	1.22708	0.171539	-1.8497
	240	-1.23045	0.748907	0.535471	-0.0283345	-0.517396	-0.0590729	-0.277051
	241	0.354854	0.252865	-0.462116	0.734705	-1.55885	0.401431	0.720367
	242	0.534171	1.02715	1.06334	0.253261	-0.643688	0.894399	-0.684459
	243	-0.622336	-0.0572215	-0.45821	0.190363	-1.31975	-0.27904	0.60472
	244	-0.567941	-0.995743	-1.01056	-1.00052	-1.5507	-1.25157	1.56707
	245	1.45643	0.531112	-0.239496	0.994739	0.470319	1.12922	-0.11264
	246	0.990778	0.755797	1.08391	0.270325	0.642201	0.664507	0.69609
	247	-0.827692	1.02715	-0.204562	0.994739	-0.920234	0.157049	0.188244
	248	-1.4817	0.192413	-1.76495	-0.252146	0.776637	-1.28975	-1.37073
	249	0.990778	-2.03345	0.772453	0.47467	0.776637	0.415201	0.599916
	250	-0.827692	-1.55224	-0.241801	-1.75907	0.470319	-1.25157	-0.113724
	251	-1.02509	1.02715	0.535471	0.2317	-0.264812	0.899323	-0.141799
	252	-1.08798	0.759767	0.543622	-1.25591	0.604755	0.894399	0.328758
	253	-0.370544	-0.893011	-0.00481988	-0.750654	0.529392	-0.739184	-0.00255161
	254	1.25107	0.759767	-0.462116	-0.0114246	-1.02157	0.654941	0.472084
	255	0.0855226	0.481521	0.0552976	0.754017	0.298437	0.429691	0.0165028
	256	-1.53609	-2.31169	-1.72541	-0.553209	-0.928379	-0.317944	1.60183
	257	-1.29388	-1.81962	-1.54233	-0.774618	-1.55885	-1.27062	2.40426
	258	1.45643	1.02715	-0.462116	0.994739	0.537537	0.401431	-0.248404
	259	-0.416439	0.477551	0.0673546	-0.488217	0.478464	-0.782293	0.0322267
	260	-1.4902	-1.54827	-0.499355	-1.78078	0.298437	-2.2096	-0.149026
	261	-1.07044	-2.31169	-1.23318	-1.28003	-0.630205	-1.99384	0.777154
	262	0.944883	0.263726	0.543622	0.977675	1.46618	1.12922	0.797047
	263	-1.73295	-1.27399	0.846932	-0.752748	0.604755	1.12922	0.512187
	264	1.06271	1.02715	0.772453	0.751769	-0.630205	1.12922	-0.486803
	265	-0.836732	-1.81273	-0.773576	-1.8025	-1.14786	-1.50051	0.88796
	266	0.0311282	0.759767	0.803481	-0.273862	1.168	1.12922	0.93847
	267	-0.488914	-2.09098	-1.78162	-2.02615	-0.458323	-0.791498	0.816556
	268	-0.467652	-0.00762988	-0.519928	-1.52315	0.470319	-1.00298	-0.244532
	269	-1.74199	-1.54138	-0.975623	-1.27778	1.4071	-1.72584	-1.3728
	270	-0.33423	-0.331498	-0.785633	-0.767564	0.776637	-0.556245	-0.610152
	271	-0.827692	1.3054	0.772453	0.994739	0.709419	0.669431	0.547993
	272	-1.23045	-2.09787	-1.5097	-1.76612	0.604755	-1.25157	-0.913001
	273	-1.4817	-1.55224	-1.47016	0.231391	0.604755	-1.50051	-0.889086
	274	0.140457	0.748907	0.772453	0.751769	0.604755	0.161691	0.467145
	275	0.479236	-0.228345	0.809692	-0.0502046	0.298437	0.405995	0.241642
	276	-0.827692	-0.0145208	-1.26811	0.975272	0.663829	0.415561	-0.841809
	277	-1.22141	-2.02656	1.08391	0.751769	0.365655	0.669431	0.396338
	278	-1.69609	-2.09787	-1.48452	-1.54006	0.596611	-1.50551	-0.885681
	279	1.04571	0.748907	0.587073	1.23771	0.478464	0.669431	0.280893
	280	-0.819193	0.47066	-2.00424	0.751769	-0.681133	1.12922	1.36515
	281	0.990778	1.3054	1.04667	0.756266	-1.44604	0.635888	-1.51353
	282	0.597605	0.192413	-1.48452	-1.76131	0.0674811	-1.51044	-0.100177
	283	0.990778	0.263726	0.255039	0.212233	-1.44604	0.166255	-0.368796
	284	0.0855226	0.259756	0.312852	-0.774618	-0.297911	0.15669	-0.0932021
	285	-0.174228	0.47066	-0.181684	0.229297	0.14617	0.884834	-0.0265567
	286	-0.567941	1.3054	1.32089	0.756266	-1.44604	0.631323	-1.91006
	287	1.04571	0.748907	0.0386308	0.996987	0.663829	0.640452	0.0256443
	288	-1.08798	1.02715	0.327214	0.994739	-0.562986	1.12922	-0.184217
	289	0.857356	0.748907	0.0386308	0.226894	0.411245	-0.288965	0.0158867
	290	0.525131	1.3054	1.32089	0.994739	-0.562986	1.12922	-0.743646
	291	-1.4817	0.256835	0.0529927	0.712834	-1.49163	-0.327073	-0.0790454
	292	0.525131	0.809359	0.846932	0.994739	-1.38696	1.12922	-1.17466
	293	-1.03359	1.3054	0.772453	1.23771	-1.25253	1.12922	-0.967518
	294	0.525131	1.3054	0.772453	0.751769	0.121216	0.659583	0.0936336
	295	0.652	1.02715	0.29849	1.23771	0.537537	0.180668	0.160449
	296	-0.827692	1.3054	0.846932	0.751769	-1.61792	1.12922	-1.37027
	297	0.488276	1.02715	1.32089	0.253261	0.663829	0.884834	0.876848
	298	-0.119834	1.02715	0.535471	-0.0114246	0.411245	0.645453	0.22021
	299	-0.567941	-0.506592	0.772453	0.994739	1.39896	1.12922	1.08063
	300	0.525131	1.03404	1.32089	1.23771	0.768493	1.12922	1.0151
	301	1.04571	-0.0145208	0.512593	0.71764	1.22708	0.170819	0.628992
	302	-0.836732	1.3054	0.805786	-0.00902175	-0.517396	0.180668	-0.416911
	303	-0.970154	1.3054	0.29849	0.994739	-1.55885	1.12922	-0.4653
	304	1.04571	0.748907	0.29849	0.994739	-0.643688	0.199798	-0.192134
	305	-0.882627	1.3054	0.29849	0.751769	-1.31975	1.12922	-0.393931
	306	-0.567941	1.3054	0.772453	0.754017	-1.5507	0.425049	-1.19784
	307	-1.4817	-2.31169	-2.00424	-1.8025	0.470319	-1.7304	-0.942631
	308	-0.970154	0.47066	-0.478783	0.715237	0.642201	0.429691	-0.307475
	309	0.525131	1.3054	0.772453	1.23771	1.23522	0.899323	0.954151
	310	-1.74199	1.02715	1.08391	0.751769	0.776637	1.12922	0.841808
	311	1.45643	1.3054	1.32089	1.23771	0.298437	0.420125	0.394203
	312	1.45643	1.3054	1.32089	0.975272	0.776637	1.12922	1.02586
	313	-0.119834	-0.196505	-0.755308	-0.473401	0.448691	-0.758238	-0.3389
	314	1.45643	0.488411	1.32089	1.23771	0.835711	1.12922	1.10389
	315	0.935843	0.263726	-0.424876	-0.509932	0.0809645	0.171539	-0.0343999
	316	1.20517	-0.292768	1.08391	1.23771	-0.543371	0.884834	-0.588967
	317	-0.270796	-1.33047	-0.732431	-0.052762	-0.106414	-1.01254	0.0779406
	318	0.249787	-1.24507	1.32089	0.212233	-1.31975	-0.279117	-1.74324
	319	1.19613	0.0748506	1.08391	0.732302	-0.602444	0.884834	-0.652997
	320	1.45643	-0.239206	1.32089	0.975272	-0.661518	1.12922	-0.873796
	321	1.45643	0.0817415	1.32089	1.23771	0.776637	1.12922	1.02586
	322	-1.02455	0.0390408	-0.768967	0.212233	1.13823	0.424767	-0.875262
	323	0.935843	0.0817415	-0.233285	-1.03465	1.33174	-0.0968207	-0.310676
	324	1.45643	-0.688577	1.32089	1.23771	-0.543371	1.12922	-0.717736
	325	0.935843	0.263726	0.0180579	-0.290926	0.928904	0.884834	0.0167741
	326	1.45643	-0.742138	1.32089	0.975272	-0.0310506	0.899323	-0.0410146
	327	-1.2758	-1.32755	0.846932	-1.01759	-0.543371	0.894399	-0.460198
	328	0.16401	-1.69517	-2.03917	-1.51834	-2.05488	0.41056	4.19025
	329	0.935843	-1.06309	-0.429486	-0.235082	-1.28997	-0.336638	0.554025
	330	0.424301	-1.25624	-2.53371	-1.29949	-0.0534722	1.12922	0.135483
	331	1.45643	-1.29174	1.06104	0.994739	-1.24438	1.12922	-1.32033
	332	1.45643	-2.04431	0.786815	-0.0262406	-1.19345	1.12922	-0.939027
	333	0.131417	0.495302	-0.75691	0.751769	0.534211	0.899323	-0.40435
	334	-0.403677	-0.578212	0.786815	0.236197	0.622585	-0.0731255	0.489859
	335	1.45643	0.809359	1.32089	0.975272	0.776637	1.12922	1.02586
	336	-1.02455	0.213086	-0.23559	-0.832865	0.987978	-1.04565	-0.232758
	337	1.45643	0.263726	1.08391	-0.531648	1.46618	0.650017	1.58921
	338	1.45643	-0.203396	1.32089	1.23771	-0.661518	1.12922	-0.873796
	339	1.45643	0.0281799	1.32089	0.469864	-0.602444	1.12922	-0.795766
	340	-0.873587	-1.23526	-0.690581	0.212233	-0.315741	-0.0731255	0.218045
	341	0.18209	-2.04431	-0.676219	0.0296037	-0.661518	-0.743748	0.447331
	342	1.45643	-0.196505	1.32089	1.23771	-0.543371	1.12922	-0.717736
	343	0.944883	-1.31669	0.0758705	0.994739	0.231218	-0.0682014	0.0175427
	344	1.45643	0.802468	1.32089	1.23771	1.4071	1.12922	1.85864
	345	1.45643	-0.742138	1.04667	0.994739	-1.23291	0.884834	-1.29046
	346	1.45643	0.755797	1.04667	0.975272	1.46618	1.12922	1.53461
	347	1.45643	-0.314796	0.312852	-0.307991	-0.0453274	1.12922	-0.0141808
	348	-0.622336	-0.0434397	-0.730126	-1.25606	0.35751	-1.03124	-0.261027
	349	1.45643	0.755797	1.32089	0.977675	1.4071	1.12922	1.85864
	350	-1.17551	-0.321687	-1.74438	-1.54246	-0.340175	-0.796423	0.593395
	351	1.45643	-1.24507	1.04667	0.715237	0.65849	0.884834	0.689224
	352	-0.229163	-0.317717	-1.27432	-0.514584	-1.13438	-0.56653	1.44557
	353	-0.764258	0.766658	-0.000210083	-0.558015	0.574983	-0.317147	-0.000120794
	354	1.45643	-0.474752	1.32089	0.511047	-1.17384	-0.0682785	-1.55052
	355	1.45643	-0.7957	1.32089	0.975272	-0.661518	0.884834	-0.873796
	356	-1.42676	-1.08114	-0.239496	-0.772061	0.928904	-0.533347	-0.222469
	357	1.45643	0.488411	1.32089	0.732302	0.14617	0.884834	0.193075
	358	-0.773298	-0.542402	-1.76726	-0.531648	-0.503913	-1.48146	0.890543
	359	-0.873587	-1.58805	-0.736337	-1.27297	-1.08879	-1.49595	0.801716
	360	1.45643	0.766658	1.32089	1.23771	1.4071	1.12922	1.85864
	361	-0.873587	-0.321687	-0.967107	-1.27762	0.818902	-1.49559	-0.791966
	362	-1.53609	-0.546372	-1.30766	-0.755151	-1.13972	-1.51964	1.49036
	363	1.19613	-0.79967	1.08391	0.975272	-0.626879	1.12922	-0.679482
	364	1.45643	0.809359	1.32089	0.975272	1.39896	1.12922	1.84788
	365	-0.773298	0.270617	-0.256163	-0.776867	-1.17183	-0.748749	0.300178
	366	0.433341	-0.321687	-1.49073	0.977675	0.0756258	0.41056	-0.112738
	367	0.18209	-0.0543005	-1.02883	-1.01503	0.818902	-0.0873324	-0.842507
	368	-1.02455	0.223946	-0.22283	-1.79785	0.0165522	-1.02167	-0.00368833
	369	-0.873587	-0.531541	-0.22283	-0.774618	0.0756258	-0.767803	-0.0168517
	370	-0.622336	-0.585103	-0.754605	-1.54006	0.706093	-0.801347	-0.532821
	371	0.131417	0.0430107	-0.481087	0.192766	0.247508	-0.571455	-0.119073
	372	-0.252715	1.02715	1.04667	-0.7505	1.39896	-1.97479	1.46425
	373	0.0311282	-0.538432	-0.493144	-1.52059	0.432873	-1.06442	-0.213469
	374	1.45643	1.03404	1.32089	0.994739	1.39896	1.12922	1.84788
	375	1.45643	0.809359	1.32089	0.732302	0.835711	0.884834	1.10389
	376	-0.773298	-0.00365992	-0.730126	-0.531648	0.601429	-1.00754	-0.439119
	377	1.45643	0.263726	1.32089	1.23771	0.835711	0.635888	1.10389
	378	-0.613296	-2.13368	-0.256163	-1.49888	-1.26067	-0.777729	0.322938
	379	-0.773298	-0.531541	-0.738642	-0.536145	-0.232706	-0.101822	0.171886
	380	0.53363	-1.31669	-1.01056	-1.51834	-1.08065	1.12922	1.09205
	381	-1.02455	-1.6058	-1.22466	-0.531648	-1.08879	-1.73997	1.3334
	382	0.0311282	-1.81962	-0.472571	-0.310239	0.0708071	-0.537191	-0.0334614
	383	-0.270796	1.08072	-1.05631	0.265829	0.650346	-1.28939	-0.686969
	384	1.45643	0.227916	1.32089	0.996987	0.138025	0.654941	0.182317
	385	0.953924	-0.246097	1.08391	0.207427	0.0300356	0.410637	0.032556
	386	-0.110794	-0.553263	-0.218923	-1.76147	-1.59297	-1.47689	0.348737
	387	0.675552	-0.246097	-1.74207	-0.50753	0.0218909	0.880269	-0.0381356
	388	0.53363	-2.31566	-0.455905	0.975272	-1.3116	1.12922	0.597965
	389	0.693632	-2.36923	-0.98768	1.23771	-2.18931	0.166255	2.16234
	390	-0.371085	-1.54138	-1.50509	-1.01759	-1.08065	-1.26113	1.62647
	391	-1.67801	-0.225424	-0.1902	-0.0720747	-0.571131	-0.78678	0.108629
	392	-0.371085	-1.54827	-1.24754	-1.51834	-0.562986	-1.515	0.702347
	393	-1.02455	-0.239206	-1.24754	-1.03465	0.306581	-0.786857	-0.382472
	394	0.935843	-0.813758	-0.775881	0.736953	-1.2492	1.12922	0.969232
	395	-0.622336	-0.203396	-1.50509	-1.79785	0.706093	-1.0358	-1.06274
	396	0.944883	0.802468	-0.218923	0.736953	1.28081	0.405636	-0.2804
	397	-1.68705	-0.250067	-2.29903	-1.76147	0.247508	-1.26113	-0.569029
	398	1.45643	0.535082	0.552138	0.734705	1.2943	0.654941	0.71463
	399	-0.371085	-0.470782	-1.49658	0.270325	0.486608	-1.99384	-0.728247
	400	0.131417	-0.593043	-0.536595	-1.22193	-1.26067	-1.02588	0.67647
	401	-0.261756	-1.0562	-0.196046	-0.781672	-0.626879	-0.321789	0.122897
	402	1.45643	-0.817728	0.826359	0.977675	0.00358875	0.884834	0.0029656
	403	0.18209	-2.41193	-0.968708	-0.0260861	-0.975981	-1.51993	0.945441
	404	-0.371085	-1.77692	-0.989985	-0.550961	-1.3116	-1.50051	1.29846
	405	-0.622336	-0.777948	-1.76495	-0.533896	0.134699	-1.2657	-0.237738
	406	-0.371085	-0.742138	-1.01056	-1.27762	0.706093	-0.786857	-0.713548
	407	-0.873587	0.128412	-0.775881	-0.0112701	1.2943	0.405636	-1.00422
	408	1.45643	0.535082	0.826359	0.754017	1.2943	0.899323	1.06955
	409	-0.371085	-0.521423	-0.973318	-1.51834	0.0756258	-1.74489	-0.073608
	410	1.45643	0.755797	1.06334	0.736953	1.46618	0.645453	1.55905
	411	-0.371085	-0.239206	-0.996196	-1.51834	0.937049	-1.03124	-0.933484
	412	1.00832	-0.0543005	0.824054	1.23771	1.2943	0.420125	1.06657
	413	-0.819193	-1.31669	-1.24754	-1.25831	-1.95836	-1.2657	2.44313
	414	-0.827692	-1.28485	-0.713459	-1.51834	0.877975	-1.97935	-0.626399
	415	-0.354085	0.477551	-0.493144	0.00579423	0.768493	0.151688	-0.378978
	416	-0.174228	-0.763117	-0.750699	-0.273862	-1.08879	-0.307659	0.817353
	417	-0.371085	-1.32358	-1.00825	-1.05621	-0.630205	-0.796063	0.635406
	418	-0.371085	-0.788809	-1.23087	-1.01759	0.306581	-0.786857	-0.377363
	419	-0.836732	-0.203396	-1.77931	-0.774618	0.0165522	-1.49559	-0.0294516
	420	-1.02509	-0.49281	-0.746792	-0.774309	0.524054	-0.791062	-0.391359
	421	0.140457	1.03801	0.824054	0.754017	0.835711	0.899323	0.688671
	422	0.739527	0.766658	0.5665	0.977675	0.835711	0.899323	0.47343
	423	-0.443019	-0.773978	-1.01517	-1.05397	-0.903424	-0.326713	0.917127
	424	1.19613	-0.306856	1.32089	0.977675	-0.0554848	0.401071	-0.0732896
	425	0.446643	-1.85543	-0.956651	-1.07118	-1.08879	0.170819	1.04159
	426	-1.75049	-1.54827	-0.476478	-2.28379	-1.26067	-2.23822	0.600682
	427	-0.575901	0.0281799	-0.443848	-0.27611	-1.15601	-0.504368	0.513092
	428	-1.08798	-1.04533	-1.52797	-1.27537	0.193773	-1.25157	-0.296079
	429	-0.535349	-1.04533	-0.404303	-0.0503591	0.996122	-0.106386	-0.402735
	430	-0.622336	-0.777948	-1.24523	-0.533896	0.891459	-0.552041	-1.11007
	431	-1.03359	-1.28088	0.0347247	-1.03465	-1.36534	-1.26606	-0.0474109
	432	-1.9383	-1.54827	-1.03344	-2.28379	1.168	-2.46811	-1.20706
	433	-0.0413466	-1.51643	0.0301149	-1.27793	-0.756496	-0.83453	-0.0227818
	434	-1.28484	-1.04533	-0.971013	-1.51834	-1.08065	-1.74489	1.04932
	435	-1.94734	-2.31858	-0.750699	-2.0215	-1.49364	-2.2096	1.12127
	436	-1.07948	-0.777948	-0.98768	-1.52075	-1.20694	-1.26606	1.19207
	437	-1.94734	-1.81962	-1.75644	-1.76147	0.320065	-2.22373	-0.562174
	438	0.785422	1.3054	1.32089	0.994739	-1.44604	0.401071	-1.91006
	439	-1.07948	-0.777948	-1.00825	-1.27762	-1.42441	-1.49595	1.43616
	440	-0.622336	-1.81962	-1.72771	-1.25831	1.39896	-2.70293	-2.417
	441	-0.836732	-2.08701	-2.01399	-2.02375	1.39896	-1.97971	-2.81749
	442	-0.970154	0.762688	-1.8084	0.996987	0.596611	0.199798	-1.07891
	443	-0.567941	1.3054	0.772453	0.996987	1.4071	1.12922	1.08692
	444	-0.047359	-0.306856	-0.281346	0.996987	1.23522	0.424767	-0.347525
	445	-0.137374	-1.5443	0.350092	0.975272	-1.38696	-1.26149	-0.485564
	446	-1.08798	-1.28088	-0.971013	-0.512181	-1.08879	-0.307659	1.05723
	447	-0.119834	1.3054	0.789119	0.251013	-0.802087	0.175743	-0.632942
	448	-1.73295	-0.00762988	-0.730126	0.231391	-1.55885	0.669431	1.13815
	449	0.328274	1.3054	0.535471	0.756266	-1.19345	0.880269	-0.63906
	450	0.415261	0.762688	-1.47991	0.515544	0.306581	0.137996	-0.453713
	451	-0.740705	1.03404	-0.221228	-0.0112701	1.168	-0.772445	-0.258396
	452	0.328274	1.3054	0.846932	0.73455	-1.95021	0.899323	-1.6517
	453	-0.279295	0.499272	-0.505566	0.996987	1.4071	-0.80091	-0.711385
	454	-1.02509	-0.809788	-0.435332	-0.77237	0.529392	0.425049	-0.230461
	455	0.0492085	0.762688	0.0370296	-1.00293	1.39896	-0.537191	0.0518029
	456	1.25957	1.3054	1.32089	0.994739	1.22708	1.12922	1.62084
	457	-1.74199	-1.54827	-1.27042	-1.53781	1.28081	-1.50051	-1.62717
	458	1.19613	1.3054	1.32089	0.754017	-1.89928	1.12922	-2.50875
	459	-0.585481	-0.235236	0.786815	0.994739	1.04986	-0.0682785	0.826043
	460	-1.23045	-0.00762988	-0.967107	0.231391	1.23522	0.425049	-1.19459
	461	-0.228623	-0.542402	-1.22697	-0.052762	-1.20694	-1.26069	1.48087
	462	0.328274	0.535082	1.32089	0.996987	-0.928379	-0.0445833	-1.22629
	463	-0.639876	1.03404	0.549833	0.756266	0.596611	0.420485	0.328036
	464	1.25957	1.3054	1.32089	1.23771	1.10893	0.166255	1.46478
	465	0.525131	1.3054	1.08391	1.23771	0.478464	1.12922	0.518613
	466	-1.4817	-0.777948	0.267096	-0.254549	-0.450178	-0.31266	-0.120241
	467	0.525131	1.3054	1.08391	0.996987	1.2943	0.880269	1.40291
	468	1.05421	1.03801	1.32089	0.975272	1.22708	0.884834	1.62084
	469	1.45643	1.3054	1.32089	1.23771	0.247508	1.12922	0.326932
	470	1.05421	1.3054	1.32089	0.994739	-0.756496	1.12922	-0.999252
	471	1.25957	1.3054	1.32089	1.23771	0.663829	0.884834	0.876848
	472	0.684592	0.227916	-0.281346	-0.215615	0.65849	-0.0392993	-0.185263
	473	-1.23045	1.3054	1.06334	0.756266	1.168	0.880269	1.24199
	474	-0.174228	1.3054	0.549833	0.476918	1.22708	0.185669	0.674688
	475	-0.33423	1.3054	1.08391	0.996987	1.23522	0.635888	1.33887
	476	0.328274	1.3054	1.06334	0.496231	0.604755	1.12922	0.643061
	477	-1.23045	-1.54827	-1.22466	-0.572831	1.22708	-0.0831279	-1.50275
	478	0.588565	1.03404	0.786815	0.996987	1.168	0.899323	0.919003
	479	0.597065	1.03404	-0.439238	0.996987	1.22708	0.899323	-0.538979
	480	-0.979195	-0.243176	-0.692886	0.0078881	0.709419	-0.0827681	-0.491547
	481	0.811461	-2.0512	-0.53429	0.274822	0.663829	-0.791421	-0.354677
	482	1.25957	1.3054	1.04667	1.23771	0.776637	1.12922	0.812886
	483	1.05421	1.3054	1.32089	0.715237	0.768493	0.884834	1.0151
	484	0.525131	1.3054	1.08391	0.233948	0.709419	-0.0491475	0.768949
	485	1.05421	1.3054	1.04667	0.732302	-2.01743	1.12922	-2.11159
	486	1.45643	1.3054	1.32089	1.23771	-0.697423	0.884834	-0.921222
	487	-0.970154	1.3054	1.08391	1.23771	-1.14786	1.12922	-1.24418
	488	0.525131	1.3054	0.809692	0.756266	-1.25253	0.391506	-1.01416
	489	1.45643	1.3054	1.08391	1.23771	-1.08879	0.880269	-1.18015
	490	0.209904	-1.5443	-0.212712	0.236197	1.23522	-0.820401	-0.262747
	491	-1.23045	-0.781918	-1.48683	0.231391	-0.219222	0.640452	0.325945
	492	1.45643	-1.77587	0.549833	0.754017	1.33989	0.161614	0.736714
	493	1.25957	-0.00762988	-0.181684	0.472113	-0.509251	1.12922	0.0925227
	494	-0.639876	1.3054	0.315157	0.515544	1.168	0.880269	0.368104
	495	-0.567941	0.535082	0.549833	1.23771	-1.77833	0.899323	-0.977785
	496	1.05421	1.3054	1.32089	0.975272	-2.18117	0.884834	-2.88109
	497	1.25957	1.3054	1.32089	1.23771	-1.14786	1.12922	-1.51621
	498	-0.549861	0.227916	0.288373	-1.0345	-1.12624	0.39607	-0.324776
	499	1.05421	1.3054	1.06104	1.23771	-0.458323	0.884834	-0.486296
	500	0.0492085	-1.24904	0.274011	-0.0310464	0.537537	-0.0495074	0.147291
	501	1.25957	1.3054	1.04667	0.994739	-1.20694	1.12922	-1.26327
	502	1.45643	1.03404	1.32089	1.23771	1.2943	1.12922	1.70963
	503	1.05421	1.3054	1.32089	0.732302	1.2943	1.12922	1.70963
	504	1.45643	1.03404	1.32089	1.23771	0.604755	1.12922	0.798818
	505	1.05421	1.03404	1.08391	0.715237	1.39896	1.12922	1.51635
	506	1.45643	1.03404	1.32089	1.23771	1.33989	1.12922	1.76985
	507	-0.773298	1.03404	0.0615086	0.756266	-1.88299	1.12922	-0.11582
	508	1.45643	1.03404	1.32089	1.23771	-1.19345	0.884834	-1.57643
	509	0.6435	0.235856	-0.486933	-1.29259	-0.681133	-0.077407	0.331667
	510	1.05421	0.535082	0.29849	0.270325	-1.44604	0.884834	-0.431628
	511	0.328274	-0.506592	0.824054	0.756266	-1.08065	-0.0735624	-0.89051
	512	0.999278	0.541973	-0.499355	-0.533896	0.411245	0.880269	-0.205358
	513	-1.28484	-0.0145208	-1.23318	-1.01534	1.168	-1.27062	-1.44036
	514	-1.07948	0.317288	-0.424876	-1.23659	1.46618	-0.322508	-0.622944
	515	1.20517	0.263726	1.06104	0.996987	1.39896	0.880269	1.48435
	516	-0.764258	0.256835	0.535471	-0.735684	0.545682	-0.259986	0.292197
	517	-1.53609	-0.292768	-0.969412	-2.0215	1.4071	-1.515	-1.36406
	518	0.291419	0.263726	0.0490866	0.233794	1.168	0.175743	0.0573333
	519	0.346354	0.0390408	0.306641	0.472113	1.22174	0.15669	0.374635
	520	-0.33423	-0.560154	-0.695191	0.515544	-2.12209	-0.308019	1.47526
	521	-1.73295	0.317288	0.275612	0.71764	1.04986	0.180745	0.289353
	522	0.56021	0.274587	0.0552976	0.513296	0.604755	-0.0491475	0.0334415
	523	0.534171	-0.275016	0.514898	0.24861	-1.26882	-0.0777669	-0.653312
	524	-0.979195	0.274587	-0.727821	0.496231	-0.630205	0.439539	0.458676
	525	0.264839	0.263726	0.294584	-0.0503591	0.478464	0.894399	0.140948
	526	-0.0937943	-0.0680823	-1.01677	-1.52075	0.663829	-2.45855	-0.674961
	527	0.606105	0.802468	0.0696595	0.996987	0.18029	-1.05522	0.0125589
	528	0.195392	0.541973	1.32089	1.23771	0.768493	0.894399	1.0151
	529	1.20517	0.541973	0.5665	0.754017	0.709419	0.420485	0.401886
	530	1.45643	0.538003	-0.218923	0.2317	-1.02972	0.161614	0.225429
	531	0.848856	-0.0503306	-0.225134	-0.475804	-0.697423	0.415201	0.157014
	532	0.848856	0.535082	0.549833	0.751769	-1.44604	0.631323	-0.795079
	533	1.00832	0.00323099	0.0386308	0.496231	-1.25253	-0.0682014	-0.0483862
	534	0.328274	-0.221454	1.04667	0.734705	-1.36534	0.654941	-1.42906
	535	-1.23895	-0.288798	-1.27042	-2.52691	0.41939	-1.03124	-0.5328
	536	-0.270796	1.03801	0.531565	1.23771	1.10893	0.645453	0.589469
	537	-1.4817	0.538003	-0.993891	-1.01519	1.22174	0.899323	-1.21428
	538	0.848856	0.495302	1.04667	0.736953	-1.13972	0.425049	-1.19291
	539	-0.970154	0.217055	0.801176	0.212078	1.168	0.405995	0.935778
	540	0.525131	0.541973	-0.455905	1.23771	-0.86116	-0.0491475	0.392607
	541	0.391709	0.809359	0.549833	1.23771	-1.08879	1.12922	-0.598653
	542	1.45643	-0.239206	1.06334	0.751769	-1.84021	-1.9942	-1.95677
	543	1.25957	1.08072	-0.225134	-0.512181	-1.32789	1.12922	0.298954
	544	0.140457	0.759767	1.04667	-1.54246	0.65849	0.664507	0.689224
	545	0.999818	-0.0214117	-0.281346	-0.531648	-1.55885	-0.53291	0.438575
	546	-1.33073	-0.510562	-0.482689	-1.28003	-1.20694	-1.247	0.582575
	547	-0.630836	-0.564124	-1.48452	-1.52075	1.2943	-1.23251	-1.92141
	548	-1.08798	0.256835	-0.241801	-0.271614	1.2943	-2.0034	-0.312962
	549	0.944883	-0.292768	-1.24754	-1.5161	0.604755	-2.2096	-0.754456
	550	-1.29388	-0.275016	-0.441543	-2.0191	1.39896	-0.791781	-0.617701
	551	-1.02455	0.541973	-1.5074	-1.52075	1.33989	0.171539	-2.01974
	552	-1.23045	0.252865	0.535471	-0.752748	-1.49163	-0.0590729	-0.798724
	553	0.354854	0.535082	-0.462116	0.251013	-1.19345	0.401431	0.551514
	554	0.534171	0.0459317	1.06334	0.251013	-0.681133	0.894399	-0.724277
	555	-0.622336	0.813329	-0.45821	0.190363	-1.5507	-0.27904	0.710546
	556	-0.567941	-0.281907	-1.01056	-1.239	-1.08065	-1.25157	1.09205
	557	1.45643	0.541973	-0.239496	0.754017	0.411245	1.12922	-0.0984917
	558	0.990778	-0.232315	1.08391	0.513296	1.168	0.664507	1.26602
	559	-0.827692	0.531112	-0.204562	0.996987	-1.95021	0.157049	0.398939
	560	-1.4817	-0.517453	-1.76495	-0.495116	1.39896	-1.28975	-2.4691
	561	0.990778	-0.0145208	0.772453	0.476918	0.545682	0.415201	0.421513
	562	-0.827692	-0.292768	-0.241801	-1.27537	1.4071	-1.25157	-0.34024
	563	-1.02509	0.274587	0.535471	-0.249743	1.22708	0.899323	0.657065
	564	-1.08798	0.263726	0.543622	-1.01294	1.28081	0.894399	0.696278
	565	-0.370544	0.538003	-0.00481988	0.214481	-1.89928	-0.739184	0.00915432
	566	1.25107	0.813329	-0.462116	-0.252146	1.04986	0.654941	-0.485156
	567	0.0855226	-0.0105508	0.0552976	0.996987	1.23522	0.429691	0.0683049
	568	-1.53609	-0.292768	-1.72541	-0.548712	-1.20694	-0.317944	2.08246
	569	-1.29388	-0.0680823	-1.54233	-1.01759	-0.928379	-1.27062	1.43187
	570	1.45643	0.755797	-0.462116	0.996987	0.596611	0.401431	-0.275703
	571	-0.416439	-0.228345	0.0673546	0.476918	1.10893	-0.782293	0.0746916
	572	-1.4902	-0.0145208	-0.499355	-1.78078	0.478464	-2.2096	-0.238923
	573	-1.07044	-0.560154	-1.23318	-1.76372	-0.450178	-1.99384	0.555149
	574	0.944883	0.541973	0.543622	0.977675	1.2943	1.12922	0.703608
	575	-1.73295	0.541973	0.846932	-0.99347	1.22708	1.12922	1.03925
	576	1.06271	0.321258	0.772453	0.756266	0.247508	1.12922	0.191188
	577	-0.836732	-0.285877	-0.773576	-2.28619	-0.756496	-1.50051	0.585208
	578	0.0311282	0.0459317	0.803481	-0.271614	0.663829	1.12922	0.533374
	579	-0.488914	0.531112	-1.78162	-2.02391	0.65849	-0.791498	-1.17318
	580	-0.467652	0.274587	-0.519928	-1.03721	1.168	-1.00298	-0.607279
	581	-1.74199	-0.0680823	-0.975623	-1.03706	1.22708	-1.72584	-1.19717
	582	-0.33423	0.252865	-0.785633	-0.772061	1.23522	-0.556245	-0.970432
	583	-0.827692	0.813329	0.772453	0.754017	0.604755	0.669431	0.467145
	584	-1.23045	0.47066	-1.5097	-1.5209	1.22708	-1.25157	-1.85252
	585	-1.4817	-0.0145208	-1.47016	0.712834	1.168	-1.50051	-1.71715
	586	0.140457	0.541973	0.772453	0.756266	1.22708	0.161691	0.94786
	587	0.479236	0.813329	0.809692	-0.533896	0.709419	0.405995	0.574411
	588	-0.827692	-0.228345	-1.26811	0.975272	0.663829	0.415561	-0.841809
	589	-1.22141	0.321258	1.08391	0.756266	0.776637	0.669431	0.841808
	590	-1.69609	-0.292768	-1.48452	-1.53781	0.768493	-1.50551	-1.14084
	591	1.04571	0.541973	0.587073	1.23771	0.709419	0.669431	0.416481
	Correlations
		CD	CRB	CS	CT	FT	SQ	FT x CS
	CD	1	0.437312	0.623872	0.603492	-0.0287384	0.553727	0.0527554
	CRB	0.437312	1	0.609468	0.594905	0.0852105	0.607758	-0.0412659
	CS	0.623872	0.609468	1	0.683831	-0.0121606	0.664416	0.0563422
	CT	0.603492	0.594905	0.683831	1	-0.0385142	0.706199	0.0459484
	FT	-0.0287384	0.0852105	-0.0121606	-0.0385142	1	0.00325485	0.0696018
	SQ	0.553727	0.607758	0.664416	0.706199	0.00325485	1	0.0751363
	FT x CS	0.0527554	-0.0412659	0.0563422	0.0459484	0.0696018	0.0751363	1
	Covariances
		CD	CRB	CS	CT	FT	SQ	FT x CS
	CD	1	0.437312	0.623872	0.603492	-0.0287384	0.553727	0.0516661
	CRB	0.437312	1	0.609468	0.594905	0.0852105	0.607758	-0.0404138
	CS	0.623872	0.609468	1	0.683831	-0.0121606	0.664416	0.0551788
	CT	0.603492	0.594905	0.683831	1	-0.0385142	0.706199	0.0449997
	FT	-0.0287384	0.0852105	-0.0121606	-0.0385142	1	0.00325485	0.0681646
	SQ	0.553727	0.607758	0.664416	0.706199	0.00325485	1	0.0735849
	FT x CS	0.0516661	-0.0404138	0.0551788	0.0449997	0.0681646	0.0735849	0.95913
	Descriptives
		Mean	Median	Observed min	Observed max	Standard deviation	Excess kurtosis	Skewness	Number of observations used	Cramér-von Mises test statistic	Cramér-von Mises p value
	CD	6.71385e-17	0.0311282	-1.94734	1.45643	1	-1.27339	-0.0523124	592	1.61959	7.37e-10
	CRB	2.36297e-17	0.192413	-2.41193	1.3054	1	-0.830356	-0.454666	592	1.34898	7.37e-10
	CS	-1.14586e-16	0.0301149	-2.53371	1.32089	1	-1.12448	-0.225118	592	1.75903	7.37e-10
	CT	1.18524e-16	0.232747	-2.52691	1.23771	1	-1.04152	-0.463612	592	2.72564	7.37e-10
	FT	-3.99455e-17	0.365655	-2.24839	1.46618	1	-1.04723	-0.411471	592	2.8786	7.37e-10
	SQ	2.85057e-17	0.180668	-2.70293	1.12922	1	-0.748021	-0.614331	592	2.79339	7.37e-10
	Residuals
	Outer model scores
	Case index	CD1	CD2	CD3	CD4	CRB1	CRB2	CRB3	CRB4	CS1	CS2	CS3	CS4	CT1	CT2	CT3	CT4	FT1	FT2	FT3	FT4	SQ1	SQ2	SQ3	SQ4	FT x CS
	0	0.0245171	0.158422	0.0200182	-0.158152	0.10671	0.121282	0.197776	-0.387404	-0.0120537	0.06499	-0.127424	0.0642828	0.28267	0.265043	0.136131	-0.648788	0.840603	0.0185737	0.753526	-0.186064	0.0189799	-0.0499088	-0.0454962	0.0762382	-2.01561e-16
	1	-2.02501	1.18942	0.309416	0.863596	-0.848612	1.55269	-0.0991911	-0.705477	-1.08843	0.203956	1.45816	-0.553178	0.849256	-1.50976	-0.0629291	0.702765	0.300708	-0.541157	0.220999	0.10257	-0.686414	0.714618	-0.831733	0.747529	5.98606e-17
	2	0.353945	-0.302518	-0.380086	0.173797	0.10671	0.121282	0.197776	-0.387404	-0.0120537	0.06499	-0.127424	0.0642828	-1.12812	0.437616	0.313128	0.316057	0.888125	0.0687428	0.0473093	-0.120997	0.0189799	-0.0499088	-0.0454962	0.0762382	-1.81431e-16
	3	0.624392	0.751196	0.663723	-1.6934	-0.0307922	-0.0245927	-0.0743905	0.117917	-0.460318	-0.801638	-0.458465	1.53226	0.653658	-0.908373	-0.23234	0.486341	-0.529745	0.156923	0.136162	-0.00662963	-0.691316	-0.813025	0.73685	0.811367	4.33335e-17
	4	0.353945	-0.302518	-0.380086	0.173797	0.10671	0.121282	0.197776	-0.387404	0.164434	-0.494861	0.0535576	0.263555	0.0780012	0.0582465	-0.0759669	-0.0507959	-1.21133	-0.542152	0.251468	0.260603	0.214106	0.148926	0.154145	-0.513721	1.64632e-16
	5	-0.415047	-1.11874	0.388188	0.942401	1.45387	-0.128924	-1.07986	-0.0577354	-0.231272	-0.560033	1.44069	-0.572416	1.08616	0.294464	0.968788	-2.25763	-0.224821	0.499298	-0.212681	-0.0991961	0.254111	1.69268	-0.623984	-1.38991	-3.47584e-16
	6	-0.686774	0.97549	0.885908	-0.743258	0.973674	0.192758	-1.47715	0.394844	-0.0120537	0.06499	-0.127424	0.0642828	-1.72399	1.43359	-0.237791	0.481201	0.652274	-0.159776	0.636758	-0.0987312	-1.80644	1.09595	1.105	-0.397804	3.5466e-16
	7	0.0245171	0.158422	0.0200182	-0.158152	-0.0735715	-0.0639584	-0.0466731	0.164806	0.164434	-0.494861	0.0535576	0.263555	0.28267	0.265043	0.136131	-0.648788	1.45625	-0.103528	-0.820102	-0.0257794	0.214106	0.148926	0.154145	-0.513721	3.09056e-16
	8	0.353945	-0.302518	-0.380086	0.173797	0.10671	0.121282	0.197776	-0.387404	-0.0120537	0.06499	-0.127424	0.0642828	0.28267	0.265043	0.136131	-0.648788	0.17919	0.112833	0.0917356	-0.0638131	0.0189799	-0.0499088	-0.0454962	0.0762382	-1.63739e-16
	9	0.18575	0.32236	-0.549496	0.00431502	0.10671	0.121282	0.197776	-0.387404	-0.0120537	0.06499	-0.127424	0.0642828	0.0780012	0.0582465	-0.0759669	-0.0507959	-0.765596	-0.0715959	0.725611	0.0156358	0.0189799	-0.0499088	-0.0454962	0.0762382	3.90043e-16
	10	-1.85682	0.564544	0.478825	1.03308	-1.0772	1.32252	-1.16039	0.689001	1.54434	0.960701	-1.85996	-0.541693	0.0851978	0.864534	-0.821433	-0.0690773	0.719085	0.672564	0.624262	-0.352447	0.581444	0.523249	-1.79815	0.616985	1.42945e-16
	11	-0.919631	0.755891	-0.12004	0.433955	-0.408014	1.99634	-0.510192	-1.1083	1.1454	-0.206129	0.227356	-0.992136	-0.334489	0.473666	-0.403568	0.268204	0.840603	0.0185737	0.753526	-0.186064	0.997903	-1.36583	0.180033	0.239814	3.2354e-17
	12	0.353945	-0.302518	-0.380086	0.173797	-0.116351	-0.103324	-0.0189556	0.211695	-0.0120537	0.06499	-0.127424	0.0642828	0.0780012	0.0582465	-0.0759669	-0.0507959	0.206543	-0.630332	0.162615	0.146236	0.0189799	-0.0499088	-0.0454962	0.0762382	1.65847e-16
	13	-0.339868	0.549487	0.46391	-0.437573	-0.211074	-0.209833	-0.318839	0.670127	0.084013	0.34244	0.0354066	-0.41572	-0.123708	0.670047	-0.218424	-0.298504	-0.482223	0.207092	-0.570055	0.058438	0.214106	0.148926	0.154145	-0.513721	-4.44085e-18
	14	0.353945	-0.302518	-0.380086	0.173797	0.10671	0.121282	0.197776	-0.387404	-0.0120537	0.06499	-0.127424	0.0642828	-0.320392	0.454728	0.330678	-0.465362	-0.224821	0.499298	-0.212681	-0.0991961	-0.534938	0.137137	0.142308	0.252707	6.19117e-16
	15	0.844606	-0.599519	-1.3497	0.668213	-1.67832	1.51502	0.703552	-0.739235	0.340922	-1.05471	0.234539	0.462827	-0.537283	0.268763	0.172488	0.070062	-0.346339	1.15329	-0.341944	-0.265579	0.206468	0.141144	-0.629716	0.256487	3.62972e-16
	16	0.89179	0.210021	-0.491273	-0.652218	0.235048	0.239379	0.114624	-0.528071	-0.132296	0.466502	-0.0577747	-0.26137	0.45806	-0.306988	-0.401751	0.269917	0.17919	0.112833	0.0917356	-0.0638131	-0.144687	0.534808	0.541589	-0.927212	2.45764e-16
	17	1.34528	-0.0904474	0.618404	-1.73874	0.758479	-0.825419	0.831051	-0.599686	-2.20528	-0.798016	1.20933	1.53614	-1.7506	-0.158155	1.30705	0.455196	0.131668	0.0626639	0.797953	-0.128881	1.18938	-0.399559	0.375946	-1.1312	5.61313e-17
	18	0.339099	0.426786	-0.276545	-0.437398	-0.211074	-0.209833	-0.318839	0.670127	0.236001	0.108977	-0.512239	0.154474	-0.127946	0.682356	0.596683	-1.12592	0.672443	0.633558	-0.140339	-0.243713	0.0189799	-0.0499088	-0.0454962	0.0762382	-9.47557e-17
	19	0.57984	0.705897	-0.113062	-1.01043	-0.116351	-0.103324	-0.0189556	0.211695	-0.692727	0.269127	0.0710292	0.282792	0.0780012	0.0582465	-0.0759669	-0.0507959	-1.21133	-0.542152	0.251468	0.260603	0.0189799	-0.0499088	-0.0454962	0.0762382	1.61099e-16
	20	0.524772	-0.163154	-0.129029	-0.29418	-0.116351	-0.103324	-0.0189556	0.211695	-0.488506	0.484546	0.28045	-0.274386	-0.13889	-0.127719	-0.234157	0.484628	-0.103303	-0.154692	-0.0834167	0.0671865	0.0189799	-0.0499088	-0.0454962	0.0762382	3.98336e-16
	21	-0.319757	1.34867	0.523665	-1.1013	-1.72981	0.665391	0.72281	0.100161	-0.213042	0.95123	-1.03703	0.235933	-1.73118	0.627301	0.507675	0.499483	0.840603	0.0185737	0.753526	-0.186064	-0.534938	0.137137	0.142308	0.252707	1.11163e-16
	22	-0.412415	-0.354501	0.469836	0.304942	0.31554	-0.469934	-0.438416	0.601383	-0.488506	0.484546	0.28045	-0.274386	-0.343559	-0.334515	-0.446255	1.08262	0.226712	0.163002	-0.614481	0.00125451	0.978984	-0.61396	-1.39142	0.999176	-8.66579e-17
	23	0.18575	0.32236	-0.549496	0.00431502	0.10671	0.121282	0.197776	-0.387404	-0.0120537	0.06499	-0.127424	0.0642828	0.28267	0.265043	0.136131	-0.648788	0.320876	0.252177	-0.556097	-0.042412	0.0189799	-0.0499088	-0.0454962	0.0762382	-4.21719e-16
	24	-0.185596	1.50224	-0.844527	-0.282121	-0.688085	0.916545	-1.55213	1.12558	0.272913	-0.204318	1.06125	-0.990197	0.488424	1.28854	-0.370284	-1.29635	0.766607	0.722733	-0.0819545	-0.287379	1.75549	-0.593841	-1.37298	0.190601	3.82915e-17
	25	0.353945	-0.302518	-0.380086	0.173797	0.10671	0.121282	0.197776	-0.387404	0.164434	-0.494861	0.0535576	0.263555	-0.537283	0.268763	0.172488	0.070062	0.442394	-0.401813	-0.426833	0.123971	0.401594	0.339979	-0.430075	-0.333472	-3.04313e-16
	26	0.0245171	0.158422	0.0200182	-0.158152	-0.116351	-0.103324	-0.0189556	0.211695	-0.0120537	0.06499	-0.127424	0.0642828	0.0780012	0.0582465	-0.0759669	-0.0507959	-0.576387	0.117917	-0.628439	0.102105	0.0189799	-0.0499088	-0.0454962	0.0762382	1.52193e-16
	27	0.18575	0.32236	-0.549496	0.00431502	0.10671	0.121282	0.197776	-0.387404	-0.0120537	0.06499	-0.127424	0.0642828	-0.115723	0.661525	0.542776	-1.06335	0.159901	-0.669338	-0.601986	0.25497	0.0189799	-0.0499088	-0.0454962	0.0762382	4.64088e-16
	28	1.08102	1.23265	-1.8435	-0.549294	1.85169	0.27536	-1.46315	-0.413665	1.48596	-1.33892	-0.255548	0.180158	0.688259	0.674849	-1.01598	-0.252504	-1.2378	0.212176	-1.29023	0.224356	0.978984	-0.61396	-1.39142	0.999176	-1.03541e-16
	29	1.0128	-1.2244	-1.1803	0.837695	1.41661	-0.162727	-0.207682	-0.806225	0.601064	-1.35021	-0.266516	0.955846	-0.559662	-1.33529	0.902222	0.871475	-0.00913879	-0.065517	-0.0250326	0.02352	-1.43546	0.702829	-0.84357	1.51396	-2.05096e-16
	30	0.18575	0.32236	-0.549496	0.00431502	-0.116351	-0.103324	-0.0189556	0.211695	-0.0120537	0.06499	-0.127424	0.0642828	0.0780012	0.0582465	-0.0759669	-0.0507959	-0.596556	-0.675417	0.148657	0.247086	0.0189799	-0.0499088	-0.0454962	0.0762382	4.61649e-16
	31	-0.233703	-0.155626	-0.121571	0.441146	-0.253853	-0.249198	-0.291122	0.717016	0.0409581	-1.19501	0.823394	0.323431	-1.73118	0.627301	0.507675	0.499483	0.226712	0.163002	-0.614481	0.00125451	0.237578	-0.617966	-0.619392	0.995396	-1.08475e-17
	32	0.0245171	0.158422	0.0200182	-0.158152	0.10671	0.121282	0.197776	-0.387404	-0.0120537	0.06499	-0.127424	0.0642828	0.0780012	0.0582465	-0.0759669	-0.0507959	0.105194	0.816992	-0.743745	-0.165128	0.0189799	-0.0499088	-0.0454962	0.0762382	-1.95084e-16
	33	0.353945	-0.302518	-0.380086	0.173797	0.10671	0.121282	0.197776	-0.387404	0.192168	0.280409	0.0819973	-0.492895	0.0780012	0.0582465	-0.0759669	-0.0507959	-1.04229	-1.14597	-0.325485	0.492053	0.214106	0.148926	0.154145	-0.513721	2.15622e-16
	34	0.18575	0.32236	-0.549496	0.00431502	0.10671	0.121282	0.197776	-0.387404	0.192168	0.280409	0.0819973	-0.492895	-0.320392	0.454728	0.330678	-0.465362	0.0101496	0.716654	0.668689	-0.295263	0.0189799	-0.0499088	-0.0454962	0.0762382	-1.8706e-16
	35	0.723595	0.834899	-0.660682	-0.8217	-0.116351	-0.103324	-0.0189556	0.211695	-0.13553	-0.635157	0.642412	0.124159	0.0790863	0.87495	-0.79448	-0.100362	0.0101496	0.716654	0.668689	-0.295263	0.0189799	-0.0499088	-0.0454962	0.0762382	-5.78453e-17
	36	0.150793	0.252486	-0.505708	0.0568433	0.183562	-0.610246	0.133881	0.311325	0.64121	-0.561843	0.60679	-0.574354	-0.15831	-0.913175	0.565217	0.440341	0.226712	0.163002	-0.614481	0.00125451	0.269037	0.165586	0.167334	-0.598013	7.50988e-17
	37	0.18575	0.32236	-0.549496	0.00431502	0.10671	0.121282	0.197776	-0.387404	-0.0120537	0.06499	-0.127424	0.0642828	0.280796	0.26315	-0.652023	0.147346	0.746438	-0.0706012	0.695142	-0.142398	0.0189799	-0.0499088	-0.0454962	0.0762382	7.65492e-17
	38	-0.401898	0.469252	-0.29098	0.271664	-0.0363164	-0.0301552	-0.918854	0.913296	-0.351839	-0.511094	0.549231	0.278509	1.07818	0.302986	0.207589	-1.49277	0.131668	0.0626639	0.797953	-0.128881	0.0815488	-0.0254664	0.751553	-0.778262	2.36421e-16
	39	0.353945	-0.302518	-0.380086	0.173797	0.10671	0.121282	0.197776	-0.387404	0.192168	0.280409	0.0819973	-0.492895	-0.117597	0.659631	-0.245378	-0.26722	0.935647	0.118912	-0.658908	-0.055929	0.214106	0.148926	0.154145	-0.513721	-1.28386e-16
	40	0.363539	-0.327093	0.440485	-0.456647	-1.24961	0.343709	1.1201	-0.352419	-0.701906	1.35769	-1.47402	0.671014	-0.137016	-0.125825	0.553996	-0.311507	0.530756	0.494214	0.507494	-0.265114	0.635467	-0.212513	0.563749	-0.954732	-2.97912e-16
	41	-1.30413	0.347779	0.264098	0.818258	0.526711	-1.86028	0.60586	0.79192	0.971817	1.10281	-1.61492	-0.400359	-0.106652	1.46971	0.585463	-1.87777	0.34823	-0.490988	-0.485218	0.167637	0.436348	-1.18657	-0.416023	1.18649	-2.74291e-18
	42	0.18575	0.32236	-0.549496	0.00431502	0.10671	0.121282	0.197776	-0.387404	-0.0120537	0.06499	-0.127424	0.0642828	-0.335574	-0.343038	0.314945	0.31777	-0.285829	-1.13989	-1.07613	0.499938	-0.499835	0.15325	0.932763	-0.559647	2.75275e-16
	43	0.353945	-0.302518	-0.380086	0.173797	-0.116351	-0.103324	-0.0189556	0.211695	-0.0120537	0.06499	-0.127424	0.0642828	0.28267	0.265043	0.136131	-0.648788	0.159901	-0.669338	-0.601986	0.25497	0.214106	0.148926	0.154145	-0.513721	4.64088e-16
	44	0.487183	-0.997269	-0.16689	0.395807	-0.47139	-0.468241	0.33661	0.520736	0.275822	0.544767	-0.600039	-0.199149	-0.127456	0.66626	-1.79473	1.29377	0.17919	0.112833	0.0917356	-0.0638131	-0.128503	1.30279	-0.239405	-0.980204	2.64312e-17
	45	0.353945	-0.302518	-0.380086	0.173797	0.10671	0.121282	0.197776	-0.387404	-0.0120537	0.06499	-0.127424	0.0642828	0.28267	0.265043	0.136131	-0.648788	-0.529745	0.156923	0.136162	-0.00662963	0.214106	0.148926	0.154145	-0.513721	-1.46048e-16
	46	0.363539	-0.327093	0.440485	-0.456647	0.401099	-0.391202	-0.493851	0.507605	-1.209	0.252894	0.566703	0.297747	0.0657782	0.0790777	-0.0220593	-0.113364	0.34823	-0.490988	-0.485218	0.167637	-0.846437	0.531896	-0.240919	0.525134	1.16821e-16
	47	-0.0724697	0.00831241	-0.691085	0.603613	-0.814539	0.781796	-0.135368	0.0401413	-0.228363	0.189052	-0.220605	0.218633	0.456186	-0.308882	-1.1899	1.06605	0.254066	-0.580163	-0.543602	0.211304	-0.097393	0.543685	-0.229082	-0.241295	-1.07968e-16
	48	0.353945	-0.302518	-0.380086	0.173797	0.10671	0.121282	0.197776	-0.387404	-0.0120537	0.06499	-0.127424	0.0642828	-0.52506	0.247931	0.118581	0.13263	0.273354	0.202008	0.15012	-0.10748	0.0189799	-0.0499088	-0.0454962	0.0762382	-4.4185e-16
	49	-0.954588	0.686017	-0.0762525	0.486484	0.409805	0.419056	-0.485391	-0.284902	0.817698	-1.12169	0.787771	-0.375082	-0.334489	0.473666	-0.403568	0.268204	0.131668	0.0626639	0.797953	-0.128881	-0.835155	-0.227761	0.54667	0.53598	1.29847e-16
	50	-0.954588	0.686017	-0.0762525	0.486484	0.183562	-0.610246	0.133881	0.311325	-0.677081	1.38388	0.215708	-0.876485	-0.741952	0.0619662	-0.0396095	0.668054	0.254066	-0.580163	-0.543602	0.211304	-0.0784736	-0.208189	1.34237	-1.00066	-1.896e-16
	51	0.346984	0.486299	-1.11901	0.166782	0.0980033	-0.688977	0.189316	0.405103	0.164434	-0.494861	0.0535576	0.263555	-0.320392	0.454728	0.330678	-0.465362	-0.130657	0.588473	-0.154296	-0.142863	0.0189799	-0.0499088	-0.0454962	0.0762382	2.79332e-16
	52	0.18575	0.32236	-0.549496	0.00431502	-0.116351	-0.103324	-0.0189556	0.211695	-0.0120537	0.06499	-0.127424	0.0642828	0.28267	0.265043	0.136131	-0.648788	-0.266541	-0.357723	-0.382407	0.181154	0.0189799	-0.0499088	-0.0454962	0.0762382	-3.52553e-16
	53	0.785625	0.915134	0.0942087	-1.53094	-0.0307922	-0.0245927	-0.0743905	0.117917	0.288235	0.557859	0.244827	-0.972898	-0.72677	0.859732	-0.0238764	-0.115078	0.132548	0.0738271	-0.672865	0.0449211	-1.43146	1.47805	-0.0634379	-0.0373059	-2.9376e-17
	54	-0.196113	0.678489	-0.0837102	-0.248842	1.41427	0.636407	-1.88815	-0.00797494	-0.54074	0.0356641	-0.476616	0.852987	-1.52839	0.832204	-0.0683804	0.697625	0.226712	0.163002	-0.614481	0.00125451	-0.144687	0.534808	0.541589	-0.927212	1.56205e-16
	55	-1.12278	1.31089	-0.245662	0.317002	-0.671513	0.933232	0.981262	-1.26056	0.863662	1.16484	-1.66151	-0.323184	-0.730518	0.855945	-1.60018	1.47719	-0.435581	0.246098	0.194546	-0.0502962	0.252853	-0.6024	0.948328	-0.545021	3.25466e-16
	56	-0.916999	1.52013	-0.0383915	-0.203504	0.409805	0.419056	-0.485391	-0.284902	0.26341	0.531674	-1.44491	0.574601	-0.3406	0.484081	-0.376614	0.23692	0.0101496	0.716654	0.668689	-0.295263	0.261399	0.157803	-0.616526	0.172195	3.64796e-17
	57	-0.020957	-0.735205	0.824622	-0.0723449	0.183562	-0.610246	0.133881	0.311325	0.26341	0.531674	-1.44491	0.574601	0.0657782	0.0790777	-0.0220593	-0.113364	0.0576719	0.766823	-0.0375283	-0.230196	-0.678777	0.722401	-0.0478724	-0.0226798	3.30836e-17
	58	-0.020957	-0.735205	0.824622	-0.0723449	0.00646297	0.00921048	-0.946571	0.866407	0.659441	0.949419	-1.87093	0.233994	0.473242	0.490777	-0.386017	-0.513214	0.131668	0.0626639	0.797953	-0.128881	0.822955	-0.0214601	-0.02047	-0.774483	1.0071e-16
	59	0.195344	0.297785	0.271076	-0.626129	0.526711	-1.86028	0.60586	0.79192	-1.29266	-0.0114635	1.24874	0.0039999	-0.313195	1.26102	-0.414788	-0.483643	0.131668	0.0626639	0.797953	-0.128881	1.37687	-0.208506	-0.208274	-0.950952	6.32066e-17
	60	0.0245171	0.158422	0.0200182	-0.158152	-0.642964	0.156777	0.100621	0.280439	0.192168	0.280409	0.0819973	-0.492895	0.0487222	-0.720581	-0.825946	1.4659	0.131668	0.0626639	0.797953	-0.128881	-0.452541	0.162127	0.162092	0.12627	-1.46271e-16
	61	-0.041068	-1.53438	0.764868	0.591378	0.18122	0.188888	-1.54659	1.10958	0.464722	-0.0019919	0.425809	-0.773626	-0.334489	0.473666	-0.403568	0.268204	0.34823	-0.490988	-0.485218	0.167637	1.03301	-1.34972	0.970488	-0.572541	3.06107e-17
	62	0.0245171	0.158422	0.0200182	-0.158152	-0.116351	-0.103324	-0.0189556	0.211695	-0.0120537	0.06499	-0.127424	0.0642828	0.0780012	0.0582465	-0.0759669	-0.0507959	0.840603	0.0185737	0.753526	-0.186064	0.0189799	-0.0499088	-0.0454962	0.0762382	-2.01561e-16
	63	0.18575	0.32236	-0.549496	0.00431502	0.10671	0.121282	0.197776	-0.387404	-0.0120537	0.06499	-0.127424	0.0642828	-0.320392	0.454728	0.330678	-0.465362	0.300708	-0.541157	0.220999	0.10257	0.214106	0.148926	0.154145	-0.513721	-1.12264e-16
	64	-1.07127	0.567377	1.27005	-0.358956	-0.202367	0.600426	-0.31038	-0.12238	0.64121	-0.561843	0.60679	-0.574354	-0.537283	0.268763	0.172488	0.070062	0.888125	0.0687428	0.0473093	-0.120997	0.250118	0.91746	-1.40412	0.161349	9.60049e-17
	65	0.353945	-0.302518	-0.380086	0.173797	0.10671	0.121282	0.197776	-0.387404	-0.0120537	0.06499	-0.127424	0.0642828	0.0780012	0.0582465	-0.0759669	-0.0507959	-0.529745	0.156923	0.136162	-0.00662963	0.412875	-0.419678	0.357514	-0.322626	-1.46048e-16
	66	-0.394936	-0.319564	0.447943	0.278678	0.135258	-0.655174	-0.682865	1.15359	0.288235	0.557859	0.244827	-0.972898	0.856452	-0.70347	-0.808396	0.684483	-1.21133	-0.542152	0.251468	0.260603	0.0666226	1.50163	-0.0397642	-1.57016	-4.23166e-17
	67	1.00889	1.15931	0.279585	-2.07771	-1.89586	1.29597	1.33128	-0.935515	-1.10085	0.190863	0.613293	0.220571	-0.916257	1.4507	-0.220241	-0.300217	-0.670552	0.0287423	-0.686823	0.145771	1.0019	-0.590611	0.960165	-1.31145	-2.44924e-16
	68	0.195344	0.297785	0.271076	-0.626129	-0.0165612	0.791228	0.778533	-1.46997	-0.0241417	0.404471	-0.011184	-0.338545	0.45806	-0.306988	-0.401751	0.269917	-0.239187	-1.10089	-0.311527	0.391203	0.0189799	-0.0499088	-0.0454962	0.0762382	1.27041e-17
	69	0.325949	-1.16121	0.402624	0.23334	-0.0307922	-0.0245927	-0.0743905	0.117917	1.00951	-0.919368	0.152325	-0.15851	-0.537283	0.268763	0.172488	0.070062	-0.670552	0.0287423	-0.686823	0.145771	-0.640029	-0.0289257	0.746311	-0.0539795	-4.04268e-16
	70	1.0128	-1.2244	-1.1803	0.837695	-0.465865	-0.462679	1.18107	-0.274643	0.449401	-0.76417	1.24224	-0.790925	-0.1104	1.46592	-0.990844	-0.285501	-0.73156	-1.61045	-1.55027	0.744905	-1.60038	-1.00754	1.31583	1.3554	-3.46766e-17
	71	0.597319	0.740834	-0.134955	-1.0367	1.41109	-0.168289	-1.05215	-0.0108465	-1.73846	1.93245	0.0237592	-0.30007	0.0780012	0.0582465	-0.0759669	-0.0507959	0.45588	1.18721	1.14283	-0.540231	-0.262317	-1.16668	1.93032	-0.399852	3.22497e-17
	72	0.0245171	0.158422	0.0200182	-0.158152	-0.69445	-0.692847	0.119879	1.11983	-0.0120537	0.06499	-0.127424	0.0642828	0.267488	-0.532722	0.120398	0.134344	-0.670552	0.0287423	-0.686823	0.145771	-0.339812	0.335973	0.341948	-0.337252	4.30304e-16
	73	-0.947627	-0.102799	0.662671	0.493499	-0.116351	-0.103324	-0.0189556	0.211695	0.164434	-0.494861	0.0535576	0.263555	0.692007	0.678636	0.560326	-1.84477	0.840603	0.0185737	0.753526	-0.186064	0.592726	-0.236408	-1.01057	0.627832	-1.65894e-16
	74	-0.377458	-0.284627	0.426049	0.252414	0.329771	0.345887	0.414507	-0.986503	0.260501	-0.217411	0.216388	-0.216448	0.64942	-0.896064	0.582767	-0.341078	0.206543	-0.630332	0.162615	0.146236	-0.850081	1.29934	-0.244647	-0.255921	-3.07013e-17
	75	-1.15341	-0.312036	0.4554	1.014	0.775893	0.795098	0.84797	-2.1847	0.520643	-0.512905	-0.284667	0.276571	-0.554339	-0.530896	-0.631398	1.64933	-0.482223	0.207092	-0.570055	0.058438	0.21775	-0.618513	0.157873	0.267334	1.59674e-16
	76	0.339099	0.426786	-0.276545	-0.437398	-0.860501	-0.0622661	0.728353	0.0841586	0.436989	-0.777262	0.397369	-0.0171757	0.28267	0.265043	0.136131	-0.648788	0.206543	-0.630332	0.162615	0.146236	0.0189799	-0.0499088	-0.0454962	0.0762382	-6.09505e-17
	77	-0.412415	-0.354501	0.469836	0.304942	0.158196	0.970906	0.178518	-1.2268	0.83302	-0.359517	-0.0286557	-0.357782	0.0780012	0.0582465	-0.0759669	-0.0507959	0.112379	-0.719507	0.104231	0.189903	0.787852	-0.0375726	-0.810925	0.0378721	-3.36781e-16
	78	0.356578	0.461723	-0.298438	-0.463662	-0.0307922	-0.0245927	-0.0743905	0.117917	0.344155	0.0469463	-0.465648	0.0772988	0.0657782	0.0790777	-0.0220593	-0.113364	0.0383835	-0.0153479	-0.73125	0.0885876	-0.284881	0.352632	0.355138	-0.421544	-4.7605e-16
	79	-1.1053	1.34583	-0.267555	0.290738	1.62778	-1.55308	0.836594	-0.615689	-1.50929	-0.239976	0.194452	1.33493	1.09947	1.09034	0.196368	-2.24462	-0.0566611	-0.115686	0.681184	-0.0415477	0.811324	-0.804465	-1.58446	1.54699	-5.67701e-17
	80	-0.233703	-0.155626	-0.121571	0.441146	-0.42861	-0.428876	0.308893	0.473847	0.152346	-0.15538	0.169797	-0.139273	0.45806	-0.306988	-0.401751	0.269917	-1.77858	-0.358717	-0.351939	0.339188	0.655295	-0.211965	-0.213516	-0.226669	3.15288e-17
	81	-0.01044	0.0885479	0.0638055	-0.105624	-0.0307922	-0.0245927	-0.0743905	0.117917	0.152346	-0.15538	0.169797	-0.139273	0.268573	0.283981	-0.598115	0.084778	0.17919	0.112833	0.0917356	-0.0638131	0.0739113	-0.0332492	-0.0323069	-0.00805372	1.49285e-16
	82	0.559729	-0.0932806	-0.172816	-0.346708	0.329771	0.345887	0.414507	-0.986503	-1.07311	0.966133	0.641733	-0.535879	0.470283	-0.327819	-0.455658	0.332486	-0.549034	-0.625248	-0.557559	0.312154	0.0189799	-0.0499088	-0.0454962	0.0762382	-2.87369e-16
	83	-0.0279186	0.053611	0.0856991	-0.0793597	-0.391355	-0.395073	-0.563288	1.22234	0.344155	0.0469463	-0.465648	0.0772988	0.865523	0.104711	-0.765709	-0.129932	0.840603	0.0185737	0.753526	-0.186064	0.272681	-0.601853	0.171063	0.183042	2.2377e-16
	84	0.765514	0.115956	0.0344541	-0.867213	-0.287926	0.521694	-0.254945	-0.0286026	0.260501	-0.217411	0.216388	-0.216448	-0.132779	-0.138134	-0.261111	0.515912	-0.482223	0.207092	-0.570055	0.058438	0.596719	0.538814	-0.230434	-0.923432	1.76553e-17
	85	0.363539	-0.327093	0.440485	-0.456647	-0.814539	0.781796	-0.135368	0.0401413	-0.81297	0.670639	0.140678	-0.04286	0.0463587	-0.706379	0.777315	-0.157651	0.320876	0.252177	-0.556097	-0.042412	-0.284881	0.352632	0.355138	-0.421544	7.26452e-16
	86	-0.198746	-0.0857522	-0.165358	0.388617	0.101186	0.115719	-0.646688	0.407975	0.560465	-0.0771159	-0.372467	-0.0770516	0.280796	0.26315	-0.652023	0.147346	0.766607	0.722733	-0.0819545	-0.287379	-0.339812	0.335973	0.341948	-0.337252	-9.89602e-17
	87	1.07746	-0.37992	-0.343757	-0.509	0.961785	-1.4222	-0.649605	1.18448	2.08621	-0.70576	-0.472152	-0.717626	-0.146087	-0.934006	0.51131	0.502909	0.442394	-0.401813	-0.426833	0.123971	0.300147	-0.593523	0.177657	0.140896	4.13607e-16
	88	-1.05379	0.602314	1.24815	-0.38522	-1.07167	1.32808	-0.315923	-0.106378	-0.377117	1.52417	-0.373146	-0.737089	-1.16696	-1.1333	1.91188	0.227483	-0.576387	0.117917	-0.628439	0.102105	-0.472718	-1.38108	0.162954	1.73053	-6.57036e-17
	89	0.851568	-1.38833	-0.610782	0.675228	-1.2528	-0.460987	1.9561	-0.35529	1.11766	-0.981399	0.198916	-0.235685	1.08616	0.294464	0.968788	-2.25763	0.159901	-0.669338	-0.601986	0.25497	-0.297421	-1.18279	1.13986	0.412503	-7.20457e-17
	90	0.353945	-0.302518	-0.380086	0.173797	-0.116351	-0.103324	-0.0189556	0.211695	0.356243	-0.292535	-0.581888	0.480126	0.280796	0.26315	-0.652023	0.147346	-1.2378	0.212176	-1.29023	0.224356	0.214106	0.148926	0.154145	-0.513721	1.17842e-16
	91	1.08442	-1.16874	0.395166	-0.501985	1.24822	1.26699	-1.27967	-1.04365	1.69309	-0.37442	-1.70742	0.414029	0.875872	0.0819868	-1.60777	0.72877	-0.00913879	-0.065517	-0.0250326	0.02352	1.3967	-0.207959	-0.98554	-0.222889	-2.92615e-16
	92	0.339099	0.426786	-0.276545	-0.437398	-0.0307922	-0.0245927	-0.0743905	0.117917	-0.0394631	-0.357706	0.805243	-0.355844	0.682148	0.685265	-0.989027	-0.283788	-0.596556	-0.675417	0.148657	0.247086	-0.0937486	-0.223755	-0.225353	0.53976	-3.5082e-16
	93	-0.563131	0.305313	0.278533	0.109196	-0.42861	-0.428876	0.308893	0.473847	-0.336518	0.251083	-0.267196	0.295808	-0.123708	0.670047	-0.218424	-0.298504	0.226712	0.163002	-0.614481	0.00125451	-0.281237	-0.414807	0.358866	0.359511	1.85446e-16
	94	-0.0279186	0.053611	0.0856991	-0.0793597	-0.419904	0.381383	0.317352	-0.31866	-0.0241417	0.404471	-0.011184	-0.338545	0.268573	0.283981	-0.598115	0.084778	0.105194	0.816992	-0.743745	-0.165128	0.0739113	-0.0332492	-0.0323069	-0.00805372	1.44384e-16
	95	0.284954	0.406063	-1.8739	0.876019	2.07475	0.499965	-1.24641	-1.01276	-1.07311	0.966133	0.641733	-0.535879	-1.92866	1.22679	-0.449889	1.07919	-0.314063	-0.407892	0.32381	0.116086	0.596719	0.538814	-0.230434	-0.923432	2.14534e-16
	96	-0.198746	-0.0857522	-0.165358	0.388617	-0.296632	-0.288564	-0.263405	0.763905	0.356243	-0.292535	-0.581888	0.480126	0.267488	-0.532722	0.120398	0.134344	0.0101496	0.716654	0.668689	-0.295263	-0.534938	0.137137	0.142308	0.252707	-1.48266e-16
	97	-0.189152	-0.110327	0.655213	-0.241827	0.0119872	0.0147729	-0.102108	0.071028	-0.0518753	-0.370799	-0.0396237	0.417905	0.45806	-0.306988	-0.401751	0.269917	0.34823	-0.490988	-0.485218	0.167637	0.101377	-0.0249193	-0.0257123	-0.0501997	6.31009e-17
	98	0.192712	-0.466456	0.189428	0.0113299	-0.116351	-0.103324	-0.0189556	0.211695	0.179756	0.267316	-0.762869	0.280854	0.470283	-0.327819	-0.455658	0.332486	0.226712	0.163002	-0.614481	0.00125451	0.405238	-0.42746	-0.426346	0.447583	-1.16145e-16
	99	-0.01044	0.0885479	0.0638055	-0.105624	-0.419904	0.381383	0.317352	-0.31866	-0.909037	0.393189	-0.0221521	0.437143	0.45806	-0.306988	-0.401751	0.269917	-0.314063	-0.407892	0.32381	0.116086	0.269037	0.165586	0.167334	-0.598013	2.76235e-16
	100	0.00703857	0.123485	0.0419119	-0.131888	0.101186	0.115719	-0.646688	0.407975	-0.516239	-0.290724	0.25201	0.482065	0.0780012	0.0582465	-0.0759669	-0.0507959	0.963001	-0.624253	-0.588028	0.15412	-0.152324	0.527025	-0.242271	-0.157003	1.0395e-16
	101	-0.196113	0.678489	-0.0837102	-0.248842	-0.025268	-0.0190303	0.770073	-0.677462	0.152346	-0.15538	0.169797	-0.139273	0.255265	-0.511891	0.174305	0.0717752	-0.482223	0.207092	-0.570055	0.058438	-0.281237	-0.414807	0.358866	0.359511	1.13563e-16
	102	0.363539	-0.327093	0.440485	-0.456647	-0.211074	-0.209833	-0.318839	0.670127	0.628798	-0.574936	-0.238077	0.199396	0.45806	-0.306988	-0.401751	0.269917	1.23969	0.450124	0.463068	-0.322297	-0.448897	-0.605313	0.16582	0.907324	-1.58451e-16
	103	1.41741	-0.0171062	-1.50468	-0.21033	-1.26066	0.332584	-0.568831	1.23834	0.464722	-0.0019919	0.425809	-0.773626	0.280796	0.26315	-0.652023	0.147346	0.34823	-0.490988	-0.485218	0.167637	0.799482	0.745432	0.753067	-2.2836	3.06107e-17
	104	-0.339868	0.549487	0.46391	-0.437573	0.149489	0.160647	0.170058	-0.434293	0.656532	0.200334	-0.209637	-0.557054	-0.929565	0.654829	0.552179	-0.31322	0.746438	-0.0706012	0.695142	-0.142398	-0.308702	-0.423137	0.352272	0.401657	-4.7829e-17
	105	-0.394936	-0.319564	0.447943	0.278678	-0.202367	0.600426	-0.31038	-0.12238	0.848341	0.402661	-0.845082	-0.340483	-1.11373	2.05019	-1.17781	0.279494	0.300708	-0.541157	0.220999	0.10257	-0.656213	-0.796912	1.52731	-0.000987301	8.08306e-17
	106	0.157755	-0.53633	0.233215	0.0638581	-0.0307922	-0.0245927	-0.0743905	0.117917	0.139934	-0.168473	-0.675069	0.634477	0.0657782	0.0790777	-0.0220593	-0.113364	-0.482223	0.207092	-0.570055	0.058438	0.0739113	-0.0332492	-0.0323069	-0.00805372	1.12009e-16
	107	-0.394936	-0.319564	0.447943	0.278678	-0.196843	0.605988	0.534084	-0.917759	0.548377	0.262366	-0.256228	-0.479879	-0.537283	0.268763	0.172488	0.070062	0.840603	0.0185737	0.753526	-0.186064	-0.835155	-0.227761	0.54667	0.53598	2.65043e-16
	108	1.08102	1.23265	-1.8435	-0.549294	0.98154	-0.600813	1.04778	-1.19879	0.653623	-0.54875	1.45166	-1.3481	-0.920004	1.44691	-1.79655	1.29205	0.300708	-0.541157	0.220999	0.10257	-0.660206	-1.57213	0.747174	1.55028	5.91546e-17
	109	0.336467	-0.337455	-0.358193	0.200061	0.324247	0.340325	-0.429956	-0.191124	-0.516239	-0.290724	0.25201	0.482065	0.267488	-0.532722	0.120398	0.134344	0.888125	0.0687428	0.0473093	-0.120997	-0.534938	0.137137	0.142308	0.252707	-1.14225e-16
	110	-0.154195	-0.0404536	0.611426	-0.294355	-0.116351	-0.103324	-0.0189556	0.211695	-0.32443	-0.0883981	-0.383435	0.698636	0.280796	0.26315	-0.652023	0.147346	-0.529745	0.156923	0.136162	-0.00662963	-0.534938	0.137137	0.142308	0.252707	-6.42111e-17
	111	-0.717402	-0.647441	1.58697	-0.0462561	-0.242805	-0.238073	1.39781	-0.873742	-1.76911	0.408093	1.65661	-0.334669	0.281881	1.07985	-1.37054	0.0977807	-1.21133	-0.542152	0.251468	0.260603	0.443985	-1.17879	0.367837	0.416283	-1.5953e-16
	112	-0.528174	0.375187	0.234746	0.056668	0.101186	0.115719	-0.646688	0.407975	-0.0120537	0.06499	-0.127424	0.0642828	0.280796	0.26315	-0.652023	0.147346	-0.224821	0.499298	-0.212681	-0.0991961	0.600364	-0.228625	-0.226705	-0.142377	6.19117e-16
	113	0.851568	-1.38833	-0.610782	0.675228	1.63097	-0.74838	0.000589889	-0.612817	-0.0642876	-0.383892	-0.88449	1.19166	1.88216	0.31631	-1.35117	-0.681924	0.652274	-0.159776	0.636758	-0.0987312	0.784207	0.729867	-0.814654	-0.743183	-2.61615e-16
	114	-0.412415	-0.354501	0.469836	0.304942	-0.419904	0.381383	0.317352	-0.31866	0.45231	-0.0150848	-0.419058	0.000123626	0.262461	0.294396	-0.571161	0.0534938	1.45625	-0.103528	-0.820102	-0.0257794	0.495273	-0.394688	0.377298	-0.449064	-1.39827e-16
	115	0.923191	-1.33267	0.96468	-0.664452	-1.12634	-0.326237	0.539339	0.730146	-1.32039	-0.786734	1.2203	0.76045	0.690133	0.676743	-0.227827	-1.04864	0.17919	0.112833	0.0917356	-0.0638131	-1.62659	1.27922	-0.263079	0.552654	5.13362e-17
	116	-0.189152	-0.110327	0.655213	-0.241827	0.401099	-0.391202	-0.493851	0.507605	-0.513006	0.810935	-0.448177	0.0965363	0.45806	-0.306988	-0.401751	0.269917	-0.765596	-0.0715959	0.725611	0.0156358	-0.292519	0.34485	-0.428722	0.348665	-4.57136e-16
	117	-1.40766	1.81713	0.931227	-0.69792	-0.640623	-0.642356	1.78109	-0.517812	-0.47564	-1.56382	0.357961	1.51496	-1.32796	1.05131	0.958824	-0.727786	0.719085	0.672564	0.624262	-0.352447	1.00554	-1.35805	0.963894	-0.530395	7.38492e-17
	118	0.195344	0.297785	0.271076	-0.626129	0.186744	0.19445	-0.702123	0.314197	1.02483	-0.157191	-0.664101	-0.141211	0.479353	0.480362	-0.412971	-0.48193	0.840603	0.0185737	0.753526	-0.186064	-0.113577	-0.224302	0.551913	-0.188303	1.8466e-16
	119	-0.233703	-0.155626	-0.121571	0.441146	-0.42861	-0.428876	0.308893	0.473847	0.0716008	0.329347	-0.80946	0.35803	0.268573	0.283981	-0.598115	0.084778	0.206543	-0.630332	0.162615	0.146236	0.456525	0.356639	-0.416886	-0.417764	1.67526e-18
	120	0.507294	-0.198091	-0.107135	-0.267916	0.220817	-0.576442	-0.7383	1.05982	-0.881303	1.16846	0.0062876	-0.319307	0.262461	0.294396	-0.571161	0.0534938	-0.482223	0.207092	-0.570055	0.058438	-0.0586454	-0.207642	0.565102	-0.272595	9.36004e-17
	121	-1.81227	0.609843	1.25561	0.350105	1.4198	0.641969	-1.04369	-0.803354	-1.67336	0.332969	0.858337	0.361906	1.85742	-1.27354	0.981826	-1.50406	-0.224821	0.499298	-0.212681	-0.0991961	1.58692	-1.53677	0.782684	-0.74901	1.14209e-17
	122	-0.0279186	0.053611	0.0856991	-0.0793597	-0.205549	-0.20427	0.525624	-0.125252	0.820607	-0.37261	-0.873522	0.415967	0.45806	-0.306988	-0.401751	0.269917	-0.346339	1.15329	-0.341944	-0.265579	0.101377	-0.0249193	-0.0257123	-0.0501997	-4.22067e-16
	123	-0.251181	-0.190563	-0.0996776	0.46741	0.229524	0.233816	-0.72984	0.267308	0.656532	0.200334	-0.209637	-0.557054	0.249153	-0.501476	0.201259	0.040491	0.17919	0.112833	0.0917356	-0.0638131	-0.265053	0.353179	-0.422128	0.306519	8.87333e-17
	124	-0.196113	0.678489	-0.0837102	-0.248842	0.0119872	0.0147729	-0.102108	0.071028	0.83302	-0.359517	-0.0286557	-0.357782	0.459934	-0.305095	0.386403	-0.526217	0.131668	0.0626639	0.797953	-0.128881	0.456525	0.356639	-0.416886	-0.417764	1.32667e-16
	125	-0.251181	-0.190563	-0.0996776	0.46741	0.235048	0.239379	0.114624	-0.528071	1.40554	-0.501623	-0.273699	-0.499117	0.0463587	-0.706379	0.777315	-0.157651	0.672443	0.633558	-0.140339	-0.243713	-0.253771	-0.406477	0.365461	0.317365	-6.65331e-17
	126	-0.191784	-0.874568	0.573565	0.395632	0.10671	0.121282	0.197776	-0.387404	-0.0120537	0.06499	-0.127424	0.0642828	0.0780012	0.0582465	-0.0759669	-0.0507959	-1.21133	-0.542152	0.251468	0.260603	0.600364	-0.228625	-0.226705	-0.142377	2.0123e-16
	127	-0.196113	0.678489	-0.0837102	-0.248842	-0.205549	-0.20427	0.525624	-0.125252	0.848341	0.402661	-0.845082	-0.340483	0.268573	0.283981	-0.598115	0.084778	-0.103303	-0.154692	-0.0834167	0.0671865	-0.097393	0.543685	-0.229082	-0.241295	-5.16732e-16
	128	0.195344	0.297785	0.271076	-0.626129	-0.0307922	-0.0245927	-0.0743905	0.117917	-0.364252	-0.524187	-0.295635	1.05226	-0.347797	-0.322206	0.368853	0.255201	0.840603	0.0185737	0.753526	-0.186064	0.128843	-0.0165895	-0.0191176	-0.0923456	2.57276e-16
	129	-0.394936	-0.319564	0.447943	0.278678	-0.0307922	-0.0245927	-0.0743905	0.117917	1.59735	-0.299297	-0.909145	-0.282545	0.0596668	0.0894933	0.00489452	-0.144648	0.226712	0.163002	-0.614481	0.00125451	0.288865	0.166133	-0.609932	0.130049	2.12002e-16
	130	0.480221	-0.208453	-0.905813	0.388793	0.10671	0.121282	0.197776	-0.387404	-1.17836	1.77725	-1.06615	0.332345	0.267488	-0.532722	0.120398	0.134344	0.320876	0.252177	-0.556097	-0.042412	-0.71388	0.706289	-0.838327	0.789675	5.70834e-16
	131	0.150793	0.252486	-0.505708	0.0568433	0.10671	0.121282	0.197776	-0.387404	0.396389	0.495828	0.291418	-1.05007	-0.335574	-0.343038	0.314945	0.31777	0.766607	0.722733	-0.0819545	-0.287379	0.0189799	-0.0499088	-0.0454962	0.0762382	-1.37347e-16
	132	1.25617	-0.181045	-0.935164	-0.372797	0.987905	1.00858	-0.624225	-1.19304	-1.44141	1.32366	1.0962	-0.951723	-1.5417	0.0363324	0.70404	0.684622	0.442394	-0.401813	-0.426833	0.123971	0.581444	0.523249	-1.79815	0.616985	7.55163e-17
	133	-0.967738	-0.901977	0.602916	1.15722	-0.47139	-0.468241	0.33661	0.520736	-0.163263	-1.41043	0.613973	0.880609	-0.923453	0.644413	0.525226	-0.281936	-0.576387	0.117917	-0.628439	0.102105	0.452881	1.12408	-0.420614	-1.19882	3.83111e-17
	134	-0.189152	-0.110327	0.655213	-0.241827	0.409805	0.419056	-0.485391	-0.284902	0.820607	-0.37261	-0.873522	0.415967	0.464171	-0.317404	-0.428704	0.301202	0.159901	-0.669338	-0.601986	0.25497	-0.308702	-0.423137	0.352272	0.401657	-3.45943e-16
	135	-0.216224	-0.120689	-0.143465	0.414881	-0.116351	-0.103324	-0.0189556	0.211695	0.383977	0.482736	-0.553448	-0.276324	-0.132779	-0.138134	-0.261111	0.515912	-1.2378	0.212176	-1.29023	0.224356	0.0428013	0.72586	-0.0426302	-0.746963	1.12408e-16
	136	0.339099	0.426786	-0.276545	-0.437398	0.775893	0.795098	0.84797	-2.1847	0.64121	-0.561843	0.60679	-0.574354	-0.942873	-0.141043	1.3246	-0.326223	-0.00913879	-0.065517	-0.0250326	0.02352	-1.08886	0.324184	0.330112	0.429177	-2.21226e-16
	137	-0.583242	-0.493864	0.218779	0.772919	0.10671	0.121282	0.197776	-0.387404	0.572877	-0.064023	0.472399	-0.850801	-0.749149	-0.744322	0.705857	0.686336	-0.596556	-0.675417	0.148657	0.247086	0.21775	-0.618513	0.157873	0.267334	1.85506e-16
	138	-2.18625	1.02548	0.87893	0.701129	0.973674	0.192758	-1.47715	0.394844	2.0738	-0.718853	-1.31702	0.0561233	-1.76578	-0.955921	1.29132	1.23833	0.226712	0.163002	-0.614481	0.00125451	0.810415	-1.55689	0.764253	0.0595646	1.55051e-16
	139	-1.23947	1.19226	1.10064	-0.528438	-2.34198	0.846761	0.897822	0.262682	-0.611982	-0.2156	1.05029	-0.21451	0.483591	0.468053	-1.22808	0.345489	0.105194	0.816992	-0.743745	-0.165128	-1.41255	0.726178	1.50801	-0.796668	2.94545e-17
	140	-0.583242	-0.493864	0.218779	0.772919	0.10671	0.121282	0.197776	-0.387404	0.340922	-1.05471	0.234539	0.462827	0.472156	-0.325926	0.332495	-0.463649	-1.04229	-1.14597	-0.325485	0.492053	-0.534938	0.137137	0.142308	0.252707	1.73948e-16
	141	-0.0856191	-1.57968	-0.0119165	1.27435	-1.11763	0.484021	0.547799	-0.0623609	-1.27442	1.4998	-1.22898	0.812348	0.267488	-0.532722	0.120398	0.134344	0.0101496	0.716654	0.668689	-0.295263	0.822606	-1.56412	-0.796873	1.55784	8.6265e-17
	142	-0.240664	0.63319	-0.860494	0.434131	0.775893	0.795098	0.84797	-2.1847	0.421667	-1.53944	1.2138	-0.034475	-0.950858	-0.132521	0.5634	0.438628	0.0101496	0.716654	0.668689	-0.295263	-0.89373	0.523019	0.529752	-0.160783	7.38978e-17
	143	1.17708	0.53443	0.448995	-1.90822	-1.08356	-0.286872	0.511622	0.683258	0.944083	0.327537	-1.64336	0.356091	-0.135143	-0.123932	1.34215	-1.10764	0.226712	0.163002	-0.614481	0.00125451	-1.60038	-1.00754	1.31583	1.3554	-6.70572e-18
	144	0.18575	0.32236	-0.549496	0.00431502	-0.116351	-0.103324	-0.0189556	0.211695	-0.0120537	0.06499	-0.127424	0.0642828	0.0780012	0.0582465	-0.0759669	-0.0507959	0.746438	-0.0706012	0.695142	-0.142398	0.0189799	-0.0499088	-0.0454962	0.0762382	7.65492e-17
	145	-0.419376	0.434315	-0.269087	0.297928	0.192269	0.200013	0.142341	-0.481182	-0.704815	0.608608	0.187269	-0.120035	0.0596668	0.0894933	0.00489452	-0.144648	0.131668	0.0626639	0.797953	-0.128881	-0.0937486	-0.223755	-0.225353	0.53976	1.71435e-16
	146	-0.528174	0.375187	0.234746	0.056668	-0.116351	-0.103324	-0.0189556	0.211695	-0.0120537	0.06499	-0.127424	0.0642828	0.267488	-0.532722	0.120398	0.134344	0.935647	0.118912	-0.658908	-0.055929	0.0189799	-0.0499088	-0.0454962	0.0762382	-1.613e-16
	147	-0.60072	-0.528801	0.240672	0.799184	0.149489	0.160647	0.170058	-0.434293	-0.488506	0.484546	0.28045	-0.274386	0.0780012	0.0582465	-0.0759669	-0.0507959	0.530756	0.494214	0.507494	-0.265114	-0.499835	0.15325	0.932763	-0.559647	1.79482e-16
	148	-0.0724697	0.00831241	-0.691085	0.603613	0.775893	0.795098	0.84797	-2.1847	0.817698	-1.12169	0.787771	-0.375082	0.866312	-0.710098	0.740957	-0.876501	0.34823	-0.490988	-0.485218	0.167637	-0.89373	0.523019	0.529752	-0.160783	6.26806e-17
	149	-0.127122	-0.0300919	1.4101	-0.951063	0.749772	-1.63568	0.822591	0.192821	0.137025	-0.917558	0.986224	-0.156572	1.08616	0.294464	0.968788	-2.25763	-0.285829	-1.13989	-1.07613	0.499938	-0.28523	-1.19003	-0.421265	1.91077	-2.61018e-16
	150	-0.583242	-0.493864	0.218779	0.772919	0.10671	0.121282	0.197776	-0.387404	-0.0120537	0.06499	-0.127424	0.0642828	0.267488	-0.532722	0.120398	0.134344	0.159901	-0.669338	-0.601986	0.25497	-0.518754	0.905124	-0.638687	0.199715	4.64088e-16
	151	-0.556169	-0.483503	1.01746	0.116211	0.10671	0.121282	0.197776	-0.387404	-0.312018	-0.0753052	0.461431	-0.0751135	-0.749149	-0.744322	0.705857	0.686336	0.17919	0.112833	0.0917356	-0.0638131	-0.890086	-0.244421	0.533481	0.620272	-6.97673e-17
	152	0.18575	0.32236	-0.549496	0.00431502	-0.116351	-0.103324	-0.0189556	0.211695	-0.0120537	0.06499	-0.127424	0.0642828	-1.12812	0.437616	0.313128	0.316057	-0.529745	0.156923	0.136162	-0.00662963	0.787852	-0.0375726	-0.810925	0.0378721	-1.46048e-16
	153	-0.744475	-0.657803	0.788293	0.610452	0.10671	0.121282	0.197776	-0.387404	0.164434	-0.494861	0.0535576	0.263555	0.0780012	0.0582465	-0.0759669	-0.0507959	0.34823	-0.490988	-0.485218	0.167637	0.0189799	-0.0499088	-0.0454962	0.0762382	-7.60984e-17
	154	0.133315	0.217549	-0.483815	0.0831075	0.189086	-0.604683	0.978345	-0.484054	-1.84985	0.89282	0.677356	0.162634	-0.339811	-0.330728	1.13005	-0.509649	0.254066	-0.580163	-0.543602	0.211304	-0.304709	0.352085	1.1324	-1.14961	3.54066e-17
	155	-0.744475	-0.657803	0.788293	0.610452	0.324247	0.340325	-0.429956	-0.191124	0.164434	-0.494861	0.0535576	0.263555	-0.938635	-0.153353	0.509492	0.501196	0.273354	0.202008	0.15012	-0.10748	0.21775	-0.618513	0.157873	0.267334	-3.63073e-16
	156	0.353945	-0.302518	-0.380086	0.173797	0.10671	0.121282	0.197776	-0.387404	-0.0120537	0.06499	-0.127424	0.0642828	0.28267	0.265043	0.136131	-0.648788	0.131668	0.0626639	0.797953	-0.128881	0.214106	0.148926	0.154145	-0.513721	-1.8387e-16
	157	0.0245171	0.158422	0.0200182	-0.158152	-0.116351	-0.103324	-0.0189556	0.211695	-0.0120537	0.06499	-0.127424	0.0642828	0.0780012	0.0582465	-0.0759669	-0.0507959	0.254066	-0.580163	-0.543602	0.211304	0.0189799	-0.0499088	-0.0454962	0.0762382	1.85977e-16
	158	0.353945	-0.302518	-0.380086	0.173797	-0.116351	-0.103324	-0.0189556	0.211695	-0.0120537	0.06499	-0.127424	0.0642828	0.0780012	0.0582465	-0.0759669	-0.0507959	-0.130657	0.588473	-0.154296	-0.142863	0.0189799	-0.0499088	-0.0454962	0.0762382	3.41006e-16
	159	0.18575	0.32236	-0.549496	0.00431502	-0.116351	-0.103324	-0.0189556	0.211695	-0.0120537	0.06499	-0.127424	0.0642828	0.0780012	0.0582465	-0.0759669	-0.0507959	-0.266541	-0.357723	-0.382407	0.181154	0.214106	0.148926	0.154145	-0.513721	-3.52553e-16
	160	-0.87508	0.80119	0.656744	-0.249017	-0.685744	0.117411	0.128338	0.327327	-1.44141	1.32366	1.0962	-0.951723	-0.749149	-0.744322	0.705857	0.686336	0.132548	0.0738271	-0.672865	0.0449211	-1.99792	0.129672	0.909089	0.97321	-3.19928e-17
	161	-0.0724697	0.00831241	-0.691085	0.603613	0.324247	0.340325	-0.429956	-0.191124	0.179756	0.267316	-0.762869	0.280854	-0.749149	-0.744322	0.705857	0.686336	0.226712	0.163002	-0.614481	0.00125451	0.21775	-0.618513	0.157873	0.267334	-1.16145e-16
	162	-0.171673	-0.0753905	0.633319	-0.268091	0.10671	0.121282	0.197776	-0.387404	-0.312018	-0.0753052	0.461431	-0.0751135	0.673077	-0.122916	-1.03171	0.530628	-0.435581	0.246098	0.194546	-0.0502962	-0.702598	-0.0533681	-0.0507384	0.800521	-1.78169e-16
	163	-0.806505	-0.738038	0.0334022	1.31969	0.538601	-0.245328	-0.221684	0.00228406	0.164434	-0.494861	0.0535576	0.263555	0.267488	-0.532722	0.120398	0.134344	0.0101496	0.716654	0.668689	-0.295263	0.412875	-0.419678	0.357514	-0.322626	-1.93617e-16
	164	-0.583242	-0.493864	0.218779	0.772919	0.324247	0.340325	-0.429956	-0.191124	0.179756	0.267316	-0.762869	0.280854	0.659769	-0.918788	-0.259294	0.517625	0.0576719	0.766823	-0.0375283	-0.230196	0.0189799	-0.0499088	-0.0454962	0.0762382	-1.73789e-16
	165	-0.0724697	0.00831241	-0.691085	0.603613	0.775893	0.795098	0.84797	-2.1847	1.00951	-0.919368	0.152325	-0.15851	1.49175	0.70427	-0.183323	-1.86134	0.131668	0.0626639	0.797953	-0.128881	0.98697	0.936485	0.168847	-2.10335	1.65161e-16
	166	-0.030551	-0.71063	0.00405086	0.558099	0.761662	-0.0207226	-0.00495302	-0.596815	-0.488506	0.484546	0.28045	-0.274386	0.267488	-0.532722	0.120398	0.134344	0.131668	0.0626639	0.797953	-0.128881	-0.534938	0.137137	0.142308	0.252707	-1.1064e-16
	167	-0.0375125	0.0781862	-0.734872	0.551084	0.547308	0.56493	-0.213225	-0.790223	0.424577	-0.790355	-0.447497	0.756574	-0.938635	-0.153353	0.509492	0.501196	0.131668	0.0626639	0.797953	-0.128881	-0.534938	0.137137	0.142308	0.252707	5.74685e-17
	168	-0.278254	-0.200925	-0.898355	1.12412	-0.0307922	-0.0245927	-0.0743905	0.117917	0.613477	-1.33711	0.57835	0.182097	0.661643	-0.916895	0.52886	-0.278509	0.34823	-0.490988	-0.485218	0.167637	0.249209	0.165039	0.944599	-1.32608	4.41259e-17
	169	0.552768	0.695536	-0.911739	-0.353723	-0.448452	1.15784	1.19799	-1.85966	0.495365	1.52236	-1.20704	-0.739027	-0.370175	-1.92626	1.09859	1.05661	0.840603	0.0185737	0.753526	-0.186064	0.0775556	-0.800689	-0.0285783	0.773001	7.76575e-17
	170	0.18575	0.32236	-0.549496	0.00431502	0.10671	0.121282	0.197776	-0.387404	0.192168	0.280409	0.0819973	-0.492895	0.0780012	0.0582465	-0.0759669	-0.0507959	0.300708	-0.541157	0.220999	0.10257	0.0189799	-0.0499088	-0.0454962	0.0762382	-8.95301e-17
	171	0.353945	-0.302518	-0.380086	0.173797	0.10671	0.121282	0.197776	-0.387404	-0.0120537	0.06499	-0.127424	0.0642828	0.485465	0.469946	-0.439925	-0.450646	0.888125	0.0687428	0.0473093	-0.120997	0.214106	0.148926	0.154145	-0.513721	-1.81431e-16
	172	-0.744475	-0.657803	0.788293	0.610452	0.10671	0.121282	0.197776	-0.387404	0.164434	-0.494861	0.0535576	0.263555	-0.533046	0.256454	-0.642619	0.897481	-0.529745	0.156923	0.136162	-0.00662963	-0.51511	0.137684	-0.634958	0.98077	-1.2034e-16
	173	0.353945	-0.302518	-0.380086	0.173797	0.10671	0.121282	0.197776	-0.387404	0.192168	0.280409	0.0819973	-0.492895	0.28267	0.265043	0.136131	-0.648788	-1.21133	-0.542152	0.251468	0.260603	0.0189799	-0.0499088	-0.0454962	0.0762382	1.58881e-16
	174	0.0245171	0.158422	0.0200182	-0.158152	-0.116351	-0.103324	-0.0189556	0.211695	-0.0120537	0.06499	-0.127424	0.0642828	0.0780012	0.0582465	-0.0759669	-0.0507959	-0.670552	0.0287423	-0.686823	0.145771	0.214106	0.148926	0.154145	-0.513721	4.30304e-16
	175	0.480221	-0.208453	-0.905813	0.388793	0.329771	0.345887	0.414507	-0.986503	0.164434	-0.494861	0.0535576	0.263555	0.0780012	0.0582465	-0.0759669	-0.0507959	-0.239187	-1.10089	-0.311527	0.391203	0.0189799	-0.0499088	-0.0454962	0.0762382	-1.93407e-17
	176	-0.744475	-0.657803	0.788293	0.610452	0.10671	0.121282	0.197776	-0.387404	0.368656	-0.279442	0.262978	-0.293623	0.456974	-1.12369	0.316762	0.319483	-0.670552	0.0287423	-0.686823	0.145771	0.608001	-0.220842	0.557155	-0.912586	2.62704e-16
	177	0.0245171	0.158422	0.0200182	-0.158152	0.10671	0.121282	0.197776	-0.387404	0.164434	-0.494861	0.0535576	0.263555	-1.12812	0.437616	0.313128	0.316057	-0.73156	-1.61045	-1.55027	0.744905	0.21775	-0.618513	0.157873	0.267334	7.0455e-17
	178	-2.01805	0.400606	1.04834	0.870611	-1.48456	-1.49585	1.73091	1.03632	1.13007	-0.968307	1.04378	-1.00943	0.259502	-0.5242	-0.640802	0.899194	0.45588	1.18721	1.14283	-0.540231	1.57564	-0.77711	-0.00490454	-0.759856	4.29228e-18
	179	-0.0724697	0.00831241	-0.691085	0.603613	0.775893	0.795098	0.84797	-2.1847	-0.543649	-0.713421	1.18468	0.0619377	-0.942873	-0.141043	1.3246	-0.326223	-0.670552	0.0287423	-0.686823	0.145771	0.409231	0.347762	0.353785	-1.10368	-4.90219e-16
	180	0.0245171	0.158422	0.0200182	-0.158152	-0.651671	-0.653481	0.0921612	1.07295	-0.312018	-0.0753052	0.461431	-0.0751135	0.267488	-0.532722	0.120398	0.134344	0.840603	0.0185737	0.753526	-0.186064	0.0540831	-0.0337963	0.744959	-0.736116	-8.55111e-17
	181	0.18575	0.32236	-0.549496	0.00431502	-0.642964	0.156777	0.100621	0.280439	0.232767	-0.992682	0.187948	0.540002	0.676825	-0.119129	0.544593	-1.06164	0.206543	-0.630332	0.162615	0.146236	0.0189799	-0.0499088	-0.0454962	0.0762382	-2.59479e-17
	182	-0.556169	-0.483503	1.01746	0.116211	-0.654854	-1.45818	0.928165	1.07007	0.736953	-0.636967	-0.191486	0.122221	0.646461	-1.71466	0.513127	0.504623	-0.482223	0.207092	-0.570055	0.058438	0.21775	-0.618513	0.157873	0.267334	-3.21423e-17
	183	0.150793	0.252486	-0.505708	0.0568433	0.570332	-0.217087	-1.93833	1.54615	-0.312018	-0.0753052	0.461431	-0.0751135	-1.73118	0.627301	0.507675	0.499483	0.206543	-0.630332	0.162615	0.146236	-0.534938	0.137137	0.142308	0.252707	6.74256e-17
	184	0.353945	-0.302518	-0.380086	0.173797	-0.116351	-0.103324	-0.0189556	0.211695	-0.0120537	0.06499	-0.127424	0.0642828	0.28267	0.265043	0.136131	-0.648788	0.112379	-0.719507	0.104231	0.189903	0.214106	0.148926	0.154145	-0.513721	4.43957e-16
	185	0.18575	0.32236	-0.549496	0.00431502	-0.116351	-0.103324	-0.0189556	0.211695	-0.0120537	0.06499	-0.127424	0.0642828	0.0780012	0.0582465	-0.0759669	-0.0507959	0.0383835	-0.0153479	-0.73125	0.0885876	0.0189799	-0.0499088	-0.0454962	0.0762382	4.12613e-16
	186	1.66774	0.237429	-0.520624	-1.41381	0.101186	0.115719	-0.646688	0.407975	-0.117299	0.876106	-1.83531	0.932507	1.28334	0.493686	-1.97173	0.32892	-0.0566611	-0.115686	0.681184	-0.0415477	0.604357	0.546597	0.553426	-1.69364	7.91351e-17
	187	0.353945	-0.302518	-0.380086	0.173797	-0.116351	-0.103324	-0.0189556	0.211695	-0.692727	0.269127	0.0710292	0.282792	0.0780012	0.0582465	-0.0759669	-0.0507959	-1.77858	-0.358717	-0.351939	0.339188	0.214106	0.148926	0.154145	-0.513721	-3.19174e-17
	188	1.17708	0.53443	0.448995	-1.90822	-0.47139	-0.468241	0.33661	0.520736	0.767595	0.887388	-1.82434	0.156819	-1.34127	0.255438	1.73124	-0.740788	0.17919	0.112833	0.0917356	-0.0638131	0.222652	0.90913	-1.41071	0.203495	-3.61518e-17
	189	0.18575	0.32236	-0.549496	0.00431502	0.10671	0.121282	0.197776	-0.387404	0.192168	0.280409	0.0819973	-0.492895	0.0780012	0.0582465	-0.0759669	-0.0507959	-0.549034	-0.625248	-0.557559	0.312154	0.0189799	-0.0499088	-0.0454962	0.0762382	3.81188e-16
	190	0.0245171	0.158422	0.0200182	-0.158152	-0.116351	-0.103324	-0.0189556	0.211695	-0.0120537	0.06499	-0.127424	0.0642828	0.0780012	0.0582465	-0.0759669	-0.0507959	0.840603	0.0185737	0.753526	-0.186064	0.0189799	-0.0499088	-0.0454962	0.0762382	-2.01561e-16
	191	0.353945	-0.302518	-0.380086	0.173797	-0.116351	-0.103324	-0.0189556	0.211695	-0.0120537	0.06499	-0.127424	0.0642828	0.28267	0.265043	0.136131	-0.648788	-0.482223	0.207092	-0.570055	0.058438	0.0189799	-0.0499088	-0.0454962	0.0762382	-1.25917e-16
	192	0.0245171	0.158422	0.0200182	-0.158152	-0.296632	-0.288564	-0.263405	0.763905	-0.0120537	0.06499	-0.127424	0.0642828	0.0780012	0.0582465	-0.0759669	-0.0507959	0.320876	0.252177	-0.556097	-0.042412	0.0189799	-0.0499088	-0.0454962	0.0762382	-4.21719e-16
	193	0.353945	-0.302518	-0.380086	0.173797	0.10671	0.121282	0.197776	-0.387404	0.164434	-0.494861	0.0535576	0.263555	0.485465	0.469946	-0.439925	-0.450646	0.766607	0.722733	-0.0819545	-0.287379	0.0189799	-0.0499088	-0.0454962	0.0762382	-1.91615e-16
	194	0.0245171	0.158422	0.0200182	-0.158152	-0.116351	-0.103324	-0.0189556	0.211695	-0.0120537	0.06499	-0.127424	0.0642828	0.0780012	0.0582465	-0.0759669	-0.0507959	0.442394	-0.401813	-0.426833	0.123971	0.0189799	-0.0499088	-0.0454962	0.0762382	-3.70244e-16
	195	0.318988	-0.372391	-0.336299	0.226325	0.761662	-0.0207226	-0.00495302	-0.596815	0.925853	-1.18373	0.834362	-0.452257	-0.146087	-0.934006	0.51131	0.502909	-0.576387	0.117917	-0.628439	0.102105	0.0189799	-0.0499088	-0.0454962	0.0762382	4.45828e-18
	196	0.0245171	0.158422	0.0200182	-0.158152	-0.116351	-0.103324	-0.0189556	0.211695	-0.0120537	0.06499	-0.127424	0.0642828	0.0780012	0.0582465	-0.0759669	-0.0507959	0.159901	-0.669338	-0.601986	0.25497	0.214106	0.148926	0.154145	-0.513721	4.64088e-16
	197	0.690335	-1.55227	-0.0412678	0.512761	0.982381	1.00302	-1.46869	-0.397663	1.3343	-0.752887	1.2532	-1.56661	0.249153	-0.501476	0.201259	0.040491	-1.2378	0.212176	-1.29023	0.224356	-0.492546	-1.38163	0.94022	1.00246	-7.38206e-17
	198	0.353945	-0.302518	-0.380086	0.173797	-0.116351	-0.103324	-0.0189556	0.211695	0.749365	-0.623874	0.65338	-0.651529	0.456974	-1.12369	0.316762	0.319483	-0.00913879	-0.065517	-0.0250326	0.02352	0.214106	0.148926	0.154145	-0.513721	8.65573e-17
	199	-0.583242	-0.493864	0.218779	0.772919	-1.25832	-0.466549	1.11164	0.440089	-0.516239	-0.290724	0.25201	0.482065	-0.146087	-0.934006	0.51131	0.502909	-0.596556	-0.675417	0.148657	0.247086	0.979333	0.928702	-0.615013	-1.33314	2.86967e-16
	200	-0.36694	0.539126	-0.334768	0.219135	-0.253853	-0.249198	-0.291122	0.717016	-0.404851	0.748904	-0.401586	0.0193611	-0.123708	0.670047	-0.218424	-0.298504	0.226712	0.163002	-0.614481	0.00125451	0.21775	-0.618513	0.157873	0.267334	5.04909e-17
	201	-0.0279186	0.053611	0.0856991	-0.0793597	0.183562	-0.610246	0.133881	0.311325	-0.732549	-0.166662	0.158829	0.636415	0.255265	-0.511891	0.174305	0.0717752	0.105194	0.816992	-0.743745	-0.165128	0.460169	-0.410801	-0.413157	0.363291	1.76798e-16
	202	-0.196113	0.678489	-0.0837102	-0.248842	0.804441	0.0186431	-0.0326704	-0.643704	-0.460318	-0.801638	-0.458465	1.53226	0.843144	-1.49934	-0.0359753	0.671481	-0.314063	-0.407892	0.32381	0.116086	1.1781	0.360098	-0.411643	-1.14205	1.16232e-16
	203	0.230301	0.367659	0.227289	-0.678657	-0.514169	-0.507607	0.364328	0.567625	-0.692727	0.269127	0.0710292	0.282792	0.267488	-0.532722	0.120398	0.134344	0.0101496	0.716654	0.668689	-0.295263	0.21775	-0.618513	0.157873	0.267334	-1.89588e-16
	204	1.07746	-0.37992	-0.343757	-0.509	1.85085	-1.32847	1.05333	-1.21479	0.572877	-0.064023	0.472399	-0.850801	-0.343559	-0.334515	-0.446255	1.08262	0.34823	-0.490988	-0.485218	0.167637	-1.82172	1.08038	-0.462719	1.14261	-3.89889e-17
	205	0.177866	0.262848	0.292969	-0.599865	-0.116351	-0.103324	-0.0189556	0.211695	-0.0547844	-1.11988	1.62167	-0.373143	0.249153	-0.501476	0.201259	0.040491	0.226712	0.163002	-0.614481	0.00125451	0.655295	-0.211965	-0.213516	-0.226669	1.00615e-16
	206	0.212823	0.332722	0.249182	-0.652393	0.10671	0.121282	0.197776	-0.387404	-0.813294	0.318065	-0.820428	1.13372	0.261376	-0.522307	0.147351	0.103059	-0.314063	-0.407892	0.32381	0.116086	0.0428013	0.72586	-0.0426302	-0.746963	-1.65042e-17
	207	0.933708	-0.508921	0.203863	-0.697731	0.541783	0.559368	-1.05769	0.00515565	-1.0051	0.115739	-0.184982	0.917146	0.0737637	0.0705555	0.73914	-0.878215	0.963001	-0.624253	-0.588028	0.15412	0.795489	-0.0297899	-0.0270647	-0.732337	3.69499e-17
	208	-0.806505	-0.738038	0.0334022	1.31969	0.552832	0.570493	0.631239	-1.5856	-0.259006	-1.3353	1.41225	0.184035	-0.559662	-1.33529	0.902222	0.871475	-0.482223	0.207092	-0.570055	0.058438	0.429059	0.348309	-0.42348	-0.375618	6.20625e-17
	209	0.339099	0.426786	-0.276545	-0.437398	0.329771	0.345887	0.414507	-0.986503	-0.107796	0.140114	0.670852	-0.632292	0.483591	0.468053	-1.22808	0.345489	1.23969	0.450124	0.463068	-0.322297	0.0388081	-0.0493617	-0.822762	0.804301	5.73879e-17
	210	0.758552	0.904773	-0.704469	-0.874228	-0.651671	-0.653481	0.0921612	1.07295	0.0562794	-0.43283	0.00696691	0.34073	-0.146087	-0.934006	0.51131	0.502909	0.34823	-0.490988	-0.485218	0.167637	-0.51511	0.137684	-0.634958	0.98077	-6.49875e-18
	211	0.0140001	-0.665331	0.780835	-0.124873	0.321064	-0.464371	0.406048	-0.193996	0.588199	0.698155	-0.344027	-0.833502	0.472156	-0.325926	0.332495	-0.463649	0.746438	-0.0706012	0.695142	-0.142398	0.245216	-0.610183	0.164468	0.225188	2.81573e-17
	212	-0.278254	-0.200925	-0.898355	1.12412	-0.682561	0.922107	-0.707665	0.330199	1.51369	-0.563654	-0.227108	-0.576292	-0.546354	-0.539418	0.129801	0.884478	0.300708	-0.541157	0.220999	0.10257	-1.64277	0.51123	0.517916	0.605646	5.75818e-17
	213	-1.29717	-0.441037	1.00302	0.825272	-1.30662	-0.511477	0.29489	1.28236	0.752274	0.12521	-1.00791	0.13952	1.08429	0.29257	0.180635	-1.46149	-0.482223	0.207092	-0.570055	0.058438	0.206468	0.141144	-0.629716	0.256487	-3.02241e-17
	214	0.528328	1.44941	-1.62877	-0.334474	0.624159	-0.166597	-0.277119	-0.0914937	-0.893715	1.15537	-0.838579	0.454442	-0.143128	-0.11541	0.58095	-0.342791	0.840603	0.0185737	0.753526	-0.186064	-0.066283	-0.215425	-0.218758	0.497614	1.50274e-16
	215	0.720963	0.0706578	-0.74233	-0.184241	0.360661	-1.2297	1.21433	-0.243756	-0.828615	-0.444112	-0.00400116	1.11642	-0.335574	-0.343038	0.314945	0.31777	0.300708	-0.541157	0.220999	0.10257	1.76313	-0.586058	-0.589124	-0.579607	-8.53214e-18
	216	1.05735	-1.1791	-0.403511	0.154723	0.541783	0.559368	-1.05769	0.00515565	-0.0120537	0.06499	-0.127424	0.0642828	-0.52506	0.247931	0.118581	0.13263	0.888125	0.0687428	0.0473093	-0.120997	0.206468	0.141144	-0.629716	0.256487	-1.81431e-16
	217	0.230301	0.367659	0.227289	-0.678657	-0.0735715	-0.0639584	-0.0466731	0.164806	-0.32443	-0.0883981	-0.383435	0.698636	0.267488	-0.532722	0.120398	0.134344	-0.529745	0.156923	0.136162	-0.00662963	-0.890086	-0.244421	0.533481	0.620272	-6.42111e-17
	218	0.0245171	0.158422	0.0200182	-0.158152	-0.0735715	-0.0639584	-0.0466731	0.164806	0.260501	-0.217411	0.216388	-0.216448	-0.722532	0.847423	-0.838984	0.712341	-1.21133	-0.542152	0.251468	0.260603	0.0540831	-0.0337963	0.744959	-0.736116	-3.65656e-17
	219	0.52214	-0.927395	-0.210677	0.343279	0.533077	-0.250891	-1.06615	0.797663	-0.609073	0.533484	-0.611007	0.576539	-0.958055	-0.938809	1.30887	0.456909	-0.224821	0.499298	-0.212681	-0.0991961	0.589082	0.531032	-1.01429	-0.153223	-1.0875e-16
	220	0.52214	-0.927395	-0.210677	0.343279	-0.299815	-1.09326	0.572599	0.761033	-0.312018	-0.0753052	0.461431	-0.0751135	0.0780012	0.0582465	-0.0759669	-0.0507959	0.652274	-0.159776	0.636758	-0.0987312	0.41652	-1.18712	0.361243	0.458429	1.46021e-16
	221	0.391535	0.531597	-0.342225	-0.51619	-1.08356	-0.286872	0.511622	0.683258	0.0686917	-0.419737	0.851833	-0.433019	0.659769	-0.918788	-0.259294	0.517625	1.45625	-0.103528	-0.820102	-0.0257794	0.237578	-0.617966	-0.619392	0.995396	8.35596e-18
	222	-0.583242	-0.493864	0.218779	0.772919	0.58138	-0.205963	-0.249402	-0.0446048	0.192168	0.280409	0.0819973	-0.492895	0.280796	0.26315	-0.652023	0.147346	0.17919	0.112833	0.0917356	-0.0638131	-0.339812	0.335973	0.341948	-0.337252	-1.30319e-16
	223	-0.0655081	-0.780504	0.0478381	0.610628	-0.214256	-1.01453	0.517164	0.667255	-0.704815	0.608608	0.187269	-0.120035	0.453822	-0.294679	0.413357	-0.557501	-0.765596	-0.0715959	0.725611	0.0156358	0.269037	0.165586	0.167334	-0.598013	-3.80546e-16
	224	-0.0925807	-0.790865	-0.75084	1.26734	-0.510986	0.297089	-0.471676	0.570496	0.575786	0.685062	-1.18889	-0.0597523	0.0780012	0.0582465	-0.0759669	-0.0507959	0.719085	0.672564	0.624262	-0.352447	0.405238	-0.42746	-0.426346	0.447583	-1.03477e-16
	225	0.133315	0.217549	-0.483815	0.0831075	0.552832	0.570493	0.631239	-1.5856	-0.036554	0.391379	-0.85605	0.435205	0.0639043	0.0771843	-0.810213	0.68277	0.840603	0.0185737	0.753526	-0.186064	-0.534938	0.137137	0.142308	0.252707	1.46831e-16
	226	0.52214	-0.927395	-0.210677	0.343279	-1.07804	-0.281309	1.35609	-0.112121	0.192168	0.280409	0.0819973	-0.492895	-0.132779	-0.138134	-0.261111	0.515912	0.206543	-0.630332	0.162615	0.146236	-0.89373	0.523019	0.529752	-0.160783	1.30844e-16
	227	0.480221	-0.208453	-0.905813	0.388793	0.761662	-0.0207226	-0.00495302	-0.596815	-1.3734	0.473264	0.269482	0.501302	0.276558	0.275459	0.163085	-0.680072	-0.482223	0.207092	-0.570055	0.058438	-0.141043	-0.232632	0.545318	-0.146157	-7.74588e-17
	228	-0.744475	-0.657803	0.788293	0.610452	0.10671	0.121282	0.197776	-0.387404	0.436989	-0.777262	0.397369	-0.0171757	0.0780012	0.0582465	-0.0759669	-0.0507959	-0.224821	0.499298	-0.212681	-0.0991961	-0.51511	0.137684	-0.634958	0.98077	-2.17396e-16
	229	0.130682	-0.546692	-0.565463	0.720566	-0.287926	0.521694	-0.254945	-0.0286026	-0.312018	-0.0753052	0.461431	-0.0751135	-1.12812	0.437616	0.313128	0.316057	-0.346339	1.15329	-0.341944	-0.265579	0.0189799	-0.0499088	-0.0454962	0.0762382	2.34676e-16
	230	0.0245171	0.158422	0.0200182	-0.158152	0.10671	0.121282	0.197776	-0.387404	0.179756	0.267316	-0.762869	0.280854	-1.12812	0.437616	0.313128	0.316057	0.17919	0.112833	0.0917356	-0.0638131	1.03791	0.177922	-0.598095	-0.636379	-1.3235e-16
	231	0.18575	0.32236	-0.549496	0.00431502	-0.505462	0.302651	0.372787	-0.224883	-0.609073	0.533484	-0.611007	0.576539	0.464171	-0.317404	-0.428704	0.301202	0.131668	0.0626639	0.797953	-0.128881	0.0189799	-0.0499088	-0.0454962	0.0762382	2.81119e-17
	232	0.336467	-0.337455	-0.358193	0.200061	0.0980033	-0.688977	0.189316	0.405103	0.192168	0.280409	0.0819973	-0.492895	-0.127946	0.682356	0.596683	-1.12592	0.672443	0.633558	-0.140339	-0.243713	-0.34745	0.32819	-0.441912	0.432957	3.52474e-17
	233	0.398496	-0.257219	0.396698	-0.509175	-1.06062	1.33921	1.373	-1.69714	-1.44141	1.32366	1.0962	-0.951723	0.0657782	0.0790777	-0.0220593	-0.113364	-1.21133	-0.542152	0.251468	0.260603	-0.128852	-0.239867	-1.01581	1.35211	-4.62056e-17
	234	0.00967099	0.887726	0.12356	-0.769347	0.406623	-0.38564	0.350613	-0.287774	-0.417263	0.735811	-1.24645	0.793111	0.270447	0.285874	0.190038	-0.711356	-0.103303	-0.154692	-0.0834167	0.0671865	-0.296163	1.11229	-0.432451	-0.43239	-2.48816e-16
	235	0.202306	-0.491031	1.01	-0.619114	0.401099	-0.391202	-0.493851	0.507605	0.328834	-0.715231	0.350778	0.0599995	-0.746189	0.0742752	0.775498	-0.159364	0.840603	0.0185737	0.753526	-0.186064	-1.04521	1.1005	-0.444288	0.334039	2.20674e-16
	236	-0.189152	-0.110327	0.655213	-0.241827	0.0032804	-0.795486	-0.110568	0.863535	-0.59666	0.546577	0.233859	-0.19721	-0.137016	-0.125825	0.553996	-0.311507	0.226712	0.163002	-0.614481	0.00125451	0.307784	-0.585741	0.961517	-0.629313	2.3027e-17
	237	-0.322389	0.584424	0.442016	-0.463837	-0.282401	0.527257	0.589519	-0.823982	0.152346	-0.15538	0.169797	-0.139273	0.647546	-0.897957	-0.205386	0.455057	0.320876	0.252177	-0.556097	-0.042412	-0.265053	0.353179	-0.422128	0.306519	3.92938e-16
	238	-0.786394	0.0611395	0.0931568	0.655966	-0.205549	-0.20427	0.525624	-0.125252	-0.447906	-0.788545	0.386401	0.758512	0.247279	-0.503369	-0.586894	0.836625	0.766607	0.722733	-0.0819545	-0.287379	0.815317	-0.0292428	-0.80433	-0.00427389	7.41761e-17
	239	0.524772	-0.163154	-0.129029	-0.29418	0.767186	-0.0151602	0.839511	-1.39219	-0.528327	0.048757	0.36825	0.079237	-0.143128	-0.11541	0.58095	-0.342791	0.442394	-0.401813	-0.426833	0.123971	-0.691316	-0.813025	0.73685	0.811367	4.16617e-16
	240	-0.0724697	0.00831241	-0.691085	0.603613	0.329771	0.345887	0.414507	-0.986503	0.572877	-0.064023	0.472399	-0.850801	1.06536	-0.508982	-1.41141	0.91391	-0.576387	0.117917	-0.628439	0.102105	0.230289	0.916913	-0.62685	-0.566714	6.00575e-17
	241	0.926747	0.279895	-0.53506	-0.704746	-0.0648647	0.7463	-0.0382133	-0.627702	-0.432585	-0.026367	-0.430026	0.775811	0.470283	-0.327819	-0.455658	0.332486	0.159901	-0.669338	-0.601986	0.25497	-0.137398	-1.00007	0.549047	0.634898	-1.66083e-16
	242	0.0140001	-0.665331	0.780835	-0.124873	0.10671	0.121282	0.197776	-0.387404	0.179756	0.267316	-0.762869	0.280854	-0.73584	0.0515506	-0.0665633	0.699338	-1.2378	0.212176	-1.29023	0.224356	0.206468	0.141144	-0.629716	0.256487	1.52428e-16
	243	0.195344	0.297785	0.271076	-0.626129	0.976016	-0.606375	0.203319	-0.403406	-0.435494	-0.775452	1.23127	-0.0152375	0.894802	0.883539	-0.0157298	-1.64663	-0.00913879	-0.065517	-0.0250326	0.02352	-1.06903	0.324731	-0.447154	1.15724	-1.39863e-16
	244	0.150793	0.252486	-0.505708	0.0568433	-0.648489	0.151215	-0.743843	1.07582	-0.0241417	0.404471	-0.011184	-0.338545	0.241957	-1.30776	0.946726	0.0587724	-0.596556	-0.675417	0.148657	0.247086	-0.292519	0.34485	-0.428722	0.348665	-3.58053e-16
	245	0.0245171	0.158422	0.0200182	-0.158152	-0.287926	0.521694	-0.254945	-0.0286026	0.275822	0.544767	-0.600039	-0.199149	0.267488	-0.532722	0.120398	0.134344	0.226712	0.163002	-0.614481	0.00125451	0.0189799	-0.0499088	-0.0454962	0.0762382	2.27812e-17
	246	-0.359979	-0.249691	0.404155	0.22615	0.324247	0.340325	-0.429956	-0.191124	0.164434	-0.494861	0.0535576	0.263555	-0.749149	-0.744322	0.705857	0.686336	0.105194	0.816992	-0.743745	-0.165128	-0.34745	0.32819	-0.441912	0.432957	-1.60579e-16
	247	0.363539	-0.327093	0.440485	-0.456647	0.10671	0.121282	0.197776	-0.387404	-0.624394	-0.228693	0.20542	0.55924	0.267488	-0.532722	0.120398	0.134344	-1.04229	-1.14597	-0.325485	0.492053	0.0577274	-0.801236	0.748687	0.0449385	-4.5437e-17
	248	0.133315	0.217549	-0.483815	0.0831075	0.775893	0.795098	0.84797	-2.1847	-0.336518	0.251083	-0.267196	0.295808	-0.341685	-0.332622	0.341899	0.286486	0.0101496	0.716654	0.668689	-0.295263	0.475444	-0.395235	1.15456	-1.17713	3.08023e-16
	249	-0.359979	-0.249691	0.404155	0.22615	-0.608892	-0.614116	0.0644438	1.02606	0.396389	0.495828	0.291418	-1.05007	0.673077	-0.122916	-1.03171	0.530628	0.0101496	0.716654	0.668689	-0.295263	0.589082	0.531032	-1.01429	-0.153223	-1.38774e-16
	250	0.363539	-0.327093	0.440485	-0.456647	-0.202367	0.600426	-0.31038	-0.12238	-0.59666	0.546577	0.233859	-0.19721	-0.748063	0.0723818	-0.0126557	0.63677	0.226712	0.163002	-0.614481	0.00125451	-0.292519	0.34485	-0.428722	0.348665	2.3027e-17
	251	-0.240664	0.63319	-0.860494	0.434131	0.10671	0.121282	0.197776	-0.387404	0.572877	-0.064023	0.472399	-0.850801	0.862564	-0.713885	-0.835349	0.715768	0.746438	-0.0706012	0.695142	-0.142398	-0.534938	0.137137	0.142308	0.252707	2.93925e-17
	252	-0.189152	-0.110327	0.655213	-0.241827	0.321064	-0.464371	0.406048	-0.193996	-1.18159	0.67559	-0.365963	0.717874	-0.349671	-0.3241	-0.419301	1.05134	0.131668	0.0626639	0.797953	-0.128881	0.206468	0.141144	-0.629716	0.256487	-7.72952e-17
	253	0.754997	-0.707797	0.795271	-0.833934	1.64604	1.67127	-1.66296	-1.39958	-0.773148	1.10643	0.0528783	-0.396483	-1.5345	0.84262	-0.0414266	0.666341	0.935647	0.118912	-0.658908	-0.055929	-1.4391	1.47027	-0.847298	0.732903	-2.17861e-18
	254	0.192712	-0.466456	0.189428	0.0113299	0.321064	-0.464371	0.406048	-0.193996	-0.432585	-0.026367	-0.430026	0.775811	0.261376	-0.522307	0.147351	0.103059	0.530756	0.494214	0.507494	-0.265114	-0.339812	0.335973	0.341948	-0.337252	-1.09791e-16
	255	-0.384419	0.504189	-0.312874	0.245399	0.544125	-0.239766	0.622779	-0.793095	0.0562794	-0.43283	0.00696691	0.34073	-0.335574	-0.343038	0.314945	0.31777	0.34823	-0.490988	-0.485218	0.167637	-0.159962	0.519242	-1.02613	0.613206	-6.49875e-18
	256	0.177866	0.262848	0.292969	-0.599865	-0.385831	-0.38951	0.281175	0.426958	0.508231	-0.525998	-1.12953	1.05032	1.4747	-0.0953891	-0.98721	-0.282075	-0.285829	-1.13989	-1.07613	0.499938	1.17446	1.12754	-0.415372	-1.9231	-3.65934e-16
	257	-0.786394	0.0611395	0.0931568	0.655966	0.0119872	0.0147729	-0.102108	0.071028	0.371889	0.822217	-0.437209	-0.679151	0.0657782	0.0790777	-0.0220593	-0.113364	0.159901	-0.669338	-0.601986	0.25497	0.460169	-0.410801	-0.413157	0.363291	-5.47865e-16
	258	0.0245171	0.158422	0.0200182	-0.158152	0.10671	0.121282	0.197776	-0.387404	-0.432585	-0.026367	-0.430026	0.775811	0.267488	-0.532722	0.120398	0.134344	0.17919	0.112833	0.0917356	-0.0638131	-0.137398	-1.00007	0.549047	0.634898	5.35626e-17
	259	0.792586	0.126318	0.833132	-1.52392	0.547308	0.56493	-0.213225	-0.790223	-1.7011	-0.442302	0.829897	1.11836	-1.73917	0.635824	-0.253524	1.26433	-0.529745	0.156923	0.136162	-0.00662963	0.070267	0.73419	-0.0360356	-0.789109	-1.00638e-17
	260	0.140276	-0.571267	0.255108	0.0901223	-0.205549	-0.20427	0.525624	-0.125252	-0.404851	0.748904	-0.401586	0.0193611	0.0596668	0.0894933	0.00489452	-0.144648	0.34823	-0.490988	-0.485218	0.167637	-0.265053	0.353179	-0.422128	0.306519	3.1031e-17
	261	0.562362	0.67096	-0.0911679	-0.984167	-0.385831	-0.38951	0.281175	0.426958	-0.732549	-0.166662	0.158829	0.636415	0.459934	-0.305095	0.386403	-0.526217	0.254066	-0.580163	-0.543602	0.211304	0.300147	-0.593523	0.177657	0.140896	-1.78958e-16
	262	-0.322389	0.584424	0.442016	-0.463837	-0.0735715	-0.0639584	-0.0466731	0.164806	-1.18159	0.67559	-0.365963	0.717874	0.280796	0.26315	-0.652023	0.147346	0.273354	0.202008	0.15012	-0.10748	0.0189799	-0.0499088	-0.0454962	0.0762382	-1.83468e-16
	263	0.339099	0.426786	-0.276545	-0.437398	-0.425428	0.37582	-0.527111	0.476719	0.340922	-1.05471	0.234539	0.462827	0.0487222	-0.720581	-0.825946	1.4659	0.131668	0.0626639	0.797953	-0.128881	0.0189799	-0.0499088	-0.0454962	0.0762382	-1.18883e-16
	264	0.346984	0.486299	-1.11901	0.166782	0.10671	0.121282	0.197776	-0.387404	0.396389	0.495828	0.291418	-1.05007	0.456974	-1.12369	0.316762	0.319483	0.254066	-0.580163	-0.543602	0.211304	0.0189799	-0.0499088	-0.0454962	0.0762382	1.07614e-16
	265	-0.394936	-0.319564	0.447943	0.278678	0.00646297	0.00921048	-0.946571	0.866407	-0.20063	0.964323	-0.192165	-0.537817	0.867397	0.106605	0.0224447	-0.926067	-0.130657	0.588473	-0.154296	-0.142863	-0.0937486	-0.223755	-0.225353	0.53976	-2.04081e-16
	266	-0.339868	0.549487	0.46391	-0.437573	0.321064	-0.464371	0.406048	-0.193996	-0.500918	0.471453	-0.564416	0.499364	0.466045	-0.31551	0.359449	-0.494933	-0.266541	-0.357723	-0.382407	0.181154	0.0189799	-0.0499088	-0.0454962	0.0762382	-2.15533e-16
	267	-0.679813	0.186674	1.62483	-0.736243	0.229524	0.233816	-0.72984	0.267308	-0.324106	0.264176	0.577671	-0.477941	0.251027	-0.499582	0.989412	-0.755643	0.132548	0.0738271	-0.672865	0.0449211	-0.659857	-0.0294728	1.52358	-0.782042	-1.87892e-16
	268	0.0686525	-0.626927	-1.32035	1.4298	0.143965	0.155085	-0.674405	0.361086	-0.38953	1.51108	-1.21801	0.0366603	-0.141254	-0.113516	1.3691	-1.13893	0.226712	0.163002	-0.614481	0.00125451	0.246473	1.6849	-1.40784	-0.619706	5.26847e-17
	269	-0.419376	0.434315	-0.269087	0.297928	-0.211074	-0.209833	-0.318839	0.670127	-0.924358	-0.368989	0.794275	0.419844	-0.332615	0.475559	0.384586	-0.52793	-0.435581	0.246098	0.194546	-0.0502962	-0.651311	0.730731	-0.0412778	-0.0648257	3.08493e-16
	270	-0.806505	-0.738038	0.0334022	1.31969	1.19589	-1.18647	1.25605	-1.00538	1.55675	0.973794	-1.0151	-1.31544	-0.730518	0.855945	-1.60018	1.47719	0.0101496	0.716654	0.668689	-0.295263	-0.847694	-1.76319	1.33139	1.37003	1.3558e-16
	271	0.363539	-0.327093	0.440485	-0.456647	-0.116351	-0.103324	-0.0189556	0.211695	0.396389	0.495828	0.291418	-1.05007	0.267488	-0.532722	0.120398	0.134344	0.0576719	0.766823	-0.0375283	-0.230196	-1.08886	0.324184	0.330112	0.429177	-1.27001e-16
	272	-0.0724697	0.00831241	-0.691085	0.603613	0.235048	0.239379	0.114624	-0.528071	-1.40081	0.0505676	1.20215	0.0811751	0.0482326	-0.704485	1.56547	-0.953786	0.131668	0.0626639	0.797953	-0.128881	-0.292519	0.34485	-0.428722	0.348665	2.04244e-16
	273	0.133315	0.217549	-0.483815	0.0831075	-0.202367	0.600426	-0.31038	-0.12238	-0.556061	-0.726514	0.33981	0.835687	-0.718784	0.851209	0.737323	-0.879928	0.131668	0.0626639	0.797953	-0.128881	-0.0937486	-0.223755	-0.225353	0.53976	1.98822e-16
	274	0.336467	-0.337455	-0.358193	0.200061	0.329771	0.345887	0.414507	-0.986503	0.396389	0.495828	0.291418	-1.05007	0.456974	-1.12369	0.316762	0.319483	0.131668	0.0626639	0.797953	-0.128881	0.791496	-0.805012	-0.807196	0.818927	-1.08671e-16
	275	-0.706885	0.176312	0.826154	-0.079535	-0.47139	-0.468241	0.33661	0.520736	0.368656	-0.279442	0.262978	-0.293623	1.08241	0.290677	-0.607519	-0.665356	0.34823	-0.490988	-0.485218	0.167637	-0.141043	-0.232632	0.545318	-0.146157	-5.75436e-17
	276	0.363539	-0.327093	0.440485	-0.456647	0.149489	0.160647	0.170058	-0.434293	0.167667	0.606798	-0.64663	-0.121973	0.28267	0.265043	0.136131	-0.648788	0.840603	0.0185737	0.753526	-0.186064	-0.14868	-0.240414	-0.238542	0.624052	1.88103e-16
	277	0.686005	0.000783943	-0.698543	-0.131713	-0.614416	-0.619678	-0.78002	1.82144	0.164434	-0.494861	0.0535576	0.263555	0.456974	-1.12369	0.316762	0.319483	0.300708	-0.541157	0.220999	0.10257	-1.08886	0.324184	0.330112	0.429177	-9.26174e-17
	278	-0.456966	-0.3998	-0.306948	0.987915	0.235048	0.239379	0.114624	-0.528071	0.328834	-0.715231	0.350778	0.0599995	0.662728	-0.100192	-0.189653	-0.328075	0.888125	0.0687428	0.0473093	-0.120997	-0.0897554	0.551468	0.554779	-1.0115	1.9805e-16
	279	0.360907	-1.09133	0.358837	0.180812	0.329771	0.345887	0.414507	-0.986503	-0.339751	-0.850576	0.432992	0.681337	0.0780012	0.0582465	-0.0759669	-0.0507959	-0.529745	0.156923	0.136162	-0.00662963	-1.08886	0.324184	0.330112	0.429177	-6.64429e-17
	280	0.356578	0.461723	-0.298438	-0.463662	0.552832	0.570493	0.631239	-1.5856	-1.03251	-0.306957	0.747684	0.497019	0.456974	-1.12369	0.316762	0.319483	-1.21133	-0.542152	0.251468	0.260603	0.0189799	-0.0499088	-0.0454962	0.0762382	-3.12273e-16
	281	-0.359979	-0.249691	0.404155	0.22615	-0.116351	-0.103324	-0.0189556	0.211695	0.192168	0.280409	0.0819973	-0.492895	-1.12812	0.437616	0.313128	0.316057	-0.670552	0.0287423	-0.686823	0.145771	0.412875	-0.419678	0.357514	-0.322626	3.40399e-16
	282	0.727924	-0.718158	-0.00340685	-0.177226	0.775893	0.795098	0.84797	-2.1847	0.328834	-0.715231	0.350778	0.0599995	0.0444847	-0.708272	-0.0108386	0.638483	-0.239187	-1.10089	-0.311527	0.391203	0.651651	0.555474	-0.217245	-1.00772	1.99556e-17
	283	-0.359979	-0.249691	0.404155	0.22615	-0.0735715	-0.0639584	-0.0466731	0.164806	-0.0924748	0.902292	-0.145575	-0.614992	0.877746	0.0838802	-0.819616	-0.0673641	-0.670552	0.0287423	-0.686823	0.145771	0.787852	-0.0375726	-0.810925	0.0378721	8.08586e-17
	284	-0.384419	0.504189	-0.312874	0.245399	-0.0703889	0.740738	-0.882677	0.167677	-0.13553	-0.635157	0.642412	0.124159	0.0657782	0.0790777	-0.0220593	-0.113364	-0.73156	-1.61045	-1.55027	0.744905	0.795489	-0.0297899	-0.0270647	-0.732337	1.83742e-17
	285	-0.171673	-0.0753905	0.633319	-0.268091	0.552832	0.570493	0.631239	-1.5856	0.232767	-0.992682	0.187948	0.540002	0.864438	-0.711992	-0.047196	-0.0803669	0.45588	1.18721	1.14283	-0.540231	0.214106	0.148926	0.154145	-0.513721	3.26398e-18
	286	0.150793	0.252486	-0.505708	0.0568433	-0.116351	-0.103324	-0.0189556	0.211695	-0.0120537	0.06499	-0.127424	0.0642828	-1.12812	0.437616	0.313128	0.316057	-0.670552	0.0287423	-0.686823	0.145771	0.41652	-1.18712	0.361243	0.458429	4.30304e-16
	287	0.360907	-1.09133	0.358837	0.180812	0.329771	0.345887	0.414507	-0.986503	0.0686917	-0.419737	0.851833	-0.433019	-0.52506	0.247931	0.118581	0.13263	0.840603	0.0185737	0.753526	-0.186064	0.409231	0.347762	0.353785	-1.10368	-8.57135e-18
	288	-0.189152	-0.110327	0.655213	-0.241827	0.10671	0.121282	0.197776	-0.387404	-1.02042	-0.646439	0.631444	0.899846	0.267488	-0.532722	0.120398	0.134344	0.206543	-0.630332	0.162615	0.146236	0.0189799	-0.0499088	-0.0454962	0.0762382	3.90096e-17
	289	0.515178	-0.138579	-0.9496	0.336264	0.329771	0.345887	0.414507	-0.986503	0.0686917	-0.419737	0.851833	-0.433019	0.866312	-0.710098	0.740957	-0.876501	-0.482223	0.207092	-0.570055	0.058438	-0.323629	1.10396	-0.439046	-0.390244	-6.35906e-18
	290	-0.744475	-0.657803	0.788293	0.610452	-0.116351	-0.103324	-0.0189556	0.211695	-0.0120537	0.06499	-0.127424	0.0642828	0.267488	-0.532722	0.120398	0.134344	0.206543	-0.630332	0.162615	0.146236	0.0189799	-0.0499088	-0.0454962	0.0762382	1.65847e-16
	291	0.133315	0.217549	-0.483815	0.0831075	-0.0680473	-0.058396	0.79779	-0.630573	-0.816203	-0.43102	0.840865	0.342668	0.487339	0.47184	0.348228	-1.24678	0.112379	-0.719507	0.104231	0.189903	1.18175	-0.407342	-0.407915	-0.360992	1.51645e-17
	292	-0.744475	-0.657803	0.788293	0.610452	-0.510986	0.297089	-0.471676	0.570496	0.340922	-1.05471	0.234539	0.462827	0.267488	-0.532722	0.120398	0.134344	0.0383835	-0.0153479	-0.73125	0.0885876	0.0189799	-0.0499088	-0.0454962	0.0762382	2.6357e-16
	293	-0.233703	-0.155626	-0.121571	0.441146	-0.116351	-0.103324	-0.0189556	0.211695	0.396389	0.495828	0.291418	-1.05007	0.0780012	0.0582465	-0.0759669	-0.0507959	-0.0566611	-0.115686	0.681184	-0.0415477	0.0189799	-0.0499088	-0.0454962	0.0762382	2.16604e-16
	294	-0.744475	-0.657803	0.788293	0.610452	-0.116351	-0.103324	-0.0189556	0.211695	0.396389	0.495828	0.291418	-1.05007	0.456974	-1.12369	0.316762	0.319483	-1.77858	-0.358717	-0.351939	0.339188	0.393956	0.332196	-1.21394	0.436736	-2.39863e-17
	295	0.683373	-0.763457	-0.780191	0.505746	0.10671	0.121282	0.197776	-0.387404	0.749365	-0.623874	0.65338	-0.651529	0.0780012	0.0582465	-0.0759669	-0.0507959	0.17919	0.112833	0.0917356	-0.0638131	-0.698605	0.721854	0.729393	-0.750742	-3.91352e-17
	296	0.363539	-0.327093	0.440485	-0.456647	-0.116351	-0.103324	-0.0189556	0.211695	0.340922	-1.05471	0.234539	0.462827	0.456974	-1.12369	0.316762	0.319483	-0.549034	-0.625248	-0.557559	0.312154	0.0189799	-0.0499088	-0.0454962	0.0762382	3.07918e-16
	297	0.0515897	0.168783	0.818696	-0.81486	0.10671	0.121282	0.197776	-0.387404	-0.0120537	0.06499	-0.127424	0.0642828	-0.73584	0.0515506	-0.0665633	0.699338	0.840603	0.0185737	0.753526	-0.186064	0.214106	0.148926	0.154145	-0.513721	-2.01561e-16
	298	-0.216224	-0.120689	-0.143465	0.414881	0.10671	0.121282	0.197776	-0.387404	0.572877	-0.064023	0.472399	-0.850801	0.261376	-0.522307	0.147351	0.103059	-0.482223	0.207092	-0.570055	0.058438	0.405238	-0.42746	-0.426346	0.447583	-5.26845e-17
	299	0.150793	0.252486	-0.505708	0.0568433	-0.248329	-0.243636	0.553342	-0.0783631	0.396389	0.495828	0.291418	-1.05007	0.267488	-0.532722	0.120398	0.134344	0.320876	0.252177	-0.556097	-0.042412	0.0189799	-0.0499088	-0.0454962	0.0762382	-2.47764e-16
	300	-0.744475	-0.657803	0.788293	0.610452	0.101186	0.115719	-0.646688	0.407975	-0.0120537	0.06499	-0.127424	0.0642828	0.0780012	0.0582465	-0.0759669	-0.0507959	0.766607	0.722733	-0.0819545	-0.287379	0.0189799	-0.0499088	-0.0454962	0.0762382	-2.32906e-16
	301	0.360907	-1.09133	0.358837	0.180812	0.149489	0.160647	0.170058	-0.434293	-0.284284	0.699965	0.489871	-0.831564	0.483591	0.468053	-1.22808	0.345489	0.442394	-0.401813	-0.426833	0.123971	0.784207	0.729867	-0.814654	-0.743183	-1.45366e-16
	302	-0.394936	-0.319564	0.447943	0.278678	-0.116351	-0.103324	-0.0189556	0.211695	0.371565	0.469643	-1.39831	0.497426	0.259502	-0.5242	-0.640802	0.899194	-0.576387	0.117917	-0.628439	0.102105	-0.698605	0.721854	0.729393	-0.750742	9.17674e-17
	303	0.480221	-0.208453	-0.905813	0.388793	-0.116351	-0.103324	-0.0189556	0.211695	0.749365	-0.623874	0.65338	-0.651529	0.267488	-0.532722	0.120398	0.134344	0.159901	-0.669338	-0.601986	0.25497	0.0189799	-0.0499088	-0.0454962	0.0762382	1.02738e-16
	304	0.360907	-1.09133	0.358837	0.180812	0.329771	0.345887	0.414507	-0.986503	0.749365	-0.623874	0.65338	-0.651529	0.267488	-0.532722	0.120398	0.134344	-1.2378	0.212176	-1.29023	0.224356	-0.71388	0.706289	-0.838327	0.789675	4.08048e-17
	305	-0.357347	0.51455	0.485804	-0.411309	-0.116351	-0.103324	-0.0189556	0.211695	0.749365	-0.623874	0.65338	-0.651529	0.456974	-1.12369	0.316762	0.319483	-0.00913879	-0.065517	-0.0250326	0.02352	0.0189799	-0.0499088	-0.0454962	0.0762382	8.65573e-17
	306	0.150793	0.252486	-0.505708	0.0568433	-0.116351	-0.103324	-0.0189556	0.211695	0.396389	0.495828	0.291418	-1.05007	-0.335574	-0.343038	0.314945	0.31777	-0.596556	-0.675417	0.148657	0.247086	-0.89373	0.523019	0.529752	-0.160783	2.68825e-16
	307	0.133315	0.217549	-0.483815	0.0831075	-0.385831	-0.38951	0.281175	0.426958	-1.03251	-0.306957	0.747684	0.497019	0.867397	0.106605	0.0224447	-0.926067	0.226712	0.163002	-0.614481	0.00125451	-0.647667	-0.0367084	-0.0375491	0.716229	2.10962e-16
	308	0.480221	-0.208453	-0.905813	0.388793	0.552832	0.570493	0.631239	-1.5856	-0.420172	-0.0132741	0.414841	0.00206176	0.485465	0.469946	-0.439925	-0.450646	0.105194	0.816992	-0.743745	-0.165128	-0.159962	0.519242	-1.02613	0.613206	6.69554e-17
	309	-0.744475	-0.657803	0.788293	0.610452	-0.116351	-0.103324	-0.0189556	0.211695	0.396389	0.495828	0.291418	-1.05007	0.0780012	0.0582465	-0.0759669	-0.0507959	-0.314063	-0.407892	0.32381	0.116086	-0.534938	0.137137	0.142308	0.252707	-2.19088e-16
	310	-0.419376	0.434315	-0.269087	0.297928	0.10671	0.121282	0.197776	-0.387404	0.164434	-0.494861	0.0535576	0.263555	0.456974	-1.12369	0.316762	0.319483	0.0101496	0.716654	0.668689	-0.295263	0.0189799	-0.0499088	-0.0454962	0.0762382	-1.93617e-16
	311	0.0245171	0.158422	0.0200182	-0.158152	-0.116351	-0.103324	-0.0189556	0.211695	-0.0120537	0.06499	-0.127424	0.0642828	0.0780012	0.0582465	-0.0759669	-0.0507959	0.34823	-0.490988	-0.485218	0.167637	-0.152324	0.527025	-0.242271	-0.157003	-9.21333e-17
	312	0.0245171	0.158422	0.0200182	-0.158152	-0.116351	-0.103324	-0.0189556	0.211695	-0.0120537	0.06499	-0.127424	0.0642828	0.28267	0.265043	0.136131	-0.648788	0.0101496	0.716654	0.668689	-0.295263	0.0189799	-0.0499088	-0.0454962	0.0762382	-2.35345e-16
	313	-0.216224	-0.120689	-0.143465	0.414881	-1.28921	1.10904	0.31181	-0.302658	-1.08843	0.203956	1.45816	-0.553178	-0.959929	-0.940702	0.520713	1.25304	-0.508696	0.96142	-2.11175	0.0221906	-0.686414	0.714618	-0.831733	0.747529	7.40803e-17
	314	0.0245171	0.158422	0.0200182	-0.158152	0.538601	-0.245328	-0.221684	0.00228406	-0.0120537	0.06499	-0.127424	0.0642828	0.0780012	0.0582465	-0.0759669	-0.0507959	0.719085	0.672564	0.624262	-0.352447	0.0189799	-0.0499088	-0.0454962	0.0762382	-2.53037e-16
	315	-1.08086	0.591953	0.449474	0.271488	-0.0735715	-0.0639584	-0.0466731	0.164806	-0.460318	-0.801638	-0.458465	1.53226	-0.931439	0.652935	-0.235974	0.482915	1.25268	-1.89323	0.435101	0.378151	-0.691316	-0.813025	0.73685	0.811367	5.04222e-18
	316	0.230301	0.367659	0.227289	-0.678657	0.37255	0.385253	0.38679	-1.03339	0.164434	-0.494861	0.0535576	0.263555	0.0780012	0.0582465	-0.0759669	-0.0507959	0.192676	1.70186	1.6614	-0.728015	0.214106	0.148926	0.154145	-0.513721	1.30777e-16
	317	-0.0925807	-0.790865	-0.75084	1.26734	0.412147	-0.380078	1.19508	-1.08315	-0.231272	-0.560033	1.44069	-0.572416	0.293614	1.07512	0.966971	-2.25934	-0.866945	1.37573	-0.18075	-0.295728	0.254111	1.69268	-0.623984	-1.38991	-2.04283e-17
	318	1.0128	-1.2244	-1.1803	0.837695	-1.24091	1.15397	1.12856	-1.14493	-0.0120537	0.06499	-0.127424	0.0642828	0.877746	0.0838802	-0.819616	-0.0673641	-0.00913879	-0.065517	-0.0250326	0.02352	-1.80644	1.09595	1.105	-0.397804	3.92482e-16
	319	-0.528174	0.375187	0.234746	0.056668	-1.50675	0.889997	0.939542	-0.498938	0.164434	-0.494861	0.0535576	0.263555	0.472156	-0.325926	0.332495	-0.463649	-0.516259	1.74595	1.70583	-0.670831	0.214106	0.148926	0.154145	-0.513721	1.45294e-16
	320	0.0245171	0.158422	0.0200182	-0.158152	-0.462683	0.342017	0.34507	-0.271771	-0.0120537	0.06499	-0.127424	0.0642828	0.28267	0.265043	0.136131	-0.648788	-1.22519	1.79004	1.75025	-0.613647	0.0189799	-0.0499088	-0.0454962	0.0762382	1.95355e-16
	321	0.0245171	0.158422	0.0200182	-0.158152	-1.51227	0.884434	0.095078	0.296441	-0.0120537	0.06499	-0.127424	0.0642828	0.0780012	0.0582465	-0.0759669	-0.0507959	0.0101496	0.716654	0.668689	-0.295263	0.0189799	-0.0499088	-0.0454962	0.0762382	-2.35345e-16
	322	0.524772	-0.163154	-0.129029	-0.29418	-0.685744	0.117411	0.128338	0.327327	1.54434	0.960701	-1.85996	-0.541693	0.877746	0.0838802	-0.819616	-0.0673641	-0.245492	0.446774	-2.63032	0.209974	0.581444	0.523249	-1.79815	0.616985	1.95688e-16
	323	-1.08086	0.591953	0.449474	0.271488	-1.51227	0.884434	0.095078	0.296441	1.1454	-0.206129	0.227356	-0.992136	0.268573	0.283981	-0.598115	0.084778	0.368399	0.302346	-1.26231	0.0226556	0.997903	-1.36583	0.180033	0.239814	6.76812e-17
	324	0.0245171	0.158422	0.0200182	-0.158152	-1.68703	0.704757	0.695093	0.0532719	-0.0120537	0.06499	-0.127424	0.0642828	0.0780012	0.0582465	-0.0759669	-0.0507959	0.192676	1.70186	1.6614	-0.728015	0.0189799	-0.0499088	-0.0454962	0.0762382	1.59972e-16
	325	-1.08086	0.591953	0.449474	0.271488	-0.0735715	-0.0639584	-0.0466731	0.164806	0.084013	0.34244	0.0354066	-0.41572	0.479353	0.480362	-0.412971	-0.48193	-0.0975005	-0.961544	-0.95936	0.412604	0.214106	0.148926	0.154145	-0.513721	-6.56025e-18
	326	0.0245171	0.158422	0.0200182	-0.158152	-0.851794	0.747992	0.736813	-0.708349	-0.0120537	0.06499	-0.127424	0.0642828	0.28267	0.265043	0.136131	-0.648788	-1.67093	1.31948	1.27611	-0.36868	-0.534938	0.137137	0.142308	0.252707	6.54195e-18
	327	0.730557	0.0460825	0.0782414	-0.814685	0.409805	0.419056	-0.485391	-0.284902	0.340922	-1.05471	0.234539	0.462827	0.255265	-0.511891	0.174305	0.0717752	0.192676	1.70186	1.6614	-0.728015	0.206468	0.141144	-0.629716	0.256487	1.01582e-16
	328	-1.98046	1.23472	1.0862	0.180623	2.2891	-0.0856877	-1.03814	-0.819356	-0.132296	0.466502	-0.0577747	-0.26137	-0.145002	-0.117303	-0.207203	0.453344	0.510587	-0.29912	1.28459	-0.120132	-0.144687	0.534808	0.541589	-0.927212	-9.52796e-16
	329	-1.08086	0.591953	0.449474	0.271488	0.197793	0.205575	0.986805	-1.27656	-2.20528	-0.798016	1.20933	1.53614	-0.354993	-1.12849	1.11432	0.273483	-0.0301877	-0.870014	2.22288	-0.00530029	1.18938	-0.399559	0.375946	-1.1312	-1.28369e-16
	330	-1.42777	1.01796	0.871472	-0.0341969	-0.439659	-0.440001	-1.38003	2.0646	0.236001	0.108977	-0.512239	0.154474	0.475116	0.492671	0.402136	-1.30935	1.34772	-1.79289	-0.977333	0.508287	0.0189799	-0.0499088	-0.0454962	0.0762382	-3.34746e-17
	331	0.0245171	0.158422	0.0200182	-0.158152	-0.411197	1.19164	0.325812	-1.11117	-0.692727	0.269127	0.0710292	0.282792	0.267488	-0.532722	0.120398	0.134344	-0.813119	-0.121765	1.43183	-0.0494318	0.0189799	-0.0499088	-0.0454962	0.0762382	2.96597e-16
	332	0.0245171	0.158422	0.0200182	-0.158152	-0.600185	0.196143	0.0729035	0.23355	-0.488506	0.484546	0.28045	-0.274386	-0.517864	1.05422	-0.626886	0.114349	0.652274	-0.159776	0.636758	-0.0987312	0.0189799	-0.0499088	-0.0454962	0.0762382	2.10145e-16
	333	-0.422009	-0.329926	-0.350735	0.935387	0.533077	-0.250891	-1.06615	0.797663	-0.213042	0.95123	-1.03703	0.235933	0.456974	-1.12369	0.316762	0.319483	-1.31986	-2.23151	0.0942369	0.794669	-0.534938	0.137137	0.142308	0.252707	8.89195e-17
	334	1.54801	-1.4761	-1.37313	0.649139	1.39368	-1.78881	-1.06906	1.57417	-0.488506	0.484546	0.28045	-0.274386	-0.722532	0.847423	-0.838984	0.712341	0.119062	-1.5152	-2.24253	0.709122	0.978984	-0.61396	-1.39142	0.999176	-1.13821e-16
	335	0.0245171	0.158422	0.0200182	-0.158152	-0.510986	0.297089	-0.471676	0.570496	-0.0120537	0.06499	-0.127424	0.0642828	0.28267	0.265043	0.136131	-0.648788	0.0101496	0.716654	0.668689	-0.295263	0.0189799	-0.0499088	-0.0454962	0.0762382	-2.35345e-16
	336	0.524772	-0.163154	-0.129029	-0.29418	0.75932	0.778411	-1.68542	0.201436	0.272913	-0.204318	1.06125	-0.990197	0.901998	1.68983	-0.761196	-1.66491	0.611435	-1.00563	-1.00379	0.355421	1.75549	-0.593841	-1.37298	0.190601	5.00151e-17
	337	0.0245171	0.158422	0.0200182	-0.158152	-0.0735715	-0.0639584	-0.0466731	0.164806	0.164434	-0.494861	0.0535576	0.263555	-0.123708	0.670047	-0.218424	-0.298504	0.273354	0.202008	0.15012	-0.10748	0.401594	0.339979	-0.430075	-0.333472	-3.63073e-16
	338	0.0245171	0.158422	0.0200182	-0.158152	-1.28368	1.1146	1.15627	-1.09804	-0.0120537	0.06499	-0.127424	0.0642828	0.0780012	0.0582465	-0.0759669	-0.0507959	-1.22519	1.79004	1.75025	-0.613647	0.0189799	-0.0499088	-0.0454962	0.0762382	1.95355e-16
	339	0.0245171	0.158422	0.0200182	-0.158152	-0.677037	0.92767	0.136798	-0.46518	-0.0120537	0.06499	-0.127424	0.0642828	0.676825	-0.119129	0.544593	-1.06164	-0.516259	1.74595	1.70583	-0.670831	0.0189799	-0.0499088	-0.0454962	0.0762382	1.77664e-16
	340	0.401129	0.507022	0.478346	-1.14663	-1.24877	1.94754	-1.39638	0.448703	1.48596	-1.33892	-0.255548	0.180158	0.877746	0.0838802	-0.819616	-0.0673641	-0.718954	-0.03259	1.49021	-0.0930984	0.978984	-0.61396	-1.39142	0.999176	-5.21936e-17
	341	-0.463512	1.21966	1.07128	-1.29003	-0.600185	0.196143	0.0729035	0.23355	0.601064	-1.35021	-0.266516	0.955846	-1.35221	-0.554637	0.900404	0.869762	-1.22519	1.79004	1.75025	-0.613647	-1.43546	0.702829	-0.84357	1.51396	-1.04179e-16
	342	0.0245171	0.158422	0.0200182	-0.158152	-1.28921	1.10904	0.31181	-0.302658	-0.0120537	0.06499	-0.127424	0.0642828	0.0780012	0.0582465	-0.0759669	-0.0507959	0.192676	1.70186	1.6614	-0.728015	0.0189799	-0.0499088	-0.0454962	0.0762382	1.59972e-16
	343	-0.322389	0.584424	0.442016	-0.463837	0.401099	-0.391202	-0.493851	0.507605	0.0409581	-1.19501	0.823394	0.323431	0.267488	-0.532722	0.120398	0.134344	0.395752	-0.440819	-1.19143	0.232705	0.237578	-0.617966	-0.619392	0.995396	-6.7345e-18
	344	0.0245171	0.158422	0.0200182	-0.158152	-0.505462	0.302651	0.372787	-0.224883	-0.0120537	0.06499	-0.127424	0.0642828	0.0780012	0.0582465	-0.0759669	-0.0507959	-0.435581	0.246098	0.194546	-0.0502962	0.0189799	-0.0499088	-0.0454962	0.0762382	-4.24159e-16
	345	0.0245171	0.158422	0.0200182	-0.158152	-0.851794	0.747992	0.736813	-0.708349	0.192168	0.280409	0.0819973	-0.492895	0.267488	-0.532722	0.120398	0.134344	-0.0705289	2.2165	2.17997	-0.915798	0.214106	0.148926	0.154145	-0.513721	2.89823e-16
	346	0.0245171	0.158422	0.0200182	-0.158152	0.324247	0.340325	-0.429956	-0.191124	0.192168	0.280409	0.0819973	-0.492895	0.28267	0.265043	0.136131	-0.648788	0.273354	0.202008	0.15012	-0.10748	0.0189799	-0.0499088	-0.0454962	0.0762382	-3.50693e-16
	347	0.0245171	0.158422	0.0200182	-0.158152	1.1825	-0.398457	-2.11334	1.38363	-0.13553	-0.635157	0.642412	0.124159	0.492661	1.27623	-1.18539	-0.468927	0.591266	-1.79897	-0.22669	0.500403	0.0189799	-0.0499088	-0.0454962	0.0762382	4.58025e-19
	348	0.195344	0.297785	0.271076	-0.626129	0.964967	-0.6175	-1.48561	1.18735	0.64121	-0.561843	0.60679	-0.574354	-1.14034	0.458448	0.367036	0.253488	1.05717	-0.535078	-0.529644	0.110454	0.269037	0.165586	0.167334	-0.598013	5.64246e-17
	349	0.0245171	0.158422	0.0200182	-0.158152	0.324247	0.340325	-0.429956	-0.191124	-0.0120537	0.06499	-0.127424	0.0642828	0.280796	0.26315	-0.652023	0.147346	-0.435581	0.246098	0.194546	-0.0502962	0.0189799	-0.0499088	-0.0454962	0.0762382	-4.24159e-16
	350	0.648416	-0.833331	-0.736404	0.558275	1.18803	-0.392895	-1.26888	0.588252	-0.351839	-0.511094	0.549231	0.278509	0.664602	-0.0982982	0.598501	-1.12421	1.55042	-0.0143533	-0.761718	-0.0694459	0.0815488	-0.0254664	0.751553	-0.778262	-1.37295e-16
	351	0.0245171	0.158422	0.0200182	-0.158152	-1.24091	1.15397	1.12856	-1.14493	0.192168	0.280409	0.0819973	-0.492895	0.485465	0.469946	-0.439925	-0.450646	-1.40772	0.804834	0.757541	-0.180896	0.214106	0.148926	0.154145	-0.513721	-1.59022e-16
	352	-0.892559	0.766253	0.678638	-0.222753	1.18485	-1.19759	-0.432873	0.585381	-0.701906	1.35769	-1.47402	0.671014	-0.137016	-0.125825	0.553996	-0.311507	1.36121	-0.203866	0.592332	-0.155915	0.635467	-0.212513	0.563749	-0.954732	-3.30505e-16
	353	1.07746	-0.37992	-0.343757	-0.509	0.31554	-0.469934	-0.438416	0.601383	0.971817	1.10281	-1.61492	-0.400359	1.47844	-0.0916023	0.589097	-1.87434	0.152717	0.867161	-1.44996	-0.100061	0.436348	-1.18657	-0.416023	1.18649	-2.72974e-18
	354	0.0245171	0.158422	0.0200182	-0.158152	-1.06615	1.33365	0.528541	-0.901757	-0.0120537	0.06499	-0.127424	0.0642828	-0.146087	-0.934006	0.51131	0.502909	0.638406	2.17241	2.13554	-0.972982	-0.499835	0.15325	0.932763	-0.559647	3.48785e-16
	355	0.0245171	0.158422	0.0200182	-0.158152	-0.0165612	0.791228	0.778533	-1.46997	-0.0120537	0.06499	-0.127424	0.0642828	0.28267	0.265043	0.136131	-0.648788	-1.22519	1.79004	1.75025	-0.613647	0.214106	0.148926	0.154145	-0.513721	1.95355e-16
	356	0.8542	-0.624094	-0.529134	0.0377693	1.00456	-1.38283	-0.677322	1.13759	0.275822	0.544767	-0.600039	-0.199149	0.854578	-0.705363	-1.59655	1.48062	-0.0975005	-0.961544	-0.95936	0.412604	-0.128503	1.30279	-0.239405	-0.980204	4.76824e-17
	357	0.0245171	0.158422	0.0200182	-0.158152	0.538601	-0.245328	-0.221684	0.00228406	-0.0120537	0.06499	-0.127424	0.0642828	0.472156	-0.325926	0.332495	-0.463649	0.45588	1.18721	1.14283	-0.540231	0.214106	0.148926	0.154145	-0.513721	-4.65323e-17
	358	0.318988	-0.372391	-0.336299	0.226325	0.572673	-1.01622	-0.257862	0.747902	-1.209	0.252894	0.566703	0.297747	-0.123708	0.670047	-0.218424	-0.298504	0.915479	-0.674422	0.118189	0.0890526	-0.846437	0.531896	-0.240919	0.525134	-2.04667e-16
	359	0.401129	0.507022	0.478346	-1.14663	0.618635	-0.172159	-1.12158	0.703885	-0.228363	0.189052	-0.220605	0.218633	-0.336362	0.471772	-1.19172	1.06434	0.578278	0.544383	-0.198723	-0.200046	-0.097393	0.543685	-0.229082	-0.241295	-1.84527e-16
	360	0.0245171	0.158422	0.0200182	-0.158152	0.31554	-0.469934	-0.438416	0.601383	-0.0120537	0.06499	-0.127424	0.0642828	0.0780012	0.0582465	-0.0759669	-0.0507959	-0.435581	0.246098	0.194546	-0.0502962	0.0189799	-0.0499088	-0.0454962	0.0762382	-4.24159e-16
	361	0.401129	0.507022	0.478346	-1.14663	1.18803	-0.392895	-1.26888	0.588252	0.817698	-1.12169	0.787771	-0.375082	0.45806	-0.306988	-0.401751	0.269917	-2.27183	-0.879442	-0.119865	0.519087	-0.835155	-0.227761	0.54667	0.53598	1.76802e-16
	362	0.177866	0.262848	0.292969	-0.599865	0.575856	-0.211525	-1.09387	0.750774	-0.677081	1.38388	0.215708	-0.876485	0.0505962	-0.718688	-0.0377924	0.669767	-0.887114	0.582394	0.596347	-0.150747	-0.0784736	-0.208189	1.34237	-1.00066	-3.40661e-16
	363	-0.528174	0.375187	0.234746	0.056668	-0.0133786	1.59592	-0.0574711	-1.4671	0.164434	-0.494861	0.0535576	0.263555	0.28267	0.265043	0.136131	-0.648788	1.75311	1.76418	-0.546103	-0.647179	0.0189799	-0.0499088	-0.0454962	0.0762382	1.51299e-16
	364	0.0245171	0.158422	0.0200182	-0.158152	-0.510986	0.297089	-0.471676	0.570496	-0.0120537	0.06499	-0.127424	0.0642828	0.28267	0.265043	0.136131	-0.648788	0.320876	0.252177	-0.556097	-0.042412	0.0189799	-0.0499088	-0.0454962	0.0762382	-4.21719e-16
	365	0.318988	-0.372391	-0.336299	0.226325	-0.0790957	-0.0695209	-0.891137	0.960185	0.288235	0.557859	0.244827	-0.972898	0.858326	-0.701576	-0.0202422	-0.111651	1.38768	-0.958195	2.13403	-0.119667	-1.43146	1.47805	-0.0634379	-0.0373059	-7.08154e-17
	366	-0.669296	1.01043	0.864015	-0.769522	1.18803	-0.392895	-1.26888	0.588252	-0.54074	0.0356641	-0.476616	0.852987	0.280796	0.26315	-0.652023	0.147346	-0.995645	-1.10697	0.439116	0.383319	-0.144687	0.534808	0.541589	-0.927212	2.28035e-17
	367	-0.463512	1.21966	1.07128	-1.29003	0.973674	0.192758	-1.47715	0.394844	0.863662	1.16484	-1.66151	-0.323184	1.04407	-1.29633	-1.40018	1.66576	-2.27183	-0.879442	-0.119865	0.519087	0.252853	-0.6024	0.948328	-0.545021	1.88261e-16
	368	0.524772	-0.163154	-0.129029	-0.29418	0.750613	-0.0318475	-1.69388	0.993943	0.26341	0.531674	-1.44491	0.574601	0.0729748	0.885365	-0.767526	-0.131646	-1.70458	-1.06288	0.483542	0.440503	0.261399	0.157803	-0.616526	0.172195	-1.92088e-18
	369	0.401129	0.507022	0.478346	-1.14663	0.563967	-1.82648	-0.266321	1.54041	0.26341	0.531674	-1.44491	0.574601	0.0657782	0.0790777	-0.0220593	-0.113364	-0.995645	-1.10697	0.439116	0.383319	-0.678777	0.722401	-0.0478724	-0.0226798	1.06359e-18
	370	0.195344	0.297785	0.271076	-0.626129	1.3992	-1.78324	-0.224601	0.778789	0.659441	0.949419	-1.87093	0.233994	0.662728	-0.100192	-0.189653	-0.328075	-1.44138	-1.57752	-0.035027	0.628287	0.822955	-0.0214601	-0.02047	-0.774483	1.18047e-16
	371	-0.422009	-0.329926	-0.350735	0.935387	-0.688926	-0.687285	0.964342	0.324456	-1.29266	-0.0114635	1.24874	0.0039999	0.892928	0.881646	-0.803883	-0.850496	-1.11716	-0.452977	0.309852	0.216937	1.37687	-0.208506	-0.208274	-0.950952	2.42398e-17
	372	1.42437	-0.805922	-0.765755	-0.203315	0.10671	0.121282	0.197776	-0.387404	0.192168	0.280409	0.0819973	-0.492895	-0.743826	0.0600727	-0.827763	1.46419	0.320876	0.252177	-0.556097	-0.042412	-0.452541	0.162127	0.162092	0.12627	-3.34742e-16
	373	-0.339868	0.549487	0.46391	-0.437573	0.569491	-1.82092	0.578142	0.745031	0.464722	-0.0019919	0.425809	-0.773626	0.647546	-0.897957	-0.205386	0.455057	0.253186	-0.591326	0.927216	0.0375019	1.03301	-1.34972	0.970488	-0.572541	4.56419e-17
	374	0.0245171	0.158422	0.0200182	-0.158152	0.101186	0.115719	-0.646688	0.407975	-0.0120537	0.06499	-0.127424	0.0642828	0.267488	-0.532722	0.120398	0.134344	0.320876	0.252177	-0.556097	-0.042412	0.0189799	-0.0499088	-0.0454962	0.0762382	-4.21719e-16
	375	0.0245171	0.158422	0.0200182	-0.158152	-0.510986	0.297089	-0.471676	0.570496	-0.0120537	0.06499	-0.127424	0.0642828	0.472156	-0.325926	0.332495	-0.463649	0.719085	0.672564	0.624262	-0.352447	0.214106	0.148926	0.154145	-0.513721	-2.53037e-16
	376	0.318988	-0.372391	-0.336299	0.226325	0.140783	-0.649611	0.161599	0.358214	0.64121	-0.561843	0.60679	-0.574354	-0.123708	0.670047	-0.218424	-0.298504	-1.36738	-2.28168	0.800454	0.729602	0.250118	0.91746	-1.40412	0.161349	9.68026e-17
	377	0.0245171	0.158422	0.0200182	-0.158152	-0.0735715	-0.0639584	-0.0466731	0.164806	-0.0120537	0.06499	-0.127424	0.0642828	0.0780012	0.0582465	-0.0759669	-0.0507959	0.719085	0.672564	0.624262	-0.352447	0.412875	-0.419678	0.357514	-0.322626	-2.53037e-16
	378	0.953819	0.290256	0.263618	-1.36145	1.05605	-0.533207	-0.69658	0.298195	0.288235	0.557859	0.244827	-0.972898	-0.160184	-0.915069	-0.222936	1.23648	0.699796	-0.109607	-0.0694589	-0.0336635	0.0666226	1.50163	-0.0397642	-1.57016	-7.59755e-17
	379	0.318988	-0.372391	-0.336299	0.226325	0.563967	-1.82648	-0.266321	1.54041	-1.10085	0.190863	0.613293	0.220571	1.46139	-0.891261	-0.21479	-0.295077	-1.52836	1.46999	-0.842541	-0.173477	1.0019	-0.590611	0.960165	-1.31145	-4.17282e-17
	380	-0.751437	0.131013	0.0493696	0.603437	0.401099	-0.391202	-0.493851	0.507605	-0.0241417	0.404471	-0.011184	-0.338545	-0.145002	-0.117303	-0.207203	0.453344	-0.178179	0.538304	0.55192	-0.20793	0.0189799	-0.0499088	-0.0454962	0.0762382	-2.50354e-16
	381	0.524772	-0.163154	-0.129029	-0.29418	0.632866	0.643662	-0.26866	-0.884001	1.00951	-0.919368	0.152325	-0.15851	-0.123708	0.670047	-0.218424	-0.298504	0.578278	0.544383	-0.198723	-0.200046	-0.640029	-0.0289257	0.746311	-0.0539795	-3.05073e-16
	382	-0.339868	0.549487	0.46391	-0.437573	0.0119872	0.0147729	-0.102108	0.071028	0.449401	-0.76417	1.24224	-0.790925	1.28521	0.49558	-1.18357	-0.467214	1.25986	1.24346	-0.314029	-0.467279	-1.60038	-1.00754	1.31583	1.3554	4.82945e-18
	383	-0.0925807	-0.790865	-0.75084	1.26734	-0.728523	0.0780457	0.156056	0.374216	-1.73846	1.93245	0.0237592	-0.30007	0.835948	-2.30563	0.709491	0.689762	-0.651263	0.810913	0.00689797	-0.173012	-0.262317	-1.16668	1.93032	-0.399852	1.52997e-16
	384	0.0245171	0.158422	0.0200182	-0.158152	0.747431	-0.836544	-0.857876	0.991071	-0.0120537	0.06499	-0.127424	0.0642828	-0.52506	0.247931	0.118581	0.13263	1.21234	1.19329	0.392188	-0.532347	-0.339812	0.335973	0.341948	-0.337252	-4.40931e-17
	385	0.436086	0.576896	0.434559	-1.19916	-0.457159	0.347579	1.18953	-1.06715	0.164434	-0.494861	0.0535576	0.263555	0.881494	0.0876671	0.756691	-1.65963	-0.212714	-1.85522	1.23017	0.427451	0.592726	-0.236408	-1.01057	0.627832	-1.01384e-17
	386	0.542251	-0.128218	-0.150923	-0.320444	0.58138	-0.205963	-0.249402	-0.0446048	0.260501	-0.217411	0.216388	-0.216448	-0.746189	0.0742752	0.775498	-0.159364	1.68542	0.920679	0.937211	-0.567265	-0.850081	1.29934	-0.244647	-0.255921	-8.1825e-17
	387	-1.63356	0.808718	0.664202	0.486308	-0.457159	0.347579	1.18953	-1.06715	0.520643	-0.512905	-0.284667	0.276571	-0.933313	0.651042	-1.02413	1.27905	0.543744	-1.84914	0.479527	0.435335	0.21775	-0.618513	0.157873	0.267334	5.8892e-18
	388	-0.751437	0.131013	0.0493696	0.603437	-0.382648	0.415186	-0.554829	0.42983	0.436989	-0.777262	0.397369	-0.0171757	0.28267	0.265043	0.136131	-0.648788	-0.765596	-0.0715959	0.725611	0.0156358	0.0189799	-0.0499088	-0.0454962	0.0762382	-1.38331e-16
	389	-0.116605	0.793661	0.649287	-0.984342	0.452585	0.458422	-0.513109	-0.331791	0.83302	-0.359517	-0.0286557	-0.357782	0.0780012	0.0582465	-0.0759669	-0.0507959	0.605632	-0.198782	-0.127843	0.010003	0.787852	-0.0375726	-0.810925	0.0378721	-4.93016e-16
	390	-0.01044	0.0885479	0.0638055	-0.105624	-0.211074	-0.209833	-0.318839	0.670127	0.344155	0.0469463	-0.465648	0.0772988	0.255265	-0.511891	0.174305	0.0717752	-0.178179	0.538304	0.55192	-0.20793	-0.284881	0.352632	0.355138	-0.421544	-3.71521e-16
	391	1.05998	-0.414857	-0.321863	-0.482736	-0.473731	0.330892	-1.34386	1.31899	-1.50929	-0.239976	0.194452	1.33493	1.09947	1.09034	0.196368	-2.24462	0.963001	-0.624253	-0.588028	0.15412	0.811324	-0.804465	-1.58446	1.54699	-2.73861e-17
	392	-0.01044	0.0885479	0.0638055	-0.105624	-0.205549	-0.20427	0.525624	-0.125252	0.152346	-0.15538	0.169797	-0.139273	-0.145002	-0.117303	-0.207203	0.453344	0.206543	-0.630332	0.162615	0.146236	0.655295	-0.211965	-0.213516	-0.226669	-1.61998e-16
	393	0.524772	-0.163154	-0.129029	-0.29418	-0.462683	0.342017	0.34507	-0.271771	0.152346	-0.15538	0.169797	-0.139273	0.268573	0.283981	-0.598115	0.084778	-0.408227	-0.497067	0.265426	0.159753	0.0739113	-0.0332492	-0.0323069	-0.00805372	8.39593e-17
	394	-1.08086	0.591953	0.449474	0.271488	0.79021	-0.797178	-0.885594	0.944182	-1.07311	0.966133	0.641733	-0.535879	-0.322266	0.452835	-0.457475	0.330773	1.44239	2.22866	0.678683	-0.90003	0.0189799	-0.0499088	-0.0454962	0.0762382	-2.22507e-16
	395	0.195344	0.297785	0.271076	-0.626129	-1.28368	1.1146	1.15627	-1.09804	0.344155	0.0469463	-0.465648	0.0772988	0.0729748	0.885365	-0.767526	-0.131646	-1.44138	-1.57752	-0.035027	0.628287	0.272681	-0.601853	0.171063	0.183042	2.38193e-16
	396	-0.322389	0.584424	0.442016	-0.463837	-0.505462	0.302651	0.372787	-0.224883	0.260501	-0.217411	0.216388	-0.216448	-0.322266	0.452835	-0.457475	0.330773	-1.09699	0.340357	-0.467245	0.071955	0.596719	0.538814	-0.230434	-0.923432	6.08169e-17
	397	0.301509	-0.407328	-0.314406	0.252589	-0.453976	1.15228	0.35353	-1.06428	-0.81297	0.670639	0.140678	-0.04286	-0.746189	0.0742752	0.775498	-0.159364	-1.11716	-0.452977	0.309852	0.216937	-0.284881	0.352632	0.355138	-0.421544	1.26257e-16
	398	0.0245171	0.158422	0.0200182	-0.158152	-0.291108	-0.283002	0.581059	-0.0314742	0.560465	-0.0771159	-0.372467	-0.0770516	0.470283	-0.327819	-0.455658	0.332486	0.394872	-0.451982	0.279384	0.058903	-0.339812	0.335973	0.341948	-0.337252	-1.64782e-16
	399	-0.01044	0.0885479	0.0638055	-0.105624	-1.06933	0.528949	1.36454	-0.904629	2.08621	-0.70576	-0.472152	-0.717626	-0.749149	-0.744322	0.705857	0.686336	-1.2862	0.150844	0.886805	-0.0145138	0.300147	-0.593523	0.177657	0.140896	1.62355e-16
	400	-0.422009	-0.329926	-0.350735	0.935387	1.40556	-0.173852	-1.89661	0.784532	-0.377117	1.52417	-0.373146	-0.737089	-1.16696	-1.1333	1.91188	0.227483	0.699796	-0.109607	-0.0694589	-0.0336635	-0.472718	-1.38108	0.162954	1.73053	-1.56131e-16
	401	0.665894	-0.798394	-0.758297	0.53201	0.192269	0.200013	0.142341	-0.481182	1.11766	-0.981399	0.198916	-0.235685	0.862074	-0.697789	1.55606	-1.70392	1.75311	1.76418	-0.546103	-0.647179	-0.297421	-1.18279	1.13986	0.412503	-3.0621e-17
	402	0.0245171	0.158422	0.0200182	-0.158152	0.793393	0.00751814	-1.7216	0.947054	0.356243	-0.292535	-0.581888	0.480126	0.280796	0.26315	-0.652023	0.147346	1.30738	1.29363	-1.02025	-0.402211	0.214106	0.148926	0.154145	-0.513721	-3.4295e-18
	403	-0.463512	1.21966	1.07128	-1.29003	1.27911	-0.308601	-0.479848	-0.300904	1.69309	-0.37442	-1.70742	0.414029	0.27281	0.271672	-1.41322	0.912197	-0.252175	1.24246	-0.28356	-0.309245	1.3967	-0.207959	-0.98554	-0.222889	-2.17113e-16
	404	-0.01044	0.0885479	0.0638055	-0.105624	-0.814539	0.781796	-0.135368	0.0401413	-0.0394631	-0.357706	0.805243	-0.355844	0.682148	0.685265	-0.989027	-0.283788	-0.765596	-0.0715959	0.725611	0.0156358	-0.0937486	-0.223755	-0.225353	0.53976	-2.97153e-16
	405	0.195344	0.297785	0.271076	-0.626129	-0.0307922	-0.0245927	-0.0743905	0.117917	-0.336518	0.251083	-0.267196	0.295808	0.66884	-0.110607	-0.216607	-0.296791	-0.286709	-1.15106	0.39469	0.326136	-0.281237	-0.414807	0.358866	0.359511	5.11443e-17
	406	-0.01044	0.0885479	0.0638055	-0.105624	-0.851794	0.747992	0.736813	-0.708349	-0.0241417	0.404471	-0.011184	-0.338545	0.45806	-0.306988	-0.401751	0.269917	-1.44138	-1.57752	-0.035027	0.628287	0.0739113	-0.0332492	-0.0323069	-0.00805372	1.59023e-16
	407	0.401129	0.507022	0.478346	-1.14663	-2.34198	0.846761	0.897822	0.262682	-1.07311	0.966133	0.641733	-0.535879	1.05205	-1.30485	-0.638985	0.900907	0.394872	-0.451982	0.279384	0.058903	0.596719	0.538814	-0.230434	-0.923432	2.24926e-16
	408	0.0245171	0.158422	0.0200182	-0.158152	-0.291108	-0.283002	0.581059	-0.0314742	0.356243	-0.292535	-0.581888	0.480126	-0.335574	-0.343038	0.314945	0.31777	0.394872	-0.451982	0.279384	0.058903	-0.534938	0.137137	0.142308	0.252707	-2.45253e-16
	409	-0.01044	0.0885479	0.0638055	-0.105624	-0.236439	1.37132	-0.274203	-0.867999	-0.0518753	-0.370799	-0.0396237	0.417905	-0.145002	-0.117303	-0.207203	0.453344	-0.995645	-1.10697	0.439116	0.383319	0.101377	-0.0249193	-0.0257123	-0.0501997	1.39317e-17
	410	0.0245171	0.158422	0.0200182	-0.158152	0.324247	0.340325	-0.429956	-0.191124	0.179756	0.267316	-0.762869	0.280854	-0.322266	0.452835	-0.457475	0.330773	0.273354	0.202008	0.15012	-0.10748	0.405238	-0.42746	-0.426346	0.447583	-3.56234e-16
	411	-0.01044	0.0885479	0.0638055	-0.105624	-0.462683	0.342017	0.34507	-0.271771	-0.909037	0.393189	-0.0221521	0.437143	-0.145002	-0.117303	-0.207203	0.453344	-0.853958	-0.967623	-0.208717	0.40472	0.269037	0.165586	0.167334	-0.598013	2.08888e-16
	412	0.391535	0.531597	-0.342225	-0.51619	0.973674	0.192758	-1.47715	0.394844	-0.516239	-0.290724	0.25201	0.482065	0.0780012	0.0582465	-0.0759669	-0.0507959	0.394872	-0.451982	0.279384	0.058903	-0.152324	0.527025	-0.242271	-0.157003	-2.44576e-16
	413	0.356578	0.461723	-0.298438	-0.463662	0.401099	-0.391202	-0.493851	0.507605	0.152346	-0.15538	0.169797	-0.139273	-0.347797	-0.322206	0.368853	0.255201	1.19305	0.411118	-0.301533	-0.213563	-0.281237	-0.414807	0.358866	0.359511	-5.56678e-16
	414	0.363539	-0.327093	0.440485	-0.456647	-0.416721	1.18608	-0.518651	-0.315789	0.628798	-0.574936	-0.238077	0.199396	-0.145002	-0.117303	-0.207203	0.453344	-1.56289	-0.923533	-0.164291	0.461904	-0.448897	-0.605313	0.16582	0.907324	1.39264e-16
	415	-0.0243631	1.66618	-1.41404	-0.119654	0.547308	0.56493	-0.213225	-0.790223	0.464722	-0.0019919	0.425809	-0.773626	1.03874	-2.10073	0.133435	0.887904	0.766607	0.722733	-0.0819545	-0.287379	0.799482	0.745432	0.753067	-2.2836	8.3167e-17
	416	-0.171673	-0.0753905	0.633319	-0.268091	-0.0426815	-1.63955	0.753154	0.907553	0.656532	0.200334	-0.209637	-0.557054	0.466045	-0.31551	0.359449	-0.494933	0.578278	0.544383	-0.198723	-0.200046	-0.308702	-0.423137	0.352272	0.401657	-1.88072e-16
	417	-0.01044	0.0885479	0.0638055	-0.105624	0.406623	-0.38564	0.350613	-0.287774	0.848341	0.402661	-0.845082	-0.340483	1.86698	-0.481455	-1.3669	0.101207	0.254066	-0.580163	-0.543602	0.211304	-0.656213	-0.796912	1.52731	-0.000987301	-1.4682e-16
	418	-0.01044	0.0885479	0.0638055	-0.105624	-0.0220854	0.785666	-0.0659308	-0.67459	0.139934	-0.168473	-0.675069	0.634477	0.255265	-0.511891	0.174305	0.0717752	-0.408227	-0.497067	0.265426	0.159753	0.0739113	-0.0332492	-0.0323069	-0.00805372	8.28008e-17
	419	-0.394936	-0.319564	0.447943	0.278678	-1.28368	1.1146	1.15627	-1.09804	0.548377	0.262366	-0.256228	-0.479879	0.0657782	0.0790777	-0.0220593	-0.113364	-1.70458	-1.06288	0.483542	0.440503	-0.835155	-0.227761	0.54667	0.53598	3.92033e-18
	420	-0.240664	0.63319	-0.860494	0.434131	-0.259377	-0.254761	-1.13559	1.51239	0.653623	-0.54875	1.45166	-1.3481	1.64713	-1.48602	-1.59473	1.48233	-1.31268	0.905172	-0.654893	-0.0507612	-0.660206	-1.57213	0.747174	1.55028	8.59743e-17
	421	0.336467	-0.337455	-0.358193	0.200061	0.0980033	-0.688977	0.189316	0.405103	-0.516239	-0.290724	0.25201	0.482065	-0.335574	-0.343038	0.314945	0.31777	0.719085	0.672564	0.624262	-0.352447	-0.534938	0.137137	0.142308	0.252707	-1.58897e-16
	422	-0.154195	-0.0404536	0.611426	-0.294355	0.31554	-0.469934	-0.438416	0.601383	-0.32443	-0.0883981	-0.383435	0.698636	0.280796	0.26315	-0.652023	0.147346	0.719085	0.672564	0.624262	-0.352447	-0.534938	0.137137	0.142308	0.252707	-1.10096e-16
	423	-0.717402	-0.647441	1.58697	-0.0462561	-0.0339747	-0.829289	0.761613	0.115045	-1.76911	0.408093	1.65661	-0.334669	1.07443	0.299199	-1.36872	0.099494	1.94863	0.406033	0.418642	-0.379481	0.443985	-1.17879	0.367837	0.416283	-2.10694e-16
	424	-0.528174	0.375187	0.234746	0.056668	1.17614	-2.00785	-0.441333	1.37789	-0.0120537	0.06499	-0.127424	0.0642828	0.280796	0.26315	-0.652023	0.147346	0.598447	1.33772	-0.975819	-0.345028	0.600364	-0.228625	-0.226705	-0.142377	1.38595e-17
	425	0.851568	-1.38833	-0.610782	0.675228	0.832989	-0.757812	-0.913311	0.897294	-0.0642876	-0.383892	-0.88449	1.19166	0.297063	1.87762	-1.3548	-0.685351	0.578278	0.544383	-0.198723	-0.200046	0.784207	0.729867	-0.814654	-0.743183	-2.38913e-16
	426	-0.412415	-0.354501	0.469836	0.304942	-0.205549	-0.20427	0.525624	-0.125252	0.45231	-0.0150848	-0.419058	0.000123626	0.451948	-0.296573	-0.374797	0.238633	0.699796	-0.109607	-0.0694589	-0.0336635	0.495273	-0.394688	0.377298	-0.449064	-1.38947e-16
	427	0.923191	-1.33267	0.96468	-0.664452	-0.677037	0.92767	0.136798	-0.46518	-1.32039	-0.786734	1.2203	0.76045	1.25859	-1.09616	0.361266	-0.49322	0.625801	0.594552	-0.90494	-0.134979	-1.62659	1.27922	-0.263079	0.552654	-1.19088e-16
	428	-0.189152	-0.110327	0.655213	-0.241827	0.183562	-0.610246	0.133881	0.311325	-0.513006	0.810935	-0.448177	0.0965363	-0.334489	0.473666	-0.403568	0.268204	0.422226	-1.19515	0.350263	0.268952	-0.292519	0.34485	-0.428722	0.348665	6.43718e-17
	429	-1.40766	1.81713	0.931227	-0.69792	0.183562	-0.610246	0.133881	0.311325	-0.47564	-1.56382	0.357961	1.51496	0.29174	1.07322	0.178818	-1.4632	-0.145023	-1.01171	-0.253143	0.347537	1.00554	-1.35805	0.963894	-0.530395	8.85535e-17
	430	0.195344	0.297785	0.271076	-0.626129	-0.0307922	-0.0245927	-0.0743905	0.117917	1.02483	-0.157191	-0.664101	-0.141211	0.66884	-0.110607	-0.216607	-0.296791	-0.0710271	-1.71587	0.582337	0.448852	-0.113577	-0.224302	0.551913	-0.188303	2.48926e-16
	431	-0.233703	-0.155626	-0.121571	0.441146	-0.419904	0.381383	0.317352	-0.31866	0.0716008	0.329347	-0.80946	0.35803	0.268573	0.283981	-0.598115	0.084778	0.773792	-0.813766	0.766022	0.0676515	0.456525	0.356639	-0.416886	-0.417764	7.99216e-18
	432	0.507294	-0.198091	-0.107135	-0.267916	-0.205549	-0.20427	0.525624	-0.125252	-0.881303	1.16846	0.0062876	-0.319307	0.451948	-0.296573	-0.374797	0.238633	-0.266541	-0.357723	-0.382407	0.181154	-0.0586454	-0.207642	0.565102	-0.272595	2.70914e-16
	433	-1.81227	0.609843	1.25561	0.350105	-1.02337	1.37301	0.500824	-0.948646	-1.67336	0.332969	0.858337	0.361906	-1.12329	1.25811	1.17092	-1.32578	-0.407347	-0.485904	-1.20539	0.333555	1.58692	-1.53677	0.782684	-0.74901	2.40811e-18
	434	-0.0279186	0.053611	0.0856991	-0.0793597	0.183562	-0.610246	0.133881	0.311325	0.820607	-0.37261	-0.873522	0.415967	-0.145002	-0.117303	-0.207203	0.453344	-0.178179	0.538304	0.55192	-0.20793	0.101377	-0.0249193	-0.0257123	-0.0501997	-2.40665e-16
	435	-0.251181	-0.190563	-0.0996776	0.46741	-0.380307	-0.383948	1.12564	-0.368421	0.656532	0.200334	-0.209637	-0.557054	-0.543395	0.279178	0.199442	0.0387778	-0.636897	2.4111	0.105745	-0.663412	-0.265053	0.353179	-0.422128	0.306519	-2.56979e-16
	436	-0.196113	0.678489	-0.0837102	-0.248842	-0.0307922	-0.0245927	-0.0743905	0.117917	0.83302	-0.359517	-0.0286557	-0.357782	-0.143128	-0.11541	0.58095	-0.342791	-0.839592	0.632563	-0.10987	-0.0856792	0.456525	0.356639	-0.416886	-0.417764	-2.7303e-16
	437	-0.251181	-0.190563	-0.0996776	0.46741	0.0119872	0.0147729	-0.102108	0.071028	1.40554	-0.501623	-0.273699	-0.499117	-0.746189	0.0742752	0.775498	-0.159364	1.08364	-1.28941	1.01205	0.146701	-0.253771	-0.406477	0.365461	0.317365	1.24702e-16
	438	-0.191784	-0.874568	0.573565	0.395632	-0.116351	-0.103324	-0.0189556	0.211695	-0.0120537	0.06499	-0.127424	0.0642828	0.267488	-0.532722	0.120398	0.134344	-0.670552	0.0287423	-0.686823	0.145771	0.600364	-0.228625	-0.226705	-0.142377	4.30304e-16
	439	-0.196113	0.678489	-0.0837102	-0.248842	-0.0307922	-0.0245927	-0.0743905	0.117917	0.848341	0.402661	-0.845082	-0.340483	0.45806	-0.306988	-0.401751	0.269917	0.0648569	-0.769676	0.810448	0.124835	-0.097393	0.543685	-0.229082	-0.241295	-3.28373e-16
	440	0.195344	0.297785	0.271076	-0.626129	0.0119872	0.0147729	-0.102108	0.071028	-0.364252	-0.524187	-0.295635	1.05226	-0.347797	-0.322206	0.368853	0.255201	0.320876	0.252177	-0.556097	-0.042412	0.128843	-0.0165895	-0.0191176	-0.0923456	5.4524e-16
	441	-0.394936	-0.319564	0.447943	0.278678	0.226341	-0.57088	0.106164	0.264436	1.59735	-0.299297	-0.909145	-0.282545	0.249153	-0.501476	0.201259	0.040491	0.320876	0.252177	-0.556097	-0.042412	0.288865	0.166133	-0.609932	0.130049	6.36042e-16
	442	0.480221	-0.208453	-0.905813	0.388793	0.318722	0.334762	-1.27442	0.604255	-1.17836	1.77725	-1.06615	0.332345	-0.52506	0.247931	0.118581	0.13263	0.888125	0.0687428	0.0473093	-0.120997	-0.71388	0.706289	-0.838327	0.789675	2.41861e-16
	443	0.150793	0.252486	-0.505708	0.0568433	-0.116351	-0.103324	-0.0189556	0.211695	0.396389	0.495828	0.291418	-1.05007	-0.52506	0.247931	0.118581	0.13263	-0.435581	0.246098	0.194546	-0.0502962	0.0189799	-0.0499088	-0.0454962	0.0762382	-2.49191e-16
	444	1.25617	-0.181045	-0.935164	-0.372797	1.17614	-2.00785	-0.441333	1.37789	-1.44141	1.32366	1.0962	-0.951723	-0.52506	0.247931	0.118581	0.13263	-0.314063	-0.407892	0.32381	0.116086	0.581444	0.523249	-1.79815	0.616985	7.60358e-17
	445	-0.967738	-0.901977	0.602916	1.15722	-0.208732	-1.00897	1.36163	-0.128124	-0.163263	-1.41043	0.613973	0.880609	0.28267	0.265043	0.136131	-0.648788	0.0383835	-0.0153479	-0.73125	0.0885876	0.452881	1.12408	-0.420614	-1.19882	1.07333e-16
	446	-0.189152	-0.110327	0.655213	-0.241827	-0.419904	0.381383	0.317352	-0.31866	0.820607	-0.37261	-0.873522	0.415967	-0.13889	-0.127719	-0.234157	0.484628	0.578278	0.544383	-0.198723	-0.200046	-0.308702	-0.423137	0.352272	0.401657	-2.42459e-16
	447	-0.216224	-0.120689	-0.143465	0.414881	-0.116351	-0.103324	-0.0189556	0.211695	0.383977	0.482736	-0.553448	-0.276324	0.0567077	-0.729103	-0.0647462	0.701052	0.375584	-1.23415	-0.414338	0.377686	0.0428013	0.72586	-0.0426302	-0.746963	1.40747e-16
	448	0.339099	0.426786	-0.276545	-0.437398	0.143965	0.155085	-0.674405	0.361086	0.64121	-0.561843	0.60679	-0.574354	-0.718784	0.851209	0.737323	-0.879928	0.159901	-0.669338	-0.601986	0.25497	-1.08886	0.324184	0.330112	0.429177	-2.60806e-16
	449	-0.583242	-0.493864	0.218779	0.772919	-0.116351	-0.103324	-0.0189556	0.211695	0.572877	-0.064023	0.472399	-0.850801	-1.12812	0.437616	0.313128	0.316057	0.652274	-0.159776	0.636758	-0.0987312	0.21775	-0.618513	0.157873	0.267334	1.42134e-16
	450	-2.18625	1.02548	0.87893	0.701129	0.318722	0.334762	-1.27442	0.604255	2.0738	-0.718853	-1.31702	0.0561233	-1.73118	0.627301	0.507675	0.499483	-0.408227	-0.497067	0.265426	0.159753	0.810415	-1.55689	0.764253	0.0595646	1.00111e-16
	451	-1.23947	1.19226	1.10064	-0.528438	0.101186	0.115719	-0.646688	0.407975	-0.611982	-0.2156	1.05029	-0.21451	1.05205	-1.30485	-0.638985	0.900907	-0.266541	-0.357723	-0.382407	0.181154	-1.41255	0.726178	1.50801	-0.796668	5.58279e-17
	452	-0.583242	-0.493864	0.218779	0.772919	-0.116351	-0.103324	-0.0189556	0.211695	0.340922	-1.05471	0.234539	0.462827	-0.320392	0.454728	0.330678	-0.465362	0.436592	0.405039	0.44911	-0.221447	-0.534938	0.137137	0.142308	0.252707	3.71726e-16
	453	-0.0856191	-1.57968	-0.0119165	1.27435	0.529894	-1.05559	-0.230144	0.794791	-1.27442	1.4998	-1.22898	0.812348	-0.52506	0.247931	0.118581	0.13263	-0.435581	0.246098	0.194546	-0.0502962	0.822606	-1.56412	-0.796873	1.55784	1.58532e-16
	454	-0.240664	0.63319	-0.860494	0.434131	0.787027	-1.60187	-0.0495899	0.941311	0.421667	-1.53944	1.2138	-0.034475	-0.72677	0.859732	-0.0238764	-0.115078	0.935647	0.118912	-0.658908	-0.055929	-0.89373	0.523019	0.529752	-0.160783	4.94945e-17
	455	1.17708	0.53443	0.448995	-1.90822	0.318722	0.334762	-1.27442	0.604255	0.944083	0.327537	-1.64336	0.356091	0.243831	-1.30587	1.73488	-0.737362	0.320876	0.252177	-0.556097	-0.042412	-1.60038	-1.00754	1.31583	1.3554	-1.45022e-17
	456	0.18575	0.32236	-0.549496	0.00431502	-0.116351	-0.103324	-0.0189556	0.211695	-0.0120537	0.06499	-0.127424	0.0642828	0.267488	-0.532722	0.120398	0.134344	0.442394	-0.401813	-0.426833	0.123971	0.0189799	-0.0499088	-0.0454962	0.0762382	-3.70244e-16
	457	-0.419376	0.434315	-0.269087	0.297928	-0.205549	-0.20427	0.525624	-0.125252	-0.704815	0.608608	0.187269	-0.120035	-0.12982	0.680462	-0.19147	-0.329788	-1.09699	0.340357	-0.467245	0.071955	-0.0937486	-0.223755	-0.225353	0.53976	3.66164e-16
	458	-0.528174	0.375187	0.234746	0.056668	-0.116351	-0.103324	-0.0189556	0.211695	-0.0120537	0.06499	-0.127424	0.0642828	-0.335574	-0.343038	0.314945	0.31777	1.90198	0.367028	-0.345959	-0.270747	0.0189799	-0.0499088	-0.0454962	0.0762382	5.66043e-16
	459	-0.60072	-0.528801	0.240672	0.799184	-0.465865	-0.462679	1.18107	-0.274643	-0.488506	0.484546	0.28045	-0.274386	0.267488	-0.532722	0.120398	0.134344	-1.68441	-0.269543	-0.293555	0.295521	-0.499835	0.15325	0.932763	-0.559647	-1.90043e-16
	460	-0.0724697	0.00831241	-0.691085	0.603613	0.143965	0.155085	-0.674405	0.361086	0.817698	-1.12169	0.787771	-0.375082	-0.718784	0.851209	0.737323	-0.879928	-0.314063	-0.407892	0.32381	0.116086	-0.89373	0.523019	0.529752	-0.160783	2.68088e-16
	461	-0.127122	-0.0300919	1.4101	-0.951063	0.572673	-1.01622	-0.257862	0.747902	0.137025	-0.917558	0.986224	-0.156572	0.293614	1.07512	0.966971	-2.25934	-0.839592	0.632563	-0.10987	-0.0856792	-0.28523	-1.19003	-0.421265	1.91077	-3.38509e-16
	462	-0.583242	-0.493864	0.218779	0.772919	-0.291108	-0.283002	0.581059	-0.0314742	-0.0120537	0.06499	-0.127424	0.0642828	-0.52506	0.247931	0.118581	0.13263	-0.285829	-1.13989	-1.07613	0.499938	-0.518754	0.905124	-0.638687	0.199715	2.75275e-16
	463	-0.556169	-0.483503	1.01746	0.116211	0.101186	0.115719	-0.646688	0.407975	-0.312018	-0.0753052	0.461431	-0.0751135	-1.12812	0.437616	0.313128	0.316057	0.888125	0.0687428	0.0473093	-0.120997	-0.890086	-0.244421	0.533481	0.620272	-7.71315e-17
	464	0.18575	0.32236	-0.549496	0.00431502	-0.116351	-0.103324	-0.0189556	0.211695	-0.0120537	0.06499	-0.127424	0.0642828	0.0780012	0.0582465	-0.0759669	-0.0507959	-0.975476	-0.313633	-0.337981	0.238338	0.787852	-0.0375726	-0.810925	0.0378721	-3.34861e-16
	465	-0.744475	-0.657803	0.788293	0.610452	-0.116351	-0.103324	-0.0189556	0.211695	0.164434	-0.494861	0.0535576	0.263555	0.0780012	0.0582465	-0.0759669	-0.0507959	-0.529745	0.156923	0.136162	-0.00662963	0.0189799	-0.0499088	-0.0454962	0.0762382	-1.2034e-16
	466	0.133315	0.217549	-0.483815	0.0831075	-0.0307922	-0.0245927	-0.0743905	0.117917	-1.84985	0.89282	0.677356	0.162634	-0.339811	-0.330728	1.13005	-0.509649	-0.62391	0.0677482	0.0777777	0.0370369	-0.304709	0.352085	1.1324	-1.14961	2.45046e-17
	467	-0.744475	-0.657803	0.788293	0.610452	-0.116351	-0.103324	-0.0189556	0.211695	0.164434	-0.494861	0.0535576	0.263555	-0.52506	0.247931	0.118581	0.13263	0.394872	-0.451982	0.279384	0.058903	0.21775	-0.618513	0.157873	0.267334	-3.20832e-16
	468	0.353945	-0.302518	-0.380086	0.173797	0.0980033	-0.688977	0.189316	0.405103	-0.0120537	0.06499	-0.127424	0.0642828	0.28267	0.265043	0.136131	-0.648788	0.442394	-0.401813	-0.426833	0.123971	0.214106	0.148926	0.154145	-0.513721	-3.70244e-16
	469	0.0245171	0.158422	0.0200182	-0.158152	-0.116351	-0.103324	-0.0189556	0.211695	-0.0120537	0.06499	-0.127424	0.0642828	0.0780012	0.0582465	-0.0759669	-0.0507959	-1.11716	-0.452977	0.309852	0.216937	0.0189799	-0.0499088	-0.0454962	0.0762382	-7.68811e-17
	470	0.353945	-0.302518	-0.380086	0.173797	-0.116351	-0.103324	-0.0189556	0.211695	-0.0120537	0.06499	-0.127424	0.0642828	0.267488	-0.532722	0.120398	0.134344	-0.407347	-0.485904	-1.20539	0.333555	0.0189799	-0.0499088	-0.0454962	0.0762382	2.23799e-16
	471	0.18575	0.32236	-0.549496	0.00431502	-0.116351	-0.103324	-0.0189556	0.211695	-0.0120537	0.06499	-0.127424	0.0642828	0.0780012	0.0582465	-0.0759669	-0.0507959	0.840603	0.0185737	0.753526	-0.186064	0.214106	0.148926	0.154145	-0.513721	-2.01561e-16
	472	-0.87508	0.80119	0.656744	-0.249017	0.747431	-0.836544	-0.857876	0.991071	-1.44141	1.32366	1.0962	-0.951723	-0.370175	-1.92626	1.09859	1.05661	-1.40772	0.804834	0.757541	-0.180896	-1.99792	0.129672	0.909089	0.97321	3.92469e-17
	473	-0.0724697	0.00831241	-0.691085	0.603613	-0.116351	-0.103324	-0.0189556	0.211695	0.179756	0.267316	-0.762869	0.280854	-1.12812	0.437616	0.313128	0.316057	-0.266541	-0.357723	-0.382407	0.181154	0.21775	-0.618513	0.157873	0.267334	-2.84348e-16
	474	-0.171673	-0.0753905	0.633319	-0.268091	-0.116351	-0.103324	-0.0189556	0.211695	-0.312018	-0.0753052	0.461431	-0.0751135	-0.119471	0.657738	-1.03353	0.528915	0.442394	-0.401813	-0.426833	0.123971	-0.702598	-0.0533681	-0.0507384	0.800521	-1.55727e-16
	475	-0.806505	-0.738038	0.0334022	1.31969	-0.116351	-0.103324	-0.0189556	0.211695	0.164434	-0.494861	0.0535576	0.263555	-0.52506	0.247931	0.118581	0.13263	-0.314063	-0.407892	0.32381	0.116086	0.412875	-0.419678	0.357514	-0.322626	-3.06315e-16
	476	-0.583242	-0.493864	0.218779	0.772919	-0.116351	-0.103324	-0.0189556	0.211695	0.179756	0.267316	-0.762869	0.280854	-0.925327	0.64252	-0.262928	0.514199	0.131668	0.0626639	0.797953	-0.128881	0.0189799	-0.0499088	-0.0454962	0.0762382	-1.48556e-16
	477	-0.0724697	0.00831241	-0.691085	0.603613	-0.205549	-0.20427	0.525624	-0.125252	1.00951	-0.919368	0.152325	-0.15851	0.699204	1.48492	-0.185141	-1.86305	0.442394	-0.401813	-0.426833	0.123971	0.98697	0.936485	0.168847	-2.10335	3.37957e-16
	478	-0.030551	-0.71063	0.00405086	0.558099	0.101186	0.115719	-0.646688	0.407975	-0.488506	0.484546	0.28045	-0.274386	-0.52506	0.247931	0.118581	0.13263	-0.266541	-0.357723	-0.382407	0.181154	-0.534938	0.137137	0.142308	0.252707	-2.11119e-16
	479	-0.0375125	0.0781862	-0.734872	0.551084	0.101186	0.115719	-0.646688	0.407975	0.424577	-0.790355	-0.447497	0.756574	-0.52506	0.247931	0.118581	0.13263	0.442394	-0.401813	-0.426833	0.123971	-0.534938	0.137137	0.142308	0.252707	1.19444e-16
	480	-0.278254	-0.200925	-0.898355	1.12412	-0.4595	1.14671	-0.490934	-0.2689	0.613477	-1.33711	0.57835	0.182097	-0.54448	-0.537525	0.917955	0.0883434	0.0576719	0.766823	-0.0375283	-0.230196	0.249209	0.165039	0.944599	-1.32608	1.08689e-16
	481	0.552768	0.695536	-0.911739	-0.353723	-0.594661	0.201705	0.917367	-0.561829	0.495365	1.52236	-1.20704	-0.739027	-2.33424	0.816986	0.702223	0.682909	0.840603	0.0185737	0.753526	-0.186064	0.0775556	-0.800689	-0.0285783	0.773001	7.76575e-17
	482	0.18575	0.32236	-0.549496	0.00431502	-0.116351	-0.103324	-0.0189556	0.211695	0.192168	0.280409	0.0819973	-0.492895	0.0780012	0.0582465	-0.0759669	-0.0507959	0.0101496	0.716654	0.668689	-0.295263	0.0189799	-0.0499088	-0.0454962	0.0762382	-1.8706e-16
	483	0.353945	-0.302518	-0.380086	0.173797	-0.116351	-0.103324	-0.0189556	0.211695	-0.0120537	0.06499	-0.127424	0.0642828	0.485465	0.469946	-0.439925	-0.450646	0.766607	0.722733	-0.0819545	-0.287379	0.214106	0.148926	0.154145	-0.513721	-2.32906e-16
	484	-0.744475	-0.657803	0.788293	0.610452	-0.116351	-0.103324	-0.0189556	0.211695	0.164434	-0.494861	0.0535576	0.263555	0.0700158	0.0667687	-0.837167	0.714054	0.0576719	0.766823	-0.0375283	-0.230196	-0.51511	0.137684	-0.634958	0.98077	-1.77098e-16
	485	0.353945	-0.302518	-0.380086	0.173797	-0.116351	-0.103324	-0.0189556	0.211695	0.192168	0.280409	0.0819973	-0.492895	0.472156	-0.325926	0.332495	-0.463649	0.484114	0.455208	-0.257107	-0.15638	0.0189799	-0.0499088	-0.0454962	0.0762382	4.75996e-16
	486	0.0245171	0.158422	0.0200182	-0.158152	-0.116351	-0.103324	-0.0189556	0.211695	-0.0120537	0.06499	-0.127424	0.0642828	0.0780012	0.0582465	-0.0759669	-0.0507959	0.301588	-0.529994	-1.24982	0.276371	0.214106	0.148926	0.154145	-0.513721	2.06108e-16
	487	0.480221	-0.208453	-0.905813	0.388793	-0.116351	-0.103324	-0.0189556	0.211695	0.164434	-0.494861	0.0535576	0.263555	0.0780012	0.0582465	-0.0759669	-0.0507959	-0.130657	0.588473	-0.154296	-0.142863	0.0189799	-0.0499088	-0.0454962	0.0762382	2.79332e-16
	488	-0.744475	-0.657803	0.788293	0.610452	-0.116351	-0.103324	-0.0189556	0.211695	0.368656	-0.279442	0.262978	-0.293623	-1.12812	0.437616	0.313128	0.316057	-0.0566611	-0.115686	0.681184	-0.0415477	0.608001	-0.220842	0.557155	-0.912586	2.2718e-16
	489	0.0245171	0.158422	0.0200182	-0.158152	-0.116351	-0.103324	-0.0189556	0.211695	0.164434	-0.494861	0.0535576	0.263555	0.0780012	0.0582465	-0.0759669	-0.0507959	0.578278	0.544383	-0.198723	-0.200046	0.21775	-0.618513	0.157873	0.267334	2.64815e-16
	490	-2.01805	0.400606	1.04834	0.870611	-0.208732	-1.00897	1.36163	-0.128124	1.13007	-0.968307	1.04378	-1.00943	-0.722532	0.847423	-0.838984	0.712341	-0.314063	-0.407892	0.32381	0.116086	1.57564	-0.77711	-0.00490454	-0.759856	5.68145e-17
	491	-0.0724697	0.00831241	-0.691085	0.603613	-0.0276096	0.780103	-0.910394	0.120788	-0.543649	-0.713421	1.18468	0.0619377	-0.718784	0.851209	0.737323	-0.879928	-0.0364924	0.677648	-0.0959124	-0.186529	0.409231	0.347762	0.353785	-1.10368	-7.66574e-17
	492	0.0245171	0.158422	0.0200182	-0.158152	-0.81538	-0.822034	2.3811	-0.760981	-0.312018	-0.0753052	0.461431	-0.0751135	-0.335574	-0.343038	0.314945	0.31777	-0.388059	0.296267	-0.511671	0.0147715	0.0540831	-0.0337963	0.744959	-0.736116	-1.69789e-16
	493	0.18575	0.32236	-0.549496	0.00431502	0.143965	0.155085	-0.674405	0.361086	0.232767	-0.992682	0.187948	0.540002	-0.115723	0.661525	0.542776	-1.06335	-1.33284	0.111838	0.122204	0.0942204	0.0189799	-0.0499088	-0.0454962	0.0762382	-2.37344e-17
	494	-0.556169	-0.483503	1.01746	0.116211	-0.116351	-0.103324	-0.0189556	0.211695	0.736953	-0.636967	-0.191486	0.122221	-1.73118	0.627301	0.507675	0.499483	-0.266541	-0.357723	-0.382407	0.181154	0.21775	-0.618513	0.157873	0.267334	-8.6216e-17
	495	0.150793	0.252486	-0.505708	0.0568433	-0.291108	-0.283002	0.581059	-0.0314742	-0.312018	-0.0753052	0.461431	-0.0751135	0.0780012	0.0582465	-0.0759669	-0.0507959	0.315074	1.05903	0.319846	-0.38783	-0.534938	0.137137	0.142308	0.252707	2.18932e-16
	496	0.353945	-0.302518	-0.380086	0.173797	-0.116351	-0.103324	-0.0189556	0.211695	-0.0120537	0.06499	-0.127424	0.0642828	0.28267	0.265043	0.136131	-0.648788	-0.150825	-0.204861	0.6228	0.00211888	0.214106	0.148926	0.154145	-0.513721	6.50462e-16
	497	0.18575	0.32236	-0.549496	0.00431502	-0.116351	-0.103324	-0.0189556	0.211695	-0.0120537	0.06499	-0.127424	0.0642828	0.0780012	0.0582465	-0.0759669	-0.0507959	-0.130657	0.588473	-0.154296	-0.142863	0.0189799	-0.0499088	-0.0454962	0.0762382	3.41006e-16
	498	1.66774	0.237429	-0.520624	-1.41381	0.747431	-0.836544	-0.857876	0.991071	-0.117299	0.876106	-1.83531	0.932507	1.05925	-0.498567	-1.38445	0.882626	0.604752	-0.209945	1.34298	-0.163799	0.604357	0.546597	0.553426	-1.69364	7.0878e-17
	499	0.353945	-0.302518	-0.380086	0.173797	-0.116351	-0.103324	-0.0189556	0.211695	-0.692727	0.269127	0.0710292	0.282792	0.0780012	0.0582465	-0.0759669	-0.0507959	0.132548	0.0738271	-0.672865	0.0449211	0.214106	0.148926	0.154145	-0.513721	1.07499e-16
	500	1.17708	0.53443	0.448995	-1.90822	-1.23772	1.95866	0.292552	-1.14205	0.767595	0.887388	-1.82434	0.156819	-0.514116	1.05801	0.949421	-1.47792	0.17919	0.112833	0.0917356	-0.0638131	0.222652	0.90913	-1.41071	0.203495	-3.61518e-17
	501	0.18575	0.32236	-0.549496	0.00431502	-0.116351	-0.103324	-0.0189556	0.211695	0.192168	0.280409	0.0819973	-0.492895	0.267488	-0.532722	0.120398	0.134344	-0.839592	0.632563	-0.10987	-0.0856792	0.0189799	-0.0499088	-0.0454962	0.0762382	2.83659e-16
	502	0.0245171	0.158422	0.0200182	-0.158152	0.101186	0.115719	-0.646688	0.407975	-0.0120537	0.06499	-0.127424	0.0642828	0.0780012	0.0582465	-0.0759669	-0.0507959	0.394872	-0.451982	0.279384	0.058903	0.0189799	-0.0499088	-0.0454962	0.0762382	-3.90375e-16
	503	0.353945	-0.302518	-0.380086	0.173797	-0.116351	-0.103324	-0.0189556	0.211695	-0.0120537	0.06499	-0.127424	0.0642828	0.472156	-0.325926	0.332495	-0.463649	0.394872	-0.451982	0.279384	0.058903	0.0189799	-0.0499088	-0.0454962	0.0762382	-3.90375e-16
	504	0.0245171	0.158422	0.0200182	-0.158152	0.101186	0.115719	-0.646688	0.407975	-0.0120537	0.06499	-0.127424	0.0642828	0.0780012	0.0582465	-0.0759669	-0.0507959	0.131668	0.0626639	0.797953	-0.128881	0.0189799	-0.0499088	-0.0454962	0.0762382	-1.8387e-16
	505	0.353945	-0.302518	-0.380086	0.173797	0.101186	0.115719	-0.646688	0.407975	0.164434	-0.494861	0.0535576	0.263555	0.485465	0.469946	-0.439925	-0.450646	0.320876	0.252177	-0.556097	-0.042412	0.0189799	-0.0499088	-0.0454962	0.0762382	-3.46554e-16
	506	0.0245171	0.158422	0.0200182	-0.158152	0.101186	0.115719	-0.646688	0.407975	-0.0120537	0.06499	-0.127424	0.0642828	0.0780012	0.0582465	-0.0759669	-0.0507959	-0.388059	0.296267	-0.511671	0.0147715	0.0189799	-0.0499088	-0.0454962	0.0762382	-4.04028e-16
	507	0.318988	-0.372391	-0.336299	0.226325	0.101186	0.115719	-0.646688	0.407975	0.925853	-1.18373	0.834362	-0.452257	-1.12812	0.437616	0.313128	0.316057	0.389069	0.35487	1.15533	-0.286515	0.0189799	-0.0499088	-0.0454962	0.0762382	2.35024e-17
	508	0.0245171	0.158422	0.0200182	-0.158152	0.101186	0.115719	-0.646688	0.407975	-0.0120537	0.06499	-0.127424	0.0642828	0.0780012	0.0582465	-0.0759669	-0.0507959	0.652274	-0.159776	0.636758	-0.0987312	0.214106	0.148926	0.154145	-0.513721	3.5466e-16
	509	0.690335	-1.55227	-0.0412678	0.512761	0.741065	-2.44594	0.814131	0.985328	1.3343	-0.752887	1.2532	-1.56661	-1.11185	2.05209	-0.389652	-0.516641	-1.21133	-0.542152	0.251468	0.260603	-0.492546	-1.38163	0.94022	1.00246	-7.79546e-17
	510	0.353945	-0.302518	-0.380086	0.173797	-0.291108	-0.283002	0.581059	-0.0314742	0.749365	-0.623874	0.65338	-0.651529	-0.749149	-0.744322	0.705857	0.686336	-0.670552	0.0287423	-0.686823	0.145771	0.214106	0.148926	0.154145	-0.513721	9.51041e-17
	511	-0.583242	-0.493864	0.218779	0.772919	-0.248329	-0.243636	0.553342	-0.0783631	-0.516239	-0.290724	0.25201	0.482065	-1.12812	0.437616	0.313128	0.316057	-0.178179	0.538304	0.55192	-0.20793	0.979333	0.928702	-0.615013	-1.33314	1.99145e-16
	512	-0.36694	0.539126	-0.334768	0.219135	-0.296632	-0.288564	-0.263405	0.763905	-0.404851	0.748904	-0.401586	0.0193611	0.66884	-0.110607	-0.216607	-0.296791	-0.482223	0.207092	-0.570055	0.058438	0.21775	-0.618513	0.157873	0.267334	4.38028e-17
	513	-0.0279186	0.053611	0.0856991	-0.0793597	0.149489	0.160647	0.170058	-0.434293	-0.732549	-0.166662	0.158829	0.636415	-0.537283	0.268763	0.172488	0.070062	-0.266541	-0.357723	-0.382407	0.181154	0.460169	-0.410801	-0.413157	0.363291	3.23809e-16
	514	-0.196113	0.678489	-0.0837102	-0.248842	-0.908805	-0.107194	-0.0883931	0.926426	-0.460318	-0.801638	-0.458465	1.53226	-1.15553	-0.339318	0.351302	1.03662	0.273354	0.202008	0.15012	-0.10748	1.1781	0.360098	-0.411643	-1.14205	1.38481e-16
	515	0.230301	0.367659	0.227289	-0.678657	-0.0735715	-0.0639584	-0.0466731	0.164806	-0.692727	0.269127	0.0710292	0.282792	-0.52506	0.247931	0.118581	0.13263	0.320876	0.252177	-0.556097	-0.042412	0.21775	-0.618513	0.157873	0.267334	-3.39297e-16
	516	1.07746	-0.37992	-0.343757	-0.509	-0.0680473	-0.058396	0.79779	-0.630573	0.572877	-0.064023	0.472399	-0.850801	0.0354142	-1.51645	-0.0535255	1.4529	-0.577268	0.106754	0.842379	-0.0716973	-1.82172	1.08038	-0.462719	1.14261	-6.90058e-17
	517	0.177866	0.262848	0.292969	-0.599865	0.37255	0.385253	0.38679	-1.03339	-0.0547844	-1.11988	1.62167	-0.373143	-0.543395	0.279178	0.199442	0.0387778	-0.435581	0.246098	0.194546	-0.0502962	0.655295	-0.211965	-0.213516	-0.226669	3.06512e-16
	518	0.212823	0.332722	0.249182	-0.652393	-0.0735715	-0.0639584	-0.0466731	0.164806	-0.813294	0.318065	-0.820428	1.13372	-0.720658	0.849316	-0.0508302	-0.0837933	-0.266541	-0.357723	-0.382407	0.181154	0.0428013	0.72586	-0.0426302	-0.746963	-1.57561e-17
	519	0.933708	-0.508921	0.203863	-0.697731	-0.685744	0.117411	0.128338	0.327327	-1.0051	0.115739	-0.184982	0.917146	-0.115723	0.661525	0.542776	-1.06335	-1.80593	0.384448	-0.422819	0.129138	0.795489	-0.0297899	-0.0270647	-0.732337	-8.76967e-17
	520	-0.806505	-0.738038	0.0334022	1.31969	0.586904	-0.2004	0.595062	-0.839984	-0.259006	-1.3353	1.41225	0.184035	-1.73118	0.627301	0.507675	0.499483	0.55811	-0.248951	0.578374	-0.0550646	0.429059	0.348309	-0.42348	-0.375618	-3.37237e-16
	521	0.339099	0.426786	-0.276545	-0.437398	-0.908805	-0.107194	-0.0883931	0.926426	-0.107796	0.140114	0.670852	-0.632292	0.483591	0.468053	-1.22808	0.345489	-1.68441	-0.269543	-0.293555	0.295521	0.0388081	-0.0493617	-0.822762	0.804301	-6.83611e-17
	522	0.758552	0.904773	-0.704469	-0.874228	-0.0822783	-0.874217	-0.0551328	0.957313	0.0562794	-0.43283	0.00696691	0.34073	-0.938635	-0.153353	0.509492	0.501196	0.131668	0.0626639	0.797953	-0.128881	-0.51511	0.137684	-0.634958	0.98077	-1.03392e-17
	523	0.0140001	-0.665331	0.780835	-0.124873	0.358319	-0.430568	-0.466133	0.554494	0.588199	0.698155	-0.344027	-0.833502	0.0585816	-0.72721	0.723407	-0.0950828	1.45625	-0.103528	-0.820102	-0.0257794	0.245216	-0.610183	0.164468	0.225188	1.45366e-16
	524	-0.278254	-0.200925	-0.898355	1.12412	-0.0822783	-0.874217	-0.0551328	0.957313	1.51369	-0.563654	-0.227108	-0.576292	-0.925327	0.64252	-0.262928	0.514199	0.254066	-0.580163	-0.543602	0.211304	-1.64277	0.51123	0.517916	0.605646	-1.06751e-16
	525	-1.29717	-0.441037	1.00302	0.825272	-0.0735715	-0.0639584	-0.0466731	0.164806	0.752274	0.12521	-1.00791	0.13952	0.29174	1.07322	0.178818	-1.4632	-0.529745	0.156923	0.136162	-0.00662963	0.206468	0.141144	-0.629716	0.256487	-3.47136e-17
	526	0.528328	1.44941	-1.62877	-0.334474	0.984722	0.203883	0.211778	-1.19591	-0.893715	1.15537	-0.838579	0.454442	-0.143128	-0.11541	0.58095	-0.342791	0.840603	0.0185737	0.753526	-0.186064	-0.066283	-0.215425	-0.218758	0.497614	1.50274e-16
	527	0.720963	0.0706578	-0.74233	-0.184241	-0.505462	0.302651	0.372787	-0.224883	-0.828615	-0.444112	-0.00400116	1.11642	-0.52506	0.247931	0.118581	0.13263	-1.06964	-0.402808	-0.396365	0.282004	1.76313	-0.586058	-0.589124	-0.579607	-5.60455e-18
	528	1.05735	-1.1791	-0.403511	0.154723	-0.296632	-0.288564	-0.263405	0.763905	-0.0120537	0.06499	-0.127424	0.0642828	0.0780012	0.0582465	-0.0759669	-0.0507959	0.766607	0.722733	-0.0819545	-0.287379	0.206468	0.141144	-0.629716	0.256487	-2.32906e-16
	529	0.230301	0.367659	0.227289	-0.678657	-0.296632	-0.288564	-0.263405	0.763905	-0.32443	-0.0883981	-0.383435	0.698636	-0.335574	-0.343038	0.314945	0.31777	0.0576719	0.766823	-0.0375283	-0.230196	-0.890086	-0.244421	0.533481	0.620272	-9.38751e-17
	530	0.0245171	0.158422	0.0200182	-0.158152	-0.29345	0.516132	-1.09941	0.766776	0.260501	-0.217411	0.216388	-0.216448	0.862564	-0.713885	-0.835349	0.715768	1.28721	0.500293	-0.243149	-0.25723	0.0540831	-0.0337963	0.744959	-0.736116	-5.38678e-17
	531	0.52214	-0.927395	-0.210677	0.343279	0.970491	-0.611938	-0.641145	0.391972	-0.609073	0.533484	-0.611007	0.576539	-0.958055	-0.938809	1.30887	0.456909	0.301588	-0.529994	-1.24982	0.276371	0.589082	0.531032	-1.01429	-0.153223	-3.83563e-17
	532	0.52214	-0.927395	-0.210677	0.343279	-0.291108	-0.283002	0.581059	-0.0314742	-0.312018	-0.0753052	0.461431	-0.0751135	0.456974	-1.12369	0.316762	0.319483	-0.670552	0.0287423	-0.686823	0.145771	0.41652	-1.18712	0.361243	0.458429	1.77508e-16
	533	0.391535	0.531597	-0.342225	-0.51619	0.135258	-0.655174	-0.682865	1.15359	0.0686917	-0.419737	0.851833	-0.433019	-0.925327	0.64252	-0.262928	0.514199	-0.0566611	-0.115686	0.681184	-0.0415477	0.237578	-0.617966	-0.619392	0.995396	8.21328e-18
	534	-0.583242	-0.493864	0.218779	0.772919	-0.476914	-0.473804	-0.507853	1.31611	0.192168	0.280409	0.0819973	-0.492895	0.470283	-0.327819	-0.455658	0.332486	0.773792	-0.813766	0.766022	0.0676515	-0.339812	0.335973	0.341948	-0.337252	3.21248e-16
	535	-0.0655081	-0.780504	0.0478381	0.610628	0.369368	-0.419443	1.22279	-1.03626	-0.704815	0.608608	0.187269	-0.120035	-0.149239	-0.104994	0.607904	-0.374075	-1.23868	0.201013	0.180588	0.0505539	0.269037	0.165586	0.167334	-0.598013	1.18043e-16
	536	-0.0925807	-0.790865	-0.75084	1.26734	0.0980033	-0.688977	0.189316	0.405103	0.575786	0.685062	-1.18889	-0.0597523	0.0780012	0.0582465	-0.0759669	-0.0507959	-0.975476	-0.313633	-0.337981	0.238338	0.405238	-0.42746	-0.426346	0.447583	-1.36405e-16
	537	0.133315	0.217549	-0.483815	0.0831075	-0.29345	0.516132	-1.09941	0.766776	-0.036554	0.391379	-0.85605	0.435205	0.253391	-0.513785	-0.613848	0.86791	-1.80593	0.384448	-0.422819	0.129138	-0.534938	0.137137	0.142308	0.252707	2.72551e-16
	538	0.52214	-0.927395	-0.210677	0.343279	0.533077	-0.250891	-1.06615	0.797663	0.192168	0.280409	0.0819973	-0.492895	-0.322266	0.452835	-0.457475	0.330773	-0.887114	0.582394	0.596347	-0.150747	-0.89373	0.523019	0.529752	-0.160783	2.67707e-16
	539	0.480221	-0.208453	-0.905813	0.388793	0.756137	-0.0262851	-0.849417	0.198564	-1.3734	0.473264	0.269482	0.501302	0.0870717	0.866428	-0.03328	-0.865212	-0.266541	-0.357723	-0.382407	0.181154	-0.141043	-0.232632	0.545318	-0.146157	-2.14922e-16
	540	-0.744475	-0.657803	0.788293	0.610452	-0.296632	-0.288564	-0.263405	0.763905	0.436989	-0.777262	0.397369	-0.0171757	0.0780012	0.0582465	-0.0759669	-0.0507959	-0.333351	-1.19006	-0.369912	0.43487	-0.51511	0.137684	-0.634958	0.98077	-9.17714e-17
	541	0.130682	-0.546692	-0.565463	0.720566	-0.510986	0.297089	-0.471676	0.570496	-0.312018	-0.0753052	0.461431	-0.0751135	0.0780012	0.0582465	-0.0759669	-0.0507959	0.578278	0.544383	-0.198723	-0.200046	0.0189799	-0.0499088	-0.0454962	0.0762382	1.32973e-16
	542	0.0245171	0.158422	0.0200182	-0.158152	-0.462683	0.342017	0.34507	-0.271771	0.179756	0.267316	-0.762869	0.280854	0.456974	-1.12369	0.316762	0.319483	2.61092	0.322937	-0.390386	-0.32793	1.03791	0.177922	-0.598095	-0.636379	4.40894e-16
	543	0.18575	0.32236	-0.549496	0.00431502	-0.728523	0.0780457	0.156056	0.374216	-0.609073	0.533484	-0.611007	0.576539	-0.13889	-0.127719	-0.234157	0.484628	0.747319	-0.0594381	-0.775676	0.0314041	0.0189799	-0.0499088	-0.0454962	0.0762382	-7.05378e-17
	544	0.336467	-0.337455	-0.358193	0.200061	0.321064	-0.464371	0.406048	-0.193996	0.192168	0.280409	0.0819973	-0.492895	0.664602	-0.0982982	0.598501	-1.12421	-1.40772	0.804834	0.757541	-0.180896	-0.34745	0.32819	-0.441912	0.432957	-1.59022e-16
	545	0.398496	-0.257219	0.396698	-0.509175	0.155014	0.16621	1.01452	-1.22967	-1.44141	1.32366	1.0962	-0.951723	-0.123708	0.670047	-0.218424	-0.298504	0.159901	-0.669338	-0.601986	0.25497	-0.128852	-0.239867	-1.01581	1.35211	-1.02193e-16
	546	0.00967099	0.887726	0.12356	-0.769347	-0.245146	0.56106	-0.282662	-0.0754915	-0.417263	0.735811	-1.24645	0.793111	0.459934	-0.305095	0.386403	-0.526217	-0.839592	0.632563	-0.10987	-0.0856792	-0.296163	1.11229	-0.432451	-0.43239	-1.34842e-16
	547	0.202306	-0.491031	1.01	-0.619114	0.590087	0.604296	-0.240942	-0.837112	0.328834	-0.715231	0.350778	0.0599995	-0.143128	-0.11541	0.58095	-0.342791	0.394872	-0.451982	0.279384	0.058903	-1.04521	1.1005	-0.444288	0.334039	4.32876e-16
	548	-0.189152	-0.110327	0.655213	-0.241827	-0.0680473	-0.058396	0.79779	-0.630573	-0.59666	0.546577	0.233859	-0.19721	-0.326503	0.465144	0.357632	-0.496646	0.394872	-0.451982	0.279384	0.058903	0.307784	-0.585741	0.961517	-0.629313	6.81996e-17
	549	-0.322389	0.584424	0.442016	-0.463837	0.37255	0.385253	0.38679	-1.03339	0.152346	-0.15538	0.169797	-0.139273	-0.93755	0.663351	-0.20902	0.45163	0.131668	0.0626639	0.797953	-0.128881	-0.265053	0.353179	-0.422128	0.306519	1.68298e-16
	550	-0.786394	0.0611395	0.0931568	0.655966	0.358319	-0.430568	-0.466133	0.554494	-0.447906	-0.788545	0.386401	0.758512	-0.545269	0.277285	-0.588711	0.834912	0.320876	0.252177	-0.556097	-0.042412	0.815317	-0.0292428	-0.80433	-0.00427389	1.37292e-16
	551	0.524772	-0.163154	-0.129029	-0.29418	-0.296632	-0.288564	-0.263405	0.763905	-0.528327	0.048757	0.36825	0.079237	-0.143128	-0.11541	0.58095	-0.342791	-0.388059	0.296267	-0.511671	0.0147715	-0.691316	-0.813025	0.73685	0.811367	4.55171e-16
	552	-0.0724697	0.00831241	-0.691085	0.603613	-0.0648647	0.7463	-0.0382133	-0.627702	0.572877	-0.064023	0.472399	-0.850801	0.0487222	-0.720581	-0.825946	1.4659	0.112379	-0.719507	0.104231	0.189903	0.230289	0.916913	-0.62685	-0.566714	1.78334e-16
	553	0.926747	0.279895	-0.53506	-0.704746	-0.291108	-0.283002	0.581059	-0.0314742	-0.432585	-0.026367	-0.430026	0.775811	0.0567077	-0.729103	-0.0647462	0.701052	0.652274	-0.159776	0.636758	-0.0987312	-0.137398	-1.00007	0.549047	0.634898	-1.278e-16
	554	0.0140001	-0.665331	0.780835	-0.124873	-0.691268	0.111849	-0.716125	1.12271	0.179756	0.267316	-0.762869	0.280854	0.0567077	-0.729103	-0.0647462	0.701052	-1.21133	-0.542152	0.251468	0.260603	0.206468	0.141144	-0.629716	0.256487	1.61455e-16
	555	0.195344	0.297785	0.271076	-0.626129	-0.514169	-0.507607	0.364328	0.567625	-0.435494	-0.775452	1.23127	-0.0152375	0.894802	0.883539	-0.0157298	-1.64663	-0.596556	-0.675417	0.148657	0.247086	-1.06903	0.324731	-0.447154	1.15724	-1.63856e-16
	556	0.150793	0.252486	-0.505708	0.0568433	0.363843	-0.425006	0.37833	-0.240885	-0.0241417	0.404471	-0.011184	-0.338545	-1.15365	-0.337424	1.13946	0.240485	-0.178179	0.538304	0.55192	-0.20793	-0.292519	0.34485	-0.428722	0.348665	-2.50354e-16
	557	0.0245171	0.158422	0.0200182	-0.158152	-0.296632	-0.288564	-0.263405	0.763905	0.275822	0.544767	-0.600039	-0.199149	-0.335574	-0.343038	0.314945	0.31777	-0.482223	0.207092	-0.570055	0.058438	0.0189799	-0.0499088	-0.0454962	0.0762382	1.95735e-17
	558	-0.359979	-0.249691	0.404155	0.22615	-0.468207	0.336455	-0.499394	0.523607	0.164434	-0.494861	0.0535576	0.263555	-0.938635	-0.153353	0.509492	0.501196	-0.266541	-0.357723	-0.382407	0.181154	-0.34745	0.32819	-0.441912	0.432957	-2.89796e-16
	559	0.363539	-0.327093	0.440485	-0.456647	-0.287926	0.521694	-0.254945	-0.0286026	-0.624394	-0.228693	0.20542	0.55924	-0.52506	0.247931	0.118581	0.13263	0.436592	0.405039	0.44911	-0.221447	0.0577274	-0.801236	0.748687	0.0449385	-9.32069e-17
	560	0.133315	0.217549	-0.483815	0.0831075	-0.239622	0.566623	0.561801	-0.87087	-0.336518	0.251083	-0.267196	0.295808	-0.152199	-0.923591	0.538263	0.471625	0.320876	0.252177	-0.556097	-0.042412	0.475444	-0.395235	1.15456	-1.17713	5.57052e-16
	561	-0.359979	-0.249691	0.404155	0.22615	0.149489	0.160647	0.170058	-0.434293	0.396389	0.495828	0.291418	-1.05007	-0.119471	0.657738	-1.03353	0.528915	-0.577268	0.106754	0.842379	-0.0716973	0.589082	0.531032	-1.01429	-0.153223	-9.83252e-17
	562	0.363539	-0.327093	0.440485	-0.456647	0.37255	0.385253	0.38679	-1.03339	-0.59666	0.546577	0.233859	-0.19721	-0.334489	0.473666	-0.403568	0.268204	-0.435581	0.246098	0.194546	-0.0502962	-0.292519	0.34485	-0.428722	0.348665	7.43841e-17
	563	-0.240664	0.63319	-0.860494	0.434131	-0.0822783	-0.874217	-0.0551328	0.957313	0.572877	-0.064023	0.472399	-0.850801	-0.343559	-0.334515	-0.446255	1.08262	0.442394	-0.401813	-0.426833	0.123971	-0.534938	0.137137	0.142308	0.252707	-1.51731e-16
	564	-0.189152	-0.110327	0.655213	-0.241827	-0.0735715	-0.0639584	-0.0466731	0.164806	-1.18159	0.67559	-0.365963	0.717874	-0.539157	0.266869	-0.615665	0.866196	-1.09699	0.340357	-0.467245	0.071955	0.206468	0.141144	-0.629716	0.256487	-1.60622e-16
	565	0.754997	-0.707797	0.795271	-0.833934	-0.29345	0.516132	-1.09941	0.766776	-0.773148	1.10643	0.0528783	-0.396483	0.0851978	0.864534	-0.821433	-0.0690773	1.90198	0.367028	-0.345959	-0.270747	-1.4391	1.47027	-0.847298	0.732903	-4.83265e-18
	566	0.192712	-0.466456	0.189428	0.0113299	-0.514169	-0.507607	0.364328	0.567625	-0.432585	-0.026367	-0.430026	0.775811	-0.341685	-0.332622	0.341899	0.286486	-1.68441	-0.269543	-0.293555	0.295521	-0.339812	0.335973	0.341948	-0.337252	1.0724e-16
	567	-0.384419	0.504189	-0.312874	0.245399	0.146307	-0.644049	1.00606	-0.437165	0.0562794	-0.43283	0.00696691	0.34073	-0.52506	0.247931	0.118581	0.13263	-0.314063	-0.407892	0.32381	0.116086	-0.159962	0.519242	-1.02613	0.613206	-1.82436e-17
	568	0.177866	0.262848	0.292969	-0.599865	0.37255	0.385253	0.38679	-1.03339	0.508231	-0.525998	-1.12953	1.05032	-0.1104	1.46592	-0.990844	-0.285501	-0.839592	0.632563	-0.10987	-0.0856792	1.17446	1.12754	-0.415372	-1.9231	-4.74905e-16
	569	-0.786394	0.0611395	0.0931568	0.655966	0.984722	0.203883	0.211778	-1.19591	0.371889	0.822217	-0.437209	-0.679151	0.255265	-0.511891	0.174305	0.0717752	-0.285829	-1.13989	-1.07613	0.499938	0.460169	-0.410801	-0.413157	0.363291	-3.27399e-16
	570	0.0245171	0.158422	0.0200182	-0.158152	0.324247	0.340325	-0.429956	-0.191124	-0.432585	-0.026367	-0.430026	0.775811	-0.52506	0.247931	0.118581	0.13263	0.888125	0.0687428	0.0473093	-0.120997	-0.137398	-1.00007	0.549047	0.634898	5.9752e-17
	571	0.792586	0.126318	0.833132	-1.52392	-0.47139	-0.468241	0.33661	0.520736	-1.7011	-0.442302	0.829897	1.11836	-0.119471	0.657738	-1.03353	0.528915	-0.975476	-0.313633	-0.337981	0.238338	0.070267	0.73419	-0.0360356	-0.789109	-1.96917e-17
	572	0.140276	-0.571267	0.255108	0.0901223	0.149489	0.160647	0.170058	-0.434293	-0.404851	0.748904	-0.401586	0.0193611	0.0596668	0.0894933	0.00489452	-0.144648	-0.529745	0.156923	0.136162	-0.00662963	-0.265053	0.353179	-0.422128	0.306519	5.1413e-17
	573	0.562362	0.67096	-0.0911679	-0.984167	0.586904	-0.2004	0.595062	-0.839984	-0.732549	-0.166662	0.158829	0.636415	0.0463587	-0.706379	0.777315	-0.157651	-0.62391	0.0677482	0.0777777	0.0370369	0.300147	-0.593523	0.177657	0.140896	-1.28624e-16
	574	-0.322389	0.584424	0.442016	-0.463837	-0.296632	-0.288564	-0.263405	0.763905	-1.18159	0.67559	-0.365963	0.717874	0.280796	0.26315	-0.652023	0.147346	0.394872	-0.451982	0.279384	0.058903	0.0189799	-0.0499088	-0.0454962	0.0762382	-1.62283e-16
	575	0.339099	0.426786	-0.276545	-0.437398	-0.296632	-0.288564	-0.263405	0.763905	0.340922	-1.05471	0.234539	0.462827	-0.554339	-0.530896	-0.631398	1.64933	0.442394	-0.401813	-0.426833	0.123971	0.0189799	-0.0499088	-0.0454962	0.0762382	-2.38383e-16
	576	0.346984	0.486299	-1.11901	0.166782	-0.911987	-0.91189	0.747611	0.923555	0.396389	0.495828	0.291418	-1.05007	-1.12812	0.437616	0.313128	0.316057	-1.11716	-0.452977	0.309852	0.216937	0.0189799	-0.0499088	-0.0454962	0.0762382	-4.61045e-17
	577	-0.394936	-0.319564	0.447943	0.278678	0.367026	0.37969	-0.457674	-0.238013	-0.20063	0.964323	-0.192165	-0.537817	0.453822	-0.294679	0.413357	-0.557501	-0.407347	-0.485904	-1.20539	0.333555	-0.0937486	-0.223755	-0.225353	0.53976	-1.35439e-16
	578	-0.339868	0.549487	0.46391	-0.437573	-0.691268	0.111849	-0.716125	1.12271	-0.500918	0.471453	-0.564416	0.499364	-0.326503	0.465144	0.357632	-0.496646	0.840603	0.0185737	0.753526	-0.186064	0.0189799	-0.0499088	-0.0454962	0.0762382	-1.23687e-16
	579	-0.679813	0.186674	1.62483	-0.736243	-0.287926	0.521694	-0.254945	-0.0286026	-0.324106	0.264176	0.577671	-0.477941	-0.541521	0.281072	0.987595	-0.757357	-1.40772	0.804834	0.757541	-0.180896	-0.659857	-0.0294728	1.52358	-0.782042	2.63233e-16
	580	0.0686525	-0.626927	-1.32035	1.4298	-0.0822783	-0.874217	-0.0551328	0.957313	-0.38953	1.51108	-1.21801	0.0366603	-0.520227	1.06842	0.976375	-1.5092	-0.266541	-0.357723	-0.382407	0.181154	0.246473	1.6849	-1.40784	-0.619706	1.34929e-16
	581	-0.419376	0.434315	-0.269087	0.297928	0.984722	0.203883	0.211778	-1.19591	-0.924358	-0.368989	0.794275	0.419844	0.270447	0.285874	0.190038	-0.711356	0.442394	-0.401813	-0.426833	0.123971	-0.651311	0.730731	-0.0412778	-0.0648257	2.68672e-16
	582	-0.806505	-0.738038	0.0334022	1.31969	-0.0648647	0.7463	-0.0382133	-0.627702	1.55675	0.973794	-1.0151	-1.31544	0.854578	-0.705363	-1.59655	1.48062	-0.314063	-0.407892	0.32381	0.116086	-0.847694	-1.76319	1.33139	1.37003	2.17265e-16
	583	0.363539	-0.327093	0.440485	-0.456647	-0.514169	-0.507607	0.364328	0.567625	0.396389	0.495828	0.291418	-1.05007	-0.335574	-0.343038	0.314945	0.31777	0.131668	0.0626639	0.797953	-0.128881	-1.08886	0.324184	0.330112	0.429177	-1.08671e-16
	584	-0.0724697	0.00831241	-0.691085	0.603613	0.552832	0.570493	0.631239	-1.5856	-1.40081	0.0505676	1.20215	0.0811751	-0.933802	0.667138	1.36729	-1.14064	0.442394	-0.401813	-0.426833	0.123971	-0.292519	0.34485	-0.428722	0.348665	4.17258e-16
	585	0.133315	0.217549	-0.483815	0.0831075	0.149489	0.160647	0.170058	-0.434293	-0.556061	-0.726514	0.33981	0.835687	0.487339	0.47184	0.348228	-1.24678	-0.266541	-0.357723	-0.382407	0.181154	-0.0937486	-0.223755	-0.225353	0.53976	3.86566e-16
	586	0.336467	-0.337455	-0.358193	0.200061	-0.296632	-0.288564	-0.263405	0.763905	0.396389	0.495828	0.291418	-1.05007	-1.12812	0.437616	0.313128	0.316057	0.442394	-0.401813	-0.426833	0.123971	0.791496	-0.805012	-0.807196	0.818927	-2.17662e-16
	587	-0.706885	0.176312	0.826154	-0.079535	-0.514169	-0.507607	0.364328	0.567625	0.368656	-0.279442	0.262978	-0.293623	0.66884	-0.110607	-0.216607	-0.296791	0.0576719	0.766823	-0.0375283	-0.230196	-0.141043	-0.232632	0.545318	-0.146157	-1.32991e-16
	588	0.363539	-0.327093	0.440485	-0.456647	-0.47139	-0.468241	0.33661	0.520736	0.167667	0.606798	-0.64663	-0.121973	0.28267	0.265043	0.136131	-0.648788	0.840603	0.0185737	0.753526	-0.186064	-0.14868	-0.240414	-0.238542	0.624052	1.88103e-16
	589	0.686005	0.000783943	-0.698543	-0.131713	-0.911987	-0.91189	0.747611	0.923555	0.164434	-0.494861	0.0535576	0.263555	-1.12812	0.437616	0.313128	0.316057	0.0101496	0.716654	0.668689	-0.295263	-1.08886	0.324184	0.330112	0.429177	-1.93617e-16
	590	-0.456966	-0.3998	-0.306948	0.987915	0.37255	0.385253	0.38679	-1.03339	0.328834	-0.715231	0.350778	0.0599995	-0.12982	0.680462	-0.19147	-0.329788	0.766607	0.722733	-0.0819545	-0.287379	-0.0897554	0.551468	0.554779	-1.0115	2.55902e-16
	591	0.360907	-1.09133	0.358837	0.180812	-0.296632	-0.288564	-0.263405	0.763905	-0.339751	-0.850576	0.432992	0.681337	0.0780012	0.0582465	-0.0759669	-0.0507959	0.0576719	0.766823	-0.0375283	-0.230196	-1.08886	0.324184	0.330112	0.429177	-9.71842e-17
	Outer model correlations
		CD1	CD2	CD3	CD4	CRB1	CRB2	CRB3	CRB4	CS1	CS2	CS3	CS4	CT1	CT2	CT3	CT4	FT1	FT2	FT3	FT4	SQ1	SQ2	SQ3	SQ4	FT x CS
	CD1	1	-0.229351	-0.499382	-0.442815	0.0680966	-0.0235353	-0.031849	-0.00187531	-0.0952848	0.0768746	-0.0347614	0.0569922	0.0564006	0.0118997	-0.0156265	-0.0468477	-0.00250294	-0.0207649	-0.0685642	0.0388687	-0.11366	0.162899	-0.101527	0.0420776	0.00512594
	CD2	-0.229351	1	-0.0266592	-0.482583	-0.0403613	0.0886056	-0.0401579	-0.0102536	-0.0235096	0.00803465	-0.0579515	0.0778333	-0.0512141	0.0101205	-0.00618239	0.0423858	0.0504424	0.01742	0.143449	-0.0743479	0.064439	-0.0982015	0.0946972	-0.0505813	-0.00106569
	CD3	-0.499382	-0.0266592	1	-0.260798	-0.101462	-0.00471486	-0.00299417	0.0780479	-0.0217191	-0.0309685	-0.026794	0.0835958	0.0185995	-0.00641773	-0.0291491	0.0157803	-0.0328662	0.0177611	0.0589285	-0.0228032	-0.00997425	-0.103378	0.071672	0.0435222	-0.0929181
	CD4	-0.442815	-0.482583	-0.260798	1	0.040586	-0.0377101	0.0636231	-0.0514788	0.129484	-0.058637	0.0981368	-0.179244	-0.0333956	-0.0143151	0.0428954	0.00349657	-0.00882872	-0.00584507	-0.0824895	0.0333843	0.0742569	-0.0103694	-0.0237282	-0.0389683	0.0681189
	CRB1	0.0680966	-0.0403613	-0.101462	0.040586	1	-0.290084	-0.388018	-0.140413	-0.0185547	-0.0175782	0.0186851	0.0180598	-0.0528616	0.0298955	0.0123596	0.00914997	0.0890952	-0.0978006	-0.0688682	0.0723068	0.00906766	0.0387279	-0.0419105	-0.00822398	-0.121745
	CRB2	-0.0235353	0.0886056	-0.00471486	-0.0377101	-0.290084	1	-0.0622374	-0.562865	0.037576	-0.0161425	-0.0130726	-0.00885946	-0.0383191	-0.0614662	0.0327816	0.0594783	-0.0233666	0.108689	0.0875954	-0.106617	-0.0284652	0.0605893	-0.00891357	-0.0222097	0.104058
	CRB3	-0.031849	-0.0401579	-0.00299417	0.0636231	-0.388018	-0.0622374	1	-0.519775	-0.060677	-0.0743372	0.150074	-0.0177169	0.00848937	-0.0239967	0.0619117	-0.0426746	-0.134501	0.0271586	0.109614	-0.0156954	0.030353	-0.0455367	0.062825	-0.0402803	0.0752953
	CRB4	-0.00187531	-0.0102536	0.0780479	-0.0514788	-0.140413	-0.562865	-0.519775	1	0.0335418	0.088458	-0.12926	0.00948184	0.0615908	0.0495823	-0.0879242	-0.0191982	0.0698822	-0.0430368	-0.115827	0.0496558	-0.00869691	-0.038579	-0.0161688	0.0580566	-0.0629965
	CS1	-0.0952848	-0.0235096	-0.0217191	0.129484	-0.0185547	0.037576	-0.060677	0.0335418	1	-0.327105	-0.307312	-0.385746	0.0279782	-0.0109029	-0.121595	0.0959629	0.0207425	0.00635583	-0.0214693	-0.00447039	-0.0275955	-0.0712088	0.00892556	0.0843269	-0.0177502
	CS2	0.0768746	0.00803465	-0.0309685	-0.058637	-0.0175782	-0.0161425	-0.0743372	0.088458	-0.327105	1	-0.414348	-0.259447	0.00742773	-0.0598657	-0.0506145	0.0933862	-0.00764112	-0.00322403	0.0182517	-0.00092882	-0.0204128	0.00117806	-0.0267069	0.0410588	0.00830643
	CS3	-0.0347614	-0.0579515	-0.026794	0.0981368	0.0186851	-0.0130726	0.150074	-0.12926	-0.307312	-0.414348	1	-0.30469	-0.0275574	0.0221522	0.0845038	-0.0725162	-0.0382801	-0.00428152	-0.0444138	0.0289584	-0.0955059	0.0172034	0.0742163	0.00865872	0.00831705
	CS4	0.0569922	0.0778333	0.0835958	-0.179244	0.0180598	-0.00885946	-0.0177169	0.00948184	-0.385746	-0.259447	-0.30469	1	-0.00798248	0.050445	0.0912174	-0.121567	0.0267301	0.00121219	0.0506676	-0.0250363	0.151644	0.0555045	-0.060246	-0.140812	0.001203
	CT1	0.0564006	-0.0512141	0.0185995	-0.0333956	-0.0528616	-0.0383191	0.00848937	0.0615908	0.0279782	0.00742773	-0.0275574	-0.00798248	1	-0.275629	-0.337163	-0.338825	-0.0385253	0.00442008	-0.039989	0.0207528	0.0683717	0.0148187	0.00465617	-0.0815444	-0.0357471
	CT2	0.0118997	0.0101205	-0.00641773	-0.0143151	0.0298955	-0.0614662	-0.0239967	0.0495823	-0.0109029	-0.0598657	0.0221522	0.050445	-0.275629	1	-0.272948	-0.401491	0.0520605	-0.0625647	0.00972579	0.0307192	0.116108	-0.00501893	-0.124218	0.00411221	-0.054382
	CT3	-0.0156265	-0.00618239	-0.0291491	0.0428954	0.0123596	0.0327816	0.0619117	-0.0879242	-0.121595	-0.0506145	0.0845038	0.0912174	-0.337163	-0.272948	1	-0.3679	0.0341888	0.076751	-0.00313464	-0.0699694	-0.0782755	-0.0259585	0.0263015	0.0743313	0.0562897
	CT4	-0.0468477	0.0423858	0.0157803	0.00349657	0.00914997	0.0594783	-0.0426746	-0.0191982	0.0959629	0.0933862	-0.0725162	-0.121567	-0.338825	-0.401491	-0.3679	1	-0.043537	-0.0179831	0.0299107	0.0178487	-0.0938087	0.014989	0.0832909	0.00127895	0.0293184
	FT1	-0.00250294	0.0504424	-0.0328662	-0.00882872	0.0890952	-0.0233666	-0.134501	0.0698822	0.0207425	-0.00764112	-0.0382801	0.0267301	-0.0385253	0.0520605	0.0341888	-0.043537	1	0.12285	0.0636467	-0.418126	-0.0359334	0.00388814	0.00886973	0.0221729	-0.0542865
	FT2	-0.0207649	0.01742	0.0177611	-0.00584507	-0.0978006	0.108689	0.0271586	-0.0430368	0.00635583	-0.00322403	-0.00428152	0.00121219	0.00442008	-0.0625647	0.076751	-0.0179831	0.12285	1	0.227394	-0.899477	-0.0317435	0.0107281	0.0351795	-0.0108973	-0.032268
	FT3	-0.0685642	0.143449	0.0589285	-0.0824895	-0.0688682	0.0875954	0.109614	-0.115827	-0.0214693	0.0182517	-0.0444138	0.0506676	-0.039989	0.00972579	-0.00313464	0.0299107	0.0636467	0.227394	1	-0.515406	-0.0307073	0.0267513	0.0619048	-0.0499457	-0.0242063
	FT4	0.0388687	-0.0743479	-0.0228032	0.0333843	0.0723068	-0.106617	-0.0156954	0.0496558	-0.00447039	-0.00092882	0.0289584	-0.0250363	0.0207528	0.0307192	-0.0699694	0.0178487	-0.418126	-0.899477	-0.515406	1	0.0456244	-0.0181174	-0.050072	0.0177512	0.0495032
	SQ1	-0.11366	0.064439	-0.00997425	0.0742569	0.00906766	-0.0284652	0.030353	-0.00869691	-0.0275955	-0.0204128	-0.0955059	0.151644	0.0683717	0.116108	-0.0782755	-0.0938087	-0.0359334	-0.0317435	-0.0307073	0.0456244	1	-0.260362	-0.308542	-0.421826	-0.0177093
	SQ2	0.162899	-0.0982015	-0.103378	-0.0103694	0.0387279	0.0605893	-0.0455367	-0.038579	-0.0712088	0.00117806	0.0172034	0.0555045	0.0148187	-0.00501893	-0.0259585	0.014989	0.00388814	0.0107281	0.0267513	-0.0181174	-0.260362	1	-0.332406	-0.401178	0.0155376
	SQ3	-0.101527	0.0946972	0.071672	-0.0237282	-0.0419105	-0.00891357	0.062825	-0.0161688	0.00892556	-0.0267069	0.0742163	-0.060246	0.00465617	-0.124218	0.0263015	0.0832909	0.00886973	0.0351795	0.0619048	-0.050072	-0.308542	-0.332406	1	-0.269154	0.0703231
	SQ4	0.0420776	-0.0505813	0.0435222	-0.0389683	-0.00822398	-0.0222097	-0.0402803	0.0580566	0.0843269	0.0410588	0.00865872	-0.140812	-0.0815444	0.00411221	0.0743313	0.00127895	0.0221729	-0.0108973	-0.0499457	0.0177512	-0.421826	-0.401178	-0.269154	1	-0.0589011
	FT x CS	0.00512594	-0.00106569	-0.0929181	0.0681189	-0.121745	0.104058	0.0752953	-0.0629965	-0.0177502	0.00830643	0.00831705	0.001203	-0.0357471	-0.054382	0.0562897	0.0293184	-0.0542865	-0.032268	-0.0242063	0.0495032	-0.0177093	0.0155376	0.0703231	-0.0589011	1
	Outer model descriptives
		Mean	Median	Observed min	Observed max	Standard deviation	Excess kurtosis	Skewness	Number of observations used	Cramér-von Mises test statistic	Cramér-von Mises p value
	CD1	1.33808e-16	0.0245171	-2.18625	1.66774	0.573738	1.62543	-0.571558	592	1.05958	9.53537e-10
	CD2	-1.34652e-16	0.0706578	-1.57968	1.81713	0.553603	0.599241	-0.023569	592	0.413738	1.90603e-05
	CD3	-4.18209e-17	0.0200182	-1.8739	1.62483	0.565202	0.32558	-0.0750015	592	0.277893	0.000599128
	CD4	3.28191e-17	0.00431502	-2.07771	1.4298	0.564684	0.978389	-0.334593	592	0.368109	5.75593e-05
	CRB1	-8.25166e-18	-0.0307922	-2.34198	2.2891	0.597773	1.7502	-0.0184908	592	1.36827	7.37e-10
	CRB2	7.9891e-17	-0.0245927	-2.44594	1.99634	0.590255	2.05752	-0.278294	592	1.40511	7.37e-10
	CRB3	-6.50756e-17	-0.0189556	-2.11334	2.3811	0.627126	0.966462	-0.247412	592	1.12636	7.37e-10
	CRB4	-1.15711e-16	0.117917	-2.1847	2.0646	0.690502	0.609	-0.470196	592	0.720161	4.56047e-08
	CS1	5.14791e-17	-0.0120537	-2.20528	2.08621	0.667362	0.9559	-0.210925	592	1.15574	7.37e-10
	CS2	-4.4634e-17	0.06499	-1.56382	1.93245	0.618776	0.255886	0.167369	592	0.496108	2.96843e-06
	CS3	-1.53781e-17	0.0535576	-1.87093	1.65661	0.645579	0.742155	-0.322088	592	1.08879	7.8508e-10
	CS4	4.5009e-18	0.0642828	-1.56661	1.53614	0.541226	0.277907	0.0473937	592	0.65236	1.40819e-07
	CT1	-2.56739e-16	0.0780012	-2.33424	1.88216	0.625934	0.793659	-0.45523	592	1.53382	7.37e-10
	CT2	2.85526e-17	0.0582465	-2.30563	2.05209	0.615695	0.796129	-0.183157	592	0.717762	4.73654e-08
	CT3	9.73789e-17	0.00489452	-1.97173	1.91188	0.58893	0.941434	-0.195583	592	0.981193	1.79074e-09
	CT4	4.89473e-17	0.0717752	-2.25934	1.66576	0.647595	1.68446	-0.678799	592	1.53649	7.37e-10
	FT1	2.46143e-17	0.131668	-2.27183	2.61092	0.707229	0.446015	-0.262828	592	0.709081	5.43907e-08
	FT2	1.31276e-16	0.0626639	-2.28168	2.4111	0.665542	1.32776	0.137644	592	0.805041	1.31331e-08
	FT3	-1.32448e-16	-0.0250326	-2.63032	2.22288	0.659106	0.779571	0.201479	592	0.610756	2.98216e-07
	FT4	-2.59271e-17	0.00125451	-0.972982	0.794669	0.250931	1.34755	-0.211733	592	0.280344	0.000560636
	SQ1	1.53031e-16	0.0189799	-1.99792	1.76313	0.602067	1.21883	-0.308391	592	1.6348	7.37e-10
	SQ2	-4.5009e-17	-0.0375726	-1.76319	1.69268	0.581389	0.956857	-0.170256	592	1.8708	7.37e-10
	SQ3	1.58469e-17	-0.0454962	-1.79815	1.93032	0.576749	0.994397	-0.0413045	592	1.55433	7.37e-10
	SQ4	-9.02056e-17	0.0762382	-2.2836	1.91077	0.640908	0.946416	-0.210965	592	1.16576	7.37e-10
	Inner model scores
		CRB	CS
	0	0.162201	0.287795
	1	-0.424931	-0.670944
	2	0.198068	0.466177
	3	-0.65853	-0.256696
	4	0.213077	0.150348
	5	-0.769581	-0.452723
	6	-0.304148	1.69243
	7	-0.48309	0.12229
	8	0.148233	0.397795
	9	0.0489613	0.25969
	10	-0.541935	-0.963739
	11	-0.980854	-0.00885272
	12	0.340675	0.315853
	13	-1.7129	-0.0832503
	14	0.198266	0.540196
	15	-0.92332	0.77789
	16	-1.51842	-1.35758
	17	0.448545	-0.140461
	18	-0.743756	-1.90913
	19	0.400158	0.387159
	20	0.904458	0.896666
	21	0.0776839	-0.926975
	22	0.547088	1.36492
	23	0.175553	0.341633
	24	0.589896	0.524317
	25	0.779499	0.922509
	26	0.352598	0.205853
	27	0.21168	0.498737
	28	-0.909952	-0.856859
	29	0.0216758	-0.535544
	30	0.321151	0.25969
	31	-0.689806	0.21752
	32	0.103728	0.205853
	33	0.226953	0.113108
	34	0.274441	0.142574
	35	0.986539	0.576363
	36	-0.308717	0.195568
	37	0.132875	0.340882
	38	0.017603	-0.954346
	39	0.393726	0.351405
	40	-0.375488	-0.72159
	41	0.689348	0.190622
	42	0.494232	0.760957
	43	0.440473	0.469271
	44	0.0124684	0.348644
	45	0.213838	0.469271
	46	-0.313502	-0.865736
	47	-0.787922	0.435876
	48	0.166965	0.391015
	49	-0.493365	0.166235
	50	0.0445085	-0.330413
	51	0.266983	0.233651
	52	0.447949	0.341633
	53	-0.277898	0.315558
	54	-0.471473	-1.39537
	55	0.215283	-0.522087
	56	-0.603254	1.09862
	57	-0.719284	0.597312
	58	-1.22106	0.238482
	59	0.761274	-0.0536129
	60	-0.569318	1.46098
	61	-0.374686	0.307654
	62	0.382522	0.205853
	63	0.26961	0.488271
	64	-0.961329	0.14032
	65	0.224267	0.46014
	66	0.528521	0.441957
	67	0.195751	-0.613183
	68	-0.55137	-0.771708
	69	0.588588	-0.184921
	70	0.225609	-0.21244
	71	-0.212446	-1.2727
	72	-0.742574	0.420431
	73	0.740987	1.1232
	74	1.62767	0.667505
	75	0.557615	-1.45803
	76	-1.08413	-0.616752
	77	0.199485	-0.944028
	78	0.511477	-0.670338
	79	-0.429426	0.0540555
	80	-0.253234	-0.122841
	81	-0.0897384	-0.592858
	82	0.81721	-1.55515
	83	-1.3713	-0.288702
	84	0.340257	-0.642688
	85	-0.829028	-1.15312
	86	0.456774	-0.161811
	87	0.519863	-0.863975
	88	0.323041	0.153819
	89	-0.87014	-0.206904
	90	0.641932	-0.0260144
	91	-0.487321	-0.379841
	92	0.31255	0.0948509
	93	-0.421956	-1.05609
	94	-0.696698	-0.105976
	95	-1.46622	-0.87356
	96	-0.168085	0.0356058
	97	-0.854844	0.233495
	98	0.681378	0.303007
	99	-0.672635	-0.194174
	100	0.426272	0.166306
	101	0.0402524	-0.264398
	102	-0.359686	0.490741
	103	-1.38151	-0.775985
	104	0.454901	-0.509259
	105	-0.842453	-0.143742
	106	-0.128822	-0.601221
	107	-0.596086	-0.796026
	108	0.433135	-0.397162
	109	0.0328419	0.212015
	110	0.670129	-0.204049
	111	0.236879	-0.470067
	112	0.292101	0.571197
	113	-0.152974	-0.792897
	114	0.0680809	1.29411
	115	0.666623	-0.28021
	116	0.0650177	-0.465446
	117	-0.76361	0.0902975
	118	-0.625131	-0.822736
	119	-0.676402	1.01075
	120	-0.77761	0.855752
	121	0.0449773	0.611465
	122	-0.157406	0.289637
	123	-0.958948	1.06002
	124	-1.04223	0.0775088
	125	-0.580745	-0.0227735
	126	0.252169	0.60233
	127	-0.187248	0.0475601
	128	0.563829	-0.374074
	129	0.599618	-0.650109
	130	0.880676	-1.91211
	131	0.282963	0.362075
	132	-0.324734	-0.477736
	133	-0.0640393	0.602429
	134	-0.615929	-0.498721
	135	0.925422	0.616252
	136	0.518171	-0.29734
	137	0.652647	0.103828
	138	0.346863	-1.49206
	139	0.149103	-0.0168047
	140	0.392648	0.26547
	141	0.60465	-0.505527
	142	0.397363	0.188751
	143	-0.247609	0.34211
	144	0.353727	0.25969
	145	-0.0535145	0.200886
	146	0.425776	0.352903
	147	-0.493361	0.580449
	148	0.223807	-0.825758
	149	1.14949	-0.778539
	150	0.393688	0.933562
	151	0.64387	0.517443
	152	0.743225	0.691659
	153	0.1342	0.223568
	154	-0.981632	0.843247
	155	0.0939392	0.522568
	156	0.217037	0.469271
	157	0.349741	0.205853
	158	0.325858	0.315853
	159	0.457125	0.331167
	160	0.152054	-0.541484
	161	0.103361	1.05799
	162	0.632964	0.394969
	163	-0.2373	0.678744
	164	0.0279766	0.489753
	165	0.542463	-0.684277
	166	-0.492005	0.0522236
	167	0.177295	-1.02583
	168	-0.732508	-0.553668
	169	0.0874604	-0.457418
	170	0.16386	-0.0145307
	171	0.274225	0.550464
	172	0.73287	0.956786
	173	0.2175	0.123574
	174	0.396174	0.277329
	175	-0.184644	0.632509
	176	0.560162	0.31684
	177	0.332298	0.192007
	178	-0.662531	-0.0273522
	179	0.893653	-1.18299
	180	-1.41395	-0.206342
	181	-1.26082	-1.00314
	182	-1.48283	0.0738293
	183	-1.05234	0.281154
	184	0.442176	0.469271
	185	0.325299	0.25969
	186	0.985392	0.419028
	187	0.499862	0.12747
	188	-0.11584	0.586779
	189	0.166158	-0.0145307
	190	0.382522	0.205853
	191	0.42328	0.397795
	192	-0.362282	0.205853
	193	0.264832	0.242006
	194	0.396791	0.205853
	195	-0.201964	-0.216843
	196	0.393316	0.277329
	197	0.661893	-0.00839413
	198	0.932299	-0.483348
	199	-1.51872	0.596224
	200	-0.518596	-0.864105
	201	-0.279253	-0.192434
	202	-0.654518	0.201163
	203	0.066864	0.163383
	204	-1.21783	0.898505
	205	2.32501	0.525682
	206	0.854054	-0.0784468
	207	0.349807	0.0945425
	208	0.678693	-0.522236
	209	0.484784	0.472614
	210	-1.12156	-0.243105
	211	0.49355	0.162904
	212	0.0406831	-0.591793
	213	-0.520209	-0.0230128
	214	-0.415433	0.202787
	215	-0.194191	-0.0229056
	216	-0.356294	0.69457
	217	-0.231368	-0.196676
	218	0.355819	-0.738255
	219	0.83398	-0.43016
	220	0.0161948	-0.253424
	221	-0.402378	-0.370721
	222	-1.25407	0.460073
	223	-0.107365	0.0838643
	224	0.150002	0.0303858
	225	0.520419	-0.610585
	226	-0.975633	0.535965
	227	-0.170551	0.957402
	228	1.22184	-0.971604
	229	-0.00636118	-0.123699
	230	1.12868	1.01215
	231	0.578449	-0.815122
	232	0.886109	1.29482
	233	0.0348264	-0.157055
	234	-0.308613	0.569777
	235	-0.325034	-0.401518
	236	-1.16092	0.802372
	237	1.55365	-0.384908
	238	-0.898541	0.775034
	239	0.611493	-0.802537
	240	0.604281	0.898107
	241	0.357347	-0.905975
	242	0.421344	0.576582
	243	0.29129	-0.265834
	244	0.16606	-0.176778
	245	0.0532085	-1.27867
	246	0.217268	0.534189
	247	0.915856	-0.334725
	248	0.879066	-0.903774
	249	-2.47842	0.231841
	250	-0.829184	0.899862
	251	0.554713	0.480442
	252	0.569424	0.971719
	253	-0.587232	0.547096
	254	0.904387	-0.992256
	255	0.153918	-0.329198
	256	-1.37717	-1.03958
	257	-0.480973	-0.574981
	258	0.795738	-1.28843
	259	0.722973	0.562488
	260	-0.483831	1.11048
	261	-1.00165	0.0424003
	262	-0.472523	-0.350328
	263	-1.73022	1.22563
	264	0.365791	-0.0831859
	265	-0.590512	0.456931
	266	0.241655	0.550207
	267	-0.780394	-0.783773
	268	0.675363	0.376901
	269	-0.816563	0.404527
	270	0.0785275	-0.291875
	271	0.629002	0.492428
	272	-1.09543	-0.25569
	273	-0.938585	-0.698315
	274	0.294364	0.452019
	275	-0.565491	0.575558
	276	-0.135618	-1.46781
	277	-2.7326	0.987428
	278	-1.09213	-0.0994687
	279	0.122353	-0.281168
	280	0.774311	-2.3452
	281	0.678729	0.353592
	282	1.43975	-0.656242
	283	0.23367	-0.130818
	284	0.3178	0.485498
	285	0.209308	-0.464424
	286	0.517847	1.05544
	287	0.304016	-0.745972
	288	0.410233	-0.0161014
	289	0.749033	-0.182173
	290	0.380138	0.536414
	291	0.278688	0.331307
	292	0.0686228	0.0624511
	293	0.497864	0.338397
	294	0.737818	0.201193
	295	0.592979	-0.319122
	296	0.586797	0.508295
	297	0.362744	0.849486
	298	0.668147	0.38303
	299	-1.32135	0.286913
	300	0.0888843	0.46055
	301	-0.410016	-0.0474296
	302	1.00679	0.984597
	303	0.77493	-0.0770498
	304	0.460395	-0.356529
	305	0.813343	-0.0251234
	306	0.818682	0.568028
	307	-1.01753	-0.530103
	308	0.216788	-0.562456
	309	0.533932	-0.0206538
	310	0.181925	0.995324
	311	0.567964	0.413246
	312	0.443305	0.287795
	313	0.260462	-0.352954
	314	-0.430112	0.205853
	315	0.469828	-0.571769
	316	-1.10247	0.109062
	317	-0.810371	-0.34575
	318	-1.63747	1.26795
	319	-0.623681	0.26934
	320	-1.13773	0.287795
	321	-0.838279	0.205853
	322	-0.12262	-0.679268
	323	0.265375	-0.137852
	324	-1.64204	0.205853
	325	0.0112531	-0.40584
	326	-1.56157	0.355033
	327	-1.62512	1.25198
	328	-0.24293	-1.73003
	329	-0.579679	-0.513566
	330	-0.491015	-2.57427
	331	-2.1003	0.0218575
	332	-2.51379	0.0664231
	333	0.218862	-1.29061
	334	-0.87298	0.844854
	335	-0.0527359	0.287795
	336	0.603595	0.610492
	337	-0.0793371	0.661483
	338	-1.15985	0.205853
	339	-0.757298	0.445601
	340	-1.02531	-0.496546
	341	-1.52844	-0.517732
	342	-1.14997	0.205853
	343	-1.53689	-0.473189
	344	-0.10158	0.205853
	345	-1.47758	0.078972
	346	-0.045575	0.013574
	347	-0.608272	-0.319567
	348	0.657091	0.133878
	349	-0.0908561	0.287045
	350	0.820317	-0.708344
	351	-1.92101	0.166242
	352	0.582454	-0.88528
	353	0.897688	0.475796
	354	-0.954993	0.782984
	355	-1.62713	0.359271
	356	-0.847285	0.547762
	357	-0.268926	0.435135
	358	0.627658	-0.956476
	359	-0.510466	0.337578
	360	-0.13739	0.205853
	361	0.476842	0.108155
	362	0.64846	-0.207308
	363	-1.61899	0.122
	364	-0.0369706	0.287795
	365	0.852507	0.416883
	366	-0.210941	-2.03459
	367	0.341455	-0.736153
	368	0.938524	0.917541
	369	-0.115789	0.482515
	370	0.0604102	0.130835
	371	0.268099	-0.410079
	372	1.41329	1.9277
	373	0.173033	0.284447
	374	0.183418	0.281717
	375	0.0694901	0.435135
	376	0.484279	-0.0579544
	377	-0.519342	0.35014
	378	-1.3689	0.607038
	379	-0.144411	-0.32997
	380	-0.758769	-1.01269
	381	-0.431325	-0.269557
	382	-1.47181	-0.2271
	383	1.55218	-0.688137
	384	-0.524926	0.419729
	385	-0.703517	0.638159
	386	0.500231	0.793331
	387	0.157926	-2.02582
	388	-2.4983	-1.23663
	389	-1.941	-1.61246
	390	-0.262193	-0.717025
	391	0.0874363	0.521336
	392	-0.308176	-0.228865
	393	0.482964	-0.414144
	394	-0.807741	-1.5922
	395	0.736877	-0.47059
	396	0.461186	-0.82608
	397	1.04783	-0.918798
	398	0.00344787	-0.267133
	399	0.334996	-0.896341
	400	0.316791	0.109043
	401	-0.667639	0.213724
	402	-1.48495	-0.136014
	403	-1.5028	-0.565817
	404	-0.697284	-0.277601
	405	0.162404	-1.05786
	406	-0.0926352	-0.280012
	407	-0.000972064	-0.652087
	408	-0.115724	-0.0704185
	409	0.559419	0.112594
	410	0.137227	0.246143
	411	0.481363	-0.119012
	412	-0.691886	0.0389574
	413	0.0964365	-0.260422
	414	-0.365116	0.565903
	415	0.45757	-0.442481
	416	-0.207801	-0.527556
	417	-0.454124	-0.344147
	418	-0.0574061	-0.581519
	419	0.883975	-0.871188
	420	2.41612e-05	0.00669179
	421	0.362772	0.287177
	422	0.114401	-0.204049
	423	0.021415	-0.469365
	424	-0.9976	0.571197
	425	-1.15557	-0.794301
	426	-0.146885	1.36997
	427	0.512867	-0.0526182
	428	-0.0402944	-0.466148
	429	-1.03909	-0.211053
	430	-0.35081	-0.746872
	431	-0.607895	1.01075
	432	-0.34508	0.931616
	433	-0.940174	0.684521
	434	0.237093	0.364799
	435	-0.832008	1.05932
	436	0.410726	0.152671
	437	-0.433592	-0.0234755
	438	0.564667	0.678194
	439	0.472169	0.123424
	440	-0.67573	-0.374074
	441	-0.931471	-0.574245
	442	0.837947	-1.91281
	443	0.489924	0.286211
	444	-0.720485	-0.703924
	445	-1.42673	0.452105
	446	-0.608295	-0.423559
	447	0.983175	0.692116
	448	0.199058	-0.52423
	449	0.80558	-0.0479005
	450	0.98999	-1.79481
	451	1.15061	0.210787
	452	0.691466	0.264768
	453	0.43037	-0.506229
	454	-0.729542	-0.0381392
	455	0.983713	0.493838
	456	0.445149	0.335554
	457	-0.75133	0.125022
	458	0.417382	0.428065
	459	-0.714849	0.656313
	460	-0.16056	-0.827162
	461	0.443104	-0.779241
	462	-0.0829075	0.93286
	463	0.5406	0.365715
	464	0.652933	0.541335
	465	0.412886	0.223568
	466	-0.721122	0.843247
	467	0.536362	0.371542
	468	0.243663	0.469271
	469	0.371976	0.205853
	470	0.389401	0.391717
	471	0.444353	0.331167
	472	0.303611	-0.389756
	473	0.546022	0.906258
	474	0.919564	0.394267
	475	0.580312	0.678042
	476	0.57654	0.488349
	477	-1.33599	-0.684979
	478	0.316586	0.0515215
	479	0.536974	-1.17686
	480	-0.161014	-0.403344
	481	-1.81503	-0.61055
	482	0.441631	-0.0145307
	483	0.556827	0.550464
	484	0.958548	0.881624
	485	0.550923	0.199438
	486	0.415139	0.277329
	487	0.368886	0.632509
	488	0.832762	0.315436
	489	0.502351	0.0416826
	490	-1.45358	-0.103918
	491	-0.542754	-1.40988
	492	-2.17815	-0.13118
	493	-0.272753	-1.00384
	494	0.754532	0.0717233
	495	-0.0774336	0.0556678
	496	0.424708	0.469271
	497	0.331356	0.25969
	498	0.330255	0.645918
	499	0.499729	0.12747
	500	-1.35006	0.284727
	501	0.497557	0.0613333
	502	0.127138	0.205853
	503	0.499279	0.473659
	504	0.10967	0.205853
	505	0.27326	0.242006
	506	0.128293	0.205853
	507	0.699341	-0.293409
	508	0.131217	0.277329
	509	0.80712	-0.236688
	510	0.27752	-0.333024
	511	-0.866738	0.519658
	512	0.532466	-0.863403
	513	0.634648	-0.193136
	514	0.566947	0.350785
	515	-0.483093	0.162681
	516	0.282251	1.05023
	517	0.542807	0.52498
	518	0.0430575	-0.155013
	519	-0.279475	0.0186785
	520	-0.0306392	-0.674666
	521	-0.0990659	0.472614
	522	0.114611	-0.243807
	523	-0.381731	0.31393
	524	0.344814	-0.743521
	525	-0.0871575	-0.0237148
	526	1.11142	0.202787
	527	0.850296	-0.0987696
	528	-0.34754	0.619408
	529	0.0890301	-0.121514
	530	0.674112	-0.736851
	531	0.117308	-0.43016
	532	0.125007	-0.101696
	533	0.0512863	-0.372125
	534	-0.866429	0.535937
	535	0.804894	0.159026
	536	0.364745	0.0303858
	537	0.530763	-0.534721
	538	-0.0733696	0.460101
	539	-0.236113	0.881538
	540	0.55883	-0.971604
	541	0.125518	-0.274023
	542	-0.137758	1.01356
	543	1.14952	-0.73996
	544	0.60741	1.29552
	545	0.555053	-0.232919
	546	0.402958	0.645641
	547	0.219502	-0.47668
	548	0.747525	0.726508
	549	0.912613	-0.386312
	550	0.282839	0.774332
	551	0.922227	-0.802537
	552	0.317374	1.12429
	553	0.692642	-0.754949
	554	-0.559398	0.577284
	555	1.19569	-0.265834
	556	0.838568	-0.102318
	557	0.12461	-1.20351
	558	-0.823191	0.458325
[truncated: 1,608 more rows]
