# Supplementary material for: Exploring customer retention dynamics: A comparative investigation of factors affecting customer retention in the banking sector using mediation-moderation approach
Source: Heliyon. 2024 Aug 29;10(19):e36919. doi: 10.1016/j.heliyon.2024.e36919 (PMC11483330; doi:10.1016/j.heliyon.2024.e36919)
Supplement: Multimedia component 2 [file mmc2.xlsx]

## Sheet: Navigation
	SmartPLS report
	Please cite the use of SmartPLS: Ringle, C. M., Wende, S., and Becker, J.-M. 2022. "SmartPLS 4." Oststeinbek: SmartPLS GmbH, http://www.smartpls.com.
		complete
	Final results
	Path coefficients	show
	Intercepts	show
	Total indirect effects	show
	Specific indirect effects	show
	Total effects	show
	Outer loadings	show
	Outer weights	show
	Quality criteria
	R-square	show
	R-square adjusted	show
	f-square	show
	Average variance extracted (AVE)	show
	Composite reliability (rho_c)	show
	Composite reliability (rho_a)	show
	Cronbach's alpha	show
	Heterotrait-monotrait ratio (HTMT)	show
	Latent variable correlations	show
	Model fit
	SRMR	show
	d_ULS	show
	d_G	show
	Algorithm
	Setting	show
	Samples	show
	Execution log	show
	Histograms
	Path coefficients histogram	show
	Indirect effects histogram	show
	Total effects histogram	show
	Outer weights histogram	show
	Model and data
	Inner model	show
	Outer model	show
	Indicator data (original)	show
	Indicator data (standardized)	show

## Sheet: complete
	SmartPLS report
	Please cite the use of SmartPLS: Ringle, C. M., Wende, S., and Becker, J.-M. 2022. "SmartPLS 4." Oststeinbek: SmartPLS GmbH, http://www.smartpls.com.
	back to navigation
	Final results
	Path coefficients
	Mean, STDEV, T values, p values
		Original sample (O)	Sample mean (M)	Standard deviation (STDEV)	T statistics (|O/STDEV|)	P values
	CD -> CRB	-0.0267731	-0.0253748	0.0448774	0.596582	0.550813
	CD -> CS	0.273487	0.272841	0.038944	7.02257	2.44427e-12
	CS -> CRB	0.299377	0.298441	0.0495086	6.04698	1.58394e-09
	CT -> CRB	0.22072	0.218964	0.0508628	4.33952	1.45616e-05
	CT -> CS	0.312236	0.311358	0.0522045	5.98101	2.37293e-09
	FT -> CRB	0.102274	0.0812361	0.0893346	1.14484	0.25233
	SQ -> CRB	0.274575	0.275594	0.0504794	5.43935	5.6036e-08
	SQ -> CS	0.292478	0.294667	0.0532425	5.49333	4.14067e-08
	FT x CS -> CRB	-0.0966066	-0.0827808	0.0436486	2.21328	0.0269233
	Confidence intervals
		Original sample (O)	Sample mean (M)	2.5%	97.5%
	CD -> CRB	-0.0267731	-0.0253748	-0.114761	0.0612151
	CD -> CS	0.273487	0.272841	0.197132	0.349842
	CS -> CRB	0.299377	0.298441	0.202309	0.396446
	CT -> CRB	0.22072	0.218964	0.120997	0.320443
	CT -> CS	0.312236	0.311358	0.209882	0.41459
	FT -> CRB	0.102274	0.0812361	-0.0728785	0.277426
	SQ -> CRB	0.274575	0.275594	0.175603	0.373547
	SQ -> CS	0.292478	0.294667	0.188089	0.396867
	FT x CS -> CRB	-0.0966066	-0.0827808	-0.182185	-0.0110276
	Confidence intervals bias corrected
		Original sample (O)	Sample mean (M)	Bias	2.5%	97.5%
	CD -> CRB	-0.0267731	-0.0253748	0.00139828	-0.11616	0.0598168
	CD -> CS	0.273487	0.272841	-0.000646108	0.197778	0.350488
	CS -> CRB	0.299377	0.298441	-0.000936022	0.203245	0.397382
	CT -> CRB	0.22072	0.218964	-0.00175573	0.122752	0.322199
	CT -> CS	0.312236	0.311358	-0.00087787	0.21076	0.415468
	FT -> CRB	0.102274	0.0812361	-0.0210379	-0.0518407	0.298464
	SQ -> CRB	0.274575	0.275594	0.00101865	0.174585	0.372528
	SQ -> CS	0.292478	0.294667	0.00218877	0.185901	0.394679
	FT x CS -> CRB	-0.0966066	-0.0827808	0.0138257	-0.196011	-0.0248534
	Intercepts
	The absence of this result is intentional and aligns with your model or chosen algorithm settings.
	Total indirect effects
	Mean, STDEV, T values, p values
		Original sample (O)	Sample mean (M)	Standard deviation (STDEV)	T statistics (|O/STDEV|)	P values
	CD -> CRB	0.0818759	0.081587	0.0186439	4.39157	1.14865e-05
	CT -> CRB	0.0934764	0.0931461	0.0230311	4.0587	5.0101e-05
	SQ -> CRB	0.0875614	0.0875913	0.020291	4.31528	1.6248e-05
	Confidence intervals
		Original sample (O)	Sample mean (M)	2.5%	97.5%
	CD -> CRB	0.0818759	0.081587	0.045322	0.11843
	CT -> CRB	0.0934764	0.0931461	0.0483208	0.138632
	SQ -> CRB	0.0875614	0.0875913	0.0477782	0.127345
	Confidence intervals bias corrected
		Original sample (O)	Sample mean (M)	Bias	2.5%	97.5%
	CD -> CRB	0.0818759	0.081587	-0.000288907	0.0456109	0.118719
	CT -> CRB	0.0934764	0.0931461	-0.000330352	0.0486511	0.138962
	SQ -> CRB	0.0875614	0.0875913	2.98809e-05	0.0477483	0.127315
	Specific indirect effects
	Mean, STDEV, T values, p values
		Original sample (O)	Sample mean (M)	Standard deviation (STDEV)	T statistics (|O/STDEV|)	P values
	CT -> CS -> CRB	0.0934764	0.0931461	0.0230311	4.0587	5.0101e-05
	SQ -> CS -> CRB	0.0875614	0.0875913	0.020291	4.31528	1.6248e-05
	CD -> CS -> CRB	0.0818759	0.081587	0.0186439	4.39157	1.14865e-05
	Confidence intervals
		Original sample (O)	Sample mean (M)	2.5%	97.5%
	CT -> CS -> CRB	0.0934764	0.0931461	0.0483208	0.138632
	SQ -> CS -> CRB	0.0875614	0.0875913	0.0477782	0.127345
	CD -> CS -> CRB	0.0818759	0.081587	0.045322	0.11843
	Confidence intervals bias corrected
		Original sample (O)	Sample mean (M)	Bias	2.5%	97.5%
	CT -> CS -> CRB	0.0934764	0.0931461	-0.000330352	0.0486511	0.138962
	SQ -> CS -> CRB	0.0875614	0.0875913	2.98809e-05	0.0477483	0.127315
	CD -> CS -> CRB	0.0818759	0.081587	-0.000288907	0.0456109	0.118719
	Total effects
	Mean, STDEV, T values, p values
		Original sample (O)	Sample mean (M)	Standard deviation (STDEV)	T statistics (|O/STDEV|)	P values
	CD -> CRB	0.0551028	0.0562122	0.0420316	1.31098	0.189923
	CD -> CS	0.273487	0.272841	0.038944	7.02257	2.44427e-12
	CS -> CRB	0.299377	0.298441	0.0495086	6.04698	1.58394e-09
	CT -> CRB	0.314196	0.31211	0.0510821	6.15082	8.31335e-10
	CT -> CS	0.312236	0.311358	0.0522045	5.98101	2.37293e-09
	FT -> CRB	0.102274	0.0812361	0.0893346	1.14484	0.25233
	SQ -> CRB	0.362137	0.363185	0.0511515	7.07969	1.64846e-12
	SQ -> CS	0.292478	0.294667	0.0532425	5.49333	4.14067e-08
	FT x CS -> CRB	-0.0966066	-0.0827808	0.0436486	2.21328	0.0269233
	Confidence intervals
		Original sample (O)	Sample mean (M)	2.5%	97.5%
	CD -> CRB	0.0551028	0.0562122	-0.0273059	0.137511
	CD -> CS	0.273487	0.272841	0.197132	0.349842
	CS -> CRB	0.299377	0.298441	0.202309	0.396446
	CT -> CRB	0.314196	0.31211	0.214043	0.41435
	CT -> CS	0.312236	0.311358	0.209882	0.41459
	FT -> CRB	0.102274	0.0812361	-0.0728785	0.277426
	SQ -> CRB	0.362137	0.363185	0.261847	0.462426
	SQ -> CS	0.292478	0.294667	0.188089	0.396867
	FT x CS -> CRB	-0.0966066	-0.0827808	-0.182185	-0.0110276
	Confidence intervals bias corrected
		Original sample (O)	Sample mean (M)	Bias	2.5%	97.5%
	CD -> CRB	0.0551028	0.0562122	0.00110937	-0.0284152	0.136402
	CD -> CS	0.273487	0.272841	-0.000646108	0.197778	0.350488
	CS -> CRB	0.299377	0.298441	-0.000936022	0.203245	0.397382
	CT -> CRB	0.314196	0.31211	-0.00208608	0.216129	0.416436
	CT -> CS	0.312236	0.311358	-0.00087787	0.21076	0.415468
	FT -> CRB	0.102274	0.0812361	-0.0210379	-0.0518407	0.298464
	SQ -> CRB	0.362137	0.363185	0.00104853	0.260799	0.461377
	SQ -> CS	0.292478	0.294667	0.00218877	0.185901	0.394679
	FT x CS -> CRB	-0.0966066	-0.0827808	0.0138257	-0.196011	-0.0248534
	Outer loadings
	Mean, STDEV, T values, p values
		Original sample (O)	Sample mean (M)	Standard deviation (STDEV)	T statistics (|O/STDEV|)	P values
	CD1 <- CD	0.819039	0.819048	0.0141709	57.7974	5.68434e-14
	CD2 <- CD	0.832781	0.832181	0.01517	54.8964	5.68434e-14
	CD3 <- CD	0.824953	0.824429	0.0147936	55.764	5.68434e-14
	CD4 <- CD	0.825307	0.825202	0.0135591	60.8676	5.68434e-14
	CRB1 <- CRB	0.801665	0.802043	0.0194407	41.2365	5.68434e-14
	CRB2 <- CRB	0.807217	0.806456	0.0179079	45.0761	5.68434e-14
	CRB3 <- CRB	0.778918	0.778082	0.0188488	41.3246	5.68434e-14
	CRB4 <- CRB	0.72333	0.723121	0.0203458	35.5518	5.68434e-14
	CS1 <- CS	0.744733	0.74457	0.0208478	35.7223	5.68434e-14
	CS2 <- CS	0.785568	0.784734	0.01658	47.3805	5.68434e-14
	CS3 <- CS	0.763694	0.763157	0.0179965	42.4356	5.68434e-14
	CS4 <- CS	0.840877	0.840612	0.0129679	64.8431	5.68434e-14
	CT1 <- CT	0.779876	0.77948	0.018279	42.6652	5.68434e-14
	CT2 <- CT	0.787984	0.78741	0.0186438	42.2651	5.68434e-14
	CT3 <- CT	0.808184	0.808475	0.0150119	53.8362	5.68434e-14
	CT4 <- CT	0.761985	0.761961	0.0196061	38.8647	5.68434e-14
	FT1 <- FT	0.706984	0.643653	0.213445	3.31226	0.000932038
	FT2 <- FT	0.74636	0.66897	0.214984	3.4717	0.00052156
	FT3 <- FT	0.75205	0.675787	0.215703	3.4865	0.000493586
	FT4 <- FT	0.968005	0.812629	0.305116	3.17258	0.00152008
	SQ1 <- SQ	0.798446	0.798298	0.0177671	44.9395	5.68434e-14
	SQ2 <- SQ	0.813626	0.813363	0.0153191	53.1118	5.68434e-14
	SQ3 <- SQ	0.816922	0.816331	0.0161431	50.6051	5.68434e-14
	SQ4 <- SQ	0.767617	0.767478	0.0184466	41.613	5.68434e-14
	FT x CS -> FT x CS	1	1	2.50558e-15	n/a	n/a
	Confidence intervals
		Original sample (O)	Sample mean (M)	2.5%	97.5%
	CD1 <- CD	0.819039	0.819048	0.791255	0.846822
	CD2 <- CD	0.832781	0.832181	0.803038	0.862523
	CD3 <- CD	0.824953	0.824429	0.795948	0.853958
	CD4 <- CD	0.825307	0.825202	0.798723	0.851891
	CRB1 <- CRB	0.801665	0.802043	0.763549	0.839781
	CRB2 <- CRB	0.807217	0.806456	0.772106	0.842328
	CRB3 <- CRB	0.778918	0.778082	0.741962	0.815873
	CRB4 <- CRB	0.72333	0.723121	0.683439	0.763221
	CS1 <- CS	0.744733	0.74457	0.703858	0.785608
	CS2 <- CS	0.785568	0.784734	0.75306	0.818075
	CS3 <- CS	0.763694	0.763157	0.728409	0.798978
	CS4 <- CS	0.840877	0.840612	0.815452	0.866302
	CT1 <- CT	0.779876	0.77948	0.744038	0.815715
	CT2 <- CT	0.787984	0.78741	0.751431	0.824538
	CT3 <- CT	0.808184	0.808475	0.778751	0.837617
	CT4 <- CT	0.761985	0.761961	0.723544	0.800425
	FT1 <- FT	0.706984	0.643653	0.288497	1.12547
	FT2 <- FT	0.74636	0.66897	0.324854	1.16787
	FT3 <- FT	0.75205	0.675787	0.329135	1.17496
	FT4 <- FT	0.968005	0.812629	0.369783	1.56623
	SQ1 <- SQ	0.798446	0.798298	0.763611	0.833281
	SQ2 <- SQ	0.813626	0.813363	0.783591	0.843661
	SQ3 <- SQ	0.816922	0.816331	0.785271	0.848572
	SQ4 <- SQ	0.767617	0.767478	0.73145	0.803784
	FT x CS -> FT x CS	1	1	1	1
	Confidence intervals bias corrected
		Original sample (O)	Sample mean (M)	Bias	2.5%	97.5%
	CD1 <- CD	0.819039	0.819048	9.32932e-06	0.791245	0.846813
	CD2 <- CD	0.832781	0.832181	-0.000599109	0.803637	0.863123
	CD3 <- CD	0.824953	0.824429	-0.000524065	0.796472	0.854482
	CD4 <- CD	0.825307	0.825202	-0.000105162	0.798828	0.851997
	CRB1 <- CRB	0.801665	0.802043	0.000378091	0.763171	0.839403
	CRB2 <- CRB	0.807217	0.806456	-0.000761082	0.772867	0.843089
	CRB3 <- CRB	0.778918	0.778082	-0.000835383	0.742798	0.816709
	CRB4 <- CRB	0.72333	0.723121	-0.000209258	0.683649	0.76343
	CS1 <- CS	0.744733	0.74457	-0.000163161	0.704021	0.785771
	CS2 <- CS	0.785568	0.784734	-0.00083415	0.753895	0.818909
	CS3 <- CS	0.763694	0.763157	-0.000536844	0.728946	0.799515
	CS4 <- CS	0.840877	0.840612	-0.000265489	0.815717	0.866568
	CT1 <- CT	0.779876	0.77948	-0.000396585	0.744434	0.816111
	CT2 <- CT	0.787984	0.78741	-0.000573886	0.752004	0.825112
	CT3 <- CT	0.808184	0.808475	0.000290673	0.77846	0.837326
	CT4 <- CT	0.761985	0.761961	-2.39398e-05	0.723568	0.800449
	FT1 <- FT	0.706984	0.643653	-0.0633316	0.351829	1.1888
	FT2 <- FT	0.74636	0.66897	-0.0773899	0.402244	1.24526
	FT3 <- FT	0.75205	0.675787	-0.0762628	0.405398	1.25123
	FT4 <- FT	0.968005	0.812629	-0.155376	0.525159	1.7216
	SQ1 <- SQ	0.798446	0.798298	-0.000147819	0.763759	0.833429
	SQ2 <- SQ	0.813626	0.813363	-0.000262241	0.783853	0.843923
	SQ3 <- SQ	0.816922	0.816331	-0.00059057	0.785862	0.849163
	SQ4 <- SQ	0.767617	0.767478	-0.00013986	0.73159	0.803924
	FT x CS -> FT x CS	1	1	5.55112e-16	1	1
	Outer weights
	Mean, STDEV, T values, p values
		Original sample (O)	Sample mean (M)	Standard deviation (STDEV)	T statistics (|O/STDEV|)	P values
	CD1 <- CD	0.339859	0.340276	0.0141836	23.9614	5.68434e-14
	CD2 <- CD	0.25802	0.257783	0.0109993	23.4578	5.68434e-14
	CD3 <- CD	0.268962	0.26878	0.0123223	21.8272	5.68434e-14
	CD4 <- CD	0.345189	0.345413	0.01354	25.494	5.68434e-14
	CRB1 <- CRB	0.283588	0.285414	0.0123918	22.8851	5.68434e-14
	CRB2 <- CRB	0.333611	0.332598	0.0124308	26.8374	5.68434e-14
	CRB3 <- CRB	0.323391	0.323269	0.0131395	24.6122	5.68434e-14
	CRB4 <- CRB	0.347651	0.347219	0.0168395	20.6449	5.68434e-14
	CS1 <- CS	0.297254	0.297503	0.0111257	26.7178	5.68434e-14
	CS2 <- CS	0.317662	0.317502	0.0107834	29.4584	5.68434e-14
	CS3 <- CS	0.309509	0.30969	0.0100128	30.9112	5.68434e-14
	CS4 <- CS	0.3481	0.348328	0.00953785	36.4967	5.68434e-14
	CT1 <- CT	0.304405	0.304347	0.011807	25.7818	5.68434e-14
	CT2 <- CT	0.310534	0.310368	0.0103812	29.9131	5.68434e-14
	CT3 <- CT	0.330744	0.330856	0.0111561	29.6469	5.68434e-14
	CT4 <- CT	0.328883	0.329022	0.0124167	26.4871	5.68434e-14
	FT1 <- FT	0.0786914	0.123788	0.313507	0.251004	0.801822
	FT2 <- FT	0.21972	0.207917	0.227533	0.965663	0.334259
	FT3 <- FT	0.0888228	0.124658	0.308502	0.287916	0.773423
	FT4 <- FT	0.737162	0.536281	0.568804	1.29599	0.19504
	SQ1 <- SQ	0.311729	0.312049	0.0101105	30.8323	5.68434e-14
	SQ2 <- SQ	0.322823	0.323011	0.00952643	33.8871	5.68434e-14
	SQ3 <- SQ	0.30258	0.302439	0.0100571	30.0861	5.68434e-14
	SQ4 <- SQ	0.314297	0.314245	0.0117481	26.7529	5.68434e-14
	FT x CS -> FT x CS	1	1	1.76962e-15	n/a	n/a
	Confidence intervals
		Original sample (O)	Sample mean (M)	2.5%	97.5%
	CD1 <- CD	0.339859	0.340276	0.31205	0.367668
	CD2 <- CD	0.25802	0.257783	0.236454	0.279585
	CD3 <- CD	0.268962	0.26878	0.244803	0.293122
	CD4 <- CD	0.345189	0.345413	0.318642	0.371736
	CRB1 <- CRB	0.283588	0.285414	0.259292	0.307884
	CRB2 <- CRB	0.333611	0.332598	0.309238	0.357983
	CRB3 <- CRB	0.323391	0.323269	0.297629	0.349153
	CRB4 <- CRB	0.347651	0.347219	0.314635	0.380667
	CS1 <- CS	0.297254	0.297503	0.275441	0.319067
	CS2 <- CS	0.317662	0.317502	0.29652	0.338805
	CS3 <- CS	0.309509	0.30969	0.289878	0.329141
	CS4 <- CS	0.3481	0.348328	0.3294	0.366801
	CT1 <- CT	0.304405	0.304347	0.281256	0.327554
	CT2 <- CT	0.310534	0.310368	0.290181	0.330888
	CT3 <- CT	0.330744	0.330856	0.308871	0.352617
	CT4 <- CT	0.328883	0.329022	0.304538	0.353228
	FT1 <- FT	0.0786914	0.123788	-0.535981	0.693364
	FT2 <- FT	0.21972	0.207917	-0.226389	0.66583
	FT3 <- FT	0.0888228	0.124658	-0.516037	0.693683
	FT4 <- FT	0.737162	0.536281	-0.378054	1.85238
	SQ1 <- SQ	0.311729	0.312049	0.291906	0.331552
	SQ2 <- SQ	0.322823	0.323011	0.304145	0.341501
	SQ3 <- SQ	0.30258	0.302439	0.282862	0.322299
	SQ4 <- SQ	0.314297	0.314245	0.291263	0.33733
	FT x CS -> FT x CS	1	1	1	1
	Confidence intervals bias corrected
		Original sample (O)	Sample mean (M)	Bias	2.5%	97.5%
	CD1 <- CD	0.339859	0.340276	0.00041659	0.311634	0.367252
	CD2 <- CD	0.25802	0.257783	-0.000236091	0.23669	0.279821
	CD3 <- CD	0.268962	0.26878	-0.000182573	0.244985	0.293305
	CD4 <- CD	0.345189	0.345413	0.000223591	0.318419	0.371513
	CRB1 <- CRB	0.283588	0.285414	0.00182562	0.257467	0.306058
	CRB2 <- CRB	0.333611	0.332598	-0.00101295	0.310251	0.358996
	CRB3 <- CRB	0.323391	0.323269	-0.000121866	0.297751	0.349274
	CRB4 <- CRB	0.347651	0.347219	-0.000431485	0.315066	0.381098
	CS1 <- CS	0.297254	0.297503	0.000248943	0.275192	0.318818
	CS2 <- CS	0.317662	0.317502	-0.000160874	0.296681	0.338966
	CS3 <- CS	0.309509	0.30969	0.000181472	0.289696	0.328959
	CS4 <- CS	0.3481	0.348328	0.000228096	0.329172	0.366572
	CT1 <- CT	0.304405	0.304347	-5.81703e-05	0.281314	0.327612
	CT2 <- CT	0.310534	0.310368	-0.000166341	0.290347	0.331055
	CT3 <- CT	0.330744	0.330856	0.000112575	0.308758	0.352504
	CT4 <- CT	0.328883	0.329022	0.000138591	0.3044	0.353089
	FT1 <- FT	0.0786914	0.123788	0.0450967	-0.581078	0.648267
	FT2 <- FT	0.21972	0.207917	-0.0118036	-0.214585	0.677634
	FT3 <- FT	0.0888228	0.124658	0.0358355	-0.551872	0.657847
	FT4 <- FT	0.737162	0.536281	-0.200881	-0.177173	2.05326
	SQ1 <- SQ	0.311729	0.312049	0.000320318	0.291586	0.331232
	SQ2 <- SQ	0.322823	0.323011	0.000187796	0.303957	0.341313
	SQ3 <- SQ	0.30258	0.302439	-0.00014138	0.283003	0.32244
	SQ4 <- SQ	0.314297	0.314245	-5.16689e-05	0.291314	0.337382
	FT x CS -> FT x CS	1	1	-8.88178e-16	1	1
	Quality criteria
	R-square
	The absence of this result is intentional and aligns with your model or chosen algorithm settings.
	R-square adjusted
	The absence of this result is intentional and aligns with your model or chosen algorithm settings.
	f-square
	The absence of this result is intentional and aligns with your model or chosen algorithm settings.
	Average variance extracted (AVE)
	The absence of this result is intentional and aligns with your model or chosen algorithm settings.
	Composite reliability (rho_c)
	The absence of this result is intentional and aligns with your model or chosen algorithm settings.
	Composite reliability (rho_a)
	The absence of this result is intentional and aligns with your model or chosen algorithm settings.
	Cronbach's alpha
	The absence of this result is intentional and aligns with your model or chosen algorithm settings.
	Heterotrait-monotrait ratio (HTMT)
	The absence of this result is intentional and aligns with your model or chosen algorithm settings.
	Latent variable correlations
	The absence of this result is intentional and aligns with your model or chosen algorithm settings.
	Model fit
	SRMR
	The absence of this result is intentional and aligns with your model or chosen algorithm settings.
	d_ULS
	The absence of this result is intentional and aligns with your model or chosen algorithm settings.
	d_G
	The absence of this result is intentional and aligns with your model or chosen algorithm settings.
	Algorithm
	Setting
	Data file
		Setting
	Data file	combine data for Pak and CHina
	Weighting vector	-
	PLS-SEM algorithm
		Setting
	Initial weights	1.0
	Max. number of iterations	3000
	Stop criterion	10⁻⁷
	Type of results	Standardized
	Use Lohmoeller settings?	No
	Weighting scheme	Path
	Bootstrapping
		Setting
	Complexity	Most important (faster)
	Confidence interval method	Studentized bootstrap
	Parallel processing	Yes
	Samples	5000
	Save results per sample	No
	Seed	Fixed seed
	Significance level	0.05
	Test type	Two tailed
	Construct outer weighting mode
		Setting
	CD	AUTOMATIC
	CRB	AUTOMATIC
	CS	AUTOMATIC
	CT	AUTOMATIC
	FT	AUTOMATIC
	SQ	AUTOMATIC
	Samples
	The absence of this result is intentional and aligns with your model or chosen algorithm settings.
	Execution log
	Reading score matrix of complete data set
	Calculating full data set.
	Calculating original sample.
	Running samples [5000 done] (8 seconds).
	Calculating inner weights.
	Calculating indirect effects.
	Calculating specific indirect effects
	Calculating total effect.
	Calculating outer weights.
	Calculating outer loadings.
	Calculating outer loadings.
	Calculating model decoration.
	All calculations done.
	Histograms
	Path coefficients histogram
	Indirect effects histogram
	Total effects histogram
	Outer weights histogram
	Model and data
	Inner model
		CD	CRB	CS	CT	FT	SQ
	CD		1	1
	CRB
	CS		1
	CT		1	1
	FT		1
	SQ		1	1
	Outer model
		CD	CRB	CS	CT	FT	SQ
	CD1	-1
	CD2	-1
	CD3	-1
	CD4	-1
	CRB1		-1
	CRB2		-1
	CRB3		-1
	CRB4		-1
	CS1			-1
	CS2			-1
	CS3			-1
	CS4			-1
	CT1				-1
	CT2				-1
	CT3				-1
	CT4				-1
	FT1					-1
	FT2					-1
	FT3					-1
	FT4					-1
	SQ1						-1
	SQ2						-1
	SQ3						-1
	SQ4						-1
	Indicator data (original)
	Matrix
	Case index	CD1	CD2	CD3	CD4	CRB1	CRB2	CRB3	CRB4	CS1	CS2	CS3	CS4	CT1	CT2	CT3	CT4	FT1	FT2	FT3	FT4	SQ1	SQ2	SQ3	SQ4
	0	5	5	5	5	5	5	5	4	5	5	5	5	5	5	5	4	5	4	5	4	5	5	5	5
	1	1	5	4	5	2	5	3	2	2	3	5	2	5	2	4	5	4	3	4	4	2	4	2	4
	2	5	4	4	5	5	5	5	4	5	5	5	5	3	5	5	5	5	4	4	4	5	5	5	5
	3	4	4	4	1	3	3	3	3	3	2	3	5	4	2	3	4	3	4	4	4	3	3	5	5
	4	5	4	4	5	5	5	5	4	5	4	5	5	5	5	5	5	1	2	3	3	5	5	5	4
	5	3	2	4	5	4	2	1	2	3	2	5	2	5	4	5	1	1	2	1	1	3	5	2	1
	6	2	4	4	2	5	4	2	4	5	5	5	5	1	5	3	4	3	2	3	2	1	5	5	3
	7	5	5	5	5	4	4	4	4	5	4	5	5	5	5	5	4	4	2	1	2	5	5	5	4
	8	5	4	4	5	5	5	5	4	5	5	5	5	5	5	5	4	4	4	4	4	5	5	5	5
	9	5	5	4	5	5	5	5	4	5	5	5	5	5	5	5	5	1	2	3	2	5	5	5	5
	10	1	4	4	5	2	5	2	4	5	4	1	2	4	5	3	4	5	5	5	4	5	5	2	5
	11	3	5	4	5	2	5	2	1	5	3	4	2	2	3	2	3	5	4	5	4	5	2	4	4
	12	5	4	4	5	5	5	5	5	5	5	5	5	5	5	5	5	3	2	3	3	5	5	5	5
	13	3	4	4	3	2	2	2	3	4	4	4	3	3	4	3	3	3	4	3	4	5	5	5	4
	14	5	4	4	5	5	5	5	4	5	5	5	5	4	5	5	4	1	2	1	1	4	5	5	5
	15	5	3	2	5	1	5	4	2	5	3	5	5	2	3	3	3	1	3	1	1	5	5	4	5
	16	3	2	1	1	2	2	2	1	2	2	2	1	3	2	2	3	4	4	4	4	4	5	5	3
	17	5	3	4	1	5	3	5	3	1	2	5	5	1	3	5	4	4	4	5	4	5	3	4	2
	18	2	2	1	1	2	2	2	3	2	1	1	1	2	3	3	1	4	4	3	3	5	5	5	5
	19	4	4	3	2	5	5	5	5	4	5	5	5	5	5	5	5	1	2	3	3	5	5	5	5
	20	3	2	2	2	5	5	5	5	4	5	5	4	3	3	3	4	1	1	1	1	5	5	5	5
	21	2	4	3	1	2	5	5	4	3	4	2	3	2	5	5	5	5	4	5	4	4	5	5	5
	22	1	1	2	2	5	4	4	5	4	5	5	4	3	3	3	5	4	4	3	4	5	3	2	5
	23	5	5	4	5	5	5	5	4	5	5	5	5	5	5	5	4	5	5	4	5	5	5	5	5
	24	3	5	2	3	3	5	2	5	4	3	5	2	3	4	2	1	5	5	4	4	5	2	1	3
	25	5	4	4	5	5	5	5	4	5	4	5	5	2	3	3	3	5	4	4	5	5	5	4	4
	26	5	5	5	5	5	5	5	5	5	5	5	5	5	5	5	5	2	3	2	3	5	5	5	5
	27	5	5	4	5	5	5	5	4	5	5	5	5	4	5	5	3	2	1	1	2	5	5	5	5
	28	5	5	1	3	5	3	1	2	5	1	3	3	5	5	3	4	1	3	1	3	5	3	2	5
	29	5	2	2	5	5	3	3	2	4	1	3	4	3	2	5	5	2	2	2	2	1	4	2	5
	30	5	5	4	5	5	5	5	5	5	5	5	5	5	5	5	5	1	1	2	2	5	5	5	5
	31	2	2	2	3	3	3	3	4	4	2	5	4	2	5	5	5	4	4	3	4	4	3	3	5
	32	5	5	5	5	5	5	5	4	5	5	5	5	5	5	5	5	4	5	3	4	5	5	5	5
	33	5	4	4	5	5	5	5	4	5	5	5	4	5	5	5	5	1	1	2	3	5	5	5	4
	34	5	5	4	5	5	5	5	4	5	5	5	4	4	5	5	4	4	5	5	4	5	5	5	5
	35	3	3	1	1	5	5	5	5	4	3	5	4	3	4	2	3	4	5	5	4	5	5	5	5
	36	3	3	2	3	3	2	3	3	4	2	4	2	2	1	3	3	4	4	3	4	3	3	3	2
	37	5	5	4	5	5	5	5	4	5	5	5	5	5	5	4	5	4	3	4	3	5	5	5	5
	38	2	3	2	3	3	3	2	4	2	1	3	2	4	3	3	1	4	4	5	4	3	3	4	2
	39	5	4	4	5	5	5	5	4	5	5	5	4	4	5	4	4	5	4	3	4	5	5	5	4
	40	3	2	3	2	1	3	4	2	2	4	1	3	3	3	4	3	3	3	3	2	4	3	4	2
	41	2	4	4	5	5	2	5	5	5	5	2	3	3	5	4	1	4	3	3	4	4	2	3	5
	42	5	5	4	5	5	5	5	4	5	5	5	5	4	4	5	5	2	1	1	3	3	4	5	3
	43	5	4	4	5	5	5	5	5	5	5	5	5	5	5	5	4	2	1	1	2	5	5	5	4
	44	3	1	2	3	3	3	4	4	4	4	3	3	3	4	1	5	4	4	4	4	3	5	3	2
	45	5	4	4	5	5	5	5	4	5	5	5	5	5	5	5	4	3	4	4	4	5	5	5	4
	46	3	2	3	2	3	2	2	3	1	2	3	2	3	3	3	3	4	3	3	4	1	3	2	3
	47	2	2	1	3	1	3	2	2	3	3	3	3	3	2	1	4	3	2	2	3	2	3	2	2
	48	5	4	4	5	5	5	5	4	5	5	5	5	4	5	5	5	5	5	5	5	5	5	5	5
	49	1	3	2	3	3	3	2	2	4	1	4	2	2	3	2	3	4	4	5	4	1	2	3	3
	50	1	3	2	3	3	2	3	3	2	4	3	1	2	3	3	4	3	2	2	3	2	2	4	1
	51	5	5	3	5	5	4	5	5	5	4	5	5	4	5	5	4	2	3	2	2	5	5	5	5
	52	5	5	4	5	5	5	5	5	5	5	5	5	5	5	5	4	4	4	4	5	5	5	5	5
	53	4	4	3	1	3	3	3	3	4	4	4	2	2	4	3	3	3	3	2	3	1	5	3	3
	54	2	3	2	2	5	4	1	3	2	2	2	3	2	5	4	5	4	4	3	4	4	5	5	3
	55	1	4	2	3	3	5	5	2	4	4	1	2	2	4	1	5	4	5	5	5	4	3	5	3
	56	1	4	2	2	3	3	2	2	4	4	2	4	1	2	1	2	4	5	5	4	3	3	2	3
	57	2	1	3	2	3	2	3	3	4	4	2	4	3	3	3	3	4	5	4	4	2	4	3	3
	58	2	1	3	2	2	2	1	3	4	4	1	3	3	3	2	2	4	4	5	4	4	3	3	2
	59	3	3	3	2	5	2	5	5	2	3	5	3	3	5	3	3	4	4	5	4	5	3	3	2
	60	5	5	5	5	2	3	3	3	5	5	5	4	3	2	2	5	4	4	5	4	1	2	2	2
	61	3	1	4	4	3	3	1	4	4	3	4	2	2	3	2	3	4	3	3	4	4	1	4	2
	62	5	5	5	5	5	5	5	5	5	5	5	5	5	5	5	5	5	4	5	4	5	5	5	5
	63	5	5	4	5	5	5	5	4	5	5	5	5	4	5	5	4	4	3	4	4	5	5	5	4
	64	1	3	4	2	2	3	2	2	4	2	4	2	2	3	3	3	5	4	4	4	3	4	1	3
	65	5	4	4	5	5	5	5	4	5	5	5	5	5	5	5	5	3	4	4	4	5	4	5	4
	66	2	2	3	3	4	3	3	5	4	4	4	2	4	2	2	4	1	2	3	3	3	5	3	1
	67	5	5	4	1	1	5	5	2	2	3	4	3	2	5	3	3	1	2	1	2	5	3	5	2
	68	3	3	3	2	3	4	4	1	3	3	3	2	3	2	2	3	3	2	3	4	5	5	5	5
	69	3	1	3	3	3	3	3	3	4	1	3	2	2	3	3	3	1	2	1	2	1	2	3	2
	70	5	2	2	5	3	3	5	3	4	2	5	2	3	5	2	3	2	1	1	4	1	2	5	5
	71	5	5	4	3	5	3	2	3	1	5	3	2	5	5	5	5	4	5	5	3	2	1	5	2
	72	5	5	5	5	3	3	4	5	5	5	5	5	5	4	5	5	1	2	1	2	4	5	5	4
	73	1	2	3	3	5	5	5	5	5	4	5	5	5	5	5	2	5	4	5	4	5	4	3	5
	74	3	3	4	4	5	5	5	3	4	3	4	3	3	1	3	2	3	2	3	3	1	4	2	2
	75	1	2	3	4	5	5	5	1	3	1	2	2	2	2	2	5	3	4	3	4	5	4	5	5
	76	2	2	1	1	2	3	4	3	4	2	4	3	5	5	5	4	3	2	3	3	5	5	5	5
	77	1	1	2	2	4	5	4	2	4	2	3	2	5	5	5	5	2	1	2	2	5	4	3	4
	78	3	3	2	2	3	3	3	3	3	2	2	2	3	3	3	3	2	2	1	2	2	3	3	2
	79	2	5	3	4	5	1	4	2	2	3	4	5	5	5	4	1	2	2	3	2	4	2	1	5
	80	2	2	2	3	2	2	3	3	3	2	3	2	3	2	2	3	1	3	3	4	3	2	2	2
	81	3	3	3	3	3	3	3	3	3	2	3	2	3	3	2	3	4	4	4	4	3	3	3	3
	82	5	4	4	4	5	5	5	3	2	4	4	2	5	4	4	5	1	1	1	2	5	5	5	5
	83	2	2	2	2	1	1	1	3	3	2	2	2	3	2	1	2	5	4	5	4	3	2	3	3
	84	5	4	4	3	4	5	4	4	4	3	4	3	4	4	4	5	3	4	3	4	5	5	4	3
	85	3	2	3	2	1	3	2	2	1	2	2	1	2	1	3	2	5	5	4	5	2	3	3	2
	86	4	4	4	5	5	5	4	5	5	4	4	4	5	5	4	5	5	5	4	4	4	5	5	4
	87	4	2	2	2	5	2	3	5	5	1	2	1	4	3	5	5	5	4	4	5	2	1	2	2
	88	2	4	5	3	2	5	3	3	3	5	3	2	1	1	5	3	2	3	2	3	2	1	3	5
	89	5	2	3	5	1	2	5	2	5	2	4	3	5	4	5	1	2	1	1	2	3	2	5	4
	90	5	4	4	5	5	5	5	5	5	4	4	5	5	5	4	5	1	3	1	3	5	5	5	4
	91	4	1	3	2	4	4	1	1	5	2	1	3	5	4	2	5	2	2	2	2	4	2	1	2
	92	2	2	1	1	3	3	3	3	3	2	4	2	4	4	2	3	1	1	2	2	2	2	2	3
	93	2	3	3	3	2	2	3	3	2	2	2	2	3	4	3	3	4	4	3	4	2	2	3	3
	94	2	2	2	2	2	3	3	2	3	3	3	2	3	3	2	3	4	5	3	4	3	3	3	3
	95	4	4	1	5	5	3	1	1	2	4	4	2	1	5	3	5	4	4	5	5	5	5	4	3
	96	4	4	4	5	4	4	4	5	5	4	4	5	5	4	5	5	4	5	5	4	4	5	5	5
	97	2	2	3	2	2	2	2	2	3	2	3	3	3	2	2	3	4	3	3	4	2	2	2	2
	98	5	4	5	5	5	5	5	5	5	5	4	5	5	4	4	5	4	4	3	4	5	4	4	5
	99	3	3	3	3	2	3	3	2	2	3	3	3	3	2	2	3	4	4	5	5	3	3	3	2
	100	4	4	4	4	5	5	4	5	4	4	5	5	5	5	5	5	4	2	2	3	4	5	4	4
	101	2	3	2	2	3	3	4	2	3	2	3	2	3	2	3	3	3	4	3	4	2	2	3	3
	102	3	2	3	2	2	2	2	3	4	2	3	3	3	2	2	3	4	3	3	2	1	1	2	3
	103	5	3	1	3	1	3	2	4	4	3	4	2	5	5	4	5	4	3	3	4	5	5	5	1
	104	3	4	4	3	4	4	4	3	4	3	3	2	2	4	4	3	4	3	4	3	3	3	4	4
	105	2	2	3	3	2	3	2	2	4	3	2	2	1	5	1	3	4	3	4	4	2	2	5	3
	106	3	2	3	3	3	3	3	3	3	2	2	3	3	3	3	3	3	4	3	4	3	3	3	3
	107	2	2	3	3	2	3	3	1	3	2	2	1	2	3	3	3	5	4	5	4	1	2	3	3
	108	5	5	1	3	5	3	5	2	4	2	5	1	2	5	1	5	4	3	4	4	2	1	4	5
	109	4	3	3	4	5	5	4	4	4	4	5	5	5	4	5	5	5	4	4	4	4	5	5	5
	110	4	4	5	4	5	5	5	5	4	4	4	5	5	5	4	5	3	4	4	4	4	5	5	5
	111	2	2	5	3	3	3	5	2	1	3	5	2	3	4	1	3	1	2	3	3	4	2	4	4
	112	4	5	5	5	5	5	4	5	5	5	5	5	5	5	4	5	1	2	1	1	5	4	4	4
	113	5	2	3	5	5	2	3	2	3	2	2	4	5	3	1	2	3	2	3	2	5	5	3	3
	114	1	1	2	2	2	3	3	2	4	3	3	3	2	2	1	2	4	2	1	2	2	1	2	1
	115	4	1	4	2	3	4	5	5	2	2	5	4	5	5	4	3	4	4	4	4	1	5	3	4
	116	2	2	3	2	3	2	2	3	2	3	2	2	3	2	2	3	1	2	3	2	2	3	2	3
	117	1	5	4	2	2	2	5	2	3	1	4	5	1	4	4	2	5	5	5	4	5	2	5	3
	118	3	3	3	2	3	3	2	3	4	2	2	2	4	4	3	3	5	4	5	4	3	3	4	3
	119	2	2	2	3	2	2	3	3	4	4	3	4	3	3	2	3	3	2	3	3	3	3	2	2
	120	2	1	1	1	2	1	1	3	2	4	3	2	2	2	1	2	3	4	3	4	1	1	2	1
	121	1	4	5	4	5	4	2	2	2	4	5	4	5	1	4	1	1	2	1	1	5	1	4	2
	122	2	2	2	2	2	2	3	2	4	2	2	3	3	2	2	3	1	3	1	1	2	2	2	2
	123	1	1	1	2	2	2	1	2	4	3	3	2	2	1	2	2	4	4	4	4	1	2	1	2
	124	2	3	2	2	2	2	2	2	4	2	3	2	3	2	3	2	4	4	5	4	3	3	2	2
	125	1	1	1	2	2	2	2	1	4	1	2	1	2	1	3	2	4	4	3	3	1	1	2	2
	126	4	3	5	5	5	5	5	4	5	5	5	5	5	5	5	5	1	2	3	3	5	4	4	4
	127	2	3	2	2	2	2	3	2	4	3	2	2	3	3	2	3	1	1	1	1	2	3	2	2
	128	3	3	3	2	3	3	3	3	2	1	2	3	2	2	3	3	5	4	5	4	1	1	1	1
	129	2	2	3	3	3	3	3	3	4	1	1	1	2	2	2	2	4	4	3	4	2	2	1	2
	130	3	2	1	3	5	5	5	4	1	4	1	2	5	4	5	5	5	5	4	5	3	5	3	5
	131	3	3	2	3	5	5	5	4	5	5	5	3	4	4	5	5	5	5	4	4	5	5	5	5
	132	5	3	2	3	5	5	3	2	2	5	5	2	2	4	5	5	5	4	4	5	5	5	2	5
	133	2	2	4	5	3	3	4	4	4	2	5	5	3	5	5	4	2	3	2	3	3	4	2	1
	134	2	2	3	2	3	3	2	2	4	2	2	3	4	3	3	4	2	1	1	2	3	3	4	4
	135	3	3	3	4	5	5	5	5	5	5	4	4	4	4	4	5	1	3	1	3	4	5	4	3
	136	2	2	1	1	5	5	5	1	4	2	4	2	2	3	5	3	2	2	2	2	3	5	5	5
	137	3	3	4	5	5	5	5	4	5	4	5	3	3	3	5	5	1	1	2	2	5	4	5	5
	138	1	5	5	5	5	4	2	4	5	1	1	2	1	2	5	5	4	4	3	4	5	2	5	4
	139	1	4	4	2	1	5	5	4	3	3	5	3	5	5	3	5	4	5	3	4	1	4	5	2
	140	3	3	4	5	5	5	5	4	5	3	5	5	5	4	5	4	1	1	2	3	4	5	5	5
	141	3	1	3	5	3	5	5	4	2	5	2	4	5	4	5	5	4	5	5	4	4	1	2	5
	142	2	3	1	3	5	5	5	1	4	1	5	3	1	2	3	3	4	5	5	4	3	5	5	4
	143	5	4	4	1	2	3	4	4	5	4	2	4	3	3	5	2	4	4	3	4	1	2	5	5
	144	5	5	4	5	5	5	5	5	5	5	5	5	5	5	5	5	4	3	4	3	5	5	5	5
	145	1	2	1	2	3	3	3	2	2	3	3	2	2	2	2	2	4	4	5	4	2	2	2	3
	146	4	5	5	5	5	5	5	5	5	5	5	5	5	4	5	5	5	4	3	4	5	5	5	5
	147	2	2	3	4	4	4	4	3	4	5	5	4	5	5	5	5	3	3	3	2	3	4	5	3
	148	2	2	1	3	5	5	5	1	4	1	4	2	5	3	5	3	4	3	3	4	3	5	5	4
	149	3	3	5	2	5	2	5	4	3	1	4	2	5	4	5	1	2	1	1	3	2	1	2	5
	150	3	3	4	5	5	5	5	4	5	5	5	5	5	4	5	5	2	1	1	2	3	5	3	4
	151	2	2	4	3	5	5	5	4	4	4	5	4	3	3	5	5	4	4	4	4	3	4	5	5
	152	5	5	4	5	5	5	5	5	5	5	5	5	3	5	5	5	3	4	4	4	5	4	3	4
	153	3	3	5	5	5	5	5	4	5	4	5	5	5	5	5	5	4	3	3	4	5	5	5	5
	154	2	2	1	2	3	2	4	2	2	5	5	4	3	3	5	3	3	2	2	3	3	4	5	2
	155	3	3	5	5	5	5	4	4	5	4	5	5	3	4	5	5	5	5	5	5	5	4	5	5
	156	5	4	4	5	5	5	5	4	5	5	5	5	5	5	5	4	4	4	5	4	5	5	5	4
	157	5	5	5	5	5	5	5	5	5	5	5	5	5	5	5	5	3	2	2	3	5	5	5	5
	158	5	4	4	5	5	5	5	5	5	5	5	5	5	5	5	5	2	3	2	2	5	5	5	5
	159	5	5	4	5	5	5	5	5	5	5	5	5	5	5	5	5	4	4	4	5	5	5	5	4
	160	3	5	5	4	3	4	4	4	2	5	5	2	3	3	5	5	3	3	2	3	1	4	5	5
	161	2	2	1	3	5	5	4	4	5	5	4	5	3	3	5	5	4	4	3	4	5	4	5	5
	162	3	3	4	3	5	5	5	4	4	4	5	4	5	4	3	5	4	5	5	5	3	4	4	5
	163	2	2	3	5	5	4	4	4	5	4	5	5	5	4	5	5	4	5	5	4	5	4	5	4
	164	3	3	4	5	5	5	4	4	5	5	4	5	5	3	4	5	4	5	4	4	5	5	5	5
	165	2	2	1	3	5	5	5	1	4	1	3	2	5	4	3	1	4	4	5	4	5	5	4	1
	166	4	3	4	5	5	4	4	3	4	5	5	4	5	4	5	5	4	4	5	4	4	5	5	5
	167	4	4	3	5	5	5	4	3	4	2	3	4	3	4	5	5	4	4	5	4	4	5	5	5
	168	2	2	1	4	3	3	3	3	4	1	4	3	5	3	5	4	4	3	3	4	4	4	5	2
	169	5	5	3	4	3	5	5	1	4	5	2	2	3	1	5	5	5	4	5	4	3	2	3	4
	170	5	5	4	5	5	5	5	4	5	5	5	4	5	5	5	5	4	3	4	4	5	5	5	5
	171	5	4	4	5	5	5	5	4	5	5	5	5	5	5	4	4	5	4	4	4	5	5	5	4
	172	3	3	5	5	5	5	5	4	5	4	5	5	3	4	3	5	3	4	4	4	3	4	3	5
	173	5	4	4	5	5	5	5	4	5	5	5	4	5	5	5	4	1	2	3	3	5	5	5	5
	174	5	5	5	5	5	5	5	5	5	5	5	5	5	5	5	5	1	2	1	2	5	5	5	4
	175	3	2	1	3	5	5	5	3	5	4	5	5	5	5	5	5	3	2	3	4	5	5	5	5
	176	3	3	5	5	5	5	5	4	5	4	5	4	5	3	5	5	1	2	1	2	5	4	5	3
	177	5	5	5	5	5	5	5	4	5	4	5	5	3	5	5	5	2	1	1	4	5	4	5	5
	178	1	4	5	5	1	1	5	4	5	2	5	2	4	3	3	5	4	5	5	3	5	2	3	2
	179	2	2	1	3	5	5	5	1	2	1	4	2	2	3	5	3	1	2	1	2	5	5	5	3
	180	5	5	5	5	2	2	3	4	4	4	5	4	5	4	5	5	5	4	5	4	4	4	5	3
	181	5	5	4	5	2	3	3	3	4	2	4	4	5	4	5	3	3	2	3	3	5	5	5	5
	182	2	2	4	3	2	1	4	4	5	3	4	4	5	2	5	5	3	4	3	4	5	4	5	5
	183	3	3	2	3	4	3	1	5	4	4	5	4	2	5	5	5	3	2	3	3	4	5	5	5
	184	5	4	4	5	5	5	5	5	5	5	5	5	5	5	5	4	2	1	2	2	5	5	5	4
	185	5	5	4	5	5	5	5	5	5	5	5	5	5	5	5	5	2	2	1	2	5	5	5	5
	186	5	3	2	1	5	5	4	5	4	5	2	5	5	4	1	4	2	2	3	2	5	5	5	2
	187	5	4	4	5	5	5	5	5	4	5	5	5	5	5	5	5	1	3	3	4	5	5	5	4
	188	5	4	4	1	3	3	4	4	5	5	2	4	1	3	5	2	4	4	4	4	4	5	2	4
	189	5	5	4	5	5	5	5	4	5	5	5	4	5	5	5	5	1	1	1	2	5	5	5	5
	190	5	5	5	5	5	5	5	5	5	5	5	5	5	5	5	5	5	4	5	4	5	5	5	5
	191	5	4	4	5	5	5	5	5	5	5	5	5	5	5	5	4	3	4	3	4	5	5	5	5
	192	5	5	5	5	4	4	4	5	5	5	5	5	5	5	5	5	5	5	4	5	5	5	5	5
	193	5	4	4	5	5	5	5	4	5	4	5	5	5	5	4	4	5	5	4	4	5	5	5	5
	194	5	5	5	5	5	5	5	5	5	5	5	5	5	5	5	5	5	4	4	5	5	5	5	5
	195	3	2	2	3	5	4	4	3	5	2	5	3	4	3	5	5	2	3	2	3	5	5	5	5
	196	5	5	5	5	5	5	5	5	5	5	5	5	5	5	5	5	2	1	1	2	5	5	5	4
	197	5	2	4	5	5	5	2	3	5	2	5	1	2	1	2	2	1	3	1	3	3	2	5	5
	198	5	4	4	5	5	5	5	5	5	3	5	3	5	3	5	5	2	2	2	2	5	5	5	4
	199	3	3	4	5	1	2	4	3	4	4	5	5	4	3	5	5	1	1	2	2	5	5	3	2
	200	4	5	4	5	3	3	3	4	3	4	3	3	3	4	3	3	4	4	3	4	5	4	5	5
	201	2	2	2	2	3	2	3	3	2	2	3	3	3	2	3	3	4	5	3	4	3	2	2	3
	202	2	3	2	2	4	3	3	2	3	2	3	5	4	1	3	4	4	4	5	5	5	4	3	2
	203	5	5	5	4	4	4	5	5	4	5	5	5	5	4	5	5	4	5	5	4	5	4	5	5
	204	4	2	2	2	5	1	4	1	5	4	5	3	3	3	3	5	4	3	3	4	1	5	3	5
	205	2	2	2	1	5	5	5	5	3	1	5	2	2	1	2	2	4	4	3	4	3	2	2	2
	206	4	4	4	3	5	5	5	4	3	4	3	5	4	3	4	4	4	4	5	5	4	5	4	3
	207	5	3	4	3	5	5	3	4	3	4	4	5	4	4	5	3	4	2	2	3	5	4	4	3
	208	2	2	3	5	5	5	5	2	3	1	5	3	3	2	5	5	3	4	3	4	4	4	3	3
	209	2	2	1	1	5	5	5	3	4	4	5	3	5	5	3	5	4	3	3	2	4	4	3	5
	210	5	5	3	3	2	2	3	4	4	3	4	4	4	3	5	5	4	3	3	4	3	4	3	5
	211	4	3	5	4	5	4	5	4	5	5	4	3	5	4	5	4	4	3	4	3	4	3	4	4
	212	2	2	1	4	3	5	3	4	5	2	3	2	3	3	4	5	4	3	4	4	2	5	5	5
	213	2	3	5	5	2	3	4	5	5	4	3	4	5	4	4	2	3	4	3	4	5	5	4	5
	214	4	5	1	3	3	2	2	2	2	4	2	3	2	2	3	2	5	4	5	4	1	1	1	2
	215	5	4	3	4	4	2	5	3	3	3	4	5	4	4	5	5	4	3	4	4	5	2	2	2
	216	5	2	3	4	5	5	3	4	5	5	5	5	4	5	5	5	5	4	4	4	5	5	4	5
	217	5	5	5	4	4	4	4	4	4	4	4	5	5	4	5	5	3	4	4	4	3	4	5	5
	218	5	5	5	5	4	4	4	4	4	3	4	3	3	5	3	5	1	2	3	3	4	4	5	3
	219	5	3	4	5	5	4	3	5	3	4	3	4	2	2	5	4	1	2	1	1	5	5	3	4
	220	5	3	4	5	4	3	5	5	4	4	5	4	5	5	5	5	3	2	3	2	5	3	5	5
	221	5	5	4	4	2	3	4	4	4	3	5	3	5	3	4	5	4	2	1	2	4	3	3	5
	222	3	3	4	5	4	3	3	3	5	5	5	4	5	5	4	5	4	4	4	4	4	5	5	4
	223	2	1	2	3	2	1	3	3	2	3	3	2	2	1	2	1	1	2	3	2	3	3	3	2
	224	3	2	2	5	4	5	4	5	5	5	3	4	5	5	5	5	5	5	5	4	5	4	4	5
	225	2	2	1	2	5	5	5	2	3	3	2	3	3	3	2	4	5	4	5	4	4	5	5	5
	226	5	3	4	5	2	3	5	3	5	5	5	4	4	4	4	5	3	2	3	3	3	5	5	4
	227	3	2	1	3	5	4	4	3	3	5	5	5	4	4	4	3	3	4	3	4	4	4	5	4
	228	3	3	5	5	5	5	5	4	4	2	4	3	5	5	5	5	1	2	1	1	3	4	3	5
	229	4	3	3	5	4	5	4	4	4	4	5	4	3	5	5	5	1	3	1	1	5	5	5	5
	230	5	5	5	5	5	5	5	4	5	5	4	5	3	5	5	5	4	4	4	4	3	2	1	1
	231	5	5	4	5	4	5	5	4	3	4	3	4	4	3	3	4	4	4	5	4	5	5	5	5
	232	4	3	3	4	5	4	5	5	5	5	5	4	2	3	3	1	4	4	3	3	4	5	4	5
	233	5	4	5	4	2	5	5	1	2	5	5	2	3	3	3	3	1	2	3	3	3	3	2	5
	234	2	3	2	1	3	2	3	2	3	4	2	4	3	3	3	2	1	1	1	1	2	4	2	2
	235	3	2	4	2	3	2	2	3	3	1	3	2	1	2	3	2	5	4	5	4	1	4	2	3
	236	2	2	3	2	2	1	2	3	3	4	4	3	3	3	4	3	4	4	3	4	2	1	3	1
	237	4	5	5	4	4	5	5	3	3	2	3	2	3	1	2	3	5	5	4	5	1	2	1	2
	238	1	2	2	3	2	2	3	2	3	2	4	4	2	1	1	3	5	5	4	4	4	3	2	3
	239	3	2	2	2	5	4	5	2	2	2	3	2	2	2	3	2	5	4	4	5	3	3	5	5
	240	2	2	1	3	5	5	5	3	5	4	5	3	5	3	2	5	2	3	2	3	4	5	3	3
	241	5	4	3	3	4	5	4	3	3	3	3	4	5	4	4	5	2	1	1	2	4	3	5	5
	242	4	3	5	4	5	5	5	4	5	5	4	5	3	4	4	5	1	3	1	3	5	5	4	5
	243	3	3	3	2	5	3	4	3	3	2	5	3	5	5	4	2	2	2	2	2	2	4	3	5
	244	3	3	2	3	2	3	2	4	3	3	3	2	3	1	4	3	1	1	2	2	2	3	2	3
	245	5	5	5	5	4	5	4	4	4	4	3	3	5	4	5	5	4	4	3	4	5	5	5	5
	246	4	4	5	5	5	5	4	4	5	4	5	5	3	3	5	5	4	5	3	4	4	5	4	5
	247	3	2	3	2	5	5	5	4	3	3	4	4	5	4	5	5	1	1	2	3	4	3	5	4
	248	2	2	1	2	5	5	5	1	2	2	2	2	3	3	4	4	4	5	5	4	3	2	4	1
	249	4	4	5	5	1	1	2	3	5	5	5	3	5	4	3	5	4	5	5	4	5	5	3	4
	250	3	2	3	2	2	3	2	2	3	4	4	3	1	2	2	3	4	4	3	4	2	3	2	3
	251	2	3	1	3	5	5	5	4	5	4	5	3	5	3	3	5	4	3	4	3	4	5	5	5
	252	2	2	3	2	5	4	5	4	3	5	4	5	2	2	2	4	4	4	5	4	5	5	4	5
	253	4	2	4	2	5	5	1	1	3	5	4	3	1	4	3	4	5	4	3	4	1	5	2	4
	254	5	4	5	5	5	4	5	4	3	3	3	4	4	3	4	4	3	3	3	2	4	5	5	4
	255	3	4	3	4	5	4	5	3	4	3	4	4	4	4	5	5	4	3	3	4	4	5	3	5
	256	2	2	2	1	1	1	2	2	3	1	1	3	5	3	2	3	2	1	1	3	5	5	3	1
	257	1	2	2	3	2	2	2	2	3	3	2	1	3	3	3	3	2	1	1	2	3	2	2	3
	258	5	5	5	5	5	5	5	4	3	3	3	4	5	4	5	5	4	4	4	4	4	3	5	5
	259	4	3	4	1	5	5	4	3	2	3	5	5	1	4	3	5	3	4	4	4	3	4	3	2
	260	2	1	2	2	2	2	3	2	3	4	3	3	2	2	2	2	4	3	3	4	1	2	1	2
	261	3	3	2	1	1	1	2	2	2	2	3	3	3	2	3	2	3	2	2	3	2	1	2	2
	262	4	5	5	4	4	4	4	4	3	5	4	5	5	5	4	5	5	5	5	5	5	5	5	5
	263	2	2	1	1	2	3	2	3	5	3	5	5	3	2	2	5	4	4	5	4	5	5	5	5
	264	5	5	3	5	5	5	5	4	5	5	5	3	5	3	5	5	3	2	2	3	5	5	5	5
	265	2	2	3	3	2	2	1	3	3	4	3	2	3	2	2	1	2	3	2	2	2	2	2	3
	266	3	4	4	3	5	4	5	4	4	5	4	5	4	3	4	3	4	4	4	5	5	5	5	5
	267	2	3	5	2	2	2	1	2	2	2	3	1	2	1	3	1	3	3	2	3	2	3	5	2
	268	3	2	1	5	4	4	3	4	3	5	2	3	2	2	4	1	4	4	3	4	3	5	1	2
	269	1	2	1	2	2	2	2	3	2	2	4	3	2	3	3	2	4	5	5	5	1	3	2	2
	270	2	2	3	5	5	2	5	2	5	4	2	1	2	4	1	5	4	5	5	4	2	1	5	5
	271	3	2	3	2	5	5	5	5	5	5	5	3	5	4	5	5	4	5	4	4	3	5	5	5
	272	2	2	1	3	2	2	2	1	1	2	4	2	2	1	4	1	4	4	5	4	2	3	2	3
	273	2	2	1	2	2	3	2	2	2	1	3	3	3	5	5	3	4	4	5	4	2	2	2	3
	274	4	3	3	4	5	5	5	3	5	5	5	3	5	3	5	5	4	4	5	4	5	3	3	5
	275	3	4	5	4	3	3	4	4	5	4	5	4	5	4	3	3	4	3	3	4	4	4	5	4
	276	3	2	3	2	4	4	4	3	3	3	2	2	5	5	5	4	5	4	5	4	4	4	4	5
	277	3	2	1	2	1	1	1	4	5	4	5	5	5	3	5	5	4	3	4	4	3	5	5	5
	278	1	1	1	3	2	2	2	1	3	1	3	2	3	2	2	2	5	4	4	4	2	3	3	1
	279	5	3	5	5	5	5	5	3	4	3	5	5	5	5	5	5	3	4	4	4	3	5	5	5
	280	3	3	2	2	5	5	5	2	1	1	3	2	5	3	5	5	1	2	3	3	5	5	5	5
	281	4	4	5	5	5	5	5	5	5	5	5	4	3	5	5	5	1	2	1	2	5	4	5	4
	282	5	3	4	4	5	5	5	1	3	1	3	2	2	1	2	3	3	2	3	4	3	3	2	1
	283	4	4	5	5	4	4	4	4	4	5	4	3	5	4	3	4	1	2	1	2	5	4	3	4
	284	3	4	3	4	4	5	3	4	4	3	5	4	3	3	3	3	2	1	1	4	5	4	4	3
	285	3	3	4	3	5	5	5	2	4	2	4	4	5	3	4	4	4	5	5	3	5	5	5	4
	286	3	3	2	3	5	5	5	5	5	5	5	5	3	5	5	5	1	2	1	2	5	3	5	5
	287	5	3	5	5	5	5	5	3	4	3	5	3	4	5	5	5	5	4	5	4	5	5	5	3
	288	2	2	3	2	5	5	5	4	3	3	5	5	5	4	5	5	3	2	3	3	5	5	5	5
	289	5	4	3	5	5	5	5	3	4	3	5	3	5	3	5	3	3	4	3	4	3	5	3	3
	290	3	3	5	5	5	5	5	5	5	5	5	5	5	4	5	5	3	2	3	3	5	5	5	5
	291	2	2	1	2	4	4	5	3	3	3	5	4	5	5	5	3	2	1	2	2	5	3	3	3
	292	3	3	5	5	4	5	4	5	5	3	5	5	5	4	5	5	2	2	1	2	5	5	5	5
	293	2	2	2	3	5	5	5	5	5	5	5	3	5	5	5	5	2	2	3	2	5	5	5	5
	294	3	3	5	5	5	5	5	5	5	5	5	3	5	3	5	5	1	3	3	4	5	5	3	5
	295	5	3	3	5	5	5	5	4	5	3	5	3	5	5	5	5	4	4	4	4	3	5	5	3
	296	3	2	3	2	5	5	5	5	5	3	5	5	5	3	5	5	1	1	1	2	5	5	5	5
	297	4	4	5	3	5	5	5	4	5	5	5	5	3	4	4	5	5	4	5	4	5	5	5	4
	298	3	3	3	4	5	5	5	4	5	4	5	3	4	3	4	4	3	4	3	4	5	4	4	5
	299	3	3	2	3	3	3	4	3	5	5	5	3	5	4	5	5	5	5	4	5	5	5	5	5
	300	3	3	5	5	5	5	4	5	5	5	5	5	5	5	5	5	5	5	4	4	5	5	5	5
	301	5	3	5	5	4	4	4	3	4	5	5	3	5	5	3	5	5	4	4	5	5	5	3	3
	302	2	2	3	3	5	5	5	5	5	5	3	5	4	3	3	5	2	3	2	3	3	5	5	3
	303	3	2	1	3	5	5	5	5	5	3	5	3	5	4	5	5	2	1	1	2	5	5	5	5
	304	5	3	5	5	5	5	5	3	5	3	5	3	5	4	5	5	1	3	1	3	3	5	3	5
	305	2	3	3	2	5	5	5	5	5	3	5	3	5	3	5	5	2	2	2	2	5	5	5	5
	306	3	3	2	3	5	5	5	5	5	5	5	3	4	4	5	5	1	1	2	2	3	5	5	4
	307	2	2	1	2	1	1	2	2	1	1	3	2	3	2	2	1	4	4	3	4	1	2	2	3
	308	3	2	1	3	5	5	5	2	3	3	4	3	5	5	4	4	4	5	3	4	4	5	3	5
	309	3	3	5	5	5	5	5	5	5	5	5	3	5	5	5	5	4	4	5	5	4	5	5	5
	310	1	2	1	2	5	5	5	4	5	4	5	5	5	3	5	5	4	5	5	4	5	5	5	5
	311	5	5	5	5	5	5	5	5	5	5	5	5	5	5	5	5	4	3	3	4	4	5	4	4
	312	5	5	5	5	5	5	5	5	5	5	5	5	5	5	5	4	4	5	5	4	5	5	5	5
	313	3	3	3	4	2	5	4	3	2	3	5	2	2	2	4	5	3	5	1	4	2	4	2	4
	314	5	5	5	5	5	4	4	4	5	5	5	5	5	5	5	5	5	5	5	4	5	5	5	5
	315	3	5	5	5	4	4	4	4	3	2	3	5	2	4	3	4	5	1	4	4	3	3	5	5
	316	5	5	5	4	4	4	4	2	5	4	5	5	5	5	5	5	3	5	5	2	5	5	5	4
	317	3	2	2	5	3	2	4	1	3	2	5	2	4	5	5	1	2	5	3	3	3	5	2	1
	318	5	2	2	5	1	4	4	1	5	5	5	5	5	4	3	4	2	2	2	2	1	5	5	3
	319	4	5	5	5	2	5	5	3	5	4	5	5	5	4	5	4	2	5	5	2	5	5	5	4
	320	5	5	5	5	3	4	4	3	5	5	5	5	5	5	5	4	1	5	5	2	5	5	5	5
	321	5	5	5	5	2	5	4	4	5	5	5	5	5	5	5	5	4	5	5	4	5	5	5	5
	322	3	2	2	2	3	4	4	4	5	4	1	2	5	4	3	4	4	5	1	5	5	5	2	5
	323	3	5	5	5	2	5	4	4	5	3	4	2	3	3	2	3	5	5	3	5	5	2	4	4
	324	5	5	5	5	1	4	4	3	5	5	5	5	5	5	5	5	3	5	5	2	5	5	5	5
	325	3	5	5	5	4	4	4	4	4	4	4	3	4	4	3	3	4	3	3	5	5	5	5	4
	326	5	5	5	5	2	4	4	2	5	5	5	5	5	5	5	4	1	5	5	3	4	5	5	5
	327	3	2	2	1	3	3	2	2	5	3	5	5	3	2	3	3	3	5	5	2	5	5	4	5
	328	1	5	5	4	5	2	1	1	2	2	2	1	2	2	2	3	2	1	3	1	4	5	5	3
	329	3	5	5	5	3	3	4	1	1	2	5	5	3	2	5	4	2	1	5	2	5	3	4	2
	330	2	5	5	4	2	2	1	5	2	1	1	1	3	3	3	1	5	1	2	4	5	5	5	5
	331	5	5	5	5	2	4	3	1	4	5	5	5	5	4	5	5	1	2	4	2	5	5	5	5
	332	5	5	5	5	1	2	2	2	4	5	5	4	3	5	3	4	3	2	3	2	5	5	5	5
	333	3	3	3	5	5	4	3	5	3	4	2	3	5	3	5	5	2	1	4	5	4	5	5	5
	334	5	1	1	4	5	1	2	5	4	5	5	4	3	5	3	5	4	2	1	5	5	3	2	5
	335	5	5	5	5	4	5	4	5	5	5	5	5	5	5	5	4	4	5	5	4	5	5	5	5
	336	3	2	2	2	5	5	2	4	4	3	5	2	4	5	2	1	5	3	3	5	5	2	1	3
	337	5	5	5	5	4	4	4	4	5	4	5	5	3	4	3	3	5	5	5	5	5	5	4	4
	338	5	5	5	5	2	5	5	2	5	5	5	5	5	5	5	5	1	5	5	2	5	5	5	5
	339	5	5	5	5	3	5	4	3	5	5	5	5	5	4	5	3	2	5	5	2	5	5	5	5
	340	3	3	3	1	1	5	1	3	5	1	3	3	5	4	3	4	2	3	5	3	5	3	2	5
	341	3	5	5	2	1	2	2	2	4	1	3	4	2	3	5	5	1	5	5	2	1	4	2	5
	342	5	5	5	5	2	5	4	3	5	5	5	5	5	5	5	5	3	5	5	2	5	5	5	5
	343	4	5	5	4	3	2	2	3	4	2	5	4	5	4	5	5	4	3	2	4	4	3	3	5
	344	5	5	5	5	4	5	5	4	5	5	5	5	5	5	5	5	4	5	5	5	5	5	5	5
	345	5	5	5	5	2	4	4	2	5	5	5	4	5	4	5	5	2	5	5	1	5	5	5	4
	346	5	5	5	5	5	5	4	4	5	5	5	4	5	5	5	4	5	5	5	5	5	5	5	5
	347	5	5	5	5	5	3	1	5	4	3	5	4	4	5	2	3	4	1	3	4	5	5	5	5
	348	3	3	3	2	5	3	2	5	4	2	4	2	1	3	3	3	5	3	3	4	3	3	3	2
	349	5	5	5	5	5	5	4	4	5	5	5	5	5	5	4	5	4	5	5	5	5	5	5	5
	350	3	1	1	3	5	3	2	4	2	1	3	2	3	2	3	1	5	3	2	3	3	3	4	2
	351	5	5	5	5	1	4	4	1	5	5	5	4	5	5	4	4	2	5	5	4	5	5	5	4
	352	2	4	4	3	5	2	3	4	2	4	1	3	3	3	4	3	4	2	3	2	4	3	4	2
	353	4	2	2	2	5	4	4	5	5	5	2	3	5	3	4	1	4	5	2	4	4	2	3	5
	354	5	5	5	5	2	5	4	2	5	5	5	5	4	3	5	5	3	5	5	1	3	4	5	3
	355	5	5	5	5	3	4	4	1	5	5	5	5	5	5	5	4	1	5	5	2	5	5	5	4
	356	3	1	1	2	4	1	2	4	4	4	3	3	4	2	1	5	4	3	3	5	3	5	3	2
	357	5	5	5	5	5	4	4	4	5	5	5	5	5	4	5	4	4	5	5	3	5	5	5	4
	358	3	2	2	3	4	2	3	4	1	2	3	2	3	4	3	3	4	2	3	3	1	3	2	3
	359	3	3	3	1	3	2	1	3	3	3	3	3	2	3	1	4	3	3	2	2	2	3	2	2
	360	5	5	5	5	5	4	4	5	5	5	5	5	5	5	5	5	4	5	5	5	5	5	5	5
	361	3	3	3	1	5	3	2	4	4	1	4	2	3	2	2	3	1	3	4	5	1	2	3	3
	362	2	2	2	1	4	3	2	4	2	4	3	1	3	2	3	4	1	3	3	2	2	2	4	1
	363	4	5	5	5	3	5	3	1	5	4	5	5	5	5	5	4	5	5	2	2	5	5	5	5
	364	5	5	5	5	4	5	4	5	5	5	5	5	5	5	5	4	5	5	4	5	5	5	5	5
	365	3	2	2	3	4	4	3	5	4	4	4	2	4	2	3	3	4	1	5	2	1	5	3	3
	366	3	5	5	3	5	3	2	4	2	2	2	3	5	5	4	5	2	2	4	4	4	5	5	3
	367	3	5	5	2	5	4	2	4	4	4	1	2	4	1	1	5	1	3	4	5	4	3	5	3
	368	3	2	2	2	5	4	2	5	4	4	2	4	2	3	1	2	1	2	4	4	3	3	2	3
	369	3	3	3	1	4	1	3	5	4	4	2	4	3	3	3	3	2	2	4	4	2	4	3	3
	370	3	3	3	2	5	1	3	4	4	4	1	3	3	2	2	2	2	2	4	5	4	3	3	2
	371	3	3	3	5	3	3	5	4	2	3	5	3	5	5	3	3	2	3	4	4	5	3	3	2
	372	5	2	2	3	5	5	5	4	5	5	5	4	2	3	2	5	5	5	4	5	1	2	2	2
	373	3	4	4	3	4	1	4	4	4	3	4	2	3	1	2	3	4	3	5	4	4	1	4	2
	374	5	5	5	5	5	5	4	5	5	5	5	5	5	4	5	5	5	5	4	5	5	5	5	5
	375	5	5	5	5	4	5	4	5	5	5	5	5	5	4	5	4	5	5	5	4	5	5	5	4
	376	3	2	2	3	4	3	4	4	4	2	4	2	3	4	3	3	2	1	5	5	3	4	1	3
	377	5	5	5	5	4	4	4	4	5	5	5	5	5	5	5	5	5	5	5	4	5	4	5	4
	378	4	3	3	1	3	1	1	2	4	4	4	2	2	1	2	4	3	2	2	2	3	5	3	1
	379	3	2	2	3	4	1	3	5	2	3	4	3	5	2	3	3	1	5	2	3	5	3	5	2
	380	3	4	4	5	3	2	2	3	3	3	3	2	2	2	2	3	2	3	3	2	5	5	5	5
	381	3	2	2	2	3	3	2	1	4	1	3	2	3	4	3	3	3	3	2	2	1	2	3	2
	382	3	4	4	3	2	2	2	2	4	2	5	2	5	4	2	3	5	5	3	3	1	2	5	5
	383	3	2	2	5	4	5	5	5	1	5	3	2	5	1	5	5	3	5	4	4	2	1	5	2
	384	5	5	5	5	5	3	3	5	5	5	5	5	4	5	5	5	5	5	4	3	4	5	5	4
	385	5	5	5	3	3	4	5	2	5	4	5	5	5	4	5	2	3	1	5	4	5	4	3	5
	386	4	3	3	3	4	3	3	3	4	3	4	3	1	2	3	2	4	3	3	1	1	4	2	2
	387	2	5	5	5	3	4	5	2	3	1	2	2	2	4	2	5	4	1	4	4	5	4	5	5
	388	3	4	4	5	1	2	1	2	4	2	4	3	5	5	5	4	1	2	3	2	5	5	5	5
	389	4	5	5	3	2	2	1	1	4	2	3	2	5	5	5	5	2	1	1	1	5	4	3	4
	390	3	3	3	3	2	2	2	3	3	2	2	2	3	2	3	3	2	3	3	2	2	3	3	2
	391	3	1	1	1	3	4	2	5	2	3	4	5	5	5	4	1	4	2	2	3	4	2	1	5
	392	3	3	3	3	2	2	3	2	3	2	3	2	2	2	2	3	3	2	3	3	3	2	2	2
	393	3	2	2	2	3	4	4	3	3	2	3	2	3	3	2	3	3	3	4	4	3	3	3	3
	394	3	5	5	5	4	2	2	4	2	4	4	2	4	5	4	5	4	5	3	1	5	5	5	5
	395	3	3	3	2	2	5	5	2	3	2	2	2	2	3	1	2	2	2	4	5	3	2	3	3
	396	4	5	5	4	4	5	5	4	4	3	4	3	4	5	4	5	3	5	4	5	5	5	4	3
	397	2	1	1	2	3	5	4	2	1	2	2	1	1	2	3	2	2	3	4	4	2	3	3	2
	398	5	5	5	5	4	4	5	4	5	4	4	4	5	4	4	5	5	4	5	5	4	5	5	4
	399	3	3	3	3	2	4	5	2	5	1	2	1	3	3	5	5	2	4	5	4	2	1	2	2
	400	3	3	3	5	5	3	1	4	3	5	3	2	1	1	5	3	3	2	2	2	2	1	3	5
	401	4	2	2	4	3	3	3	2	5	2	4	3	4	2	5	1	5	5	2	2	3	2	5	4
	402	5	5	5	5	4	3	1	4	5	4	4	5	5	5	4	5	5	5	2	3	5	5	5	4
	403	3	5	5	2	3	1	1	1	5	2	1	3	4	4	2	5	2	4	2	2	4	2	1	2
	404	3	3	3	3	1	3	2	2	3	2	4	2	4	4	2	3	1	2	3	2	2	2	2	3
	405	3	3	3	2	3	3	3	3	2	2	2	2	4	3	3	3	3	2	4	4	2	2	3	3
	406	3	3	3	3	2	4	4	2	3	3	3	2	3	2	2	3	2	2	4	5	3	3	3	3
	407	3	3	3	1	1	5	5	4	2	4	4	2	5	2	3	5	5	4	5	5	5	5	4	3
	408	5	5	5	5	4	4	5	4	5	4	4	5	4	4	5	5	5	4	5	5	4	5	5	5
	409	3	3	3	3	3	5	3	2	3	2	3	3	2	2	2	3	2	2	4	4	2	2	2	2
	410	5	5	5	5	5	5	4	4	5	5	4	5	4	5	4	5	5	5	5	5	5	4	4	5
	411	3	3	3	3	3	4	4	3	2	3	3	3	2	2	2	3	3	3	4	5	3	3	3	2
	412	5	5	4	4	5	4	2	4	4	4	5	5	5	5	5	5	5	4	5	5	4	5	4	4
	413	3	3	2	2	3	2	2	3	3	2	3	2	2	2	3	3	3	2	1	1	2	2	3	3
	414	3	2	3	2	2	4	2	2	4	2	3	3	2	2	2	3	2	3	4	5	1	1	2	3
	415	3	5	1	3	5	5	4	3	4	3	4	2	5	1	4	5	5	5	4	4	5	5	5	1
	416	3	3	4	3	3	1	4	4	4	3	3	2	4	3	4	3	3	3	2	2	3	3	4	4
	417	3	3	3	3	3	2	3	2	4	3	2	2	5	2	1	3	3	2	2	3	2	2	5	3
	418	3	3	3	3	3	4	3	2	3	2	2	3	3	2	3	3	3	3	4	4	3	3	3	3
	419	2	2	3	3	2	5	5	2	3	2	2	1	3	3	3	3	1	2	4	4	1	2	3	3
	420	2	3	1	3	3	3	2	5	4	2	5	1	5	1	1	5	2	5	3	4	2	1	4	5
	421	4	3	3	4	5	4	5	5	4	4	5	5	4	4	5	5	5	5	5	4	4	5	5	5
	422	4	4	5	4	5	4	4	5	4	4	4	5	5	5	4	5	5	5	5	4	4	5	5	5
	423	2	2	5	3	3	2	4	3	1	3	5	2	4	3	1	3	5	3	3	2	4	2	4	4
	424	4	5	5	5	5	1	3	5	5	5	5	5	5	5	4	5	4	5	2	3	5	4	4	4
	425	5	2	3	5	3	1	1	3	3	2	2	4	3	5	1	2	3	3	2	2	5	5	3	3
	426	1	1	2	2	2	2	3	2	4	3	3	3	2	1	1	2	3	2	2	2	2	1	2	1
	427	4	1	4	2	3	5	4	3	2	2	5	4	5	2	4	3	3	3	1	2	1	5	3	4
	428	2	2	3	2	3	2	3	3	2	3	2	2	2	3	2	3	4	2	4	4	2	3	2	3
	429	1	5	4	2	3	2	3	3	3	1	4	5	4	5	4	2	4	3	4	5	5	2	5	3
	430	3	3	3	2	3	3	3	3	4	2	2	2	4	3	3	3	4	2	5	5	3	3	4	3
	431	2	2	2	3	2	3	3	2	4	4	3	4	3	3	2	3	3	1	3	2	3	3	2	2
	432	2	1	1	1	2	2	3	2	2	4	3	2	2	1	1	2	4	4	4	5	1	1	2	1
	433	1	4	5	4	1	4	3	1	2	4	5	4	1	4	4	1	2	2	1	3	5	1	4	2
	434	2	2	2	2	3	2	3	3	4	2	2	3	2	2	2	3	2	3	3	2	2	2	2	2
	435	1	1	1	2	1	1	3	1	4	3	3	2	1	2	2	2	1	5	2	1	1	2	1	2
	436	2	3	2	2	3	3	3	3	4	2	3	2	2	2	3	2	1	3	2	2	3	3	2	2
	437	1	1	1	2	2	2	2	2	4	1	2	1	1	2	3	2	5	2	5	4	1	1	2	2
	438	4	3	5	5	5	5	5	5	5	5	5	5	5	4	5	5	1	2	1	2	5	4	4	4
	439	2	3	2	2	3	3	3	3	4	3	2	2	3	2	2	3	2	1	3	2	2	3	2	2
	440	3	3	3	2	2	2	2	2	2	1	2	3	2	2	3	3	5	5	4	5	1	1	1	1
	441	2	2	3	3	2	1	2	2	4	1	1	1	2	1	2	2	5	5	4	5	2	2	1	2
	442	3	2	1	3	5	5	3	5	1	4	1	2	4	5	5	5	5	4	4	4	3	5	3	5
	443	3	3	2	3	5	5	5	5	5	5	5	3	4	5	5	5	4	5	5	5	5	5	5	5
	444	5	3	2	3	5	1	3	5	2	5	5	2	4	5	5	5	4	4	5	5	5	5	2	5
	445	2	2	4	5	2	1	4	2	4	2	5	5	5	5	5	4	2	2	1	2	3	4	2	1
	446	2	2	3	2	2	3	3	2	4	2	2	3	3	3	3	4	3	3	2	2	3	3	4	4
	447	3	3	3	4	5	5	5	5	5	5	4	4	4	3	4	5	3	1	2	3	4	5	4	3
	448	2	2	1	1	4	4	3	4	4	2	4	2	3	5	5	3	2	1	1	2	3	5	5	5
	449	3	3	4	5	5	5	5	5	5	4	5	3	3	5	5	5	3	2	3	2	5	4	5	5
	450	1	5	5	5	5	5	3	5	5	1	1	2	2	5	5	5	3	3	4	4	5	2	5	4
	451	1	4	4	2	5	5	4	5	3	3	5	3	5	2	3	5	4	4	4	5	1	4	5	2
	452	3	3	4	5	5	5	5	5	5	3	5	5	4	5	5	4	2	2	2	1	4	5	5	5
	453	3	1	3	5	5	3	4	5	2	5	2	4	4	5	5	5	4	5	5	5	4	1	2	5
	454	2	3	1	3	4	1	3	4	4	1	5	3	2	4	3	3	5	4	3	4	3	5	5	4
	455	5	4	4	1	5	5	3	5	5	4	2	4	3	1	5	2	5	5	4	5	1	2	5	5
	456	5	5	4	5	5	5	5	5	5	5	5	5	5	4	5	5	5	4	4	5	5	5	5	5
	457	1	2	1	2	2	2	3	2	2	3	3	2	2	3	2	2	3	5	4	5	2	2	2	3
	458	4	5	5	5	5	5	5	5	5	5	5	5	4	4	5	5	4	2	1	1	5	5	5	5
	459	2	2	3	4	3	3	5	3	4	5	5	4	5	4	5	5	2	4	4	5	3	4	5	3
	460	2	2	1	3	4	4	3	4	4	1	4	2	3	5	5	3	4	4	5	5	3	5	5	4
	461	3	3	5	2	4	2	3	4	3	1	4	2	4	5	5	1	1	3	2	2	2	1	2	5
	462	3	3	4	5	4	4	5	4	5	5	5	5	4	5	5	5	2	1	1	3	3	5	3	4
	463	2	2	4	3	5	5	4	5	4	4	5	4	3	5	5	5	5	4	4	4	3	4	5	5
	464	5	5	4	5	5	5	5	5	5	5	5	5	5	5	5	5	3	4	4	5	5	4	3	4
	465	3	3	5	5	5	5	5	5	5	4	5	5	5	5	5	5	3	4	4	4	5	5	5	5
	466	2	2	1	2	3	3	3	3	2	5	5	4	3	3	5	3	2	3	3	3	3	4	5	2
	467	3	3	5	5	5	5	5	5	5	4	5	5	4	5	5	5	5	4	5	5	5	4	5	5
	468	5	4	4	5	5	4	5	5	5	5	5	5	5	5	5	4	5	4	4	5	5	5	5	4
	469	5	5	5	5	5	5	5	5	5	5	5	5	5	5	5	5	2	3	4	4	5	5	5	5
	470	5	4	4	5	5	5	5	5	5	5	5	5	5	4	5	5	2	2	1	3	5	5	5	5
	471	5	5	4	5	5	5	5	5	5	5	5	5	5	5	5	5	5	4	5	4	5	5	5	4
	472	3	5	5	4	5	3	3	5	2	5	5	2	3	1	5	5	2	5	5	4	1	4	5	5
	473	2	2	1	3	5	5	5	5	5	5	4	5	3	5	5	5	4	4	4	5	5	4	5	5
	474	3	3	4	3	5	5	5	5	4	4	5	4	4	5	3	5	5	4	4	5	3	4	4	5
	475	2	2	3	5	5	5	5	5	5	4	5	5	4	5	5	5	4	4	5	5	5	4	5	4
	476	3	3	4	5	5	5	5	5	5	5	4	5	3	5	4	5	4	4	5	4	5	5	5	5
	477	2	2	1	3	2	2	3	2	4	1	3	2	4	5	3	1	5	4	4	5	5	5	4	1
	478	4	3	4	5	5	5	4	5	4	5	5	4	4	5	5	5	4	4	4	5	4	5	5	5
	479	4	4	3	5	5	5	4	5	4	2	3	4	4	5	5	5	5	4	4	5	4	5	5	5
	480	2	2	1	4	3	5	3	3	4	1	4	3	3	3	5	4	4	5	4	4	4	4	5	2
	481	5	5	3	4	1	2	3	1	4	5	2	2	1	5	5	5	5	4	5	4	3	2	3	4
	482	5	5	4	5	5	5	5	5	5	5	5	4	5	5	5	5	4	5	5	4	5	5	5	5
	483	5	4	4	5	5	5	5	5	5	5	5	5	5	5	4	4	5	5	4	4	5	5	5	4
	484	3	3	5	5	5	5	5	5	5	4	5	5	4	4	3	5	4	5	4	4	3	4	3	5
	485	5	4	4	5	5	5	5	5	5	5	5	4	5	4	5	4	2	2	1	1	5	5	5	5
	486	5	5	5	5	5	5	5	5	5	5	5	5	5	5	5	5	3	2	1	3	5	5	5	4
	487	3	2	1	3	5	5	5	5	5	4	5	5	5	5	5	5	2	3	2	2	5	5	5	5
	488	3	3	5	5	5	5	5	5	5	4	5	4	3	5	5	5	2	2	3	2	5	4	5	3
	489	5	5	5	5	5	5	5	5	5	4	5	5	5	5	5	5	3	3	2	2	5	4	5	5
	490	1	4	5	5	2	1	4	2	5	2	5	2	3	5	3	5	4	4	5	5	5	2	3	2
	491	2	2	1	3	3	4	2	3	2	1	4	2	3	5	5	3	3	4	3	3	5	5	5	3
	492	5	5	5	5	1	1	5	1	4	4	5	4	4	4	5	5	4	5	4	5	4	4	5	3
	493	5	5	4	5	4	4	3	4	4	2	4	4	4	5	5	3	1	3	3	3	5	5	5	5
	494	2	2	4	3	5	5	5	5	5	3	4	4	2	5	5	5	4	4	4	5	5	4	5	5
	495	3	3	2	3	4	4	5	4	4	4	5	4	5	5	5	5	2	3	2	1	4	5	5	5
	496	5	4	4	5	5	5	5	5	5	5	5	5	5	5	5	4	1	1	2	1	5	5	5	4
	497	5	5	4	5	5	5	5	5	5	5	5	5	5	5	5	5	2	3	2	2	5	5	5	5
	498	5	3	2	1	5	3	3	5	4	5	2	5	4	2	1	4	3	2	4	2	5	5	5	2
	499	5	4	4	5	5	5	5	5	4	5	5	5	5	5	5	5	3	3	2	3	5	5	5	4
	500	5	4	4	1	1	5	3	1	5	5	2	4	3	5	5	2	4	4	4	4	4	5	2	4
	501	5	5	4	5	5	5	5	5	5	5	5	4	5	4	5	5	1	3	2	2	5	5	5	5
	502	5	5	5	5	5	5	4	5	5	5	5	5	5	5	5	5	5	4	5	5	5	5	5	5
	503	5	4	4	5	5	5	5	5	5	5	5	5	5	4	5	4	5	4	5	5	5	5	5	5
	504	5	5	5	5	5	5	4	5	5	5	5	5	5	5	5	5	4	4	5	4	5	5	5	5
	505	5	4	4	5	5	5	4	5	5	4	5	5	5	5	4	4	5	5	4	5	5	5	5	5
	506	5	5	5	5	5	5	4	5	5	5	5	5	5	5	5	5	4	5	4	5	5	5	5	5
	507	3	2	2	3	5	5	4	5	5	2	5	3	3	5	5	5	2	2	3	1	5	5	5	5
	508	5	5	5	5	5	5	4	5	5	5	5	5	5	5	5	5	3	2	3	2	5	5	5	4
	509	5	2	4	5	5	1	5	5	5	2	5	1	1	5	2	2	1	2	3	3	3	2	5	5
	510	5	4	4	5	4	4	5	4	5	3	5	3	3	3	5	5	1	2	1	2	5	5	5	4
	511	3	3	4	5	3	3	4	3	4	4	5	5	3	5	5	5	2	3	3	2	5	5	3	2
	512	4	5	4	5	4	4	4	5	3	4	3	3	4	3	3	3	3	4	3	4	5	4	5	5
	513	2	2	2	2	4	4	4	3	2	2	3	3	2	3	3	3	4	4	4	5	3	2	2	3
	514	2	3	2	2	3	4	4	5	3	2	3	5	1	2	3	4	5	5	5	5	5	4	3	2
	515	5	5	5	4	4	4	4	4	4	5	5	5	4	5	5	5	5	5	4	5	5	4	5	5
	516	4	2	2	2	4	4	5	3	5	4	5	3	3	1	3	5	3	4	5	4	1	5	3	5
	517	2	2	2	1	4	4	4	2	3	1	5	2	1	2	2	2	4	5	5	5	3	2	2	2
	518	4	4	4	3	4	4	4	4	3	4	3	5	3	5	4	4	4	4	4	5	4	5	4	3
	519	5	3	4	3	3	4	4	4	3	4	4	5	4	5	5	3	2	5	4	5	5	4	4	3
	520	2	2	3	5	4	3	4	2	3	1	5	3	2	5	5	5	2	1	2	1	4	4	3	3
	521	2	2	1	1	3	4	4	5	4	4	5	3	5	5	3	5	2	4	4	5	4	4	3	5
	522	5	5	3	3	4	3	4	5	4	3	4	4	3	4	5	5	4	4	5	4	3	4	3	5
	523	4	3	5	4	4	3	3	4	5	5	4	3	4	3	5	4	4	2	1	2	4	3	4	4
	524	2	2	1	4	4	3	4	5	5	2	3	2	3	5	4	5	3	2	2	3	2	5	5	5
	525	2	3	5	5	4	4	4	4	5	4	3	4	4	5	4	2	3	4	4	4	5	5	4	5
	526	4	5	1	3	5	4	4	2	2	4	2	3	2	2	3	2	5	4	5	4	1	1	1	2
	527	5	4	3	4	4	5	5	4	3	3	4	5	4	5	5	5	2	3	3	4	5	2	2	2
	528	5	2	3	4	4	4	4	5	5	5	5	5	5	5	5	5	5	5	4	4	5	5	4	5
	529	5	5	5	4	4	4	4	5	4	4	4	5	4	4	5	5	4	5	4	4	3	4	5	5
	530	5	5	5	5	4	5	3	5	4	3	4	3	5	3	3	5	4	3	2	2	4	4	5	3
	531	5	3	4	5	5	3	3	4	3	4	3	4	2	2	5	4	3	2	1	3	5	5	3	4
	532	5	3	4	5	4	4	5	4	4	4	5	4	5	3	5	5	1	2	1	2	5	3	5	5
	533	5	5	4	4	4	3	3	5	4	3	5	3	3	5	4	5	2	2	3	2	4	3	3	5
	534	3	3	4	5	3	3	3	5	5	5	5	4	5	4	4	5	3	1	3	2	4	5	5	4
	535	2	1	2	3	4	3	5	2	2	3	3	2	1	1	2	1	2	4	4	4	3	3	3	2
	536	3	2	2	5	5	4	5	5	5	5	3	4	5	5	5	5	3	4	4	5	5	4	4	5
	537	2	2	1	2	4	5	3	5	3	3	2	3	3	2	2	4	2	5	4	5	4	5	5	5
	538	5	3	4	5	5	4	3	5	5	5	5	4	4	5	4	5	1	3	3	2	3	5	5	4
	539	3	2	1	3	5	4	3	4	3	5	5	5	4	5	4	3	4	4	4	5	4	4	5	4
	540	3	3	5	5	4	4	4	5	4	2	4	3	5	5	5	5	2	1	2	3	3	4	3	5
	541	4	3	3	5	4	5	4	5	4	4	5	4	5	5	5	5	3	3	2	2	5	5	5	5
	542	5	5	5	5	3	4	4	3	5	5	4	5	5	3	5	5	5	2	1	1	3	2	1	1
	543	5	5	4	5	4	5	5	5	3	4	3	4	3	3	3	4	3	2	1	2	5	5	5	5
	544	4	3	3	4	5	4	5	4	5	5	5	4	3	2	3	1	2	5	5	4	4	5	4	5
	545	5	4	5	4	4	4	5	2	2	5	5	2	3	4	3	3	2	1	1	2	3	3	2	5
	546	2	3	2	1	3	4	3	3	3	4	2	4	3	2	3	2	1	3	2	2	2	4	2	2
	547	3	2	4	2	4	4	3	2	3	1	3	2	2	2	3	2	5	4	5	5	1	4	2	3
	548	2	2	3	2	4	4	5	3	3	4	4	3	3	4	4	3	5	4	5	5	2	1	3	1
	549	4	5	5	4	4	4	4	2	3	2	3	2	1	3	2	3	4	4	5	4	1	2	1	2
	550	1	2	2	3	4	3	3	4	3	2	4	4	1	2	1	3	5	5	4	5	4	3	2	3
	551	3	2	2	2	4	4	4	5	2	2	3	2	2	2	3	2	4	5	4	5	3	3	5	5
	552	2	2	1	3	4	5	4	3	5	4	5	3	3	2	2	5	2	1	2	2	4	5	3	3
	553	5	4	3	3	4	4	5	4	3	3	3	4	4	3	4	5	3	2	3	2	4	3	5	5
	554	4	3	5	4	3	4	3	5	5	5	4	5	4	3	4	5	1	2	3	3	5	5	4	5
	555	3	3	3	2	4	4	5	5	3	2	5	3	5	5	4	2	1	1	2	2	2	4	3	5
	556	3	3	2	3	4	3	4	3	3	3	3	2	1	2	4	3	2	3	3	2	2	3	2	3
	557	5	5	5	5	4	4	4	5	4	4	3	3	4	4	5	5	3	4	3	4	5	5	5	5
	558	4	4	5	5	3	4	3	4	5	4	5	5	3	4	5	5	4	4	4	5	4	5	4	5
	559	3	2	3	2	4	5	4	4	3	3	4	4	4	5	5	5	2	2	2	1	4	3	5	4
	560	2	2	1	2	3	4	4	2	2	2	2	2	3	2	4	4	5	5	4	5	3	2	4	1
	561	4	4	5	5	4	4	4	3	5	5	5	3	4	5	3	5	3	4	5	4	5	5	3	4
	562	3	2	3	2	4	4	4	2	3	4	4	3	2	3	2	3	4	5	5	5	2	3	2	3
	563	2	3	1	3	4	3	4	5	5	4	5	3	3	3	3	5	5	4	4	5	4	5	5	5
	564	2	2	3	2	4	4	4	4	3	5	4	5	2	3	2	4	3	5	4	5	5	5	4	5
	565	4	2	4	2	4	5	3	5	3	5	4	3	4	5	3	4	4	2	1	1	1	5	2	4
	566	5	4	5	5	4	4	5	5	3	3	3	4	3	3	4	4	2	4	4	5	4	5	5	4
	567	3	4	3	4	4	3	5	3	4	3	4	4	4	5	5	5	4	4	5	5	4	5	3	5
	568	2	2	2	1	4	4	4	2	3	1	1	3	3	5	2	3	1	3	2	2	5	5	3	1
	569	1	2	2	3	5	4	4	2	3	3	2	1	3	2	3	3	2	1	1	3	3	2	2	3
	570	5	5	5	5	5	5	4	4	3	3	3	4	4	5	5	5	5	4	4	4	4	3	5	5
	571	4	3	4	1	3	3	4	4	2	3	5	5	4	5	3	5	3	4	4	5	3	4	3	2
	572	2	1	2	2	4	4	4	3	3	4	3	3	2	2	2	2	3	4	4	4	1	2	1	2
	573	3	3	2	1	4	3	4	2	2	2	3	3	2	1	3	2	2	3	3	3	2	1	2	2
	574	4	5	5	4	4	4	4	5	3	5	4	5	5	5	4	5	5	4	5	5	5	5	5	5
	575	2	2	1	1	4	4	4	5	5	3	5	5	2	2	2	5	5	4	4	5	5	5	5	5
	576	5	5	3	5	3	3	5	5	5	5	5	3	3	5	5	5	2	3	4	4	5	5	5	5
	577	2	2	3	3	4	4	3	3	3	4	3	2	2	1	2	1	2	2	1	3	2	2	2	3
	578	3	4	4	3	3	4	3	5	4	5	4	5	3	4	4	3	5	4	5	4	5	5	5	5
	579	2	3	5	2	4	5	4	4	2	2	3	1	1	2	3	1	2	5	5	4	2	3	5	2
	580	3	2	1	5	4	3	4	5	3	5	2	3	2	4	4	1	4	4	4	5	3	5	1	2
	581	1	2	1	2	5	4	4	2	2	2	4	3	3	3	3	2	5	4	4	5	1	3	2	2
	582	2	2	3	5	4	5	4	3	5	4	2	1	4	2	1	5	4	4	5	5	2	1	5	5
	583	3	2	3	2	4	4	5	5	5	5	5	3	4	4	5	5	4	4	5	4	3	5	5	5
	584	2	2	1	3	5	5	5	2	1	2	4	2	1	3	4	1	5	4	4	5	2	3	2	3
	585	2	2	1	2	4	4	4	3	2	1	3	3	5	5	5	3	4	4	4	5	2	2	2	3
	586	4	3	3	4	4	4	4	5	5	5	5	3	3	5	5	5	5	4	4	5	5	3	3	5
	587	3	4	5	4	4	4	5	5	5	4	5	4	4	3	3	3	4	5	4	4	4	4	5	4
	588	3	2	3	2	3	3	4	4	3	3	2	2	5	5	5	4	5	4	5	4	4	4	4	5
	589	3	2	1	2	3	3	5	5	5	4	5	5	3	5	5	5	4	5	5	4	3	5	5	5
	590	1	1	1	3	4	4	4	2	3	1	3	2	2	3	2	2	5	5	4	4	2	3	3	1
	591	5	3	5	5	4	4	4	5	4	3	5	5	5	5	5	5	4	5	4	4	3	5	5	5
	MV descriptives
		Mean	Median	Observed min	Observed max	Standard deviation	Excess kurtosis	Skewness	Number of observations used	Cramér-von Mises test statistic	Cramér-von Mises p value
	CD1	3.41047	3	1	5	1.30569	-1.23277	-0.102522	592	4.47712	7.37e-10
	CD2	3.27703	3	1	5	1.25645	-1.22811	0.0706186	592	3.97873	7.37e-10
	CD3	3.33108	3	1	5	1.36629	-1.11919	-0.318131	592	3.26256	7.37e-10
	CD4	3.56588	4	1	5	1.37388	-1.29329	-0.326033	592	5.73179	7.37e-10
	CRB1	3.82601	4	1	5	1.26216	-0.75271	-0.695389	592	6.38949	7.37e-10
	CRB2	3.81419	4	1	5	1.24767	-0.658873	-0.706687	592	5.86438	7.37e-10
	CRB3	3.81081	4	1	5	1.19176	-0.529644	-0.705125	592	5.21993	7.37e-10
	CRB4	3.55574	4	1	5	1.24943	-0.943565	-0.431865	592	3.94768	7.37e-10
	CS1	3.88851	4	1	5	1.1439	-0.565044	-0.70383	592	5.74574	7.37e-10
	CS2	3.52196	4	1	5	1.34045	-1.08977	-0.426672	592	4.22016	7.37e-10
	CS3	3.94088	4	1	5	1.20172	-0.60154	-0.776009	592	7.53155	7.37e-10
	CS4	3.50845	4	1	5	1.26942	-1.25447	-0.20525	592	4.25148	7.37e-10
	CT1	3.68074	4	1	5	1.26455	-0.996033	-0.453119	592	5.04705	7.37e-10
	CT2	3.67905	4	1	5	1.27808	-0.96909	-0.502392	592	4.90054	7.37e-10
	CT3	3.82432	4	1	5	1.27192	-0.890763	-0.625512	592	7.0138	7.37e-10
	CT4	3.88176	4	1	5	1.25319	-0.586758	-0.756539	592	7.28387	7.37e-10
	FT1	3.25507	4	1	5	1.33209	-1.09769	-0.3286	592	3.80347	7.37e-10
	FT2	3.34291	4	1	5	1.27832	-1.03919	-0.32107	592	3.74411	7.37e-10
	FT3	3.34459	3.5	1	5	1.32141	-0.975478	-0.366133	592	3.2175	7.37e-10
	FT4	3.46622	4	1	5	1.16923	-0.871833	-0.430084	592	5.34622	7.37e-10
	SQ1	3.75169	4	1	5	1.35598	-0.816353	-0.692197	592	6.44696	7.37e-10
	SQ2	3.87331	4	1	5	1.29676	-0.711838	-0.774621	592	7.82032	7.37e-10
	SQ3	3.86993	4	1	5	1.28858	-0.966331	-0.658622	592	8.50298	7.37e-10
	SQ4	3.78716	4	1	5	1.28609	-0.944485	-0.610666	592	6.45976	7.37e-10
	Indicator data (standardized)
	Matrix
	Case index	CD1	CD2	CD3	CD4	CRB1	CRB2	CRB3	CRB4	CS1	CS2	CS3	CS4	CT1	CT2	CT3	CT4	FT1	FT2	FT3	FT4	SQ1	SQ2	SQ3	SQ4	FT x CS
	0	1.21739	1.3713	1.2215	1.04385	0.930143	0.950417	0.997844	0.355567	0.971661	1.10264	0.881335	1.17499	1.04326	1.03354	0.92433	0.094354	1.30992	0.514029	1.25276	0.456525	0.920597	0.86885	0.876984	0.943044	0.907752
	1	-1.84613	1.3713	0.489589	1.04385	-1.44674	0.950417	-0.680348	-1.24516	-1.65094	-0.38939	0.881335	-1.1883	1.04326	-1.31373	0.138118	0.892319	0.55922	-0.268247	0.49599	0.456525	-1.29183	0.0976968	-1.45115	0.165492	-0.269588
	2	1.21739	0.57541	0.489589	1.04385	0.930143	0.950417	0.997844	0.355567	0.971661	1.10264	0.881335	1.17499	-0.538328	1.03354	0.92433	0.892319	1.30992	0.514029	0.49599	0.456525	0.920597	0.86885	0.876984	0.943044	0.817092
	3	0.451507	0.57541	0.489589	-1.86761	-0.654446	-0.652566	-0.680348	-0.444796	-0.776738	-1.13541	-0.782941	1.17499	0.252467	-1.31373	-0.648093	0.094354	-0.191479	0.514029	0.49599	0.456525	-0.554352	-0.673456	0.876984	0.943044	-0.195157
	4	1.21739	0.57541	0.489589	1.04385	0.930143	0.950417	0.997844	0.355567	0.971661	0.356626	0.881335	1.17499	1.04326	1.03354	0.92433	0.892319	-1.69288	-1.05052	-0.260778	-0.398737	0.920597	0.86885	0.876984	0.165492	-0.741438
	5	-0.314373	-1.01638	0.489589	1.04385	0.137849	-1.45406	-2.35854	-1.24516	-0.776738	-1.13541	0.881335	-1.1883	1.04326	0.251116	0.92433	-2.29954	-1.69288	-1.05052	-1.77432	-2.10926	-0.554352	0.86885	-1.45115	-2.16716	1.56538
	6	-1.08025	0.57541	0.489589	-1.13975	0.930143	0.148926	-1.51944	0.355567	0.971661	1.10264	0.881335	1.17499	-2.11992	1.03354	-0.648093	0.094354	-0.191479	-1.05052	-0.260778	-1.254	-2.0293	0.86885	0.876984	-0.612059	-1.59725
	7	1.21739	1.3713	1.2215	1.04385	0.137849	0.148926	0.158748	0.355567	0.971661	0.356626	0.881335	1.17499	1.04326	1.03354	0.92433	0.094354	0.55922	-1.05052	-1.77432	-1.254	0.920597	0.86885	0.876984	0.165492	-1.39187
	8	1.21739	0.57541	0.489589	1.04385	0.930143	0.950417	0.997844	0.355567	0.971661	1.10264	0.881335	1.17499	1.04326	1.03354	0.92433	0.094354	0.55922	0.514029	0.49599	0.456525	0.920597	0.86885	0.876984	0.943044	0.737417
	9	1.21739	1.3713	0.489589	1.04385	0.930143	0.950417	0.997844	0.355567	0.971661	1.10264	0.881335	1.17499	1.04326	1.03354	0.92433	0.892319	-1.69288	-1.05052	-0.260778	-1.254	0.920597	0.86885	0.876984	0.943044	-1.7566
	10	-1.84613	0.57541	0.489589	1.04385	-1.44674	0.950417	-1.51944	0.355567	0.971661	0.356626	-2.44722	-1.1883	0.252467	1.03354	-0.648093	0.094354	1.30992	1.29631	1.25276	0.456525	0.920597	0.86885	-1.45115	0.943044	-0.643766
	11	-0.314373	1.3713	0.489589	1.04385	-1.44674	0.950417	-1.51944	-2.04552	0.971661	-0.38939	0.0491974	-1.1883	-1.32912	-0.531309	-1.4343	-0.703611	1.30992	0.514029	1.25276	0.456525	0.920597	-1.44461	0.100938	0.165492	-0.14571
	12	1.21739	0.57541	0.489589	1.04385	0.930143	0.950417	0.997844	1.15593	0.971661	1.10264	0.881335	1.17499	1.04326	1.03354	0.92433	0.892319	-0.191479	-1.05052	-0.260778	-0.398737	0.920597	0.86885	0.876984	0.943044	-0.746907
	13	-0.314373	0.57541	0.489589	-0.411883	-1.44674	-1.45406	-1.51944	-0.444796	0.0974614	0.356626	0.0491974	-0.400536	-0.538328	0.251116	-0.648093	-0.703611	-0.191479	0.514029	-0.260778	0.456525	0.920597	0.86885	0.876984	0.165492	0.0199998
	14	1.21739	0.57541	0.489589	1.04385	0.930143	0.950417	0.997844	0.355567	0.971661	1.10264	0.881335	1.17499	0.252467	1.03354	0.92433	0.094354	-1.69288	-1.05052	-1.77432	-2.10926	0.183123	0.86885	0.876984	0.943044	-2.78826
	15	1.21739	-0.220484	-0.974233	1.04385	-2.23904	0.950417	0.158748	-1.24516	0.971661	-0.38939	0.881335	1.17499	-1.32912	-0.531309	-0.648093	-0.703611	-1.69288	-0.268247	-1.77432	-2.10926	0.920597	0.86885	0.100938	0.943044	-1.63468
	16	-0.314373	-1.01638	-1.70614	-1.86761	-1.44674	-1.45406	-1.51944	-2.04552	-1.65094	-1.13541	-1.61508	-1.97606	-0.538328	-1.31373	-1.4343	-0.703611	0.55922	0.514029	0.49599	0.456525	0.183123	0.86885	0.876984	-0.612059	-1.10682
	17	1.21739	-0.220484	0.489589	-1.86761	0.930143	-0.652566	0.997844	-0.444796	-2.52514	-1.13541	0.881335	1.17499	-2.11992	-0.531309	0.92433	0.094354	0.55922	0.514029	1.25276	0.456525	0.920597	-0.673456	0.100938	-1.38961	-0.252793
	18	-1.08025	-1.01638	-1.70614	-1.86761	-1.44674	-1.45406	-1.51944	-0.444796	-1.65094	-1.88142	-2.44722	-1.97606	-1.32912	-0.531309	-0.648093	-2.29954	0.55922	0.514029	-0.260778	-0.398737	0.920597	0.86885	0.876984	0.943044	0.426742
	19	0.451507	0.57541	-0.242322	-1.13975	0.930143	0.950417	0.997844	1.15593	0.0974614	1.10264	0.881335	1.17499	1.04326	1.03354	0.92433	0.892319	-1.69288	-1.05052	-0.260778	-0.398737	0.920597	0.86885	0.876984	0.943044	-0.725527
	20	-0.314373	-1.01638	-0.974233	-1.13975	0.930143	0.950417	0.997844	1.15593	0.0974614	1.10264	0.881335	0.387229	-0.538328	-0.531309	-0.648093	0.094354	-1.69288	-1.8328	-1.77432	-2.10926	0.920597	0.86885	0.876984	0.943044	-1.79394
	21	-1.08025	0.57541	-0.242322	-1.86761	-1.44674	0.950417	0.997844	0.355567	-0.776738	0.356626	-1.61508	-0.400536	-1.32912	1.03354	0.92433	0.892319	1.30992	0.514029	1.25276	0.456525	0.183123	0.86885	0.876984	0.943044	-0.500635
	22	-1.84613	-1.81227	-0.974233	-1.13975	0.930143	0.148926	0.158748	1.15593	0.0974614	1.10264	0.881335	0.387229	-0.538328	-0.531309	-0.648093	0.892319	0.55922	0.514029	-0.260778	0.456525	0.920597	-0.673456	-1.45115	0.943044	0.390273
	23	1.21739	1.3713	0.489589	1.04385	0.930143	0.950417	0.997844	0.355567	0.971661	1.10264	0.881335	1.17499	1.04326	1.03354	0.92433	0.094354	1.30992	1.29631	0.49599	1.31179	0.920597	0.86885	0.876984	0.943044	1.89926
	24	-0.314373	1.3713	-0.974233	-0.411883	-0.654446	0.950417	-1.51944	1.15593	0.0974614	-0.38939	0.881335	-1.1883	-0.538328	0.251116	-1.4343	-2.29954	1.30992	1.29631	0.49599	0.456525	0.920597	-1.44461	-2.2272	-0.612059	-0.172449
	25	1.21739	0.57541	0.489589	1.04385	0.930143	0.950417	0.997844	0.355567	0.971661	0.356626	0.881335	1.17499	-1.32912	-0.531309	-0.648093	-0.703611	1.30992	0.514029	0.49599	1.31179	0.920597	0.86885	0.100938	0.165492	1.37051
	26	1.21739	1.3713	1.2215	1.04385	0.930143	0.950417	0.997844	1.15593	0.971661	1.10264	0.881335	1.17499	1.04326	1.03354	0.92433	0.892319	-0.942178	-0.268247	-1.01755	-0.398737	0.920597	0.86885	0.876984	0.943044	-0.685418
	27	1.21739	1.3713	0.489589	1.04385	0.930143	0.950417	0.997844	0.355567	0.971661	1.10264	0.881335	1.17499	0.252467	1.03354	0.92433	-0.703611	-0.942178	-1.8328	-1.77432	-1.254	0.920597	0.86885	0.876984	0.943044	-2.09007
	28	1.21739	1.3713	-1.70614	-0.411883	0.930143	-0.652566	-2.35854	-1.24516	0.971661	-1.88142	-0.782941	-0.400536	1.04326	1.03354	-0.648093	0.094354	-1.69288	-0.268247	-1.77432	-0.398737	0.920597	-0.673456	-1.45115	0.943044	0.466308
	29	1.21739	-1.01638	-0.974233	1.04385	0.930143	-0.652566	-0.680348	-1.24516	0.0974614	-1.88142	-0.782941	0.387229	-0.538328	-1.31373	0.92433	0.892319	-0.942178	-1.05052	-1.01755	-1.254	-2.0293	0.0976968	-1.45115	0.943044	0.92367
	30	1.21739	1.3713	0.489589	1.04385	0.930143	0.950417	0.997844	1.15593	0.971661	1.10264	0.881335	1.17499	1.04326	1.03354	0.92433	0.892319	-1.69288	-1.8328	-1.01755	-1.254	0.920597	0.86885	0.876984	0.943044	-2.07908
	31	-1.08025	-1.01638	-0.974233	-0.411883	-0.654446	-0.652566	-0.680348	0.355567	0.0974614	-1.13541	0.881335	0.387229	-1.32912	1.03354	0.92433	0.892319	0.55922	0.514029	-0.260778	0.456525	0.183123	-0.673456	-0.675108	0.943044	0.0488526
	32	1.21739	1.3713	1.2215	1.04385	0.930143	0.950417	0.997844	0.355567	0.971661	1.10264	0.881335	1.17499	1.04326	1.03354	0.92433	0.892319	0.55922	1.29631	-0.260778	0.456525	0.920597	0.86885	0.876984	0.943044	0.878581
	33	1.21739	0.57541	0.489589	1.04385	0.930143	0.950417	0.997844	0.355567	0.971661	1.10264	0.881335	0.387229	1.04326	1.03354	0.92433	0.892319	-1.69288	-1.8328	-1.01755	-0.398737	0.920597	0.86885	0.876984	0.165492	-0.971075
	34	1.21739	1.3713	0.489589	1.04385	0.930143	0.950417	0.997844	0.355567	0.971661	1.10264	0.881335	0.387229	0.252467	1.03354	0.92433	0.094354	0.55922	1.29631	1.25276	0.456525	0.920597	0.86885	0.876984	0.943044	0.842441
	35	-0.314373	-0.220484	-1.70614	-1.86761	0.930143	0.950417	0.997844	1.15593	0.0974614	-0.38939	0.881335	0.387229	-0.538328	0.251116	-1.4343	-0.703611	0.55922	1.29631	1.25276	0.456525	0.920597	0.86885	0.876984	0.943044	0.260512
	36	-0.314373	-0.220484	-0.974233	-0.411883	-0.654446	-1.45406	-0.680348	-0.444796	0.0974614	-1.13541	0.0491974	-1.1883	-1.32912	-2.09616	-0.648093	-0.703611	0.55922	0.514029	-0.260778	0.456525	-0.554352	-0.673456	-0.675108	-1.38961	-0.338215
	37	1.21739	1.3713	0.489589	1.04385	0.930143	0.950417	0.997844	0.355567	0.971661	1.10264	0.881335	1.17499	1.04326	1.03354	0.138118	0.892319	0.55922	-0.268247	0.49599	-0.398737	0.920597	0.86885	0.876984	0.943044	-0.344747
	38	-1.08025	-0.220484	-0.974233	-0.411883	-0.654446	-0.652566	-1.51944	0.355567	-1.65094	-1.88142	-0.782941	-1.1883	0.252467	-0.531309	-0.648093	-2.29954	0.55922	0.514029	1.25276	0.456525	-0.554352	-0.673456	0.100938	-1.38961	-1.06475
	39	1.21739	0.57541	0.489589	1.04385	0.930143	0.950417	0.997844	0.355567	0.971661	1.10264	0.881335	0.387229	0.252467	1.03354	0.138118	0.094354	1.30992	0.514029	-0.260778	0.456525	0.920597	0.86885	0.876984	0.165492	0.5782
	40	-0.314373	-1.01638	-0.242322	-1.13975	-2.23904	-0.652566	0.158748	-1.24516	-1.65094	0.356626	-2.44722	-0.400536	-0.538328	-0.531309	0.138118	-0.703611	-0.191479	-0.268247	-0.260778	-1.254	0.183123	-0.673456	0.100938	-1.38961	1.34168
	41	-1.08025	0.57541	0.489589	1.04385	0.930143	-1.45406	0.997844	1.15593	0.971661	1.10264	-1.61508	-0.400536	-0.538328	1.03354	0.138118	-2.29954	0.55922	-0.268247	-0.260778	0.456525	0.183123	-1.44461	-0.675108	0.943044	0.012353
	42	1.21739	1.3713	0.489589	1.04385	0.930143	0.950417	0.997844	0.355567	0.971661	1.10264	0.881335	1.17499	0.252467	0.251116	0.92433	0.892319	-0.942178	-1.8328	-1.77432	-0.398737	-0.554352	0.0976968	0.876984	-0.612059	-1.23973
	43	1.21739	0.57541	0.489589	1.04385	0.930143	0.950417	0.997844	1.15593	0.971661	1.10264	0.881335	1.17499	1.04326	1.03354	0.92433	0.094354	-0.942178	-1.8328	-1.77432	-1.254	0.920597	0.86885	0.876984	0.165492	-2.09007
	44	-0.314373	-1.81227	-0.974233	-0.411883	-0.654446	-0.652566	0.158748	0.355567	0.0974614	0.356626	-0.782941	-0.400536	-0.538328	0.251116	-2.22052	0.892319	0.55922	0.514029	0.49599	0.456525	-0.554352	0.86885	-0.675108	-1.38961	-0.119035
	45	1.21739	0.57541	0.489589	1.04385	0.930143	0.950417	0.997844	0.355567	0.971661	1.10264	0.881335	1.17499	1.04326	1.03354	0.92433	0.094354	-0.191479	0.514029	0.49599	0.456525	0.920597	0.86885	0.876984	0.165492	0.657742
	46	-0.314373	-1.01638	-0.242322	-1.13975	-0.654446	-1.45406	-1.51944	-0.444796	-2.52514	-1.13541	-0.782941	-1.1883	-0.538328	-0.531309	-0.648093	-0.703611	0.55922	-0.268247	-0.260778	0.456525	-2.0293	-0.673456	-1.45115	-0.612059	-0.526117
	47	-1.08025	-1.01638	-1.70614	-0.411883	-2.23904	-0.652566	-1.51944	-1.24516	-0.776738	-0.38939	-0.782941	-0.400536	-0.538328	-1.31373	-2.22052	0.094354	-0.191479	-1.05052	-1.01755	-0.398737	-1.29183	-0.673456	-1.45115	-1.38961	0.486243
	48	1.21739	0.57541	0.489589	1.04385	0.930143	0.950417	0.997844	0.355567	0.971661	1.10264	0.881335	1.17499	0.252467	1.03354	0.92433	0.892319	1.30992	1.29631	1.25276	1.31179	0.920597	0.86885	0.876984	0.943044	1.98992
	49	-1.84613	-0.220484	-0.974233	-0.411883	-0.654446	-0.652566	-1.51944	-1.24516	0.0974614	-1.88142	0.0491974	-1.1883	-1.32912	-0.531309	-1.4343	-0.703611	0.55922	0.514029	1.25276	0.456525	-2.0293	-1.44461	-0.675108	-0.612059	-0.584777
	50	-1.84613	-0.220484	-0.974233	-0.411883	-0.654446	-1.45406	-0.680348	-0.444796	-1.65094	0.356626	-0.782941	-1.97606	-1.32912	-0.531309	-0.648093	0.094354	-0.191479	-1.05052	-1.01755	-0.398737	-1.29183	-1.44461	0.100938	-2.16716	0.853883
	51	1.21739	1.3713	-0.242322	1.04385	0.930143	0.148926	0.997844	1.15593	0.971661	0.356626	0.881335	1.17499	0.252467	1.03354	0.92433	0.094354	-0.942178	-0.268247	-1.01755	-1.254	0.920597	0.86885	0.876984	0.943044	-1.258
	52	1.21739	1.3713	0.489589	1.04385	0.930143	0.950417	0.997844	1.15593	0.971661	1.10264	0.881335	1.17499	1.04326	1.03354	0.92433	0.094354	0.55922	0.514029	0.49599	1.31179	0.920597	0.86885	0.876984	0.943044	1.58776
	53	0.451507	0.57541	-0.242322	-1.86761	-0.654446	-0.652566	-0.680348	-0.444796	0.0974614	0.356626	0.0491974	-1.1883	-1.32912	0.251116	-0.648093	-0.703611	-0.191479	-0.268247	-1.01755	-0.398737	-2.0293	0.86885	-0.675108	-0.612059	0.132298
	54	-1.08025	-0.220484	-0.974233	-1.13975	0.930143	0.148926	-2.35854	-0.444796	-1.65094	-1.13541	-1.61508	-0.400536	-1.32912	1.03354	0.138118	0.892319	0.55922	0.514029	-0.260778	0.456525	0.183123	0.86885	0.876984	-0.612059	-0.703484
	55	-1.84613	0.57541	-0.974233	-0.411883	-0.654446	0.950417	0.997844	-1.24516	0.0974614	0.356626	-2.44722	-1.1883	-1.32912	0.251116	-2.22052	0.892319	0.55922	1.29631	1.25276	1.31179	0.183123	-0.673456	0.876984	-0.612059	-1.46577
	56	-1.84613	0.57541	-0.974233	-1.13975	-0.654446	-0.652566	-1.51944	-1.24516	0.0974614	0.356626	-1.61508	0.387229	-2.11992	-1.31373	-2.22052	-1.50158	0.55922	1.29631	1.25276	0.456525	-0.554352	-0.673456	-1.45115	-0.612059	-0.164289
	57	-1.08025	-1.81227	-0.242322	-1.13975	-0.654446	-1.45406	-0.680348	-0.444796	0.0974614	0.356626	-1.61508	0.387229	-0.538328	-0.531309	-0.648093	-0.703611	0.55922	1.29631	0.49599	0.456525	-1.29183	0.0976968	-0.675108	-0.612059	-0.148995
	58	-1.08025	-1.81227	-0.242322	-1.13975	-1.44674	-1.45406	-2.35854	-0.444796	0.0974614	0.356626	-2.44722	-0.400536	-0.538328	-0.531309	-1.4343	-1.50158	0.55922	0.514029	1.25276	0.456525	0.183123	-0.673456	-0.675108	-1.38961	-0.453556
	59	-0.314373	-0.220484	-0.242322	-1.13975	0.930143	-1.45406	0.997844	1.15593	-1.65094	-0.38939	0.881335	-0.400536	-0.538328	1.03354	-0.648093	-0.703611	0.55922	0.514029	1.25276	0.456525	0.920597	-0.673456	-0.675108	-1.38961	-0.284657
	60	1.21739	1.3713	1.2215	1.04385	-1.44674	-0.652566	-0.680348	-0.444796	0.971661	1.10264	0.881335	0.387229	-0.538328	-1.31373	-1.4343	0.892319	0.55922	0.514029	1.25276	0.456525	-2.0293	-1.44461	-1.45115	-1.38961	0.658744
	61	-0.314373	-1.81227	0.489589	0.315982	-0.654446	-0.652566	-2.35854	0.355567	0.0974614	-0.38939	0.0491974	-1.1883	-1.32912	-0.531309	-1.4343	-0.703611	0.55922	-0.268247	-0.260778	0.456525	0.183123	-2.21576	0.100938	-1.38961	-0.137858
	62	1.21739	1.3713	1.2215	1.04385	0.930143	0.950417	0.997844	1.15593	0.971661	1.10264	0.881335	1.17499	1.04326	1.03354	0.92433	0.892319	1.30992	0.514029	1.25276	0.456525	0.920597	0.86885	0.876984	0.943044	0.907752
	63	1.21739	1.3713	0.489589	1.04385	0.930143	0.950417	0.997844	0.355567	0.971661	1.10264	0.881335	1.17499	0.252467	1.03354	0.92433	0.094354	0.55922	-0.268247	0.49599	0.456525	0.920597	0.86885	0.876984	0.165492	0.505592
	64	-1.84613	-0.220484	0.489589	-1.13975	-1.44674	-0.652566	-1.51944	-1.24516	0.0974614	-1.13541	0.0491974	-1.1883	-1.32912	-0.531309	-0.648093	-0.703611	1.30992	0.514029	0.49599	0.456525	-0.554352	0.0976968	-2.2272	-0.612059	-0.432368
	65	1.21739	0.57541	0.489589	1.04385	0.930143	0.950417	0.997844	0.355567	0.971661	1.10264	0.881335	1.17499	1.04326	1.03354	0.92433	0.892319	-0.191479	0.514029	0.49599	0.456525	0.920597	0.0976968	0.876984	0.165492	0.657742
	66	-1.08025	-1.01638	-0.242322	-0.411883	0.137849	-0.652566	-0.680348	1.15593	0.0974614	0.356626	0.0491974	-1.1883	0.252467	-1.31373	-1.4343	0.094354	-1.69288	-1.05052	-0.260778	-0.398737	-0.554352	0.86885	-0.675108	-2.16716	0.190577
	67	1.21739	1.3713	0.489589	-1.86761	-2.23904	0.950417	0.997844	-1.24516	-1.65094	-0.38939	0.0491974	-0.400536	-1.32912	1.03354	-0.648093	-0.703611	-1.69288	-1.05052	-1.77432	-1.254	0.920597	-0.673456	0.876984	-1.38961	1.10304
	68	-0.314373	-0.220484	-0.242322	-1.13975	-0.654446	0.148926	0.158748	-2.04552	-0.776738	-0.38939	-0.782941	-1.1883	-0.538328	-1.31373	-1.4343	-0.703611	-0.191479	-1.05052	-0.260778	0.456525	0.920597	0.86885	0.876984	0.943044	-0.0572143
	69	-0.314373	-1.81227	-0.242322	-0.411883	-0.654446	-0.652566	-0.680348	-0.444796	0.0974614	-1.88142	-0.782941	-1.1883	-1.32912	-0.531309	-0.648093	-0.703611	-1.69288	-1.05052	-1.77432	-1.254	-2.0293	-1.44461	-0.675108	-1.38961	1.82066
	70	1.21739	-1.01638	-0.974233	1.04385	-0.654446	-0.652566	0.997844	-0.444796	0.0974614	-1.13541	0.881335	-1.1883	-0.538328	1.03354	-1.4343	-0.703611	-0.942178	-1.8328	-1.77432	0.456525	-2.0293	-1.44461	0.876984	0.943044	0.15617
	71	1.21739	1.3713	0.489589	-0.411883	0.930143	-0.652566	-1.51944	-0.444796	-2.52514	1.10264	-0.782941	-1.1883	1.04326	1.03354	0.92433	0.892319	0.55922	1.29631	1.25276	-0.398737	-1.29183	-2.21576	0.876984	-1.38961	-0.14524
	72	1.21739	1.3713	1.2215	1.04385	-0.654446	-0.652566	0.158748	1.15593	0.971661	1.10264	0.881335	1.17499	1.04326	0.251116	0.92433	0.892319	-1.69288	-1.05052	-1.77432	-1.254	0.183123	0.86885	0.876984	0.165492	-1.93792
	73	-1.84613	-1.01638	-0.242322	-0.411883	0.930143	0.950417	0.997844	1.15593	0.971661	0.356626	0.881335	1.17499	1.04326	1.03354	0.92433	-1.50158	1.30992	0.514029	1.25276	0.456525	0.920597	0.0976968	-0.675108	0.943044	0.74712
	74	-0.314373	-0.220484	0.489589	0.315982	0.930143	0.950417	0.997844	-0.444796	0.0974614	-0.38939	0.0491974	-0.400536	-0.538328	-2.09616	-0.648093	-1.50158	-0.191479	-1.05052	-0.260778	-0.398737	-2.0293	0.0976968	-1.45115	-1.38961	0.138266
	75	-1.84613	-1.01638	-0.242322	0.315982	0.930143	0.950417	0.997844	-2.04552	-0.776738	-1.88142	-1.61508	-1.1883	-1.32912	-1.31373	-1.4343	0.892319	-0.191479	0.514029	-0.260778	0.456525	0.920597	0.0976968	0.876984	0.943044	-0.719108
	76	-1.08025	-1.01638	-1.70614	-1.86761	-1.44674	-0.652566	0.158748	-0.444796	0.0974614	-1.13541	0.0491974	-0.400536	1.04326	1.03354	0.92433	0.094354	-0.191479	-1.05052	-0.260778	-0.398737	0.920597	0.86885	0.876984	0.943044	0.274497
	77	-1.84613	-1.81227	-0.974233	-1.13975	0.137849	0.950417	0.158748	-1.24516	0.0974614	-1.13541	-0.782941	-1.1883	1.04326	1.03354	0.92433	0.892319	-0.942178	-1.8328	-1.01755	-1.254	0.920597	0.0976968	-0.675108	0.165492	1.51673
	78	-0.314373	-0.220484	-0.974233	-1.13975	-0.654446	-0.652566	-0.680348	-0.444796	-0.776738	-1.13541	-1.61508	-1.1883	-0.538328	-0.531309	-0.648093	-0.703611	-0.942178	-1.05052	-1.77432	-1.254	-1.29183	-0.673456	-0.675108	-1.38961	2.14394
	79	-1.08025	1.3713	-0.242322	0.315982	0.930143	-2.25555	0.158748	-1.24516	-1.65094	-0.38939	0.0491974	1.17499	1.04326	1.03354	0.138118	-2.29954	-0.942178	-1.05052	-0.260778	-1.254	0.183123	-1.44461	-2.2272	0.943044	0.25567
	80	-1.08025	-1.01638	-0.974233	-0.411883	-1.44674	-1.45406	-0.680348	-0.444796	-0.776738	-1.13541	-0.782941	-1.1883	-0.538328	-1.31373	-1.4343	-0.703611	-1.69288	-0.268247	-0.260778	0.456525	-0.554352	-1.44461	-1.45115	-1.38961	-0.141993
	81	-0.314373	-0.220484	-0.242322	-0.411883	-0.654446	-0.652566	-0.680348	-0.444796	-0.776738	-1.13541	-0.782941	-1.1883	-0.538328	-0.531309	-1.4343	-0.703611	0.55922	0.514029	0.49599	0.456525	-0.554352	-0.673456	-0.675108	-0.612059	-0.67232
	82	1.21739	0.57541	0.489589	0.315982	0.930143	0.950417	0.997844	-0.444796	-1.65094	0.356626	0.0491974	-1.1883	1.04326	0.251116	0.138118	0.892319	-1.69288	-1.8328	-1.77432	-1.254	0.920597	0.86885	0.876984	0.943044	1.2942
	83	-1.08025	-1.01638	-0.974233	-1.13975	-2.23904	-2.25555	-2.35854	-0.444796	-0.776738	-1.13541	-1.61508	-1.1883	-0.538328	-1.31373	-2.22052	-1.50158	1.30992	0.514029	1.25276	0.456525	-0.554352	-1.44461	-0.675108	-0.612059	-1.00777
	84	1.21739	0.57541	0.489589	-0.411883	0.137849	0.950417	0.158748	0.355567	0.0974614	-0.38939	0.0491974	-0.400536	0.252467	0.251116	0.138118	0.892319	-0.191479	0.514029	-0.260778	0.456525	0.920597	0.86885	0.100938	-0.612059	-0.0795124
	85	-0.314373	-1.01638	-0.242322	-1.13975	-2.23904	-0.652566	-1.51944	-1.24516	-2.52514	-1.13541	-1.61508	-1.97606	-1.32912	-2.09616	-0.648093	-1.50158	1.30992	1.29631	0.49599	1.31179	-1.29183	-0.673456	-0.675108	-1.38961	-3.27165
	86	0.451507	0.57541	0.489589	1.04385	0.930143	0.950417	0.158748	1.15593	0.971661	0.356626	0.0491974	0.387229	1.04326	1.03354	0.138118	0.892319	1.30992	1.29631	0.49599	0.456525	0.183123	0.86885	0.876984	0.165492	0.445677
	87	0.451507	-1.01638	-0.974233	-1.13975	0.930143	-1.45406	-0.680348	1.15593	0.971661	-1.88142	-1.61508	-1.97606	0.252467	-0.531309	0.92433	0.892319	1.30992	0.514029	0.49599	1.31179	-1.29183	-2.21576	-1.45115	-1.38961	-1.86272
	88	-1.08025	0.57541	1.2215	-0.411883	-1.44674	0.950417	-0.680348	-0.444796	-0.776738	1.10264	-0.782941	-1.1883	-2.11992	-2.09616	0.92433	-0.703611	-0.942178	-0.268247	-1.01755	-0.398737	-1.29183	-2.21576	-0.675108	0.943044	0.295903
	89	1.21739	-1.01638	-0.242322	1.04385	-2.23904	-1.45406	0.997844	-1.24516	0.971661	-1.13541	0.0491974	-0.400536	1.04326	0.251116	0.92433	-2.29954	-0.942178	-1.8328	-1.77432	-1.254	-0.554352	-1.44461	0.876984	0.165492	0.324465
	90	1.21739	0.57541	0.489589	1.04385	0.930143	0.950417	0.997844	1.15593	0.971661	0.356626	0.0491974	1.17499	1.04326	1.03354	0.138118	0.892319	-1.69288	-0.268247	-1.77432	-0.398737	0.920597	0.86885	0.876984	0.165492	-0.530715
	91	0.451507	-1.81227	-0.242322	-1.13975	0.137849	0.148926	-2.35854	-2.04552	0.971661	-1.13541	-2.44722	-0.400536	1.04326	0.251116	-1.4343	0.892319	-0.942178	-1.05052	-1.01755	-1.254	0.183123	-1.44461	-2.2272	-1.38961	1.31782
	92	-1.08025	-1.01638	-1.70614	-1.86761	-0.654446	-0.652566	-0.680348	-0.444796	-0.776738	-1.13541	0.0491974	-1.1883	0.252467	0.251116	-1.4343	-0.703611	-1.69288	-1.8328	-1.01755	-1.254	-1.29183	-1.44461	-1.45115	-0.612059	1.57995
	93	-1.08025	-0.220484	-0.242322	-0.411883	-1.44674	-1.45406	-0.680348	-0.444796	-1.65094	-1.13541	-1.61508	-1.1883	-0.538328	0.251116	-0.648093	-0.703611	0.55922	0.514029	-0.260778	0.456525	-1.29183	-1.44461	-0.675108	-0.612059	-0.835175
	94	-1.08025	-1.01638	-0.974233	-1.13975	-1.44674	-0.652566	-0.680348	-1.24516	-0.776738	-0.38939	-0.782941	-1.1883	-0.538328	-0.531309	-1.4343	-0.703611	0.55922	1.29631	-0.260778	0.456525	-0.554352	-0.673456	-0.675108	-0.612059	-0.650247
	95	0.451507	0.57541	-1.70614	1.04385	0.930143	-0.652566	-2.35854	-2.04552	-1.65094	0.356626	0.0491974	-1.1883	-2.11992	1.03354	-0.648093	0.892319	0.55922	0.514029	1.25276	1.31179	0.920597	0.86885	0.100938	-0.612059	-0.966175
	96	0.451507	0.57541	0.489589	1.04385	0.137849	0.148926	0.158748	1.15593	0.971661	0.356626	0.0491974	1.17499	1.04326	0.251116	0.92433	0.892319	0.55922	1.29631	1.25276	0.456525	0.183123	0.86885	0.876984	0.943044	0.667729
	97	-1.08025	-1.01638	-0.242322	-1.13975	-1.44674	-1.45406	-1.51944	-1.24516	-0.776738	-1.13541	-0.782941	-0.400536	-0.538328	-1.31373	-1.4343	-0.703611	0.55922	-0.268247	-0.260778	0.456525	-1.29183	-1.44461	-1.45115	-1.38961	-0.284181
	98	1.21739	0.57541	1.2215	1.04385	0.930143	0.950417	0.997844	1.15593	0.971661	1.10264	0.0491974	1.17499	1.04326	0.251116	0.138118	0.892319	0.55922	0.514029	-0.260778	0.456525	0.920597	0.0976968	0.100938	0.943044	0.52307
	99	-0.314373	-0.220484	-0.242322	-0.411883	-1.44674	-0.652566	-0.680348	-1.24516	-1.65094	-0.38939	-0.782941	-0.400536	-0.538328	-1.31373	-1.4343	-0.703611	0.55922	0.514029	1.25276	1.31179	-0.554352	-0.673456	-0.675108	-1.38961	-1.24405
	100	0.451507	0.57541	0.489589	0.315982	0.930143	0.950417	0.158748	1.15593	0.0974614	0.356626	0.881335	1.17499	1.04326	1.03354	0.92433	0.892319	0.55922	-1.05052	-1.01755	-0.398737	0.183123	0.86885	0.100938	0.165492	-0.468149
	101	-1.08025	-0.220484	-0.974233	-1.13975	-0.654446	-0.652566	0.158748	-1.24516	-0.776738	-1.13541	-0.782941	-1.1883	-0.538328	-1.31373	-0.648093	-0.703611	-0.191479	0.514029	-0.260778	0.456525	-1.29183	-1.44461	-0.675108	-0.612059	-0.511444
	102	-0.314373	-1.01638	-0.242322	-1.13975	-1.44674	-1.45406	-1.51944	-0.444796	0.0974614	-1.13541	-0.782941	-0.400536	-0.538328	-1.31373	-1.4343	-0.703611	0.55922	-0.268247	-0.260778	-1.254	-2.0293	-2.21576	-1.45115	-0.612059	0.713598
	103	1.21739	-0.220484	-1.70614	-0.411883	-2.23904	-0.652566	-1.51944	0.355567	0.0974614	-0.38939	0.0491974	-1.1883	1.04326	1.03354	0.138118	0.892319	0.55922	-0.268247	-0.260778	0.456525	0.920597	0.86885	0.876984	-2.16716	-0.137858
	104	-0.314373	0.57541	0.489589	-0.411883	0.137849	0.148926	0.158748	-0.444796	0.0974614	-0.38939	-0.782941	-1.1883	-1.32912	0.251116	0.138118	-0.703611	0.55922	-0.268247	0.49599	-0.398737	-0.554352	-0.673456	0.100938	0.165492	0.215403
	105	-1.08025	-1.01638	-0.242322	-0.411883	-1.44674	-0.652566	-1.51944	-1.24516	0.0974614	-0.38939	-1.61508	-1.1883	-2.11992	1.03354	-2.22052	-0.703611	0.55922	-0.268247	0.49599	0.456525	-1.29183	-1.44461	0.876984	-0.612059	-0.364029
	106	-0.314373	-1.01638	-0.242322	-0.411883	-0.654446	-0.652566	-0.680348	-0.444796	-0.776738	-1.13541	-1.61508	-0.400536	-0.538328	-0.531309	-0.648093	-0.703611	-0.191479	0.514029	-0.260778	0.456525	-0.554352	-0.673456	-0.675108	-0.612059	-0.504446
	107	-1.08025	-1.01638	-0.242322	-0.411883	-1.44674	-0.652566	-0.680348	-2.04552	-0.776738	-1.13541	-1.61508	-1.97606	-1.32912	-0.531309	-0.648093	-0.703611	1.30992	0.514029	1.25276	0.456525	-2.0293	-1.44461	-0.675108	-0.612059	-1.19365
	108	1.21739	1.3713	-1.70614	-0.411883	0.930143	-0.652566	0.997844	-1.24516	0.0974614	-1.13541	0.881335	-1.97606	-1.32912	1.03354	-2.22052	0.892319	0.55922	-0.268247	0.49599	0.456525	-1.29183	-2.21576	0.100938	0.943044	-0.266409
	109	0.451507	-0.220484	-0.242322	0.315982	0.930143	0.950417	0.158748	0.355567	0.0974614	0.356626	0.881335	1.17499	1.04326	0.251116	0.92433	0.892319	1.30992	0.514029	0.49599	0.456525	0.183123	0.86885	0.876984	0.943044	0.514422
	110	0.451507	0.57541	1.2215	0.315982	0.930143	0.950417	0.997844	1.15593	0.0974614	0.356626	0.0491974	1.17499	1.04326	1.03354	0.138118	0.892319	-0.191479	0.514029	0.49599	0.456525	0.183123	0.86885	0.876984	0.943044	0.289181
	111	-1.08025	-1.01638	1.2215	-0.411883	-0.654446	-0.652566	0.997844	-1.24516	-2.52514	-0.38939	0.881335	-1.1883	-0.538328	0.251116	-2.22052	-0.703611	-1.69288	-1.05052	-0.260778	-0.398737	0.183123	-1.44461	0.100938	0.165492	0.71846
	112	0.451507	1.3713	1.2215	1.04385	0.930143	0.950417	0.158748	1.15593	0.971661	1.10264	0.881335	1.17499	1.04326	1.03354	0.138118	0.892319	-1.69288	-1.05052	-1.77432	-2.10926	0.920597	0.0976968	0.100938	0.165492	-2.78826
	113	1.21739	-1.01638	-0.242322	1.04385	0.930143	-1.45406	-0.680348	-1.24516	-0.776738	-1.13541	-1.61508	0.387229	1.04326	-0.531309	-2.22052	-1.50158	-0.191479	-1.05052	-0.260778	-1.254	0.920597	0.86885	-0.675108	-0.612059	1.17821
	114	-1.84613	-1.81227	-0.974233	-1.13975	-1.44674	-0.652566	-0.680348	-1.24516	0.0974614	-0.38939	-0.782941	-0.400536	-1.32912	-1.31373	-2.22052	-1.50158	0.55922	-1.05052	-1.77432	-1.254	-1.29183	-2.21576	-1.45115	-2.16716	0.629726
	115	0.451507	-1.81227	0.489589	-1.13975	-0.654446	0.148926	0.997844	1.15593	-1.65094	-1.13541	0.881335	0.387229	1.04326	1.03354	0.138118	-0.703611	0.55922	0.514029	0.49599	0.456525	-2.0293	0.86885	-0.675108	0.165492	-0.231198
	116	-1.08025	-1.01638	-0.242322	-1.13975	-0.654446	-1.45406	-1.51944	-0.444796	-1.65094	-0.38939	-1.61508	-1.1883	-0.538328	-1.31373	-1.4343	-0.703611	-1.69288	-1.05052	-0.260778	-1.254	-1.29183	-0.673456	-1.45115	-0.612059	2.05876
	117	-1.84613	1.3713	0.489589	-1.13975	-1.44674	-1.45406	0.997844	-1.24516	-0.776738	-1.88142	0.0491974	1.17499	-2.11992	0.251116	0.138118	-1.50158	1.30992	1.29631	1.25276	0.456525	0.920597	-1.44461	0.876984	-0.612059	-0.332587
	118	-0.314373	-0.220484	-0.242322	-1.13975	-0.654446	-0.652566	-1.51944	-0.444796	0.0974614	-1.13541	-1.61508	-1.1883	0.252467	0.251116	-0.648093	-0.703611	1.30992	0.514029	1.25276	0.456525	-0.554352	-0.673456	0.100938	-0.612059	-0.831634
	119	-1.08025	-1.01638	-0.974233	-0.411883	-1.44674	-1.45406	-0.680348	-0.444796	0.0974614	0.356626	-0.782941	0.387229	-0.538328	-0.531309	-1.4343	-0.703611	-0.191479	-1.05052	-0.260778	-0.398737	-0.554352	-0.673456	-1.45115	-1.38961	-0.00754471
	120	-1.08025	-1.81227	-1.70614	-1.86761	-1.44674	-2.25555	-2.35854	-0.444796	-1.65094	0.356626	-0.782941	-1.1883	-1.32912	-1.31373	-2.22052	-1.50158	-0.191479	0.514029	-0.260778	0.456525	-2.0293	-2.21576	-1.45115	-2.16716	-0.421539
	121	-1.84613	0.57541	1.2215	0.315982	0.930143	0.148926	-1.51944	-1.24516	-1.65094	0.356626	0.881335	0.387229	1.04326	-2.09616	0.138118	-2.29954	-1.69288	-1.05052	-1.77432	-2.10926	0.920597	-2.21576	0.100938	-1.38961	-0.0514352
	122	-1.08025	-1.01638	-0.974233	-1.13975	-1.44674	-1.45406	-0.680348	-1.24516	0.0974614	-1.13541	-1.61508	-0.400536	-0.538328	-1.31373	-1.4343	-0.703611	-1.69288	-0.268247	-1.77432	-2.10926	-1.29183	-1.44461	-1.45115	-1.38961	1.90082
	123	-1.84613	-1.81227	-1.70614	-1.13975	-1.44674	-1.45406	-2.35854	-1.24516	0.0974614	-0.38939	-0.782941	-1.1883	-1.32912	-2.09616	-1.4343	-1.50158	0.55922	0.514029	0.49599	0.456525	-2.0293	-1.44461	-2.2272	-1.38961	-0.399619
	124	-1.08025	-0.220484	-0.974233	-1.13975	-1.44674	-1.45406	-1.51944	-1.24516	0.0974614	-1.13541	-0.782941	-1.1883	-0.538328	-1.31373	-0.648093	-1.50158	0.55922	0.514029	1.25276	0.456525	-0.554352	-0.673456	-1.45115	-1.38961	-0.597481
	125	-1.84613	-1.81227	-1.70614	-1.13975	-1.44674	-1.45406	-1.51944	-2.04552	0.0974614	-1.88142	-1.61508	-1.97606	-1.32912	-2.09616	-0.648093	-1.50158	0.55922	0.514029	-0.260778	-0.398737	-2.0293	-2.21576	-1.45115	-1.38961	0.299638
	126	0.451507	-0.220484	1.2215	1.04385	0.930143	0.950417	0.997844	0.355567	0.971661	1.10264	0.881335	1.17499	1.04326	1.03354	0.92433	0.892319	-1.69288	-1.05052	-0.260778	-0.398737	0.920597	0.0976968	0.100938	0.165492	-0.906257
	127	-1.08025	-0.220484	-0.974233	-1.13975	-1.44674	-1.45406	-0.680348	-1.24516	0.0974614	-0.38939	-1.61508	-1.1883	-0.538328	-0.531309	-1.4343	-0.703611	-1.69288	-1.8328	-1.77432	-2.10926	-1.29183	-0.673456	-1.45115	-1.38961	2.32715
	128	-0.314373	-0.220484	-0.242322	-1.13975	-0.654446	-0.652566	-0.680348	-0.444796	-1.65094	-1.88142	-1.61508	-0.400536	-1.32912	-1.31373	-0.648093	-0.703611	1.30992	0.514029	1.25276	0.456525	-2.0293	-2.21576	-2.2272	-2.16716	-1.15867
	129	-1.08025	-1.01638	-0.242322	-0.411883	-0.654446	-0.652566	-0.680348	-0.444796	0.0974614	-1.88142	-2.44722	-1.97606	-1.32912	-1.31373	-1.4343	-1.50158	0.55922	0.514029	-0.260778	0.456525	-1.29183	-1.44461	-2.2272	-1.38961	-0.954771
	130	-0.314373	-1.01638	-1.70614	-0.411883	0.930143	0.950417	0.997844	0.355567	-2.52514	0.356626	-2.44722	-1.1883	1.04326	0.251116	0.92433	0.892319	1.30992	1.29631	0.49599	1.31179	-0.554352	0.86885	-0.675108	0.943044	-2.57081
	131	-0.314373	-0.220484	-0.974233	-0.411883	0.930143	0.950417	0.997844	0.355567	0.971661	1.10264	0.881335	-0.400536	0.252467	0.251116	0.92433	0.892319	1.30992	1.29631	0.49599	0.456525	0.920597	0.86885	0.876984	0.943044	0.618557
	132	1.21739	-0.220484	-0.974233	-0.411883	0.930143	0.950417	-0.680348	-1.24516	-1.65094	1.10264	0.881335	-1.1883	-1.32912	0.251116	0.92433	0.892319	1.30992	0.514029	0.49599	1.31179	0.920597	0.86885	-1.45115	0.943044	-0.340095
	133	-1.08025	-1.01638	0.489589	1.04385	-0.654446	-0.652566	0.158748	0.355567	0.0974614	-1.13541	0.881335	1.17499	-0.538328	1.03354	0.92433	0.094354	-0.942178	-0.268247	-1.01755	-0.398737	-0.554352	0.0976968	-1.45115	-2.16716	-0.172538
	134	-1.08025	-1.01638	-0.242322	-1.13975	-0.654446	-0.652566	-1.51944	-1.24516	0.0974614	-1.13541	-1.61508	-0.400536	0.252467	-0.531309	-0.648093	0.094354	-0.942178	-1.8328	-1.77432	-1.254	-0.554352	-0.673456	0.100938	0.165492	1.55799
	135	-0.314373	-0.220484	-0.242322	0.315982	0.930143	0.950417	0.997844	1.15593	0.971661	1.10264	0.0491974	0.387229	0.252467	0.251116	0.138118	0.892319	-1.69288	-0.268247	-1.77432	-0.398737	0.183123	0.86885	0.100938	-0.612059	-0.506239
	136	-1.08025	-1.01638	-1.70614	-1.86761	0.930143	0.950417	0.997844	-2.04552	0.0974614	-1.13541	0.0491974	-1.1883	-1.32912	-0.531309	0.92433	-0.703611	-0.942178	-1.05052	-1.01755	-1.254	-0.554352	0.86885	0.876984	0.943044	0.996313
	137	-0.314373	-0.220484	0.489589	1.04385	0.930143	0.950417	0.997844	0.355567	0.971661	0.356626	0.881335	-0.400536	-0.538328	-0.531309	0.92433	0.892319	-1.69288	-1.8328	-1.01755	-1.254	0.920597	0.0976968	0.876984	0.943044	-0.835446
	138	-1.84613	1.3713	1.2215	1.04385	0.930143	0.148926	-1.51944	0.355567	0.971661	-1.88142	-2.44722	-1.1883	-2.11992	-1.31373	0.92433	0.892319	0.55922	0.514029	-0.260778	0.456525	0.920597	-1.44461	0.876984	0.165492	-0.698288
	139	-1.84613	0.57541	0.489589	-1.13975	-2.23904	0.950417	0.997844	0.355567	-0.776738	-0.38939	0.881335	-0.400536	1.04326	1.03354	-0.648093	0.892319	0.55922	1.29631	-0.260778	0.456525	-2.0293	0.0976968	0.876984	-1.38961	-0.132651
	140	-0.314373	-0.220484	0.489589	1.04385	0.930143	0.950417	0.997844	0.355567	0.971661	-0.38939	0.881335	1.17499	1.04326	0.251116	0.92433	0.094354	-1.69288	-1.8328	-1.01755	-0.398737	0.183123	0.86885	0.876984	0.943044	-0.78339
	141	-0.314373	-1.81227	-0.242322	1.04385	-0.654446	0.950417	0.997844	0.355567	-1.65094	1.10264	-1.61508	0.387229	1.04326	0.251116	0.92433	0.892319	0.55922	1.29631	1.25276	0.456525	0.183123	-2.21576	-1.45115	0.943044	-0.388503
	142	-1.08025	-0.220484	-1.70614	-0.411883	0.930143	0.950417	0.997844	-2.04552	0.0974614	-1.88142	0.881335	-0.400536	-2.11992	-1.31373	-0.648093	-0.703611	0.55922	1.29631	1.25276	0.456525	-0.554352	0.86885	0.876984	0.165492	-0.332806
	143	1.21739	0.57541	0.489589	-1.86761	-1.44674	-0.652566	0.158748	0.355567	0.971661	0.356626	-1.61508	0.387229	-0.538328	-0.531309	0.92433	-1.50158	0.55922	0.514029	-0.260778	0.456525	-2.0293	-1.44461	0.876984	0.943044	0.0301999
	144	1.21739	1.3713	0.489589	1.04385	0.930143	0.950417	0.997844	1.15593	0.971661	1.10264	0.881335	1.17499	1.04326	1.03354	0.92433	0.892319	0.55922	-0.268247	0.49599	-0.398737	0.920597	0.86885	0.876984	0.943044	-0.344747
	145	-1.84613	-1.01638	-1.70614	-1.13975	-0.654446	-0.652566	-0.680348	-1.24516	-1.65094	-0.38939	-0.782941	-1.1883	-1.32912	-1.31373	-1.4343	-1.50158	0.55922	0.514029	1.25276	0.456525	-1.29183	-1.44461	-1.45115	-0.612059	-0.772073
	146	0.451507	1.3713	1.2215	1.04385	0.930143	0.950417	0.997844	1.15593	0.971661	1.10264	0.881335	1.17499	1.04326	0.251116	0.92433	0.892319	1.30992	0.514029	-0.260778	0.456525	0.920597	0.86885	0.876984	0.943044	0.726432
	147	-1.08025	-1.01638	-0.242322	0.315982	0.137849	0.148926	0.158748	-0.444796	0.0974614	1.10264	0.881335	0.387229	1.04326	1.03354	0.92433	0.892319	-0.191479	-0.268247	-0.260778	-1.254	-0.554352	0.0976968	0.876984	-0.612059	-0.808317
	148	-1.08025	-1.01638	-1.70614	-0.411883	0.930143	0.950417	0.997844	-2.04552	0.0974614	-1.88142	0.0491974	-1.1883	1.04326	-0.531309	0.92433	-0.703611	0.55922	-0.268247	-0.260778	0.456525	-0.554352	0.86885	0.876984	0.165492	-0.282288
	149	-0.314373	-0.220484	1.2215	-1.13975	0.930143	-1.45406	0.997844	0.355567	-0.776738	-1.88142	0.0491974	-1.1883	1.04326	0.251116	0.92433	-2.29954	-0.942178	-1.8328	-1.77432	-0.398737	-1.29183	-2.21576	-1.45115	0.943044	1.17552
	150	-0.314373	-0.220484	0.489589	1.04385	0.930143	0.950417	0.997844	0.355567	0.971661	1.10264	0.881335	1.17499	1.04326	0.251116	0.92433	0.892319	-0.942178	-1.8328	-1.77432	-1.254	-0.554352	0.86885	-0.675108	0.165492	-2.09007
	151	-1.08025	-1.01638	0.489589	-0.411883	0.930143	0.950417	0.997844	0.355567	0.0974614	0.356626	0.881335	0.387229	-0.538328	-0.531309	0.92433	0.892319	0.55922	0.514029	0.49599	0.456525	-0.554352	0.0976968	0.876984	0.943044	0.314204
	152	1.21739	1.3713	0.489589	1.04385	0.930143	0.950417	0.997844	1.15593	0.971661	1.10264	0.881335	1.17499	-0.538328	1.03354	0.92433	0.892319	-0.191479	0.514029	0.49599	0.456525	0.920597	0.0976968	-0.675108	0.165492	0.657742
	153	-0.314373	-0.220484	1.2215	1.04385	0.930143	0.950417	0.997844	0.355567	0.971661	0.356626	0.881335	1.17499	1.04326	1.03354	0.92433	0.892319	0.55922	-0.268247	-0.260778	0.456525	0.920597	0.86885	0.876984	0.943044	0.342717
	154	-1.08025	-1.01638	-1.70614	-1.13975	-0.654446	-1.45406	0.158748	-1.24516	-1.65094	1.10264	0.881335	0.387229	-0.538328	-0.531309	0.92433	-0.703611	-0.191479	-1.05052	-1.01755	-0.398737	-0.554352	0.0976968	0.876984	-1.38961	-0.159457
	155	-0.314373	-0.220484	1.2215	1.04385	0.930143	0.950417	0.158748	0.355567	0.971661	0.356626	0.881335	1.17499	-0.538328	0.251116	0.92433	0.892319	1.30992	1.29631	1.25276	1.31179	0.920597	0.0976968	0.876984	0.943044	1.63513
	156	1.21739	0.57541	0.489589	1.04385	0.930143	0.950417	0.997844	0.355567	0.971661	1.10264	0.881335	1.17499	1.04326	1.03354	0.92433	0.094354	0.55922	0.514029	1.25276	0.456525	0.920597	0.86885	0.876984	0.165492	0.828077
	157	1.21739	1.3713	1.2215	1.04385	0.930143	0.950417	0.997844	1.15593	0.971661	1.10264	0.881335	1.17499	1.04326	1.03354	0.92433	0.892319	-0.191479	-1.05052	-1.01755	-0.398737	0.920597	0.86885	0.876984	0.943044	-0.837567
	158	1.21739	0.57541	0.489589	1.04385	0.930143	0.950417	0.997844	1.15593	0.971661	1.10264	0.881335	1.17499	1.04326	1.03354	0.92433	0.892319	-0.942178	-0.268247	-1.01755	-1.254	0.920597	0.86885	0.876984	0.943044	-1.53576
	159	1.21739	1.3713	0.489589	1.04385	0.930143	0.950417	0.997844	1.15593	0.971661	1.10264	0.881335	1.17499	1.04326	1.03354	0.92433	0.892319	0.55922	0.514029	0.49599	1.31179	0.920597	0.86885	0.876984	0.165492	1.58776
	160	-0.314373	1.3713	1.2215	0.315982	-0.654446	0.148926	0.158748	0.355567	-1.65094	1.10264	0.881335	-1.1883	-0.538328	-0.531309	0.92433	0.892319	-0.191479	-0.268247	-1.01755	-0.398737	-2.0293	0.0976968	0.876984	0.943044	0.144083
	161	-1.08025	-1.01638	-1.70614	-0.411883	0.930143	0.950417	0.158748	0.355567	0.971661	1.10264	0.0491974	1.17499	-0.538328	-0.531309	0.92433	0.892319	0.55922	0.514029	-0.260778	0.456525	0.920597	0.0976968	0.876984	0.943044	0.52307
	162	-0.314373	-0.220484	0.489589	-0.411883	0.930143	0.950417	0.997844	0.355567	0.0974614	0.356626	0.881335	0.387229	1.04326	0.251116	-0.648093	0.892319	0.55922	1.29631	1.25276	1.31179	-0.554352	0.0976968	0.100938	0.943044	0.802402
	163	-1.08025	-1.01638	-0.242322	1.04385	0.930143	0.148926	0.158748	0.355567	0.971661	0.356626	0.881335	1.17499	1.04326	0.251116	0.92433	0.892319	0.55922	1.29631	1.25276	0.456525	0.920597	0.0976968	0.876984	0.165492	0.871973
	164	-0.314373	-0.220484	0.489589	1.04385	0.930143	0.950417	0.158748	0.355567	0.971661	1.10264	0.0491974	1.17499	1.04326	-0.531309	0.138118	0.892319	0.55922	1.29631	0.49599	0.456525	0.920597	0.86885	0.876984	0.943044	0.782675
	165	-1.08025	-1.01638	-1.70614	-0.411883	0.930143	0.950417	0.997844	-2.04552	0.0974614	-1.88142	-0.782941	-1.1883	1.04326	0.251116	-0.648093	-2.29954	0.55922	0.514029	1.25276	0.456525	0.920597	0.86885	0.100938	-2.16716	-0.743818
	166	0.451507	-0.220484	0.489589	1.04385	0.930143	0.148926	0.158748	-0.444796	0.0974614	1.10264	0.881335	0.387229	1.04326	0.251116	0.92433	0.892319	0.55922	0.514029	1.25276	0.456525	0.183123	0.86885	0.876984	0.943044	0.498279
	167	0.451507	0.57541	-0.242322	1.04385	0.930143	0.950417	0.158748	-0.444796	0.0974614	-1.13541	-0.782941	0.387229	-0.538328	0.251116	0.92433	0.892319	0.55922	0.514029	1.25276	0.456525	0.183123	0.86885	0.876984	0.943044	-0.258815
	168	-1.08025	-1.01638	-1.70614	0.315982	-0.654446	-0.652566	-0.680348	-0.444796	0.0974614	-1.88142	0.0491974	-0.400536	1.04326	-0.531309	0.92433	0.094354	0.55922	-0.268247	-0.260778	0.456525	0.183123	0.0976968	0.876984	-1.38961	-0.198725
	169	1.21739	1.3713	-0.242322	0.315982	-0.654446	0.950417	0.997844	-2.04552	0.0974614	1.10264	-1.61508	-1.1883	-0.538328	-2.09616	0.92433	0.892319	1.30992	0.514029	1.25276	0.456525	-0.554352	-1.44461	-0.675108	0.165492	-0.349738
	170	1.21739	1.3713	0.489589	1.04385	0.930143	0.950417	0.997844	0.355567	0.971661	1.10264	0.881335	0.387229	1.04326	1.03354	0.92433	0.892319	0.55922	-0.268247	0.49599	0.456525	0.920597	0.86885	0.876984	0.943044	0.403208
	171	1.21739	0.57541	0.489589	1.04385	0.930143	0.950417	0.997844	0.355567	0.971661	1.10264	0.881335	1.17499	1.04326	1.03354	0.138118	0.094354	1.30992	0.514029	0.49599	0.456525	0.920597	0.86885	0.876984	0.165492	0.817092
	172	-0.314373	-0.220484	1.2215	1.04385	0.930143	0.950417	0.997844	0.355567	0.971661	0.356626	0.881335	1.17499	-0.538328	0.251116	-0.648093	0.892319	-0.191479	0.514029	0.49599	0.456525	-0.554352	0.0976968	-0.675108	0.943044	0.541964
	173	1.21739	0.57541	0.489589	1.04385	0.930143	0.950417	0.997844	0.355567	0.971661	1.10264	0.881335	0.387229	1.04326	1.03354	0.92433	0.094354	-1.69288	-1.05052	-0.260778	-0.398737	0.920597	0.86885	0.876984	0.943044	-0.715538
	174	1.21739	1.3713	1.2215	1.04385	0.930143	0.950417	0.997844	1.15593	0.971661	1.10264	0.881335	1.17499	1.04326	1.03354	0.92433	0.892319	-1.69288	-1.05052	-1.77432	-1.254	0.920597	0.86885	0.876984	0.165492	-1.93792
	175	-0.314373	-1.01638	-1.70614	-0.411883	0.930143	0.950417	0.997844	-0.444796	0.971661	0.356626	0.881335	1.17499	1.04326	1.03354	0.92433	0.892319	-0.191479	-1.05052	-0.260778	0.456525	0.920597	0.86885	0.876984	0.943044	0.0871028
	176	-0.314373	-0.220484	1.2215	1.04385	0.930143	0.950417	0.997844	0.355567	0.971661	0.356626	0.881335	0.387229	1.04326	-0.531309	0.92433	0.892319	-1.69288	-1.05052	-1.77432	-1.254	0.920597	0.0976968	0.876984	-0.612059	-1.18311
	177	1.21739	1.3713	1.2215	1.04385	0.930143	0.950417	0.997844	0.355567	0.971661	0.356626	0.881335	1.17499	-0.538328	1.03354	0.92433	0.892319	-0.942178	-1.8328	-1.77432	0.456525	0.920597	0.0976968	0.876984	0.943044	-0.317301
	178	-1.84613	0.57541	1.2215	1.04385	-2.23904	-2.25555	0.997844	0.355567	0.971661	-1.13541	0.881335	-1.1883	0.252467	-0.531309	-0.648093	0.892319	0.55922	1.29631	1.25276	-0.398737	0.920597	-1.44461	-0.675108	-1.38961	-0.0193307
	179	-1.08025	-1.01638	-1.70614	-0.411883	0.930143	0.950417	0.997844	-2.04552	-1.65094	-1.88142	0.0491974	-1.1883	-1.32912	-0.531309	0.92433	-0.703611	-1.69288	-1.05052	-1.77432	-1.254	0.920597	0.86885	0.876984	-0.612059	2.20775
	180	1.21739	1.3713	1.2215	1.04385	-1.44674	-1.45406	-0.680348	0.355567	0.0974614	0.356626	0.881335	0.387229	1.04326	0.251116	0.92433	0.892319	1.30992	0.514029	1.25276	0.456525	0.183123	0.0976968	0.876984	-0.612059	0.385108
	181	1.21739	1.3713	0.489589	1.04385	-1.44674	-0.652566	-0.680348	-0.444796	0.0974614	-1.13541	0.0491974	0.387229	1.04326	0.251116	0.92433	-0.703611	-0.191479	-1.05052	-0.260778	-0.398737	0.920597	0.86885	0.876984	0.943044	0.116859
	182	-1.08025	-1.01638	0.489589	-0.411883	-1.44674	-2.25555	0.158748	0.355567	0.971661	-0.38939	0.0491974	0.387229	1.04326	-1.31373	0.92433	0.892319	-0.191479	0.514029	-0.260778	0.456525	0.920597	0.0976968	0.876984	0.943044	0.144756
	183	-0.314373	-0.220484	-0.974233	-0.411883	0.137849	-0.652566	-2.35854	1.15593	0.0974614	0.356626	0.881335	0.387229	-1.32912	1.03354	0.92433	0.892319	-0.191479	-1.05052	-0.260778	-0.398737	0.183123	0.86885	0.876984	0.943044	-0.303658
	184	1.21739	0.57541	0.489589	1.04385	0.930143	0.950417	0.997844	1.15593	0.971661	1.10264	0.881335	1.17499	1.04326	1.03354	0.92433	0.094354	-0.942178	-1.8328	-1.01755	-1.254	0.920597	0.86885	0.876984	0.165492	-1.99941
	185	1.21739	1.3713	0.489589	1.04385	0.930143	0.950417	0.997844	1.15593	0.971661	1.10264	0.881335	1.17499	1.04326	1.03354	0.92433	0.892319	-0.942178	-1.05052	-1.77432	-1.254	0.920597	0.86885	0.876984	0.943044	-1.85824
	186	1.21739	-0.220484	-0.974233	-1.86761	0.930143	0.950417	0.158748	1.15593	0.0974614	1.10264	-1.61508	1.17499	1.04326	0.251116	-2.22052	0.094354	-0.942178	-1.05052	-0.260778	-1.254	0.920597	0.86885	0.876984	-1.38961	-0.356393
	187	1.21739	0.57541	0.489589	1.04385	0.930143	0.950417	0.997844	1.15593	0.0974614	1.10264	0.881335	1.17499	1.04326	1.03354	0.92433	0.892319	-1.69288	-0.268247	-0.260778	0.456525	0.920597	0.86885	0.876984	0.165492	0.143743
	188	1.21739	0.57541	0.489589	-1.86761	-0.654446	-0.652566	0.158748	0.355567	0.971661	1.10264	-1.61508	0.387229	-2.11992	-0.531309	0.92433	-1.50158	0.55922	0.514029	0.49599	0.456525	0.183123	0.86885	-1.45115	0.165492	0.162813
	189	1.21739	1.3713	0.489589	1.04385	0.930143	0.950417	0.997844	0.355567	0.971661	1.10264	0.881335	0.387229	1.04326	1.03354	0.92433	0.892319	-1.69288	-1.8328	-1.77432	-1.254	0.920597	0.86885	0.876984	0.943044	-1.71672
	190	1.21739	1.3713	1.2215	1.04385	0.930143	0.950417	0.997844	1.15593	0.971661	1.10264	0.881335	1.17499	1.04326	1.03354	0.92433	0.892319	1.30992	0.514029	1.25276	0.456525	0.920597	0.86885	0.876984	0.943044	0.907752
	191	1.21739	0.57541	0.489589	1.04385	0.930143	0.950417	0.997844	1.15593	0.971661	1.10264	0.881335	1.17499	1.04326	1.03354	0.92433	0.094354	-0.191479	0.514029	-0.260778	0.456525	0.920597	0.86885	0.876984	0.943044	0.567081
	192	1.21739	1.3713	1.2215	1.04385	0.137849	0.148926	0.158748	1.15593	0.971661	1.10264	0.881335	1.17499	1.04326	1.03354	0.92433	0.892319	1.30992	1.29631	0.49599	1.31179	0.920597	0.86885	0.876984	0.943044	1.89926
	193	1.21739	0.57541	0.489589	1.04385	0.930143	0.950417	0.997844	0.355567	0.971661	0.356626	0.881335	1.17499	1.04326	1.03354	0.138118	0.094354	1.30992	1.29631	0.49599	0.456525	0.920597	0.86885	0.876984	0.943044	0.862959
	194	1.21739	1.3713	1.2215	1.04385	0.930143	0.950417	0.997844	1.15593	0.971661	1.10264	0.881335	1.17499	1.04326	1.03354	0.92433	0.892319	1.30992	0.514029	0.49599	1.31179	0.920597	0.86885	0.876984	0.943044	1.66743
	195	-0.314373	-1.01638	-0.974233	-0.411883	0.930143	0.148926	0.158748	-0.444796	0.971661	-1.13541	0.881335	-0.400536	0.252467	-0.531309	0.92433	0.892319	-0.942178	-0.268247	-1.01755	-0.398737	0.920597	0.86885	0.876984	0.943044	-0.0200783
	196	1.21739	1.3713	1.2215	1.04385	0.930143	0.950417	0.997844	1.15593	0.971661	1.10264	0.881335	1.17499	1.04326	1.03354	0.92433	0.892319	-0.942178	-1.8328	-1.77432	-1.254	0.920597	0.86885	0.876984	0.165492	-2.09007
	197	1.21739	-1.01638	0.489589	1.04385	0.930143	0.950417	-1.51944	-0.444796	0.971661	-1.13541	0.881335	-1.97606	-1.32912	-2.09616	-1.4343	-1.50158	-1.69288	-0.268247	-1.77432	-0.398737	-0.554352	-1.44461	0.876984	0.943044	0.332458
	198	1.21739	0.57541	0.489589	1.04385	0.930143	0.950417	0.997844	1.15593	0.971661	-0.38939	0.881335	-0.400536	1.04326	-0.531309	0.92433	0.892319	-0.942178	-1.05052	-1.01755	-1.254	0.920597	0.86885	0.876984	0.165492	-0.389819
	199	-0.314373	-0.220484	0.489589	1.04385	-2.23904	-1.45406	0.158748	-0.444796	0.0974614	0.356626	0.881335	1.17499	0.252467	-0.531309	0.92433	0.892319	-1.69288	-1.8328	-1.01755	-1.254	0.920597	0.86885	-0.675108	-1.38961	-1.29239
	200	0.451507	1.3713	0.489589	1.04385	-0.654446	-0.652566	-0.680348	0.355567	-0.776738	0.356626	-0.782941	-0.400536	-0.538328	0.251116	-0.648093	-0.703611	0.55922	0.514029	-0.260778	0.456525	0.920597	0.0976968	0.876984	0.943044	-0.227391
	201	-1.08025	-1.01638	-0.974233	-1.13975	-0.654446	-1.45406	-0.680348	-0.444796	-1.65094	-1.13541	-0.782941	-0.400536	-0.538328	-1.31373	-0.648093	-0.703611	0.55922	1.29631	-0.260778	0.456525	-0.554352	-1.44461	-1.45115	-0.612059	-0.796227
	202	-1.08025	-0.220484	-0.974233	-1.13975	0.137849	-0.652566	-0.680348	-1.24516	-0.776738	-1.13541	-0.782941	1.17499	0.252467	-2.09616	-0.648093	0.094354	0.55922	0.514029	1.25276	1.31179	0.920597	0.0976968	-0.675108	-1.38961	-0.523465
	203	1.21739	1.3713	1.2215	0.315982	0.137849	0.148926	0.997844	1.15593	0.0974614	1.10264	0.881335	1.17499	1.04326	0.251116	0.92433	0.892319	0.55922	1.29631	1.25276	0.456525	0.920597	0.0976968	0.876984	0.943044	0.853831
	204	0.451507	-1.01638	-0.974233	-1.13975	0.930143	-2.25555	0.158748	-2.04552	0.971661	0.356626	0.881335	-0.400536	-0.538328	-0.531309	-0.648093	0.892319	0.55922	-0.268247	-0.260778	0.456525	-2.0293	0.86885	-0.675108	0.943044	0.175591
	205	-1.08025	-1.01638	-0.974233	-1.86761	0.930143	0.950417	0.997844	1.15593	-0.776738	-1.88142	0.881335	-1.1883	-1.32912	-2.09616	-1.4343	-1.50158	0.55922	0.514029	-0.260778	0.456525	-0.554352	-1.44461	-1.45115	-1.38961	-0.453128
	206	0.451507	0.57541	0.489589	-0.411883	0.930143	0.950417	0.997844	0.355567	-0.776738	0.356626	-0.782941	1.17499	0.252467	-0.531309	0.138118	0.094354	0.55922	0.514029	1.25276	1.31179	0.183123	0.86885	0.100938	-0.612059	0.0743282
	207	1.21739	-0.220484	0.489589	-0.411883	0.930143	0.950417	-0.680348	0.355567	-0.776738	0.356626	0.0491974	1.17499	0.252467	0.251116	0.92433	-0.703611	0.55922	-1.05052	-1.01755	-0.398737	0.920597	0.0976968	0.100938	-0.612059	-0.166407
	208	-1.08025	-1.01638	-0.242322	1.04385	0.930143	0.950417	0.997844	-1.24516	-0.776738	-1.88142	0.881335	-0.400536	-0.538328	-1.31373	0.92433	0.892319	-0.191479	0.514029	-0.260778	0.456525	0.183123	0.0976968	-0.675108	-0.612059	-0.279505
	209	-1.08025	-1.01638	-1.70614	-1.86761	0.930143	0.950417	0.997844	-0.444796	0.0974614	0.356626	0.881335	-0.400536	1.04326	1.03354	-0.648093	0.892319	0.55922	-0.268247	-0.260778	-1.254	0.183123	0.0976968	-0.675108	0.943044	-0.258452
	210	1.21739	1.3713	-0.242322	-0.411883	-1.44674	-1.45406	-0.680348	0.355567	0.0974614	-0.38939	0.0491974	0.387229	0.252467	-0.531309	0.92433	0.892319	0.55922	-0.268247	-0.260778	0.456525	-0.554352	0.0976968	-0.675108	0.943044	0.0292678
	211	0.451507	-0.220484	1.2215	0.315982	0.930143	0.148926	0.997844	0.355567	0.971661	1.10264	0.0491974	-0.400536	1.04326	0.251116	0.92433	0.094354	0.55922	-0.268247	0.49599	-0.398737	0.183123	-0.673456	0.100938	0.165492	-0.126809
	212	-1.08025	-1.01638	-1.70614	0.315982	-0.654446	0.950417	-0.680348	0.355567	0.971661	-1.13541	-0.782941	-1.1883	-0.538328	-0.531309	0.138118	0.892319	0.55922	-0.268247	0.49599	0.456525	-1.29183	0.86885	0.876984	0.943044	-0.259325
	213	-1.08025	-0.220484	1.2215	1.04385	-1.44674	-0.652566	0.158748	1.15593	0.971661	0.356626	-0.782941	0.387229	1.04326	0.251116	0.138118	-1.50158	-0.191479	0.514029	-0.260778	0.456525	0.920597	0.86885	0.100938	0.943044	0.136117
	214	0.451507	1.3713	-1.70614	-0.411883	-0.654446	-1.45406	-1.51944	-1.24516	-1.65094	0.356626	-1.61508	-0.400536	-1.32912	-1.31373	-0.648093	-1.50158	1.30992	0.514029	1.25276	0.456525	-2.0293	-2.21576	-2.2272	-1.38961	-0.676774
	215	1.21739	0.57541	-0.242322	0.315982	0.137849	-1.45406	0.997844	-0.444796	-0.776738	-0.38939	0.0491974	1.17499	0.252467	0.251116	0.92433	0.892319	0.55922	-0.268247	0.49599	0.456525	0.920597	-1.44461	-1.45115	-1.38961	0.0384253
	216	1.21739	-1.01638	-0.242322	0.315982	0.930143	0.950417	-0.680348	0.355567	0.971661	1.10264	0.881335	1.17499	0.252467	1.03354	0.92433	0.892319	1.30992	0.514029	0.49599	0.456525	0.920597	0.86885	0.100938	0.943044	0.817092
	217	1.21739	1.3713	1.2215	0.315982	0.137849	0.148926	0.158748	0.355567	0.0974614	0.356626	0.0491974	1.17499	1.04326	0.251116	0.92433	0.892319	-0.191479	0.514029	0.49599	0.456525	-0.554352	0.0976968	0.876984	0.943044	0.289181
	218	1.21739	1.3713	1.2215	1.04385	0.137849	0.148926	0.158748	0.355567	0.0974614	-0.38939	0.0491974	-0.400536	-0.538328	1.03354	-0.648093	0.892319	-1.69288	-1.05052	-0.260778	-0.398737	0.183123	0.0976968	0.876984	-0.612059	0.164677
	219	1.21739	-0.220484	0.489589	1.04385	0.930143	0.148926	-0.680348	1.15593	-0.776738	0.356626	-0.782941	0.387229	-1.32912	-1.31373	0.92433	0.094354	-1.69288	-1.05052	-1.77432	-2.10926	0.920597	0.86885	-0.675108	0.165492	0.489766
	220	1.21739	-0.220484	0.489589	1.04385	0.137849	-0.652566	0.997844	1.15593	0.0974614	0.356626	0.881335	0.387229	1.04326	1.03354	0.92433	0.892319	-0.191479	-1.05052	-0.260778	-1.254	0.920597	-0.673456	0.876984	0.943044	-0.657618
	221	1.21739	1.3713	0.489589	0.315982	-1.44674	-0.652566	0.158748	0.355567	0.0974614	-0.38939	0.881335	-0.400536	1.04326	-0.531309	0.138118	0.892319	0.55922	-1.05052	-1.77432	-1.254	0.183123	-0.673456	-0.675108	0.943044	-0.0376319
	222	-0.314373	-0.220484	0.489589	1.04385	0.137849	-0.652566	-0.680348	-0.444796	0.971661	1.10264	0.881335	0.387229	1.04326	1.03354	0.138118	0.892319	0.55922	0.514029	0.49599	0.456525	0.183123	0.86885	0.876984	0.165492	0.586905
	223	-1.08025	-1.81227	-0.974233	-0.411883	-1.44674	-2.25555	-0.680348	-0.444796	-1.65094	-0.38939	-0.782941	-1.1883	-1.32912	-2.09616	-1.4343	-2.29954	-1.69288	-1.05052	-0.260778	-1.254	-0.554352	-0.673456	-0.675108	-1.38961	1.71383
	224	-0.314373	-1.01638	-0.974233	1.04385	0.137849	0.950417	0.158748	1.15593	0.971661	1.10264	-0.782941	0.387229	1.04326	1.03354	0.92433	0.892319	1.30992	1.29631	1.25276	0.456525	0.920597	0.0976968	0.100938	0.943044	0.466018
	225	-1.08025	-1.01638	-1.70614	-1.13975	0.930143	0.950417	0.997844	-1.24516	-0.776738	-0.38939	-1.61508	-0.400536	-0.538328	-0.531309	-1.4343	0.094354	1.30992	0.514029	1.25276	0.456525	0.183123	0.86885	0.876984	0.943044	-0.661267
	226	1.21739	-0.220484	0.489589	1.04385	-1.44674	-0.652566	0.997844	-0.444796	0.971661	1.10264	0.881335	0.387229	0.252467	0.251116	0.138118	0.892319	-0.191479	-1.05052	-0.260778	-0.398737	-0.554352	0.86885	0.876984	0.165492	-0.58927
	227	-0.314373	-1.01638	-1.70614	-0.411883	0.930143	0.148926	0.158748	-0.444796	-0.776738	1.10264	0.881335	1.17499	0.252467	0.251116	0.138118	-0.703611	-0.191479	0.514029	-0.260778	0.456525	0.183123	0.0976968	0.876984	0.165492	0.348844
	228	-0.314373	-0.220484	1.2215	1.04385	0.930143	0.950417	0.997844	0.355567	0.0974614	-1.13541	0.0491974	-0.400536	1.04326	1.03354	0.92433	0.892319	-1.69288	-1.05052	-1.77432	-2.10926	-0.554352	0.0976968	-0.675108	0.943044	0.979065
	229	0.451507	-0.220484	-0.242322	1.04385	0.137849	0.950417	0.158748	0.355567	0.0974614	0.356626	0.881335	0.387229	-0.538328	1.03354	0.92433	0.892319	-1.69288	-0.268247	-1.77432	-2.10926	0.920597	0.86885	0.876984	0.943044	-1.05689
	230	1.21739	1.3713	1.2215	1.04385	0.930143	0.950417	0.997844	0.355567	0.971661	1.10264	0.0491974	1.17499	-0.538328	1.03354	0.92433	0.892319	0.55922	0.514029	0.49599	0.456525	-0.554352	-1.44461	-2.2272	-2.16716	0.596053
	231	1.21739	1.3713	0.489589	1.04385	0.137849	0.950417	0.997844	0.355567	-0.776738	0.356626	-0.782941	0.387229	0.252467	-0.531309	-0.648093	0.094354	0.55922	0.514029	1.25276	0.456525	0.920597	0.86885	0.876984	0.943044	-0.126605
	232	0.451507	-0.220484	-0.242322	0.315982	0.930143	0.148926	0.997844	1.15593	0.971661	1.10264	0.881335	0.387229	-1.32912	-0.531309	-0.648093	-2.29954	0.55922	0.514029	-0.260778	-0.398737	0.183123	0.86885	0.100938	0.943044	-0.15874
	233	1.21739	0.57541	1.2215	0.315982	-1.44674	0.950417	0.997844	-2.04552	-1.65094	1.10264	0.881335	-1.1883	-0.538328	-0.531309	-0.648093	-0.703611	-1.69288	-1.05052	-0.260778	-0.398737	-0.554352	-0.673456	-1.45115	0.943044	0.208091
	234	-1.08025	-0.220484	-0.974233	-1.86761	-0.654446	-1.45406	-0.680348	-1.24516	-0.776738	0.356626	-1.61508	0.387229	-0.538328	-0.531309	-0.648093	-1.50158	-1.69288	-1.8328	-1.77432	-2.10926	-1.29183	0.0976968	-1.45115	-1.38961	1.12057
	235	-0.314373	-1.01638	0.489589	-1.13975	-0.654446	-1.45406	-1.51944	-0.444796	-0.776738	-1.88142	-0.782941	-1.1883	-2.11992	-1.31373	-0.648093	-1.50158	1.30992	0.514029	1.25276	0.456525	-2.0293	0.0976968	-1.45115	-0.612059	-0.993828
	236	-1.08025	-1.01638	-0.242322	-1.13975	-1.44674	-2.25555	-1.51944	-0.444796	-0.776738	0.356626	0.0491974	-0.400536	-0.538328	-0.531309	0.138118	-0.703611	0.55922	0.514029	-0.260778	0.456525	-1.29183	-2.21576	-0.675108	-2.16716	-0.103704
	237	0.451507	1.3713	1.2215	0.315982	0.137849	0.950417	0.997844	-0.444796	-0.776738	-1.13541	-0.782941	-1.1883	-0.538328	-2.09616	-1.4343	-0.703611	1.30992	1.29631	0.49599	1.31179	-2.0293	-1.44461	-2.2272	-1.38961	-1.76964
	238	-1.84613	-1.01638	-0.974233	-0.411883	-1.44674	-1.45406	-0.680348	-1.24516	-0.776738	-1.13541	0.0491974	0.387229	-1.32912	-2.09616	-2.22052	-0.703611	1.30992	1.29631	0.49599	0.456525	0.183123	-0.673456	-1.45115	-0.612059	-0.33406
	239	-0.314373	-1.01638	-0.974233	-1.13975	0.930143	0.148926	0.997844	-1.24516	-1.65094	-1.13541	-0.782941	-1.1883	-1.32912	-1.31373	-0.648093	-1.50158	1.30992	0.514029	0.49599	1.31179	-0.554352	-0.673456	0.876984	0.943044	-1.87628
	240	-1.08025	-1.01638	-1.70614	-0.411883	0.930143	0.950417	0.997844	-0.444796	0.971661	0.356626	0.881335	-0.400536	1.04326	-0.531309	-1.4343	0.892319	-0.942178	-0.268247	-1.01755	-0.398737	0.183123	0.86885	-0.675108	-0.612059	-0.270475
	241	1.21739	0.57541	-0.242322	-0.411883	0.137849	0.950417	0.158748	-0.444796	-0.776738	-0.38939	-0.782941	0.387229	1.04326	0.251116	0.138118	0.892319	-0.942178	-1.8328	-1.77432	-1.254	0.183123	-0.673456	0.876984	0.943044	0.747972
	242	0.451507	-0.220484	1.2215	0.315982	0.930143	0.950417	0.997844	0.355567	0.971661	1.10264	0.0491974	1.17499	-0.538328	0.251116	0.138118	0.892319	-1.69288	-0.268247	-1.77432	-0.398737	0.920597	0.86885	0.100938	0.943044	-0.686473
	243	-0.314373	-0.220484	-0.242322	-1.13975	0.930143	-0.652566	0.158748	-0.444796	-0.776738	-1.13541	0.881335	-0.400536	1.04326	1.03354	0.138118	-1.50158	-0.942178	-1.05052	-1.01755	-1.254	-1.29183	0.0976968	-0.675108	0.943044	0.629887
	244	-0.314373	-0.220484	-0.974233	-0.411883	-1.44674	-0.652566	-1.51944	0.355567	-0.776738	-0.38939	-0.782941	-1.1883	-0.538328	-2.09616	0.138118	-0.703611	-1.69288	-1.8328	-1.01755	-1.254	-1.29183	-0.673456	-1.45115	-0.612059	1.61253
	245	1.21739	1.3713	1.2215	1.04385	0.137849	0.950417	0.158748	0.355567	0.0974614	0.356626	-0.782941	-0.400536	1.04326	0.251116	0.92433	0.892319	0.55922	0.514029	-0.260778	0.456525	0.920597	0.86885	0.876984	0.943044	-0.102597
	246	0.451507	0.57541	1.2215	1.04385	0.930143	0.950417	0.158748	0.355567	0.971661	0.356626	0.881335	1.17499	-0.538328	-0.531309	0.92433	0.892319	0.55922	1.29631	-0.260778	0.456525	0.183123	0.86885	0.100938	0.943044	0.723183
	247	-0.314373	-1.01638	-0.242322	-1.13975	0.930143	0.950417	0.997844	0.355567	-0.776738	-0.38939	0.0491974	0.387229	1.04326	0.251116	0.92433	0.892319	-1.69288	-1.8328	-1.01755	-0.398737	0.183123	-0.673456	0.876984	0.165492	0.20463
	248	-1.08025	-1.01638	-1.70614	-1.13975	0.930143	0.950417	0.997844	-2.04552	-1.65094	-1.13541	-1.61508	-1.1883	-0.538328	-0.531309	0.138118	0.094354	0.55922	1.29631	1.25276	0.456525	-0.554352	-1.44461	0.100938	-2.16716	-1.38721
	249	0.451507	0.57541	1.2215	1.04385	-2.23904	-2.25555	-1.51944	-0.444796	0.971661	1.10264	0.881335	-0.400536	1.04326	0.251116	-0.648093	0.892319	0.55922	1.29631	1.25276	0.456525	0.920597	0.86885	-0.675108	0.165492	0.624981
	250	-0.314373	-1.01638	-0.242322	-1.13975	-1.44674	-0.652566	-1.51944	-1.24516	-0.776738	0.356626	0.0491974	-0.400536	-2.11992	-1.31373	-1.4343	-0.703611	0.55922	0.514029	-0.260778	0.456525	-1.29183	-0.673456	-1.45115	-0.612059	-0.103704
	251	-1.08025	-0.220484	-1.70614	-0.411883	0.930143	0.950417	0.997844	0.355567	0.971661	0.356626	0.881335	-0.400536	1.04326	-0.531309	-0.648093	0.892319	0.55922	-0.268247	0.49599	-0.398737	0.183123	0.86885	0.876984	0.943044	-0.132372
	252	-1.08025	-1.01638	-0.242322	-1.13975	0.930143	0.148926	0.997844	0.355567	-0.776738	1.10264	0.0491974	1.17499	-1.32912	-1.31373	-1.4343	0.094354	0.55922	0.514029	1.25276	0.456525	0.920597	0.86885	0.100938	0.943044	0.348107
	253	0.451507	-1.01638	0.489589	-1.13975	0.930143	0.950417	-2.35854	-2.04552	-0.776738	1.10264	0.0491974	-0.400536	-2.11992	0.251116	-0.648093	0.094354	1.30992	0.514029	-0.260778	0.456525	-2.0293	0.86885	-1.45115	0.165492	0.00981158
	254	1.21739	0.57541	1.2215	1.04385	0.930143	0.148926	0.997844	0.355567	-0.776738	-0.38939	-0.782941	0.387229	0.252467	-0.531309	0.138118	0.094354	-0.191479	-0.268247	-0.260778	-1.254	0.183123	0.86885	0.876984	0.165492	0.494455
	255	-0.314373	0.57541	-0.242322	0.315982	0.930143	0.148926	0.997844	-0.444796	0.0974614	-0.38939	0.0491974	0.387229	0.252467	0.251116	0.92433	0.892319	0.55922	-0.268247	-0.260778	0.456525	0.183123	0.86885	-0.675108	0.943044	0.0292678
	256	-1.08025	-1.01638	-0.974233	-1.86761	-2.23904	-2.25555	-1.51944	-1.24516	-0.776738	-1.88142	-2.44722	-0.400536	1.04326	-0.531309	-1.4343	-0.703611	-0.942178	-1.8328	-1.77432	-0.398737	0.920597	0.86885	-0.675108	-2.16716	1.64802
	257	-1.84613	-1.01638	-0.974233	-0.411883	-1.44674	-1.45406	-1.51944	-1.24516	-0.776738	-0.38939	-1.61508	-1.97606	-0.538328	-0.531309	-0.648093	-0.703611	-0.942178	-1.8328	-1.77432	-1.254	-0.554352	-1.44461	-1.45115	-0.612059	2.46737
	258	1.21739	1.3713	1.2215	1.04385	0.930143	0.950417	0.997844	0.355567	-0.776738	-0.38939	-0.782941	0.387229	1.04326	0.251116	0.92433	0.892319	0.55922	0.514029	0.49599	0.456525	0.183123	-0.673456	0.876984	0.943044	-0.241225
	259	0.451507	-0.220484	0.489589	-1.86761	0.930143	0.950417	0.158748	-0.444796	-1.65094	-0.38939	0.881335	1.17499	-2.11992	0.251116	-0.648093	0.892319	-0.191479	0.514029	0.49599	0.456525	-0.554352	0.0976968	-0.675108	-1.38961	0.0453231
	260	-1.08025	-1.81227	-0.974233	-1.13975	-1.44674	-1.45406	-0.680348	-1.24516	-0.776738	0.356626	-0.782941	-0.400536	-1.32912	-1.31373	-1.4343	-1.50158	0.55922	-0.268247	-0.260778	0.456525	-2.0293	-1.44461	-2.2272	-1.38961	-0.139751
	261	-0.314373	-0.220484	-0.974233	-1.86761	-2.23904	-2.25555	-1.51944	-1.24516	-1.65094	-1.13541	-0.782941	-0.400536	-0.538328	-1.31373	-0.648093	-1.50158	-0.191479	-1.05052	-1.01755	-0.398737	-1.29183	-2.21576	-1.45115	-1.38961	0.805956
	262	0.451507	1.3713	1.2215	0.315982	0.137849	0.148926	0.158748	0.355567	-0.776738	1.10264	0.0491974	1.17499	1.04326	1.03354	0.138118	0.892319	1.30992	1.29631	1.25276	1.31179	0.920597	0.86885	0.876984	0.943044	0.826269
	263	-1.08025	-1.01638	-1.70614	-1.86761	-1.44674	-0.652566	-1.51944	-0.444796	0.971661	-0.38939	0.881335	1.17499	-0.538328	-1.31373	-1.4343	0.892319	0.55922	0.514029	1.25276	0.456525	0.920597	0.86885	0.876984	0.943044	0.535402
	264	1.21739	1.3713	-0.242322	1.04385	0.930143	0.950417	0.997844	0.355567	0.971661	1.10264	0.881335	-0.400536	1.04326	-0.531309	0.92433	0.892319	-0.191479	-1.05052	-1.01755	-0.398737	0.920597	0.86885	0.876984	0.943044	-0.48465
	265	-1.08025	-1.01638	-0.242322	-0.411883	-1.44674	-1.45406	-2.35854	-0.444796	-0.776738	0.356626	-0.782941	-1.1883	-0.538328	-1.31373	-1.4343	-2.29954	-0.942178	-0.268247	-1.01755	-1.254	-1.29183	-1.44461	-1.45115	-0.612059	0.919098
	266	-0.314373	0.57541	0.489589	-0.411883	0.930143	0.148926	0.997844	0.355567	0.0974614	1.10264	0.0491974	1.17499	0.252467	-0.531309	0.138118	-0.703611	0.55922	0.514029	0.49599	1.31179	0.920597	0.86885	0.876984	0.943044	0.970673
	267	-1.08025	-0.220484	1.2215	-1.13975	-1.44674	-1.45406	-2.35854	-1.24516	-1.65094	-1.13541	-0.782941	-1.97606	-1.32912	-2.09616	-0.648093	-2.29954	-0.191479	-0.268247	-1.01755	-0.398737	-1.29183	-0.673456	0.876984	-1.38961	0.846189
	268	-0.314373	-1.01638	-1.70614	1.04385	0.137849	0.148926	-0.680348	0.355567	-0.776738	1.10264	-1.61508	-0.400536	-1.32912	-1.31373	0.138118	-2.29954	0.55922	0.514029	-0.260778	0.456525	-0.554352	0.86885	-2.2272	-1.38961	-0.237271
	269	-1.84613	-1.01638	-1.70614	-1.13975	-1.44674	-1.45406	-1.51944	-0.444796	-1.65094	-1.13541	0.0491974	-0.400536	-1.32912	-0.531309	-0.648093	-1.50158	0.55922	1.29631	1.25276	1.31179	-2.0293	-0.673456	-1.45115	-1.38961	-1.38933
	270	-1.08025	-1.01638	-0.242322	1.04385	0.930143	-1.45406	0.997844	-1.24516	0.971661	0.356626	-1.61508	-1.97606	-1.32912	0.251116	-2.22052	0.892319	0.55922	1.29631	1.25276	0.456525	-1.29183	-2.21576	0.876984	0.943044	-0.6106
	271	-0.314373	-1.01638	-0.242322	-1.13975	0.930143	0.950417	0.997844	1.15593	0.971661	1.10264	0.881335	-0.400536	1.04326	0.251116	0.92433	0.892319	0.55922	1.29631	0.49599	0.456525	-0.554352	0.86885	0.876984	0.943044	0.571963
	272	-1.08025	-1.01638	-1.70614	-0.411883	-1.44674	-1.45406	-1.51944	-2.04552	-2.52514	-1.13541	0.0491974	-1.1883	-1.32912	-2.09616	0.138118	-2.29954	0.55922	0.514029	1.25276	0.456525	-1.29183	-0.673456	-1.45115	-0.612059	-0.919833
	273	-1.08025	-1.01638	-1.70614	-1.13975	-1.44674	-0.652566	-1.51944	-1.24516	-1.65094	-1.88142	-0.782941	-0.400536	-0.538328	1.03354	0.92433	-0.703611	0.55922	0.514029	1.25276	0.456525	-1.29183	-1.44461	-1.45115	-0.612059	-0.895414
	274	0.451507	-0.220484	-0.242322	0.315982	0.930143	0.950417	0.997844	-0.444796	0.971661	1.10264	0.881335	-0.400536	1.04326	-0.531309	0.92433	0.892319	0.55922	0.514029	1.25276	0.456525	0.920597	-0.673456	-0.675108	0.943044	0.489411
	275	-0.314373	0.57541	1.2215	0.315982	-0.654446	-0.652566	0.158748	0.355567	0.971661	0.356626	0.881335	0.387229	1.04326	0.251116	-0.648093	-0.703611	0.55922	-0.268247	-0.260778	0.456525	0.183123	0.0976968	0.876984	0.165492	0.259154
	276	-0.314373	-1.01638	-0.242322	-1.13975	0.137849	0.148926	0.158748	-0.444796	-0.776738	-0.38939	-1.61508	-1.1883	1.04326	1.03354	0.92433	0.094354	1.30992	0.514029	1.25276	0.456525	0.183123	0.0976968	0.100938	0.943044	-0.847141
	277	-0.314373	-1.01638	-1.70614	-1.13975	-2.23904	-2.25555	-2.35854	0.355567	0.971661	0.356626	0.881335	1.17499	1.04326	-0.531309	0.92433	0.892319	0.55922	-0.268247	0.49599	0.456525	-0.554352	0.86885	0.876984	0.943044	0.417112
	278	-1.84613	-1.81227	-1.70614	-0.411883	-1.44674	-1.45406	-1.51944	-2.04552	-0.776738	-1.88142	-0.782941	-1.1883	-0.538328	-1.31373	-1.4343	-1.50158	1.30992	0.514029	0.49599	0.456525	-1.29183	-0.673456	-0.675108	-2.16716	-0.891937
	279	1.21739	-0.220484	1.2215	1.04385	0.930143	0.950417	0.997844	-0.444796	0.0974614	-0.38939	0.881335	1.17499	1.04326	1.03354	0.92433	0.892319	-0.191479	0.514029	0.49599	0.456525	-0.554352	0.86885	0.876984	0.943044	0.299232
	280	-0.314373	-0.220484	-0.974233	-1.13975	0.930143	0.950417	0.997844	-1.24516	-2.52514	-1.88142	-0.782941	-1.1883	1.04326	-0.531309	0.92433	0.892319	-1.69288	-1.05052	-0.260778	-0.398737	0.920597	0.86885	0.876984	0.943044	1.40635
	281	0.451507	0.57541	1.2215	1.04385	0.930143	0.950417	0.997844	1.15593	0.971661	1.10264	0.881335	0.387229	-0.538328	1.03354	0.92433	0.892319	-1.69288	-1.05052	-1.77432	-1.254	0.920597	0.0976968	0.876984	0.165492	-1.53302
	282	1.21739	-0.220484	0.489589	0.315982	0.930143	0.950417	0.997844	-2.04552	-0.776738	-1.88142	-0.782941	-1.1883	-1.32912	-2.09616	-1.4343	-0.703611	-0.191479	-1.05052	-0.260778	0.456525	-0.554352	-0.673456	-1.45115	-2.16716	-0.0898721
	283	0.451507	0.57541	1.2215	1.04385	0.137849	0.148926	0.158748	0.355567	0.0974614	1.10264	0.0491974	-0.400536	1.04326	0.251116	-0.648093	0.094354	-1.69288	-1.05052	-1.77432	-1.254	0.920597	0.0976968	-0.675108	0.165492	-0.364155
	284	-0.314373	0.57541	-0.242322	0.315982	0.137849	0.950417	-0.680348	0.355567	0.0974614	-0.38939	0.881335	0.387229	-0.538328	-0.531309	-0.648093	-0.703611	-0.942178	-1.8328	-1.77432	0.456525	0.920597	0.0976968	0.100938	-0.612059	-0.0827501
	285	-0.314373	-0.220484	0.489589	-0.411883	0.930143	0.950417	0.997844	-1.24516	0.0974614	-1.13541	0.0491974	0.387229	1.04326	-0.531309	0.138118	0.094354	0.55922	1.29631	1.25276	-0.398737	0.920597	0.86885	0.876984	0.165492	-0.0146997
	286	-0.314373	-0.220484	-0.974233	-0.411883	0.930143	0.950417	0.997844	1.15593	0.971661	1.10264	0.881335	1.17499	-0.538328	1.03354	0.92433	0.892319	-1.69288	-1.05052	-1.77432	-1.254	0.920597	-0.673456	0.876984	0.943044	-1.93792
	287	1.21739	-0.220484	1.2215	1.04385	0.930143	0.950417	0.997844	-0.444796	0.0974614	-0.38939	0.881335	-0.400536	0.252467	1.03354	0.92433	0.892319	1.30992	0.514029	1.25276	0.456525	0.920597	0.86885	0.876984	-0.612059	0.0386019
	288	-1.08025	-1.01638	-0.242322	-1.13975	0.930143	0.950417	0.997844	0.355567	-0.776738	-0.38939	0.881335	1.17499	1.04326	0.251116	0.92433	0.892319	-0.191479	-1.05052	-0.260778	-0.398737	0.920597	0.86885	0.876984	0.943044	-0.175684
	289	1.21739	0.57541	-0.242322	1.04385	0.930143	0.950417	0.997844	-0.444796	0.0974614	-0.38939	0.881335	-0.400536	1.04326	-0.531309	0.92433	-0.703611	-0.191479	0.514029	-0.260778	0.456525	-0.554352	0.86885	-0.675108	-0.612059	0.0286387
	290	-0.314373	-0.220484	1.2215	1.04385	0.930143	0.950417	0.997844	1.15593	0.971661	1.10264	0.881335	1.17499	1.04326	0.251116	0.92433	0.892319	-0.191479	-1.05052	-0.260778	-0.398737	0.920597	0.86885	0.876984	0.943044	-0.746907
	291	-1.08025	-1.01638	-1.70614	-1.13975	0.137849	0.148926	0.997844	-0.444796	-0.776738	-0.38939	0.881335	0.387229	1.04326	1.03354	0.92433	-0.703611	-0.942178	-1.8328	-1.01755	-1.254	0.920597	-0.673456	-0.675108	-0.612059	-0.068295
	292	-0.314373	-0.220484	1.2215	1.04385	0.137849	0.950417	0.158748	1.15593	0.971661	-0.38939	0.881335	1.17499	1.04326	0.251116	0.92433	0.892319	-0.942178	-1.05052	-1.77432	-1.254	0.920597	0.86885	0.876984	0.943044	-1.18701
	293	-1.08025	-1.01638	-0.974233	-0.411883	0.930143	0.950417	0.997844	1.15593	0.971661	1.10264	0.881335	-0.400536	1.04326	1.03354	0.92433	0.892319	-0.942178	-1.05052	-0.260778	-1.254	0.920597	0.86885	0.876984	0.943044	-0.9755
	294	-0.314373	-0.220484	1.2215	1.04385	0.930143	0.950417	0.997844	1.15593	0.971661	1.10264	0.881335	-0.400536	1.04326	-0.531309	0.92433	0.892319	-1.69288	-0.268247	-0.260778	0.456525	0.920597	0.86885	-0.675108	0.943044	0.108025
	295	1.21739	-0.220484	-0.242322	1.04385	0.930143	0.950417	0.997844	0.355567	0.971661	-0.38939	0.881335	-0.400536	1.04326	1.03354	0.92433	0.892319	0.55922	0.514029	0.49599	0.456525	-0.554352	0.86885	0.876984	-0.612059	0.176249
	296	-0.314373	-1.01638	-0.242322	-1.13975	0.930143	0.950417	0.997844	1.15593	0.971661	-0.38939	0.881335	1.17499	1.04326	-0.531309	0.92433	0.892319	-1.69288	-1.8328	-1.77432	-1.254	0.920597	0.86885	0.876984	0.943044	-1.38674
	297	0.451507	0.57541	1.2215	-0.411883	0.930143	0.950417	0.997844	0.355567	0.971661	1.10264	0.881335	1.17499	-0.538328	0.251116	0.138118	0.892319	1.30992	0.514029	1.25276	0.456525	0.920597	0.86885	0.876984	0.165492	0.907752
	298	-0.314373	-0.220484	-0.242322	0.315982	0.930143	0.950417	0.997844	0.355567	0.971661	0.356626	0.881335	-0.400536	0.252467	-0.531309	0.138118	0.094354	-0.191479	0.514029	-0.260778	0.456525	0.920597	0.0976968	0.100938	0.943044	0.23727
	299	-0.314373	-0.220484	-0.974233	-0.411883	-0.654446	-0.652566	0.158748	-0.444796	0.971661	1.10264	0.881335	-0.400536	1.04326	0.251116	0.92433	0.892319	1.30992	1.29631	0.49599	1.31179	0.920597	0.86885	0.876984	0.943044	1.11583
	300	-0.314373	-0.220484	1.2215	1.04385	0.930143	0.950417	0.158748	1.15593	0.971661	1.10264	0.881335	1.17499	1.04326	1.03354	0.92433	0.892319	1.30992	1.29631	0.49599	0.456525	0.920597	0.86885	0.876984	0.943044	1.04892
	301	1.21739	-0.220484	1.2215	1.04385	0.137849	0.148926	0.158748	-0.444796	0.0974614	1.10264	0.881335	-0.400536	1.04326	1.03354	-0.648093	0.892319	1.30992	0.514029	0.49599	1.31179	0.920597	0.86885	-0.675108	-0.612059	0.654671
	302	-1.08025	-1.01638	-0.242322	-0.411883	0.930143	0.950417	0.997844	1.15593	0.971661	1.10264	-0.782941	1.17499	0.252467	-0.531309	-0.648093	0.892319	-0.942178	-0.268247	-1.01755	-0.398737	-0.554352	0.86885	0.876984	-0.612059	-0.413284
	303	-0.314373	-1.01638	-1.70614	-0.411883	0.930143	0.950417	0.997844	1.15593	0.971661	-0.38939	0.881335	-0.400536	1.04326	0.251116	0.92433	0.892319	-0.942178	-1.8328	-1.77432	-1.254	0.920597	0.86885	0.876984	0.943044	-0.462693
	304	1.21739	-0.220484	1.2215	1.04385	0.930143	0.950417	0.997844	-0.444796	0.971661	-0.38939	0.881335	-0.400536	1.04326	0.251116	0.92433	0.892319	-1.69288	-0.268247	-1.77432	-0.398737	-0.554352	0.86885	-0.675108	0.943044	-0.183768
	305	-1.08025	-0.220484	-0.242322	-1.13975	0.930143	0.950417	0.997844	1.15593	0.971661	-0.38939	0.881335	-0.400536	1.04326	-0.531309	0.92433	0.892319	-0.942178	-1.05052	-1.01755	-1.254	0.920597	0.86885	0.876984	0.943044	-0.389819
	306	-0.314373	-0.220484	-0.974233	-0.411883	0.930143	0.950417	0.997844	1.15593	0.971661	1.10264	0.881335	-0.400536	0.252467	0.251116	0.92433	0.892319	-1.69288	-1.8328	-1.01755	-1.254	-0.554352	0.86885	0.876984	0.165492	-1.21068
	307	-1.08025	-1.01638	-1.70614	-1.13975	-2.23904	-2.25555	-1.51944	-1.24516	-2.52514	-1.88142	-0.782941	-1.1883	-0.538328	-1.31373	-1.4343	-2.29954	0.55922	0.514029	-0.260778	0.456525	-2.0293	-1.44461	-1.45115	-0.612059	-0.950088
	308	-0.314373	-1.01638	-1.70614	-0.411883	0.930143	0.950417	0.997844	-1.24516	-0.776738	-0.38939	0.0491974	-0.400536	1.04326	1.03354	0.138118	0.094354	0.55922	1.29631	-0.260778	0.456525	0.183123	0.86885	-0.675108	0.943044	-0.30154
	309	-0.314373	-0.220484	1.2215	1.04385	0.930143	0.950417	0.997844	1.15593	0.971661	1.10264	0.881335	-0.400536	1.04326	1.03354	0.92433	0.892319	0.55922	0.514029	1.25276	1.31179	0.183123	0.86885	0.876984	0.943044	0.986685
	310	-1.84613	-1.01638	-1.70614	-1.13975	0.930143	0.950417	0.997844	0.355567	0.971661	0.356626	0.881335	1.17499	1.04326	-0.531309	0.92433	0.892319	0.55922	1.29631	1.25276	0.456525	0.920597	0.86885	0.876984	0.943044	0.871973
	311	1.21739	1.3713	1.2215	1.04385	0.930143	0.950417	0.997844	1.15593	0.971661	1.10264	0.881335	1.17499	1.04326	1.03354	0.92433	0.892319	0.55922	-0.268247	-0.260778	0.456525	0.183123	0.86885	0.100938	0.165492	0.414932
	312	1.21739	1.3713	1.2215	1.04385	0.930143	0.950417	0.997844	1.15593	0.971661	1.10264	0.881335	1.17499	1.04326	1.03354	0.92433	0.094354	0.55922	1.29631	1.25276	0.456525	0.920597	0.86885	0.876984	0.943044	1.0599
	313	-0.314373	-0.220484	-0.242322	0.315982	-1.44674	0.950417	0.158748	-0.444796	-1.65094	-0.38939	0.881335	-1.1883	-1.32912	-1.31373	0.138118	0.892319	-0.191479	1.29631	-1.77432	0.456525	-1.29183	0.0976968	-1.45115	0.165492	-0.333628
	314	1.21739	1.3713	1.2215	1.04385	0.930143	0.148926	0.158748	0.355567	0.971661	1.10264	0.881335	1.17499	1.04326	1.03354	0.92433	0.892319	1.30992	1.29631	1.25276	0.456525	0.920597	0.86885	0.876984	0.943044	1.13958
	315	-0.314373	1.3713	1.2215	1.04385	0.137849	0.148926	0.158748	0.355567	-0.776738	-1.13541	-0.782941	1.17499	-1.32912	0.251116	-0.648093	0.094354	1.30992	-1.8328	0.49599	0.456525	-0.554352	-0.673456	0.876984	0.943044	-0.0227081
	316	1.21739	1.3713	1.2215	0.315982	0.137849	0.148926	0.158748	-1.24516	0.971661	0.356626	0.881335	1.17499	1.04326	1.03354	0.92433	0.892319	-0.191479	1.29631	1.25276	-1.254	0.920597	0.86885	0.876984	0.165492	-0.588967
	317	-0.314373	-1.01638	-0.974233	1.04385	-0.654446	-1.45406	0.158748	-2.04552	-0.776738	-1.13541	0.881335	-1.1883	0.252467	1.03354	0.92433	-2.29954	-0.942178	1.29631	-0.260778	-0.398737	-0.554352	0.86885	-1.45115	-2.16716	0.0920009
	318	1.21739	-1.01638	-0.974233	1.04385	-2.23904	0.148926	0.158748	-2.04552	0.971661	1.10264	0.881335	1.17499	1.04326	0.251116	-0.648093	0.094354	-0.942178	-1.05052	-1.01755	-1.254	-2.0293	0.86885	0.876984	-0.612059	-1.76758
	319	0.451507	1.3713	1.2215	1.04385	-1.44674	0.950417	0.997844	-0.444796	0.971661	0.356626	0.881335	1.17499	1.04326	0.251116	0.92433	0.094354	-0.942178	1.29631	1.25276	-1.254	0.920597	0.86885	0.876984	0.165492	-0.654348
	320	1.21739	1.3713	1.2215	1.04385	-0.654446	0.148926	0.158748	-0.444796	0.971661	1.10264	0.881335	1.17499	1.04326	1.03354	0.92433	0.094354	-1.69288	1.29631	1.25276	-1.254	0.920597	0.86885	0.876984	0.943044	-0.879801
	321	1.21739	1.3713	1.2215	1.04385	-1.44674	0.950417	0.158748	0.355567	0.971661	1.10264	0.881335	1.17499	1.04326	1.03354	0.92433	0.892319	0.55922	1.29631	1.25276	0.456525	0.920597	0.86885	0.876984	0.943044	1.0599
	322	-0.314373	-1.01638	-0.974233	-1.13975	-0.654446	0.148926	0.158748	0.355567	0.971661	0.356626	-2.44722	-1.1883	1.04326	0.251116	-0.648093	0.094354	0.55922	1.29631	-1.77432	1.31179	0.920597	0.86885	-1.45115	0.943044	-0.881299
	323	-0.314373	1.3713	1.2215	1.04385	-1.44674	0.950417	0.158748	0.355567	0.971661	-0.38939	0.0491974	-1.1883	-0.538328	-0.531309	-1.4343	-0.703611	1.30992	1.29631	-0.260778	1.31179	0.920597	-1.44461	0.100938	0.165492	-0.304809
	324	1.21739	1.3713	1.2215	1.04385	-2.23904	0.148926	0.158748	-0.444796	0.971661	1.10264	0.881335	1.17499	1.04326	1.03354	0.92433	0.892319	-0.191479	1.29631	1.25276	-1.254	0.920597	0.86885	0.876984	0.943044	-0.720451
	325	-0.314373	1.3713	1.2215	1.04385	0.137849	0.148926	0.158748	0.355567	0.0974614	0.356626	0.0491974	-0.400536	0.252467	0.251116	-0.648093	-0.703611	0.55922	-0.268247	-0.260778	1.31179	0.920597	0.86885	0.876984	0.165492	0.0295447
	326	1.21739	1.3713	1.2215	1.04385	-1.44674	0.148926	0.158748	-1.24516	0.971661	1.10264	0.881335	1.17499	1.04326	1.03354	0.92433	0.094354	-1.69288	1.29631	1.25276	-0.398737	0.183123	0.86885	0.876984	0.943044	-0.0294623
	327	-0.314373	-1.01638	-0.974233	-1.86761	-0.654446	-0.652566	-1.51944	-1.24516	0.971661	-0.38939	0.881335	1.17499	-0.538328	-1.31373	-0.648093	-0.703611	-0.191479	1.29631	1.25276	-1.254	0.920597	0.86885	0.100938	0.943044	-0.457484
	328	-1.84613	1.3713	1.2215	0.315982	0.930143	-1.45406	-2.35854	-2.04552	-1.65094	-1.13541	-1.61508	-1.97606	-1.32912	-1.31373	-1.4343	-0.703611	-0.942178	-1.8328	-0.260778	-2.10926	0.183123	0.86885	0.876984	-0.612059	4.29101
	329	-0.314373	1.3713	1.2215	1.04385	-0.654446	-0.652566	0.158748	-2.04552	-2.52514	-1.13541	0.881335	1.17499	-0.538328	-1.31373	0.92433	0.094354	-0.942178	-1.8328	1.25276	-1.254	0.920597	-0.673456	0.100938	-1.38961	0.578123
	330	-1.08025	1.3713	1.2215	0.315982	-1.44674	-1.45406	-2.35854	1.15593	-1.65094	-1.88142	-2.44722	-1.97606	-0.538328	-0.531309	-0.648093	-2.29954	1.30992	-1.8328	-1.01755	0.456525	0.920597	0.86885	0.876984	0.943044	0.150756
	331	1.21739	1.3713	1.2215	1.04385	-1.44674	0.148926	-0.680348	-2.04552	0.0974614	1.10264	0.881335	1.17499	1.04326	0.251116	0.92433	0.892319	-1.69288	-1.05052	0.49599	-1.254	0.920597	0.86885	0.876984	0.943044	-1.33575
	332	1.21739	1.3713	1.2215	1.04385	-2.23904	-1.45406	-1.51944	-1.24516	0.0974614	1.10264	0.881335	0.387229	-0.538328	1.03354	-0.648093	0.094354	-0.191479	-1.05052	-0.260778	-1.254	0.920597	0.86885	0.876984	0.943044	-0.946408
	333	-0.314373	-0.220484	-0.242322	1.04385	0.930143	0.148926	-0.680348	1.15593	-0.776738	0.356626	-1.61508	-0.400536	1.04326	-0.531309	0.92433	0.892319	-0.942178	-1.8328	0.49599	1.31179	0.183123	0.86885	0.876984	0.943044	-0.400458
	334	1.21739	-1.81227	-1.70614	0.315982	0.930143	-2.25555	-1.51944	1.15593	0.0974614	1.10264	0.881335	0.387229	-0.538328	1.03354	-0.648093	0.892319	0.55922	-1.05052	-1.77432	1.31179	0.920597	-0.673456	-1.45115	0.943044	0.512604
	335	1.21739	1.3713	1.2215	1.04385	0.137849	0.950417	0.158748	1.15593	0.971661	1.10264	0.881335	1.17499	1.04326	1.03354	0.92433	0.094354	0.55922	1.29631	1.25276	0.456525	0.920597	0.86885	0.876984	0.943044	1.0599
	336	-0.314373	-1.01638	-0.974233	-1.13975	0.930143	0.950417	-1.51944	0.355567	0.0974614	-0.38939	0.881335	-1.1883	0.252467	1.03354	-1.4343	-2.29954	1.30992	-0.268247	-0.260778	1.31179	0.920597	-1.44461	-2.2272	-0.612059	-0.225248
	337	1.21739	1.3713	1.2215	1.04385	0.137849	0.148926	0.158748	0.355567	0.971661	0.356626	0.881335	1.17499	-0.538328	0.251116	-0.648093	-0.703611	1.30992	1.29631	1.25276	1.31179	0.920597	0.86885	0.100938	0.165492	1.63513
	338	1.21739	1.3713	1.2215	1.04385	-1.44674	0.950417	0.997844	-1.24516	0.971661	1.10264	0.881335	1.17499	1.04326	1.03354	0.92433	0.892319	-1.69288	1.29631	1.25276	-1.254	0.920597	0.86885	0.876984	0.943044	-0.879801
	339	1.21739	1.3713	1.2215	1.04385	-0.654446	0.950417	0.158748	-0.444796	0.971661	1.10264	0.881335	1.17499	1.04326	0.251116	0.92433	-0.703611	-0.942178	1.29631	1.25276	-1.254	0.920597	0.86885	0.876984	0.943044	-0.800126
	340	-0.314373	-0.220484	-0.242322	-1.86761	-2.23904	0.950417	-2.35854	-0.444796	0.971661	-1.88142	-0.782941	-0.400536	1.04326	0.251116	-0.648093	0.094354	-0.942178	-0.268247	1.25276	-0.398737	0.920597	-0.673456	-1.45115	0.943044	0.235059
	341	-0.314373	1.3713	1.2215	-1.13975	-2.23904	-1.45406	-1.51944	-1.24516	0.0974614	-1.88142	-0.782941	0.387229	-1.32912	-0.531309	0.92433	0.892319	-1.69288	1.29631	1.25276	-1.254	-2.0293	0.0976968	-1.45115	0.943044	0.469179
	342	1.21739	1.3713	1.2215	1.04385	-1.44674	0.950417	0.158748	-0.444796	0.971661	1.10264	0.881335	1.17499	1.04326	1.03354	0.92433	0.892319	-0.191479	1.29631	1.25276	-1.254	0.920597	0.86885	0.876984	0.943044	-0.720451
	343	0.451507	1.3713	1.2215	0.315982	-0.654446	-1.45406	-1.51944	-0.444796	0.0974614	-1.13541	0.881335	0.387229	1.04326	0.251116	0.92433	0.892319	0.55922	-0.268247	-1.01755	0.456525	0.183123	-0.673456	-0.675108	0.943044	0.0303295
	344	1.21739	1.3713	1.2215	1.04385	0.137849	0.950417	0.997844	0.355567	0.971661	1.10264	0.881335	1.17499	1.04326	1.03354	0.92433	0.892319	0.55922	1.29631	1.25276	1.31179	0.920597	0.86885	0.876984	0.943044	1.91024
	345	1.21739	1.3713	1.2215	1.04385	-1.44674	0.148926	0.158748	-1.24516	0.971661	1.10264	0.881335	0.387229	1.04326	0.251116	0.92433	0.892319	-0.942178	1.29631	1.25276	-2.10926	0.920597	0.86885	0.876984	0.165492	-1.30525
	346	1.21739	1.3713	1.2215	1.04385	0.930143	0.950417	0.158748	0.355567	0.971661	1.10264	0.881335	0.387229	1.04326	1.03354	0.92433	0.094354	1.30992	1.29631	1.25276	1.31179	0.920597	0.86885	0.876984	0.943044	1.57938
	347	1.21739	1.3713	1.2215	1.04385	0.930143	-0.652566	-2.35854	1.15593	0.0974614	-0.38939	0.881335	0.387229	0.252467	1.03354	-1.4343	-0.703611	0.55922	-1.8328	-0.260778	0.456525	0.920597	0.86885	0.876984	0.943044	-0.00206276
	348	-0.314373	-0.220484	-0.242322	-1.13975	0.930143	-0.652566	-1.51944	1.15593	0.0974614	-1.13541	0.0491974	-1.1883	-2.11992	-0.531309	-0.648093	-0.703611	1.30992	-0.268247	-0.260778	0.456525	-0.554352	-0.673456	-0.675108	-1.38961	-0.254114
	349	1.21739	1.3713	1.2215	1.04385	0.930143	0.950417	0.158748	0.355567	0.971661	1.10264	0.881335	1.17499	1.04326	1.03354	0.138118	0.892319	0.55922	1.29631	1.25276	1.31179	0.920597	0.86885	0.876984	0.943044	1.91024
	350	-0.314373	-1.81227	-1.70614	-0.411883	0.930143	-0.652566	-1.51944	0.355567	-1.65094	-1.88142	-0.782941	-1.1883	-0.538328	-1.31373	-0.648093	-2.29954	1.30992	-0.268247	-1.01755	-0.398737	-0.554352	-0.673456	0.100938	-1.38961	0.618323
	351	1.21739	1.3713	1.2215	1.04385	-2.23904	0.148926	0.158748	-2.04552	0.971661	1.10264	0.881335	0.387229	1.04326	1.03354	0.138118	0.094354	-0.942178	1.29631	1.25276	0.456525	0.920597	0.86885	0.876984	0.165492	0.716173
	352	-1.08025	0.57541	0.489589	-0.411883	0.930143	-1.45406	-0.680348	0.355567	-1.65094	0.356626	-2.44722	-0.400536	-0.538328	-0.531309	0.138118	-0.703611	0.55922	-1.05052	-0.260778	-1.254	0.183123	-0.673456	0.100938	-1.38961	1.48846
	353	0.451507	-1.01638	-0.974233	-1.13975	0.930143	0.148926	0.158748	1.15593	0.971661	1.10264	-1.61508	-0.400536	1.04326	-0.531309	0.138118	-2.29954	0.55922	1.29631	-1.01755	0.456525	0.183123	-1.44461	-0.675108	0.943044	0.0122936
	354	1.21739	1.3713	1.2215	1.04385	-1.44674	0.950417	0.158748	-1.24516	0.971661	1.10264	0.881335	1.17499	0.252467	-0.531309	0.92433	0.892319	-0.191479	1.29631	1.25276	-2.10926	-0.554352	0.0976968	0.876984	-0.612059	-1.57079
	355	1.21739	1.3713	1.2215	1.04385	-0.654446	0.148926	0.158748	-2.04552	0.971661	1.10264	0.881335	1.17499	1.04326	1.03354	0.92433	0.094354	-1.69288	1.29631	1.25276	-1.254	0.920597	0.86885	0.876984	0.165492	-0.879801
	356	-0.314373	-1.81227	-1.70614	-1.13975	0.137849	-2.25555	-1.51944	0.355567	0.0974614	0.356626	-0.782941	-0.400536	0.252467	-1.31373	-2.22052	0.892319	0.55922	-0.268247	-0.260778	1.31179	-0.554352	0.86885	-0.675108	-1.38961	-0.214743
	357	1.21739	1.3713	1.2215	1.04385	0.930143	0.148926	0.158748	0.355567	0.971661	1.10264	0.881335	1.17499	1.04326	0.251116	0.92433	0.094354	0.55922	1.29631	1.25276	-0.398737	0.920597	0.86885	0.876984	0.165492	0.209563
	358	-0.314373	-1.01638	-0.974233	-0.411883	0.137849	-1.45406	-0.680348	0.355567	-2.52514	-1.13541	-0.782941	-1.1883	-0.538328	0.251116	-0.648093	-0.703611	0.55922	-1.05052	-0.260778	-0.398737	-2.0293	-0.673456	-1.45115	-0.612059	0.921736
	359	-0.314373	-0.220484	-0.242322	-1.86761	-0.654446	-1.45406	-2.35854	-0.444796	-0.776738	-0.38939	-0.782941	-0.400536	-1.32912	-0.531309	-2.22052	0.094354	-0.191479	-0.268247	-1.01755	-1.254	-1.29183	-0.673456	-1.45115	-1.38961	0.831036
	360	1.21739	1.3713	1.2215	1.04385	0.930143	0.148926	0.158748	1.15593	0.971661	1.10264	0.881335	1.17499	1.04326	1.03354	0.92433	0.892319	0.55922	1.29631	1.25276	1.31179	0.920597	0.86885	0.876984	0.943044	1.91024
	361	-0.314373	-0.220484	-0.242322	-1.86761	0.930143	-0.652566	-1.51944	0.355567	0.0974614	-1.88142	0.0491974	-1.1883	-0.538328	-1.31373	-1.4343	-0.703611	-1.69288	-0.268247	0.49599	1.31179	-2.0293	-1.44461	-0.675108	-0.612059	-0.796246
	362	-1.08025	-1.01638	-0.974233	-1.86761	0.137849	-0.652566	-1.51944	0.355567	-1.65094	0.356626	-0.782941	-1.97606	-0.538328	-1.31373	-0.648093	0.094354	-1.69288	-0.268247	-0.260778	-1.254	-1.29183	-1.44461	0.100938	-2.16716	1.5342
	363	0.451507	1.3713	1.2215	1.04385	-0.654446	0.950417	-0.680348	-2.04552	0.971661	0.356626	0.881335	1.17499	1.04326	1.03354	0.92433	0.094354	1.30992	1.29631	-1.01755	-1.254	0.920597	0.86885	0.876984	0.943044	-0.681391
	364	1.21739	1.3713	1.2215	1.04385	0.137849	0.950417	0.158748	1.15593	0.971661	1.10264	0.881335	1.17499	1.04326	1.03354	0.92433	0.094354	1.30992	1.29631	0.49599	1.31179	0.920597	0.86885	0.876984	0.943044	1.89926
	365	-0.314373	-1.01638	-0.974233	-0.411883	0.137849	0.148926	-0.680348	1.15593	0.0974614	0.356626	0.0491974	-1.1883	0.252467	-1.31373	-0.648093	-0.703611	0.55922	-1.8328	1.25276	-1.254	-2.0293	0.86885	-0.675108	-0.612059	0.318924
	366	-0.314373	1.3713	1.2215	-0.411883	0.930143	-0.652566	-1.51944	0.355567	-1.65094	-1.13541	-1.61508	-0.400536	1.04326	1.03354	0.138118	0.892319	-0.942178	-1.05052	0.49599	0.456525	0.183123	0.86885	0.876984	-0.612059	-0.102698
	367	-0.314373	1.3713	1.2215	-1.13975	0.930143	0.148926	-1.51944	0.355567	0.0974614	0.356626	-2.44722	-1.1883	0.252467	-2.09616	-2.22052	0.892319	-1.69288	-0.268247	0.49599	1.31179	0.183123	-0.673456	0.876984	-0.612059	-0.847853
	368	-0.314373	-1.01638	-0.974233	-1.13975	0.930143	0.148926	-1.51944	1.15593	0.0974614	0.356626	-1.61508	0.387229	-1.32912	-0.531309	-2.22052	-1.50158	-1.69288	-1.05052	0.49599	0.456525	-0.554352	-0.673456	-1.45115	-0.612059	0.00865089
	369	-0.314373	-0.220484	-0.242322	-1.86761	0.137849	-2.25555	-0.680348	1.15593	0.0974614	0.356626	-1.61508	0.387229	-0.538328	-0.531309	-0.648093	-0.703611	-0.942178	-1.05052	0.49599	0.456525	-1.29183	0.0976968	-0.675108	-0.612059	-0.00478997
	370	-0.314373	-0.220484	-0.242322	-1.13975	0.930143	-2.25555	-0.680348	0.355567	0.0974614	0.356626	-2.44722	-0.400536	-0.538328	-1.31373	-1.4343	-1.50158	-0.942178	-1.05052	0.49599	1.31179	0.183123	-0.673456	-0.675108	-1.38961	-0.531638
	371	-0.314373	-0.220484	-0.242322	1.04385	-0.654446	-0.652566	0.997844	0.355567	-1.65094	-0.38939	0.881335	-0.400536	1.04326	1.03354	-0.648093	-0.703611	-0.942178	-0.268247	0.49599	0.456525	0.920597	-0.673456	-0.675108	-1.38961	-0.109166
	372	1.21739	-1.01638	-0.974233	-0.411883	0.930143	0.950417	0.997844	0.355567	0.971661	1.10264	0.881335	0.387229	-1.32912	-0.531309	-1.4343	0.892319	1.30992	1.29631	0.49599	1.31179	-2.0293	-1.44461	-1.45115	-1.38961	1.50754
	373	-0.314373	0.57541	0.489589	-0.411883	0.137849	-2.25555	0.158748	0.355567	0.0974614	-0.38939	0.0491974	-1.1883	-0.538328	-2.09616	-1.4343	-0.703611	0.55922	-0.268247	1.25276	0.456525	0.183123	-2.21576	0.100938	-1.38961	-0.205553
	374	1.21739	1.3713	1.2215	1.04385	0.930143	0.950417	0.158748	1.15593	0.971661	1.10264	0.881335	1.17499	1.04326	0.251116	0.92433	0.892319	1.30992	1.29631	0.49599	1.31179	0.920597	0.86885	0.876984	0.943044	1.89926
	375	1.21739	1.3713	1.2215	1.04385	0.137849	0.950417	0.158748	1.15593	0.971661	1.10264	0.881335	1.17499	1.04326	0.251116	0.92433	0.094354	1.30992	1.29631	1.25276	0.456525	0.920597	0.86885	0.876984	0.165492	1.13958
	376	-0.314373	-1.01638	-0.974233	-0.411883	0.137849	-0.652566	0.158748	0.355567	0.0974614	-1.13541	0.0491974	-1.1883	-0.538328	0.251116	-0.648093	-0.703611	-0.942178	-1.8328	1.25276	1.31179	-0.554352	0.0976968	-2.2272	-0.612059	-0.43596
	377	1.21739	1.3713	1.2215	1.04385	0.137849	0.148926	0.158748	0.355567	0.971661	1.10264	0.881335	1.17499	1.04326	1.03354	0.92433	0.892319	1.30992	1.29631	1.25276	0.456525	0.920597	0.0976968	0.876984	0.165492	1.13958
	378	0.451507	-0.220484	-0.242322	-1.86761	-0.654446	-2.25555	-2.35854	-1.24516	0.0974614	0.356626	0.0491974	-1.1883	-1.32912	-2.09616	-1.4343	0.094354	-0.191479	-1.05052	-1.01755	-1.254	-0.554352	0.86885	-0.675108	-2.16716	0.342163
	379	-0.314373	-1.01638	-0.974233	-0.411883	0.137849	-2.25555	-0.680348	1.15593	-1.65094	-0.38939	0.0491974	-0.400536	1.04326	-1.31373	-0.648093	-0.703611	-1.69288	1.29631	-1.01755	-0.398737	0.920597	-0.673456	0.876984	-1.38961	0.187927
	380	-0.314373	0.57541	0.489589	1.04385	-0.654446	-1.45406	-1.51944	-0.444796	-0.776738	-0.38939	-0.782941	-1.1883	-1.32912	-1.31373	-1.4343	-0.703611	-0.942178	-0.268247	-0.260778	-1.254	0.920597	0.86885	0.876984	0.943044	1.1275
	381	-0.314373	-1.01638	-0.974233	-1.13975	-0.654446	-0.652566	-1.51944	-2.04552	0.0974614	-1.88142	-0.782941	-1.1883	-0.538328	0.251116	-0.648093	-0.703611	-0.191479	-0.268247	-1.01755	-1.254	-2.0293	-1.44461	-0.675108	-1.38961	1.37393
	382	-0.314373	0.57541	0.489589	-0.411883	-1.44674	-1.45406	-1.51944	-1.24516	0.0974614	-1.13541	0.881335	-1.1883	1.04326	0.251116	-1.4343	-0.703611	1.30992	1.29631	-0.260778	-0.398737	-2.0293	-1.44461	0.876984	0.943044	-0.0217499
	383	-0.314373	-1.01638	-0.974233	1.04385	0.137849	0.950417	0.997844	1.15593	-2.52514	1.10264	-0.782941	-1.1883	1.04326	-2.09616	0.92433	0.892319	-0.191479	1.29631	0.49599	0.456525	-1.29183	-2.21576	0.876984	-1.38961	-0.689035
	384	1.21739	1.3713	1.2215	1.04385	0.930143	-0.652566	-0.680348	1.15593	0.971661	1.10264	0.881335	1.17499	0.252467	1.03354	0.92433	0.892319	1.30992	1.29631	0.49599	-0.398737	0.183123	0.86885	0.876984	0.165492	0.198578
	385	1.21739	1.3713	1.2215	-0.411883	-0.654446	0.148926	0.997844	-1.24516	0.971661	0.356626	0.881335	1.17499	1.04326	0.251116	0.92433	-1.50158	-0.191479	-1.8328	1.25276	0.456525	0.920597	0.0976968	-0.675108	0.943044	0.0456594
	386	0.451507	-0.220484	-0.242322	-0.411883	0.137849	-0.652566	-0.680348	-0.444796	0.0974614	-0.38939	0.0491974	-0.400536	-2.11992	-1.31373	-0.648093	-1.50158	0.55922	-0.268247	-0.260778	-2.10926	-2.0293	0.0976968	-1.45115	-1.38961	0.368507
	387	-1.08025	1.3713	1.2215	1.04385	-0.654446	0.148926	0.997844	-1.24516	-0.776738	-1.88142	-1.61508	-1.1883	-1.32912	0.251116	-1.4343	0.892319	0.55922	-1.8328	0.49599	0.456525	0.920597	0.0976968	0.876984	0.943044	-0.0265226
	388	-0.314373	0.57541	0.489589	1.04385	-2.23904	-1.45406	-2.35854	-1.24516	0.0974614	-1.13541	0.0491974	-0.400536	1.04326	1.03354	0.92433	0.094354	-1.69288	-1.05052	-0.260778	-1.254	0.920597	0.86885	0.876984	0.943044	0.622989
	389	0.451507	1.3713	1.2215	-0.411883	-1.44674	-1.45406	-2.35854	-2.04552	0.0974614	-1.13541	-0.782941	-1.1883	1.04326	1.03354	0.92433	0.892319	-0.942178	-1.8328	-1.77432	-2.10926	0.920597	0.0976968	-0.675108	0.165492	2.22035
	390	-0.314373	-0.220484	-0.242322	-0.411883	-1.44674	-1.45406	-1.51944	-0.444796	-0.776738	-1.13541	-1.61508	-1.1883	-0.538328	-1.31373	-0.648093	-0.703611	-0.942178	-0.268247	-0.260778	-1.254	-1.29183	-0.673456	-0.675108	-1.38961	1.67318
	391	-0.314373	-1.81227	-1.70614	-1.86761	-0.654446	0.148926	-1.51944	1.15593	-1.65094	-0.38939	0.0491974	1.17499	1.04326	1.03354	0.138118	-2.29954	0.55922	-1.05052	-1.01755	-0.398737	0.183123	-1.44461	-2.2272	0.943044	0.123336
	392	-0.314373	-0.220484	-0.242322	-0.411883	-1.44674	-1.45406	-0.680348	-1.24516	-0.776738	-1.13541	-0.782941	-1.1883	-1.32912	-1.31373	-1.4343	-0.703611	-0.191479	-1.05052	-0.260778	-0.398737	-0.554352	-1.44461	-1.45115	-1.38961	0.729572
	393	-0.314373	-1.01638	-0.974233	-1.13975	-0.654446	0.148926	0.158748	-0.444796	-0.776738	-1.13541	-0.782941	-1.1883	-0.538328	-0.531309	-1.4343	-0.703611	-0.191479	-0.268247	0.49599	0.456525	-0.554352	-0.673456	-0.675108	-0.612059	-0.378119
	394	-0.314373	1.3713	1.2215	1.04385	0.137849	-1.45406	-1.51944	0.355567	-1.65094	0.356626	0.0491974	-1.1883	0.252467	1.03354	0.138118	0.892319	0.55922	1.29631	-0.260778	-2.10926	0.920597	0.86885	0.876984	0.943044	1.00208
	395	-0.314373	-0.220484	-0.242322	-1.13975	-1.44674	0.950417	0.997844	-1.24516	-0.776738	-1.13541	-1.61508	-1.1883	-1.32912	-0.531309	-2.22052	-1.50158	-0.942178	-1.05052	0.49599	1.31179	-0.554352	-1.44461	-0.675108	-0.612059	-1.07273
	396	0.451507	1.3713	1.2215	0.315982	0.137849	0.950417	0.997844	0.355567	0.0974614	-0.38939	0.0491974	-0.400536	0.252467	1.03354	0.138118	0.892319	-0.191479	1.29631	0.49599	1.31179	0.920597	0.86885	0.100938	-0.612059	-0.273895
	397	-1.08025	-1.81227	-1.70614	-1.13975	-0.654446	0.950417	0.158748	-1.24516	-2.52514	-1.13541	-1.61508	-1.97606	-2.11992	-1.31373	-0.648093	-1.50158	-0.942178	-0.268247	0.49599	0.456525	-1.29183	-0.673456	-0.675108	-1.38961	-0.568609
	398	1.21739	1.3713	1.2215	1.04385	0.137849	0.148926	0.997844	0.355567	0.971661	0.356626	0.0491974	0.387229	1.04326	0.251116	0.138118	0.892319	1.30992	0.514029	1.25276	1.31179	0.183123	0.86885	0.876984	0.165492	0.742114
	399	-0.314373	-0.220484	-0.242322	-0.411883	-1.44674	0.148926	0.997844	-1.24516	0.971661	-1.88142	-1.61508	-1.97606	-0.538328	-0.531309	0.92433	0.892319	-0.942178	0.514029	1.25276	0.456525	-1.29183	-2.21576	-1.45115	-1.38961	-0.731184
	400	-0.314373	-0.220484	-0.242322	1.04385	0.930143	-0.652566	-2.35854	0.355567	-0.776738	1.10264	-0.782941	-1.1883	-2.11992	-2.09616	0.92433	-0.703611	-0.191479	-1.05052	-1.01755	-1.254	-1.29183	-2.21576	-0.675108	0.943044	0.70315
	401	0.451507	-1.01638	-0.974233	0.315982	-0.654446	-0.652566	-0.680348	-1.24516	0.971661	-1.13541	0.0491974	-0.400536	0.252467	-1.31373	0.92433	-2.29954	1.30992	1.29631	-1.01755	-1.254	-0.554352	-1.44461	0.876984	0.165492	0.137905
	402	1.21739	1.3713	1.2215	1.04385	0.137849	-0.652566	-2.35854	0.355567	0.971661	0.356626	0.0491974	1.17499	1.04326	1.03354	0.138118	0.892319	1.30992	1.29631	-1.01755	-0.398737	0.920597	0.86885	0.876984	0.165492	0.0154451
	403	-0.314373	1.3713	1.2215	-1.13975	-0.654446	-2.25555	-2.35854	-2.04552	0.971661	-1.13541	-2.44722	-0.400536	0.252467	0.251116	-1.4343	0.892319	-0.942178	0.514029	-1.01755	-1.254	0.183123	-1.44461	-2.2272	-1.38961	0.977791
	404	-0.314373	-0.220484	-0.242322	-0.411883	-2.23904	-0.652566	-1.51944	-1.24516	-0.776738	-1.13541	0.0491974	-1.1883	0.252467	0.251116	-1.4343	-0.703611	-1.69288	-1.05052	-0.260778	-1.254	-1.29183	-1.44461	-1.45115	-0.612059	1.33826
	405	-0.314373	-0.220484	-0.242322	-1.13975	-0.654446	-0.652566	-0.680348	-0.444796	-1.65094	-1.13541	-1.61508	-1.1883	0.252467	-0.531309	-0.648093	-0.703611	-0.191479	-1.05052	0.49599	0.456525	-1.29183	-1.44461	-0.675108	-0.612059	-0.230333
	406	-0.314373	-0.220484	-0.242322	-0.411883	-1.44674	0.148926	0.158748	-1.24516	-0.776738	-0.38939	-0.782941	-1.1883	-0.538328	-1.31373	-1.4343	-0.703611	-0.942178	-1.05052	0.49599	1.31179	-0.554352	-0.673456	-0.675108	-0.612059	-0.716175
	407	-0.314373	-0.220484	-0.242322	-1.86761	-2.23904	0.950417	0.997844	0.355567	-1.65094	0.356626	0.0491974	-1.1883	1.04326	-1.31373	-0.648093	0.892319	1.30992	0.514029	1.25276	1.31179	0.920597	0.86885	0.100938	-0.612059	-1.01298
	408	1.21739	1.3713	1.2215	1.04385	0.137849	0.148926	0.997844	0.355567	0.971661	0.356626	0.0491974	1.17499	0.252467	0.251116	0.92433	0.892319	1.30992	0.514029	1.25276	1.31179	0.183123	0.86885	0.876984	0.943044	1.10452
	409	-0.314373	-0.220484	-0.242322	-0.411883	-0.654446	0.950417	-0.680348	-1.24516	-0.776738	-1.13541	-0.782941	-0.400536	-1.32912	-1.31373	-1.4343	-0.703611	-0.942178	-1.05052	0.49599	0.456525	-1.29183	-1.44461	-1.45115	-1.38961	-0.0627429
	410	1.21739	1.3713	1.2215	1.04385	0.930143	0.950417	0.158748	0.355567	0.971661	1.10264	0.0491974	1.17499	0.252467	1.03354	0.138118	0.892319	1.30992	1.29631	1.25276	1.31179	0.920597	0.0976968	0.100938	0.943044	1.60433
	411	-0.314373	-0.220484	-0.242322	-0.411883	-0.654446	0.148926	0.158748	-0.444796	-1.65094	-0.38939	-0.782941	-0.400536	-1.32912	-1.31373	-1.4343	-0.703611	-0.191479	-0.268247	0.49599	1.31179	-0.554352	-0.673456	-0.675108	-1.38961	-0.940748
	412	1.21739	1.3713	0.489589	0.315982	0.930143	0.148926	-1.51944	0.355567	0.0974614	0.356626	0.881335	1.17499	1.04326	1.03354	0.92433	0.892319	1.30992	0.514029	1.25276	1.31179	0.183123	0.86885	0.100938	0.165492	1.10147
	413	-0.314373	-0.220484	-0.974233	-1.13975	-0.654446	-1.45406	-1.51944	-0.444796	-0.776738	-1.13541	-0.782941	-1.1883	-1.32912	-1.31373	-0.648093	-0.703611	-0.191479	-1.05052	-1.77432	-2.10926	-1.29183	-1.44461	-0.675108	-0.612059	2.50705
	414	-0.314373	-1.01638	-0.242322	-1.13975	-1.44674	0.148926	-1.51944	-1.24516	0.0974614	-1.13541	-0.782941	-0.400536	-1.32912	-1.31373	-1.4343	-0.703611	-0.942178	-0.268247	0.49599	1.31179	-2.0293	-2.21576	-1.45115	-0.612059	-0.627189
	415	-0.314373	1.3713	-1.70614	-0.411883	0.930143	0.950417	0.158748	-0.444796	0.0974614	-0.38939	0.0491974	-1.1883	1.04326	-2.09616	0.138118	0.892319	1.30992	1.29631	0.49599	0.456525	0.920597	0.86885	0.876984	-2.16716	-0.374551
	416	-0.314373	-0.220484	0.489589	-0.411883	-0.654446	-2.25555	0.158748	0.355567	0.0974614	-0.38939	-0.782941	-1.1883	0.252467	-0.531309	0.138118	-0.703611	-0.191479	-0.268247	-1.01755	-1.254	-0.554352	-0.673456	0.100938	0.165492	0.847003
	417	-0.314373	-0.220484	-0.242322	-0.411883	-0.654446	-1.45406	-0.680348	-1.24516	0.0974614	-0.38939	-1.61508	-1.1883	1.04326	-1.31373	-2.22052	-0.703611	-0.191479	-1.05052	-1.01755	-0.398737	-1.29183	-1.44461	0.876984	-0.612059	0.661219
	418	-0.314373	-0.220484	-0.242322	-0.411883	-0.654446	0.148926	-0.680348	-1.24516	-0.776738	-1.13541	-1.61508	-0.400536	-0.538328	-1.31373	-0.648093	-0.703611	-0.191479	-0.268247	0.49599	0.456525	-0.554352	-0.673456	-0.675108	-0.612059	-0.372902
	419	-1.08025	-1.01638	-0.242322	-0.411883	-1.44674	0.950417	0.997844	-1.24516	-0.776738	-1.13541	-1.61508	-1.97606	-0.538328	-0.531309	-0.648093	-0.703611	-1.69288	-1.05052	0.49599	0.456525	-2.0293	-1.44461	-0.675108	-0.612059	-0.0176556
	420	-1.08025	-0.220484	-1.70614	-0.411883	-0.654446	-0.652566	-1.51944	1.15593	0.0974614	-1.13541	0.881335	-1.97606	1.04326	-2.09616	-2.22052	0.892319	-0.942178	1.29631	-0.260778	0.456525	-1.29183	-2.21576	0.100938	0.943044	-0.387194
	421	0.451507	-0.220484	-0.242322	0.315982	0.930143	0.148926	0.997844	1.15593	0.0974614	0.356626	0.881335	1.17499	0.252467	0.251116	0.92433	0.892319	1.30992	1.29631	1.25276	0.456525	0.183123	0.86885	0.876984	0.943044	0.715608
	422	0.451507	0.57541	1.2215	0.315982	0.930143	0.148926	0.158748	1.15593	0.0974614	0.356626	0.0491974	1.17499	1.04326	1.03354	0.138118	0.892319	1.30992	1.29631	1.25276	0.456525	0.183123	0.86885	0.876984	0.943044	0.495829
	423	-1.08025	-1.01638	1.2215	-0.411883	-0.654446	-1.45406	0.158748	-0.444796	-2.52514	-0.38939	0.881335	-1.1883	0.252467	-0.531309	-2.22052	-0.703611	1.30992	-0.268247	-0.260778	-1.254	0.183123	-1.44461	0.100938	0.165492	0.94888
	424	0.451507	1.3713	1.2215	1.04385	0.930143	-2.25555	-0.680348	1.15593	0.971661	1.10264	0.881335	1.17499	1.04326	1.03354	0.138118	0.892319	0.55922	1.29631	-1.01755	-0.398737	0.920597	0.0976968	0.100938	0.165492	-0.0624178
	425	1.21739	-1.01638	-0.242322	1.04385	-0.654446	-2.25555	-2.35854	-0.444796	-0.776738	-1.13541	-1.61508	0.387229	-0.538328	1.03354	-2.22052	-1.50158	-0.191479	-0.268247	-1.01755	-1.254	0.920597	0.86885	-0.675108	-0.612059	1.07597
	426	-1.84613	-1.81227	-0.974233	-1.13975	-1.44674	-1.45406	-0.680348	-1.24516	0.0974614	-0.38939	-0.782941	-0.400536	-1.32912	-2.09616	-2.22052	-1.50158	-0.191479	-1.05052	-1.01755	-1.254	-1.29183	-2.21576	-1.45115	-2.16716	0.625763
	427	0.451507	-1.81227	0.489589	-1.13975	-0.654446	0.950417	0.158748	-0.444796	-1.65094	-1.13541	0.881335	0.387229	1.04326	-1.31373	0.138118	-0.703611	-0.191479	-0.268247	-1.77432	-1.254	-2.0293	0.86885	-0.675108	0.165492	0.536326
	428	-1.08025	-1.01638	-0.242322	-1.13975	-0.654446	-1.45406	-0.680348	-0.444796	-1.65094	-0.38939	-1.61508	-1.1883	-1.32912	-0.531309	-1.4343	-0.703611	0.55922	-1.05052	0.49599	0.456525	-1.29183	-0.673456	-1.45115	-0.612059	-0.289905
	429	-1.84613	1.3713	0.489589	-1.13975	-0.654446	-1.45406	-0.680348	-0.444796	-0.776738	-1.88142	0.0491974	1.17499	0.252467	1.03354	0.138118	-1.50158	0.55922	-0.268247	0.49599	1.31179	0.920597	-1.44461	0.876984	-0.612059	-0.39881
	430	-0.314373	-0.220484	-0.242322	-1.13975	-0.654446	-0.652566	-0.680348	-0.444796	0.0974614	-1.13541	-1.61508	-1.1883	0.252467	-0.531309	-0.648093	-0.703611	0.55922	-1.05052	1.25276	1.31179	-0.554352	-0.673456	0.100938	-0.612059	-1.12106
	431	-1.08025	-1.01638	-0.974233	-0.411883	-1.44674	-0.652566	-0.680348	-1.24516	0.0974614	0.356626	-0.782941	0.387229	-0.538328	-0.531309	-1.4343	-0.703611	-0.191479	-1.8328	-0.260778	-1.254	-0.554352	-0.673456	-1.45115	-1.38961	-0.0359935
	432	-1.08025	-1.81227	-1.70614	-1.86761	-1.44674	-1.45406	-0.680348	-1.24516	-1.65094	0.356626	-0.782941	-1.1883	-1.32912	-2.09616	-2.22052	-1.50158	0.55922	0.514029	0.49599	1.31179	-2.0293	-2.21576	-1.45115	-2.16716	-1.22009
	433	-1.84613	0.57541	1.2215	0.315982	-2.23904	0.148926	-0.680348	-2.04552	-1.65094	0.356626	0.881335	0.387229	-2.11992	0.251116	0.138118	-2.29954	-0.942178	-1.05052	-1.77432	-0.398737	0.920597	-2.21576	0.100938	-1.38961	-0.0108452
	434	-1.08025	-1.01638	-0.974233	-1.13975	-0.654446	-1.45406	-0.680348	-0.444796	0.0974614	-1.13541	-1.61508	-0.400536	-1.32912	-1.31373	-1.4343	-0.703611	-0.942178	-0.268247	-0.260778	-1.254	-1.29183	-1.44461	-1.45115	-1.38961	1.08386
	435	-1.84613	-1.81227	-1.70614	-1.13975	-2.23904	-2.25555	-0.680348	-2.04552	0.0974614	-0.38939	-0.782941	-1.1883	-2.11992	-1.31373	-1.4343	-1.50158	-1.69288	1.29631	-1.01755	-2.10926	-2.0293	-1.44461	-2.2272	-1.38961	1.15733
	436	-1.08025	-0.220484	-0.974233	-1.13975	-0.654446	-0.652566	-0.680348	-0.444796	0.0974614	-1.13541	-0.782941	-1.1883	-1.32912	-1.31373	-0.648093	-1.50158	-1.69288	-0.268247	-1.01755	-1.254	-0.554352	-0.673456	-1.45115	-1.38961	1.22962
	437	-1.84613	-1.81227	-1.70614	-1.13975	-1.44674	-1.45406	-1.51944	-1.24516	0.0974614	-1.88142	-1.61508	-1.97606	-2.11992	-1.31373	-0.648093	-1.50158	1.30992	-1.05052	1.25276	0.456525	-2.0293	-2.21576	-1.45115	-1.38961	-0.561609
	438	0.451507	-0.220484	1.2215	1.04385	0.930143	0.950417	0.997844	1.15593	0.971661	1.10264	0.881335	1.17499	1.04326	0.251116	0.92433	0.892319	-1.69288	-1.05052	-1.77432	-1.254	0.920597	0.0976968	0.100938	0.165492	-1.93792
	439	-1.08025	-0.220484	-0.974233	-1.13975	-0.654446	-0.652566	-0.680348	-0.444796	0.0974614	-0.38939	-1.61508	-1.1883	-0.538328	-1.31373	-1.4343	-0.703611	-0.942178	-1.8328	-0.260778	-1.254	-1.29183	-0.673456	-1.45115	-1.38961	1.47886
	440	-0.314373	-0.220484	-0.242322	-1.13975	-1.44674	-1.45406	-1.51944	-1.24516	-1.65094	-1.88142	-1.61508	-0.400536	-1.32912	-1.31373	-0.648093	-0.703611	1.30992	1.29631	0.49599	1.31179	-2.0293	-2.21576	-2.2272	-2.16716	-2.45554
	441	-1.08025	-1.01638	-0.242322	-0.411883	-1.44674	-2.25555	-1.51944	-1.24516	0.0974614	-1.88142	-2.44722	-1.97606	-1.32912	-2.09616	-1.4343	-1.50158	1.30992	1.29631	0.49599	1.31179	-1.29183	-1.44461	-2.2272	-1.38961	-2.86448
	442	-0.314373	-1.01638	-1.70614	-0.411883	0.930143	0.950417	-0.680348	1.15593	-2.52514	0.356626	-2.44722	-1.1883	0.252467	1.03354	0.92433	0.892319	1.30992	0.514029	0.49599	0.456525	-0.554352	0.86885	-0.675108	0.943044	-1.08924
	443	-0.314373	-0.220484	-0.974233	-0.411883	0.930143	0.950417	0.997844	1.15593	0.971661	1.10264	0.881335	-0.400536	0.252467	1.03354	0.92433	0.892319	0.55922	1.29631	1.25276	1.31179	0.920597	0.86885	0.876984	0.943044	1.12225
	444	1.21739	-0.220484	-0.974233	-0.411883	0.930143	-2.25555	-0.680348	1.15593	-1.65094	1.10264	0.881335	-1.1883	0.252467	1.03354	0.92433	0.892319	0.55922	0.514029	1.25276	1.31179	0.920597	0.86885	-1.45115	0.943044	-0.342435
	445	-1.08025	-1.01638	0.489589	1.04385	-1.44674	-2.25555	0.158748	-1.24516	0.0974614	-1.13541	0.881335	1.17499	1.04326	1.03354	0.92433	0.094354	-0.942178	-1.05052	-1.77432	-1.254	-0.554352	0.0976968	-1.45115	-2.16716	-0.483385
	446	-1.08025	-1.01638	-0.242322	-1.13975	-1.44674	-0.652566	-0.680348	-1.24516	0.0974614	-1.13541	-1.61508	-0.400536	-0.538328	-0.531309	-0.648093	0.094354	-0.191479	-0.268247	-1.01755	-1.254	-0.554352	-0.673456	0.100938	0.165492	1.09194
	447	-0.314373	-0.220484	-0.242322	0.315982	0.930143	0.950417	0.997844	1.15593	0.971661	1.10264	0.0491974	0.387229	0.252467	-0.531309	0.138118	0.892319	-0.191479	-1.8328	-1.01755	-0.398737	0.183123	0.86885	0.100938	-0.612059	-0.63387
	448	-1.08025	-1.01638	-1.70614	-1.86761	0.137849	0.148926	-0.680348	0.355567	0.0974614	-1.13541	0.0491974	-1.1883	-0.538328	1.03354	0.92433	-0.703611	-0.942178	-1.8328	-1.77432	-1.254	-0.554352	0.86885	0.876984	0.943044	1.17457
	449	-0.314373	-0.220484	0.489589	1.04385	0.930143	0.950417	0.997844	1.15593	0.971661	0.356626	0.881335	-0.400536	-0.538328	1.03354	0.92433	0.892319	-0.191479	-1.05052	-0.260778	-1.254	0.920597	0.0976968	0.876984	0.943044	-0.640117
	450	-1.84613	1.3713	1.2215	1.04385	0.930143	0.950417	-0.680348	1.15593	0.971661	-1.88142	-2.44722	-1.1883	-1.32912	1.03354	0.92433	0.892319	-0.191479	-0.268247	0.49599	0.456525	0.920597	-1.44461	0.876984	0.165492	-0.450862
	451	-1.84613	0.57541	0.489589	-1.13975	0.930143	0.950417	0.158748	1.15593	-0.776738	-0.38939	0.881335	-0.400536	1.04326	-1.31373	-0.648093	0.892319	0.55922	0.514029	0.49599	1.31179	-2.0293	0.0976968	0.876984	-1.38961	-0.251427
	452	-0.314373	-0.220484	0.489589	1.04385	0.930143	0.950417	0.997844	1.15593	0.971661	-0.38939	0.881335	1.17499	0.252467	1.03354	0.92433	0.094354	-0.942178	-1.05052	-1.01755	-2.10926	0.183123	0.86885	0.876984	0.943044	-1.6741
	453	-0.314373	-1.81227	-0.242322	1.04385	0.930143	-0.652566	0.158748	1.15593	-1.65094	1.10264	-1.61508	0.387229	0.252467	1.03354	0.92433	0.892319	0.55922	1.29631	1.25276	1.31179	0.183123	-2.21576	-1.45115	0.943044	-0.713967
	454	-1.08025	-0.220484	-1.70614	-0.411883	0.137849	-2.25555	-0.680348	0.355567	0.0974614	-1.88142	0.881335	-0.400536	-1.32912	0.251116	-0.648093	-0.703611	1.30992	0.514029	-0.260778	0.456525	-0.554352	0.86885	0.876984	0.165492	-0.222903
	455	1.21739	0.57541	0.489589	-1.86761	0.930143	0.950417	-0.680348	1.15593	0.971661	0.356626	-1.61508	0.387229	-0.538328	-2.09616	0.92433	-1.50158	1.30992	1.29631	0.49599	1.31179	-2.0293	-1.44461	0.876984	0.943044	0.0653121
	456	1.21739	1.3713	0.489589	1.04385	0.930143	0.950417	0.997844	1.15593	0.971661	1.10264	0.881335	1.17499	1.04326	0.251116	0.92433	0.892319	1.30992	0.514029	0.49599	1.31179	0.920597	0.86885	0.876984	0.943044	1.66743
	457	-1.84613	-1.01638	-1.70614	-1.13975	-1.44674	-1.45406	-0.680348	-1.24516	-1.65094	-0.38939	-0.782941	-1.1883	-1.32912	-0.531309	-1.4343	-1.50158	-0.191479	1.29631	0.49599	1.31179	-1.29183	-1.44461	-1.45115	-0.612059	-1.64906
	458	0.451507	1.3713	1.2215	1.04385	0.930143	0.950417	0.997844	1.15593	0.971661	1.10264	0.881335	1.17499	0.252467	0.251116	0.92433	0.892319	0.55922	-1.05052	-1.77432	-2.10926	0.920597	0.86885	0.876984	0.943044	-2.54923
	459	-1.08025	-1.01638	-0.242322	0.315982	-0.654446	-0.652566	0.997844	-0.444796	0.0974614	1.10264	0.881335	0.387229	1.04326	0.251116	0.92433	0.892319	-0.942178	0.514029	0.49599	1.31179	-0.554352	0.0976968	0.876984	-0.612059	0.855876
	460	-1.08025	-1.01638	-1.70614	-0.411883	0.137849	0.148926	-0.680348	0.355567	0.0974614	-1.88142	0.0491974	-1.1883	-0.538328	1.03354	0.92433	-0.703611	0.55922	0.514029	1.25276	1.31179	-0.554352	0.86885	0.876984	0.165492	-1.20736
	461	-0.314373	-0.220484	1.2215	-1.13975	0.137849	-1.45406	-0.680348	0.355567	-0.776738	-1.88142	0.0491974	-1.1883	0.252467	1.03354	0.92433	-2.29954	-1.69288	-0.268247	-1.01755	-1.254	-1.29183	-2.21576	-1.45115	0.943044	1.52451
	462	-0.314373	-0.220484	0.489589	1.04385	0.137849	0.148926	0.997844	0.355567	0.971661	1.10264	0.881335	1.17499	0.252467	1.03354	0.92433	0.892319	-0.942178	-1.8328	-1.77432	-0.398737	-0.554352	0.86885	-0.675108	0.165492	-1.23973
	463	-1.08025	-1.01638	0.489589	-0.411883	0.930143	0.950417	0.158748	1.15593	0.0974614	0.356626	0.881335	0.387229	-0.538328	1.03354	0.92433	0.892319	1.30992	0.514029	0.49599	0.456525	-0.554352	0.0976968	0.876984	0.943044	0.347369
	464	1.21739	1.3713	0.489589	1.04385	0.930143	0.950417	0.997844	1.15593	0.971661	1.10264	0.881335	1.17499	1.04326	1.03354	0.92433	0.892319	-0.191479	0.514029	0.49599	1.31179	0.920597	0.0976968	-0.675108	0.165492	1.50808
	465	-0.314373	-0.220484	1.2215	1.04385	0.930143	0.950417	0.997844	1.15593	0.971661	0.356626	0.881335	1.17499	1.04326	1.03354	0.92433	0.892319	-0.191479	0.514029	0.49599	0.456525	0.920597	0.86885	0.876984	0.943044	0.541964
	466	-1.08025	-1.01638	-1.70614	-1.13975	-0.654446	-0.652566	-0.680348	-0.444796	-1.65094	1.10264	0.881335	0.387229	-0.538328	-0.531309	0.92433	-0.703611	-0.942178	-0.268247	-0.260778	-0.398737	-0.554352	0.0976968	0.876984	-1.38961	-0.110359
	467	-0.314373	-0.220484	1.2215	1.04385	0.930143	0.950417	0.997844	1.15593	0.971661	0.356626	0.881335	1.17499	0.252467	1.03354	0.92433	0.892319	1.30992	0.514029	1.25276	1.31179	0.920597	0.0976968	0.876984	0.943044	1.4449
	468	1.21739	0.57541	0.489589	1.04385	0.930143	0.148926	0.997844	1.15593	0.971661	1.10264	0.881335	1.17499	1.04326	1.03354	0.92433	0.094354	1.30992	0.514029	0.49599	1.31179	0.920597	0.86885	0.876984	0.165492	1.66743
	469	1.21739	1.3713	1.2215	1.04385	0.930143	0.950417	0.997844	1.15593	0.971661	1.10264	0.881335	1.17499	1.04326	1.03354	0.92433	0.892319	-0.942178	-0.268247	0.49599	0.456525	0.920597	0.86885	0.876984	0.943044	0.346242
	470	1.21739	0.57541	0.489589	1.04385	0.930143	0.950417	0.997844	1.15593	0.971661	1.10264	0.881335	1.17499	1.04326	0.251116	0.92433	0.892319	-0.942178	-1.05052	-1.77432	-0.398737	0.920597	0.86885	0.876984	0.943044	-1.0079
	471	1.21739	1.3713	0.489589	1.04385	0.930143	0.950417	0.997844	1.15593	0.971661	1.10264	0.881335	1.17499	1.04326	1.03354	0.92433	0.892319	1.30992	0.514029	1.25276	0.456525	0.920597	0.86885	0.876984	0.165492	0.907752
	472	-0.314373	1.3713	1.2215	0.315982	0.930143	-0.652566	-0.680348	1.15593	-1.65094	1.10264	0.881335	-1.1883	-0.538328	-2.09616	0.92433	0.892319	-0.942178	1.29631	1.25276	0.456525	-2.0293	0.0976968	0.876984	0.943044	-0.176752
	473	-1.08025	-1.01638	-1.70614	-0.411883	0.930143	0.950417	0.997844	1.15593	0.971661	1.10264	0.0491974	1.17499	-0.538328	1.03354	0.92433	0.892319	0.55922	0.514029	0.49599	1.31179	0.920597	0.0976968	0.876984	0.943044	1.28059
	474	-0.314373	-0.220484	0.489589	-0.411883	0.930143	0.950417	0.997844	1.15593	0.0974614	0.356626	0.881335	0.387229	0.252467	1.03354	-0.648093	0.892319	1.30992	0.514029	0.49599	1.31179	-0.554352	0.0976968	0.100938	0.943044	0.70133
	475	-1.08025	-1.01638	-0.242322	1.04385	0.930143	0.950417	0.997844	1.15593	0.971661	0.356626	0.881335	1.17499	0.252467	1.03354	0.92433	0.892319	0.55922	0.514029	1.25276	1.31179	0.920597	0.0976968	0.876984	0.165492	1.37952
	476	-0.314373	-0.220484	0.489589	1.04385	0.930143	0.950417	0.997844	1.15593	0.971661	1.10264	0.0491974	1.17499	-0.538328	1.03354	0.138118	0.892319	0.55922	0.514029	1.25276	0.456525	0.920597	0.86885	0.876984	0.943044	0.669036
	477	-1.08025	-1.01638	-1.70614	-0.411883	-1.44674	-1.45406	-0.680348	-1.24516	0.0974614	-1.88142	-0.782941	-1.1883	0.252467	1.03354	-0.648093	-2.29954	1.30992	0.514029	0.49599	1.31179	0.920597	0.86885	0.100938	-2.16716	-1.52202
	478	0.451507	-0.220484	0.489589	1.04385	0.930143	0.950417	0.158748	1.15593	0.0974614	1.10264	0.881335	0.387229	0.252467	1.03354	0.92433	0.892319	0.55922	0.514029	0.49599	1.31179	0.183123	0.86885	0.876984	0.943044	0.950796
	479	0.451507	0.57541	-0.242322	1.04385	0.930143	0.950417	0.158748	1.15593	0.0974614	-1.13541	-0.782941	0.387229	0.252467	1.03354	0.92433	0.892319	1.30992	0.514029	0.49599	1.31179	0.183123	0.86885	0.876984	0.943044	-0.537926
	480	-1.08025	-1.01638	-1.70614	0.315982	-0.654446	0.950417	-0.680348	-0.444796	0.0974614	-1.88142	0.0491974	-0.400536	-0.538328	-0.531309	0.92433	0.094354	0.55922	1.29631	0.49599	0.456525	0.183123	0.0976968	0.876984	-1.38961	-0.489493
	481	1.21739	1.3713	-0.242322	0.315982	-2.23904	-1.45406	-0.680348	-2.04552	0.0974614	1.10264	-1.61508	-1.1883	-2.11992	1.03354	0.92433	0.892319	1.30992	0.514029	1.25276	0.456525	-0.554352	-1.44461	-0.675108	0.165492	-0.349738
	482	1.21739	1.3713	0.489589	1.04385	0.930143	0.950417	0.997844	1.15593	0.971661	1.10264	0.881335	0.387229	1.04326	1.03354	0.92433	0.892319	0.55922	1.29631	1.25276	0.456525	0.920597	0.86885	0.876984	0.943044	0.842441
	483	1.21739	0.57541	0.489589	1.04385	0.930143	0.950417	0.997844	1.15593	0.971661	1.10264	0.881335	1.17499	1.04326	1.03354	0.138118	0.094354	1.30992	1.29631	0.49599	0.456525	0.920597	0.86885	0.876984	0.165492	1.04892
	484	-0.314373	-0.220484	1.2215	1.04385	0.930143	0.950417	0.997844	1.15593	0.971661	0.356626	0.881335	1.17499	0.252467	0.251116	-0.648093	0.892319	0.55922	1.29631	0.49599	0.456525	-0.554352	0.0976968	-0.675108	0.943044	0.797578
	485	1.21739	0.57541	0.489589	1.04385	0.930143	0.950417	0.997844	1.15593	0.971661	1.10264	0.881335	0.387229	1.04326	0.251116	0.92433	0.094354	-0.942178	-1.05052	-1.77432	-2.10926	0.920597	0.86885	0.876984	0.943044	-2.14369
	486	1.21739	1.3713	1.2215	1.04385	0.930143	0.950417	0.997844	1.15593	0.971661	1.10264	0.881335	1.17499	1.04326	1.03354	0.92433	0.892319	-0.191479	-1.05052	-1.77432	-0.398737	0.920597	0.86885	0.876984	0.165492	-0.928228
	487	-0.314373	-1.01638	-1.70614	-0.411883	0.930143	0.950417	0.997844	1.15593	0.971661	0.356626	0.881335	1.17499	1.04326	1.03354	0.92433	0.892319	-0.942178	-0.268247	-1.01755	-1.254	0.920597	0.86885	0.876984	0.943044	-1.258
	488	-0.314373	-0.220484	1.2215	1.04385	0.930143	0.950417	0.997844	1.15593	0.971661	0.356626	0.881335	0.387229	-0.538328	1.03354	0.92433	0.892319	-0.942178	-1.05052	-0.260778	-1.254	0.920597	0.0976968	0.876984	-0.612059	-1.02313
	489	1.21739	1.3713	1.2215	1.04385	0.930143	0.950417	0.997844	1.15593	0.971661	0.356626	0.881335	1.17499	1.04326	1.03354	0.92433	0.892319	-0.191479	-0.268247	-1.01755	-1.254	0.920597	0.0976968	0.876984	0.943044	-1.19262
	490	-1.84613	0.57541	1.2215	1.04385	-1.44674	-2.25555	0.158748	-1.24516	0.971661	-1.13541	0.881335	-1.1883	-0.538328	1.03354	-0.648093	0.892319	0.55922	0.514029	1.25276	1.31179	0.920597	-1.44461	-0.675108	-1.38961	-0.25587
	491	-1.08025	-1.01638	-1.70614	-0.411883	-0.654446	0.148926	-1.51944	-0.444796	-1.65094	-1.88142	0.0491974	-1.1883	-0.538328	1.03354	0.92433	-0.703611	-0.191479	0.514029	-0.260778	-0.398737	0.920597	0.86885	0.876984	-0.612059	0.345234
	492	1.21739	1.3713	1.2215	1.04385	-2.23904	-2.25555	0.997844	-2.04552	0.0974614	0.356626	0.881335	0.387229	0.252467	0.251116	0.92433	0.892319	0.55922	1.29631	0.49599	1.31179	0.183123	0.0976968	0.876984	-0.612059	0.764664
	493	1.21739	1.3713	0.489589	1.04385	0.137849	0.148926	-0.680348	0.355567	0.0974614	-1.13541	0.0491974	0.387229	0.252467	1.03354	0.92433	-0.703611	-1.69288	-0.268247	-0.260778	-0.398737	0.920597	0.86885	0.876984	0.943044	0.10689
	494	-1.08025	-1.01638	0.489589	-0.411883	0.930143	0.950417	0.997844	1.15593	0.971661	-0.38939	0.0491974	0.387229	-1.32912	1.03354	0.92433	0.892319	0.55922	0.514029	0.49599	1.31179	0.920597	0.0976968	0.876984	0.943044	0.388282
	495	-0.314373	-0.220484	-0.974233	-0.411883	0.137849	0.148926	0.997844	0.355567	0.0974614	0.356626	0.881335	0.387229	1.04326	1.03354	0.92433	0.892319	-0.942178	-0.268247	-1.01755	-2.10926	0.183123	0.86885	0.876984	0.943044	-0.985983
	496	1.21739	0.57541	0.489589	1.04385	0.930143	0.950417	0.997844	1.15593	0.971661	1.10264	0.881335	1.17499	1.04326	1.03354	0.92433	0.094354	-1.69288	-1.8328	-1.01755	-2.10926	0.920597	0.86885	0.876984	0.165492	-2.92942
	497	1.21739	1.3713	0.489589	1.04385	0.930143	0.950417	0.997844	1.15593	0.971661	1.10264	0.881335	1.17499	1.04326	1.03354	0.92433	0.892319	-0.942178	-0.268247	-1.01755	-1.254	0.920597	0.86885	0.876984	0.943044	-1.53576
	498	1.21739	-0.220484	-0.974233	-1.86761	0.930143	-0.652566	-0.680348	1.15593	0.0974614	1.10264	-1.61508	1.17499	0.252467	-1.31373	-2.22052	0.094354	-0.191479	-1.05052	0.49599	-1.254	0.920597	0.86885	0.876984	-1.38961	-0.319206
	499	1.21739	0.57541	0.489589	1.04385	0.930143	0.950417	0.997844	1.15593	0.0974614	1.10264	0.881335	1.17499	1.04326	1.03354	0.92433	0.892319	-0.191479	-0.268247	-1.01755	-0.398737	0.920597	0.86885	0.876984	0.165492	-0.484132
	500	1.21739	0.57541	0.489589	-1.86761	-2.23904	0.950417	-0.680348	-2.04552	0.971661	1.10264	-1.61508	0.387229	-0.538328	1.03354	0.92433	-1.50158	0.55922	0.514029	0.49599	0.456525	0.183123	0.86885	-1.45115	0.165492	0.162813
	501	1.21739	1.3713	0.489589	1.04385	0.930143	0.950417	0.997844	1.15593	0.971661	1.10264	0.881335	0.387229	1.04326	0.251116	0.92433	0.892319	-1.69288	-0.268247	-1.01755	-1.254	0.920597	0.86885	0.876984	0.943044	-1.27749
	502	1.21739	1.3713	1.2215	1.04385	0.930143	0.950417	0.158748	1.15593	0.971661	1.10264	0.881335	1.17499	1.04326	1.03354	0.92433	0.892319	1.30992	0.514029	1.25276	1.31179	0.920597	0.86885	0.876984	0.943044	1.75809
	503	1.21739	0.57541	0.489589	1.04385	0.930143	0.950417	0.997844	1.15593	0.971661	1.10264	0.881335	1.17499	1.04326	0.251116	0.92433	0.094354	1.30992	0.514029	1.25276	1.31179	0.920597	0.86885	0.876984	0.943044	1.75809
	504	1.21739	1.3713	1.2215	1.04385	0.930143	0.950417	0.158748	1.15593	0.971661	1.10264	0.881335	1.17499	1.04326	1.03354	0.92433	0.892319	0.55922	0.514029	1.25276	0.456525	0.920597	0.86885	0.876984	0.943044	0.828077
	505	1.21739	0.57541	0.489589	1.04385	0.930143	0.950417	0.158748	1.15593	0.971661	0.356626	0.881335	1.17499	1.04326	1.03354	0.138118	0.094354	1.30992	1.29631	0.49599	1.31179	0.920597	0.86885	0.876984	0.943044	1.56074
	506	1.21739	1.3713	1.2215	1.04385	0.930143	0.950417	0.158748	1.15593	0.971661	1.10264	0.881335	1.17499	1.04326	1.03354	0.92433	0.892319	0.55922	1.29631	0.49599	1.31179	0.920597	0.86885	0.876984	0.943044	1.81958
	507	-0.314373	-1.01638	-0.974233	-0.411883	0.930143	0.950417	0.158748	1.15593	0.971661	-1.13541	0.881335	-0.400536	-0.538328	1.03354	0.92433	0.892319	-0.942178	-1.05052	-0.260778	-2.10926	0.920597	0.86885	0.876984	0.943044	-0.105845
	508	1.21739	1.3713	1.2215	1.04385	0.930143	0.950417	0.158748	1.15593	0.971661	1.10264	0.881335	1.17499	1.04326	1.03354	0.92433	0.892319	-0.191479	-1.05052	-0.260778	-1.254	0.920597	0.86885	0.876984	0.165492	-1.59725
	509	1.21739	-1.01638	0.489589	1.04385	0.930143	-2.25555	0.997844	1.15593	0.971661	-1.13541	0.881335	-1.97606	-2.11992	1.03354	-1.4343	-1.50158	-1.69288	-1.05052	-0.260778	-0.398737	-0.554352	-1.44461	0.876984	0.943044	0.351076
	510	1.21739	0.57541	0.489589	1.04385	0.137849	0.148926	0.997844	0.355567	0.971661	-0.38939	0.881335	-0.400536	-0.538328	-0.531309	0.92433	0.892319	-1.69288	-1.05052	-1.77432	-1.254	0.920597	0.86885	0.876984	0.165492	-0.428311
	511	-0.314373	-0.220484	0.489589	1.04385	-0.654446	-0.652566	0.158748	-0.444796	0.0974614	0.356626	0.881335	1.17499	-0.538328	1.03354	0.92433	0.892319	-0.942178	-0.268247	-0.260778	-1.254	0.920597	0.86885	-0.675108	-1.38961	-0.896868
	512	0.451507	1.3713	0.489589	1.04385	0.137849	0.148926	0.158748	1.15593	-0.776738	0.356626	-0.782941	-0.400536	0.252467	-0.531309	-0.648093	-0.703611	-0.191479	0.514029	-0.260778	0.456525	0.920597	0.0976968	0.876984	0.943044	-0.19727
	513	-1.08025	-1.01638	-0.974233	-1.13975	0.137849	0.148926	0.158748	-0.444796	-1.65094	-1.13541	-0.782941	-0.400536	-1.32912	-0.531309	-0.648093	-0.703611	0.55922	0.514029	0.49599	1.31179	-0.554352	-1.44461	-1.45115	-0.612059	-1.45831
	514	-1.08025	-0.220484	-0.974233	-1.13975	-0.654446	0.148926	0.158748	1.15593	-0.776738	-1.13541	-0.782941	1.17499	-2.11992	-1.31373	-0.648093	0.094354	1.30992	1.29631	1.25276	1.31179	0.920597	0.0976968	-0.675108	-1.38961	-0.623661
	515	1.21739	1.3713	1.2215	0.315982	0.137849	0.148926	0.158748	0.355567	0.0974614	1.10264	0.881335	1.17499	0.252467	1.03354	0.92433	0.892319	1.30992	1.29631	0.49599	1.31179	0.920597	0.0976968	0.876984	0.943044	1.52806
	516	0.451507	-1.01638	-0.974233	-1.13975	0.137849	0.148926	0.997844	-0.444796	0.971661	0.356626	0.881335	-0.400536	-0.538328	-2.09616	-0.648093	0.892319	-0.191479	0.514029	1.25276	0.456525	-2.0293	0.86885	-0.675108	0.943044	0.310774
	517	-1.08025	-1.01638	-0.974233	-1.86761	0.137849	0.148926	0.158748	-1.24516	-0.776738	-1.88142	0.881335	-1.1883	-2.11992	-1.31373	-1.4343	-1.50158	0.55922	1.29631	1.25276	1.31179	-0.554352	-1.44461	-1.45115	-1.38961	-1.38041
	518	0.451507	0.57541	0.489589	-0.411883	0.137849	0.148926	0.158748	0.355567	-0.776738	0.356626	-0.782941	1.17499	-0.538328	1.03354	0.138118	0.094354	0.55922	0.514029	0.49599	1.31179	0.183123	0.86885	0.100938	-0.612059	0.0709591
	519	1.21739	-0.220484	0.489589	-0.411883	-0.654446	0.148926	0.158748	0.355567	-0.776738	0.356626	0.0491974	1.17499	0.252467	1.03354	0.92433	-0.703611	-0.942178	1.29631	0.49599	1.31179	0.920597	0.0976968	0.100938	-0.612059	0.394951
	520	-1.08025	-1.01638	-0.242322	1.04385	0.137849	-0.652566	0.158748	-1.24516	-0.776738	-1.88142	0.881335	-0.400536	-1.32912	1.03354	0.92433	0.892319	-0.942178	-1.8328	-1.01755	-2.10926	0.183123	0.0976968	-0.675108	-0.612059	1.51878
	521	-1.08025	-1.01638	-1.70614	-1.86761	-0.654446	0.148926	0.158748	1.15593	0.0974614	0.356626	0.881335	-0.400536	1.04326	1.03354	-0.648093	0.892319	-0.942178	0.514029	0.49599	1.31179	0.183123	0.0976968	-0.675108	0.943044	0.307871
	522	1.21739	1.3713	-0.242322	-0.411883	0.137849	-0.652566	0.158748	1.15593	0.0974614	-0.38939	0.0491974	0.387229	-0.538328	0.251116	0.92433	0.892319	0.55922	0.514029	1.25276	0.456525	-0.554352	0.0976968	-0.675108	0.943044	0.0465636
	523	0.451507	-0.220484	1.2215	0.315982	0.137849	-0.652566	-0.680348	0.355567	0.971661	1.10264	0.0491974	-0.400536	0.252467	-0.531309	0.92433	0.094354	0.55922	-1.05052	-1.77432	-1.254	0.183123	-0.673456	0.100938	0.165492	-0.654669
	524	-1.08025	-1.01638	-1.70614	0.315982	0.137849	-0.652566	0.158748	1.15593	0.971661	-1.13541	-0.782941	-1.1883	-0.538328	1.03354	0.138118	0.892319	-0.191479	-1.05052	-1.01755	-0.398737	-1.29183	0.86885	0.876984	0.943044	0.480764
	525	-1.08025	-0.220484	1.2215	1.04385	0.137849	0.148926	0.158748	0.355567	0.971661	0.356626	-0.782941	0.387229	0.252467	1.03354	0.138118	-1.50158	-0.191479	0.514029	0.49599	0.456525	0.920597	0.86885	0.100938	0.943044	0.156336
	526	0.451507	1.3713	-1.70614	-0.411883	0.930143	0.148926	0.158748	-1.24516	-1.65094	0.356626	-1.61508	-0.400536	-1.32912	-1.31373	-0.648093	-1.50158	1.30992	0.514029	1.25276	0.456525	-2.0293	-2.21576	-2.2272	-1.38961	-0.676774
	527	1.21739	0.57541	-0.242322	0.315982	0.137849	0.950417	0.997844	0.355567	-0.776738	-0.38939	0.0491974	1.17499	0.252467	1.03354	0.92433	0.892319	-0.942178	-0.268247	-0.260778	0.456525	0.920597	-1.44461	-1.45115	-1.38961	0.0252406
	528	1.21739	-1.01638	-0.242322	0.315982	0.137849	0.148926	0.158748	1.15593	0.971661	1.10264	0.881335	1.17499	1.04326	1.03354	0.92433	0.892319	1.30992	1.29631	0.49599	0.456525	0.920597	0.86885	0.100938	0.943044	1.04892
	529	1.21739	1.3713	1.2215	0.315982	0.137849	0.148926	0.158748	1.15593	0.0974614	0.356626	0.0491974	1.17499	0.252467	0.251116	0.92433	0.892319	0.55922	1.29631	0.49599	0.456525	-0.554352	0.0976968	0.876984	0.943044	0.422776
	530	1.21739	1.3713	1.2215	1.04385	0.137849	0.950417	-0.680348	1.15593	0.0974614	-0.38939	0.0491974	-0.400536	1.04326	-0.531309	-0.648093	0.892319	0.55922	-0.268247	-1.01755	-1.254	0.183123	0.0976968	0.876984	-0.612059	0.242599
	531	1.21739	-0.220484	0.489589	1.04385	0.930143	-0.652566	-0.680348	0.355567	-0.776738	0.356626	-0.782941	0.387229	-1.32912	-1.31373	0.92433	0.094354	-0.191479	-1.05052	-1.77432	-0.398737	0.920597	0.86885	-0.675108	0.165492	0.172741
	532	1.21739	-0.220484	0.489589	1.04385	0.137849	0.148926	0.997844	0.355567	0.0974614	0.356626	0.881335	0.387229	1.04326	-0.531309	0.92433	0.892319	-1.69288	-1.05052	-1.77432	-1.254	0.920597	-0.673456	0.876984	0.943044	-0.799425
	533	1.21739	1.3713	0.489589	0.315982	0.137849	-0.652566	-0.680348	1.15593	0.0974614	-0.38939	0.881335	-0.400536	-0.538328	1.03354	0.138118	0.892319	-0.942178	-1.05052	-0.260778	-1.254	0.183123	-0.673456	-0.675108	0.943044	-0.0369893
	534	-0.314373	-0.220484	0.489589	1.04385	-0.654446	-0.652566	-0.680348	1.15593	0.971661	1.10264	0.881335	0.387229	1.04326	0.251116	0.138118	0.892319	-0.191479	-1.8328	-0.260778	-1.254	0.183123	0.86885	0.876984	0.165492	-1.44677
	535	-1.08025	-1.81227	-0.974233	-0.411883	0.137849	-0.652566	0.997844	-1.24516	-1.65094	-0.38939	-0.782941	-1.1883	-2.11992	-2.09616	-1.4343	-2.29954	-0.942178	0.514029	0.49599	0.456525	-0.554352	-0.673456	-0.675108	-1.38961	-0.531616
	536	-0.314373	-1.01638	-0.974233	1.04385	0.930143	0.148926	0.997844	1.15593	0.971661	1.10264	-0.782941	0.387229	1.04326	1.03354	0.92433	0.892319	-0.191479	0.514029	0.49599	1.31179	0.920597	0.0976968	0.100938	0.943044	0.614314
	537	-1.08025	-1.01638	-1.70614	-1.13975	0.137849	0.950417	-0.680348	1.15593	-0.776738	-0.38939	-1.61508	-0.400536	-0.538328	-1.31373	-1.4343	0.094354	-0.942178	1.29631	0.49599	1.31179	0.183123	0.86885	0.876984	0.943044	-1.22746
	538	1.21739	-0.220484	0.489589	1.04385	0.930143	0.148926	-0.680348	1.15593	0.971661	1.10264	0.881335	0.387229	0.252467	1.03354	0.138118	0.892319	-1.69288	-0.268247	-0.260778	-1.254	-0.554352	0.86885	0.876984	0.165492	-1.20565
	539	-0.314373	-1.01638	-1.70614	-0.411883	0.930143	0.148926	-0.680348	0.355567	-0.776738	1.10264	0.881335	1.17499	0.252467	1.03354	0.138118	-0.703611	0.55922	0.514029	0.49599	1.31179	0.183123	0.0976968	0.876984	0.165492	0.967924
	540	-0.314373	-0.220484	1.2215	1.04385	0.137849	0.148926	0.158748	1.15593	0.0974614	-1.13541	0.0491974	-0.400536	1.04326	1.03354	0.92433	0.892319	-0.942178	-1.8328	-1.01755	-0.398737	-0.554352	0.0976968	-0.675108	0.943044	0.413302
	541	0.451507	-0.220484	-0.242322	1.04385	0.137849	0.950417	0.158748	1.15593	0.0974614	0.356626	0.881335	0.387229	1.04326	1.03354	0.92433	0.892319	-0.191479	-0.268247	-1.01755	-1.254	0.920597	0.86885	0.876984	0.943044	-0.598857
	542	1.21739	1.3713	1.2215	1.04385	-0.654446	0.148926	0.158748	-0.444796	0.971661	1.10264	0.0491974	1.17499	1.04326	-0.531309	0.92433	0.892319	1.30992	-1.05052	-1.77432	-2.10926	-0.554352	-1.44461	-2.2272	-2.16716	-1.98561
	543	1.21739	1.3713	0.489589	1.04385	0.137849	0.950417	0.997844	1.15593	-0.776738	0.356626	-0.782941	0.387229	-0.538328	-0.531309	-0.648093	0.094354	-0.191479	-1.05052	-1.77432	-1.254	0.920597	0.86885	0.876984	0.943044	0.317674
	544	0.451507	-0.220484	-0.242322	0.315982	0.930143	0.148926	0.997844	0.355567	0.971661	1.10264	0.881335	0.387229	-0.538328	-1.31373	-0.648093	-2.29954	-0.942178	1.29631	1.25276	0.456525	0.183123	0.86885	0.100938	0.943044	0.716173
	545	1.21739	0.57541	1.2215	0.315982	0.137849	0.148926	0.997844	-1.24516	-1.65094	1.10264	0.881335	-1.1883	-0.538328	0.251116	-0.648093	-0.703611	-0.942178	-1.8328	-1.77432	-1.254	-0.554352	-0.673456	-1.45115	0.943044	0.460238
	546	-1.08025	-0.220484	-0.974233	-1.86761	-0.654446	0.148926	-0.680348	-0.444796	-0.776738	0.356626	-1.61508	0.387229	-0.538328	-1.31373	-0.648093	-1.50158	-1.69288	-0.268247	-1.01755	-1.254	-1.29183	0.0976968	-1.45115	-1.38961	0.607275
	547	-0.314373	-1.01638	0.489589	-1.13975	0.137849	0.148926	-0.680348	-1.24516	-0.776738	-1.88142	-0.782941	-1.1883	-1.32912	-1.31373	-0.648093	-1.50158	1.30992	0.514029	1.25276	1.31179	-2.0293	0.0976968	-1.45115	-0.612059	-1.9495
	548	-1.08025	-1.01638	-0.242322	-1.13975	0.137849	0.148926	0.997844	-0.444796	-0.776738	0.356626	0.0491974	-0.400536	-0.538328	0.251116	0.138118	-0.703611	1.30992	0.514029	1.25276	1.31179	-1.29183	-2.21576	-0.675108	-2.16716	-0.307144
	549	0.451507	1.3713	1.2215	0.315982	0.137849	0.148926	0.158748	-1.24516	-0.776738	-1.13541	-0.782941	-1.1883	-2.11992	-0.531309	-1.4343	-0.703611	0.55922	0.514029	1.25276	0.456525	-2.0293	-1.44461	-2.2272	-1.38961	-0.757946
	550	-1.84613	-1.01638	-0.974233	-0.411883	0.137849	-0.652566	-0.680348	0.355567	-0.776738	-1.13541	0.0491974	0.387229	-2.11992	-1.31373	-2.22052	-0.703611	1.30992	1.29631	0.49599	1.31179	0.183123	-0.673456	-1.45115	-0.612059	-0.618307
	551	-0.314373	-1.01638	-0.974233	-1.13975	0.137849	0.148926	0.158748	1.15593	-1.65094	-1.13541	-0.782941	-1.1883	-1.32912	-1.31373	-0.648093	-1.50158	0.55922	1.29631	0.49599	1.31179	-0.554352	-0.673456	0.876984	0.943044	-2.04991
	552	-1.08025	-1.01638	-1.70614	-0.411883	0.137849	0.950417	0.158748	-0.444796	0.971661	0.356626	0.881335	-0.400536	-0.538328	-1.31373	-1.4343	0.892319	-0.942178	-1.8328	-1.01755	-1.254	0.183123	0.86885	-0.675108	-0.612059	-0.803147
	553	1.21739	0.57541	-0.242322	-0.411883	0.137849	0.148926	0.997844	0.355567	-0.776738	-0.38939	-0.782941	0.387229	0.252467	-0.531309	0.138118	0.892319	-0.191479	-1.05052	-0.260778	-1.254	0.183123	-0.673456	0.876984	0.943044	0.575559
	554	0.451507	-0.220484	1.2215	0.315982	-0.654446	0.148926	-0.680348	1.15593	0.971661	1.10264	0.0491974	1.17499	0.252467	-0.531309	0.138118	0.892319	-1.69288	-1.05052	-0.260778	-0.398737	0.920597	0.86885	0.100938	0.943044	-0.72713
	555	-0.314373	-0.220484	-0.242322	-1.13975	0.137849	0.148926	0.997844	1.15593	-0.776738	-1.13541	0.881335	-0.400536	1.04326	1.03354	0.138118	-1.50158	-1.69288	-1.8328	-1.01755	-1.254	-1.29183	0.0976968	-0.675108	0.943044	0.737944
	556	-0.314373	-0.220484	-0.974233	-0.411883	0.137849	-0.652566	0.158748	-0.444796	-0.776738	-0.38939	-0.782941	-1.1883	-2.11992	-1.31373	0.138118	-0.703611	-0.942178	-0.268247	-0.260778	-1.254	-1.29183	-0.673456	-1.45115	-0.612059	1.1275
	557	1.21739	1.3713	1.2215	1.04385	0.137849	0.148926	0.158748	1.15593	0.0974614	0.356626	-0.782941	-0.400536	0.252467	0.251116	0.92433	0.892319	-0.191479	0.514029	-0.260778	0.456525	0.920597	0.86885	0.876984	0.943044	-0.0881513
	558	0.451507	0.57541	1.2215	1.04385	-0.654446	0.148926	-0.680348	0.355567	0.971661	0.356626	0.881335	1.17499	-0.538328	0.251116	0.92433	0.892319	0.55922	0.514029	0.49599	1.31179	0.183123	0.86885	0.100938	0.943044	1.30512
	559	-0.314373	-1.01638	-0.242322	-1.13975	0.137849	0.950417	0.158748	0.355567	-0.776738	-0.38939	0.0491974	0.387229	0.252467	1.03354	0.92433	0.892319	-0.942178	-1.05052	-1.01755	-2.10926	0.183123	-0.673456	0.876984	0.165492	0.419767
	560	-1.08025	-1.01638	-1.70614	-1.13975	-0.654446	0.148926	0.158748	-1.24516	-1.65094	-1.13541	-1.61508	-1.1883	-0.538328	-1.31373	0.138118	0.094354	1.30992	1.29631	0.49599	1.31179	-0.554352	-1.44461	0.100938	-2.16716	-2.50874
	561	0.451507	0.57541	1.2215	1.04385	0.137849	0.148926	0.158748	-0.444796	0.971661	1.10264	0.881335	-0.400536	0.252467	1.03354	-0.648093	0.892319	-0.191479	0.514029	1.25276	0.456525	0.920597	0.86885	-0.675108	0.165492	0.442817
	562	-0.314373	-1.01638	-0.242322	-1.13975	0.137849	0.148926	0.158748	-1.24516	-0.776738	0.356626	0.0491974	-0.400536	-1.32912	-0.531309	-1.4343	-0.703611	0.55922	1.29631	1.25276	1.31179	-1.29183	-0.673456	-1.45115	-0.612059	-0.334996
	563	-1.08025	-0.220484	-1.70614	-0.411883	0.137849	-0.652566	0.158748	1.15593	0.971661	0.356626	0.881335	-0.400536	-0.538328	-0.531309	-0.648093	0.892319	1.30992	0.514029	0.49599	1.31179	0.183123	0.86885	0.876984	0.943044	0.683335
	564	-1.08025	-1.01638	-0.242322	-1.13975	0.137849	0.148926	0.158748	0.355567	-0.776738	1.10264	0.0491974	1.17499	-1.32912	-0.531309	-1.4343	0.094354	-0.191479	1.29631	0.49599	1.31179	0.920597	0.86885	0.100938	0.943044	0.723375
	565	0.451507	-1.01638	0.489589	-1.13975	0.137849	0.950417	-0.680348	1.15593	-0.776738	1.10264	0.0491974	-0.400536	0.252467	1.03354	-0.648093	0.094354	0.55922	-1.05052	-1.77432	-2.10926	-2.0293	0.86885	-1.45115	0.165492	0.0217643
	566	1.21739	0.57541	1.2215	1.04385	0.137849	0.148926	0.997844	1.15593	-0.776738	-0.38939	-0.782941	0.387229	-0.538328	-0.531309	0.138118	0.094354	-0.942178	0.514029	0.49599	1.31179	0.183123	0.86885	0.876984	0.165492	-0.482967
	567	-0.314373	0.57541	-0.242322	0.315982	0.137849	-0.652566	0.997844	-0.444796	0.0974614	-0.38939	0.0491974	0.387229	0.252467	1.03354	0.92433	0.892319	0.55922	0.514029	1.25276	1.31179	0.183123	0.86885	-0.675108	0.943044	0.082162
	568	-1.08025	-1.01638	-0.974233	-1.86761	0.137849	0.148926	0.158748	-1.24516	-0.776738	-1.88142	-2.44722	-0.400536	-0.538328	1.03354	-1.4343	-0.703611	-1.69288	-0.268247	-1.01755	-1.254	0.920597	0.86885	-0.675108	-2.16716	2.13878
	569	-1.84613	-1.01638	-0.974233	-0.411883	0.930143	0.148926	0.158748	-1.24516	-0.776738	-0.38939	-1.61508	-1.97606	-0.538328	-1.31373	-0.648093	-0.703611	-0.942178	-1.8328	-1.77432	-0.398737	-0.554352	-1.44461	-1.45115	-0.612059	1.47447
	570	1.21739	1.3713	1.2215	1.04385	0.930143	0.950417	0.158748	0.355567	-0.776738	-0.38939	-0.782941	0.387229	0.252467	1.03354	0.92433	0.892319	1.30992	0.514029	0.49599	0.456525	0.183123	-0.673456	0.876984	0.943044	-0.269099
	571	0.451507	-0.220484	0.489589	-1.86761	-0.654446	-0.652566	0.158748	0.355567	-1.65094	-0.38939	0.881335	1.17499	0.252467	1.03354	-0.648093	0.892319	-0.191479	0.514029	0.49599	1.31179	-0.554352	0.0976968	-0.675108	-1.38961	0.0886833
	572	-1.08025	-1.81227	-0.974233	-1.13975	0.137849	0.148926	0.158748	-0.444796	-0.776738	0.356626	-0.782941	-0.400536	-1.32912	-1.31373	-1.4343	-1.50158	-0.191479	0.514029	0.49599	0.456525	-2.0293	-1.44461	-2.2272	-1.38961	-0.231544
	573	-0.314373	-0.220484	-0.974233	-1.86761	0.137849	-0.652566	0.158748	-1.24516	-1.65094	-1.13541	-0.782941	-0.400536	-1.32912	-2.09616	-0.648093	-1.50158	-0.942178	-0.268247	-0.260778	-0.398737	-1.29183	-2.21576	-1.45115	-1.38961	0.57927
	574	0.451507	1.3713	1.2215	0.315982	0.137849	0.148926	0.158748	1.15593	-0.776738	1.10264	0.0491974	1.17499	1.04326	1.03354	0.138118	0.892319	1.30992	0.514029	1.25276	1.31179	0.920597	0.86885	0.876984	0.943044	0.73086
	575	-1.08025	-1.01638	-1.70614	-1.86761	0.137849	0.148926	0.158748	1.15593	0.971661	-0.38939	0.881335	1.17499	-1.32912	-1.31373	-1.4343	0.892319	1.30992	0.514029	0.49599	1.31179	0.920597	0.86885	0.876984	0.943044	1.07358
	576	1.21739	1.3713	-0.242322	1.04385	-0.654446	-0.652566	0.997844	1.15593	0.971661	1.10264	0.881335	-0.400536	-0.538328	1.03354	0.92433	0.892319	-0.942178	-0.268247	0.49599	0.456525	0.920597	0.86885	0.876984	0.943044	0.207636
	577	-1.08025	-1.01638	-0.242322	-0.411883	0.137849	0.148926	-0.680348	-0.444796	-0.776738	0.356626	-0.782941	-1.1883	-1.32912	-2.09616	-1.4343	-2.29954	-0.942178	-1.05052	-1.77432	-0.398737	-1.29183	-1.44461	-1.45115	-0.612059	0.609963
	578	-0.314373	0.57541	0.489589	-0.411883	-0.654446	0.148926	-0.680348	1.15593	0.0974614	1.10264	0.0491974	1.17499	-0.538328	0.251116	0.138118	-0.703611	1.30992	0.514029	1.25276	0.456525	0.920597	0.86885	0.876984	0.943044	0.557037
	579	-1.08025	-0.220484	1.2215	-1.13975	0.137849	0.950417	0.158748	0.355567	-1.65094	-1.13541	-0.782941	-1.97606	-2.11992	-1.31373	-0.648093	-2.29954	-0.942178	1.29631	1.25276	0.456525	-1.29183	-0.673456	0.876984	-1.38961	-1.1855
	580	-0.314373	-1.01638	-1.70614	1.04385	0.137849	-0.652566	0.158748	1.15593	-0.776738	1.10264	-1.61508	-0.400536	-1.32912	0.251116	0.138118	-2.29954	0.55922	0.514029	0.49599	1.31179	-0.554352	0.86885	-2.2272	-1.38961	-0.607665
	581	-1.84613	-1.01638	-1.70614	-1.13975	0.930143	0.148926	0.158748	-1.24516	-1.65094	-1.13541	0.0491974	-0.400536	-0.538328	-0.531309	-0.648093	-1.50158	1.30992	0.514029	0.49599	1.31179	-2.0293	-0.673456	-1.45115	-1.38961	-1.20999
	582	-1.08025	-1.01638	-0.242322	1.04385	0.137849	0.950417	0.158748	-0.444796	0.971661	0.356626	-1.61508	-1.97606	0.252467	-1.31373	-2.22052	0.892319	0.55922	0.514029	1.25276	1.31179	-1.29183	-2.21576	0.876984	0.943044	-0.978475
	583	-0.314373	-1.01638	-0.242322	-1.13975	0.137849	0.148926	0.997844	1.15593	0.971661	1.10264	0.881335	-0.400536	0.252467	0.251116	0.92433	0.892319	0.55922	0.514029	1.25276	0.456525	-0.554352	0.86885	0.876984	0.943044	0.489411
	584	-1.08025	-1.01638	-1.70614	-0.411883	0.930143	0.950417	0.997844	-1.24516	-2.52514	-1.13541	0.0491974	-1.1883	-2.11992	-0.531309	0.138118	-2.29954	1.30992	0.514029	0.49599	1.31179	-1.29183	-0.673456	-1.45115	-0.612059	-1.87916
	585	-1.08025	-1.01638	-1.70614	-1.13975	0.137849	0.148926	0.158748	-0.444796	-1.65094	-1.88142	-0.782941	-0.400536	1.04326	1.03354	0.92433	-0.703611	0.55922	0.514029	0.49599	1.31179	-1.29183	-1.44461	-1.45115	-0.612059	-1.74094
	586	0.451507	-0.220484	-0.242322	0.315982	0.137849	0.148926	0.158748	1.15593	0.971661	1.10264	0.881335	-0.400536	-0.538328	1.03354	0.92433	0.892319	1.30992	0.514029	0.49599	1.31179	0.920597	-0.673456	-0.675108	0.943044	0.980261
	587	-0.314373	0.57541	1.2215	0.315982	0.137849	0.148926	0.997844	1.15593	0.971661	0.356626	0.881335	0.387229	0.252467	-0.531309	-0.648093	-0.703611	0.55922	1.29631	0.49599	0.456525	0.183123	0.0976968	0.876984	0.165492	0.598939
	588	-0.314373	-1.01638	-0.242322	-1.13975	-0.654446	-0.652566	0.158748	0.355567	-0.776738	-0.38939	-1.61508	-1.1883	1.04326	1.03354	0.92433	0.094354	1.30992	0.514029	1.25276	0.456525	0.183123	0.0976968	0.100938	0.943044	-0.847141
	589	-0.314373	-1.01638	-1.70614	-1.13975	-0.654446	-0.652566	0.997844	1.15593	0.971661	0.356626	0.881335	1.17499	-0.538328	1.03354	0.92433	0.892319	0.55922	1.29631	1.25276	0.456525	-0.554352	0.86885	0.876984	0.943044	0.871973
	590	-1.84613	-1.81227	-1.70614	-0.411883	0.137849	0.148926	0.158748	-1.24516	-0.776738	-1.88142	-0.782941	-1.1883	-1.32912	-0.531309	-1.4343	-1.50158	1.30992	1.29631	0.49599	0.456525	-1.29183	-0.673456	-0.675108	-2.16716	-1.15248
	591	1.21739	-0.220484	1.2215	1.04385	0.137849	0.148926	0.158748	1.15593	0.0974614	-0.38939	0.881335	1.17499	1.04326	1.03354	0.92433	0.892319	0.55922	1.29631	0.49599	0.456525	-0.554352	0.86885	0.876984	0.943044	0.437679
