# Supplementary material for: Exploring customer retention dynamics: A comparative investigation of factors affecting customer retention in the banking sector using mediation-moderation approach
Source: Heliyon. 2024 Aug 29;10(19):e36919. doi: 10.1016/j.heliyon.2024.e36919 (PMC11483330; doi:10.1016/j.heliyon.2024.e36919)
Supplement: Multimedia component 4 [file mmc4.xlsx]

## Sheet: Navigation
	SmartPLS report
	Please cite the use of SmartPLS: Ringle, C. M., Wende, S., and Becker, J.-M. 2022. "SmartPLS 4." Oststeinbek: SmartPLS GmbH, http://www.smartpls.com.
		complete
	Final results
	Path coefficients	show
	Indirect effects	show
	Total effects	show
	Outer loadings	show
	Outer weights	show
	Latent variables	show
	Residuals	show
	Simple slope analysis	show
	Quality criteria
	R-square	show
	f-square	show
	Construct reliability and validity	show
	Discriminant validity	show
	Collinearity statistics (VIF)	show
	Model fit	show
	Model selection criteria	show
	Algorithm
	Setting	show
	Stop criterion changes	show
	Posthoc minimum sample size	show
	Execution log	show
	Model and data
	Inner model	show
	Outer model	show
	Indicator data (original)	show
	Indicator data (standardized)	show
	Indicator data (correlations)	show

## Sheet: complete
	SmartPLS report
	Please cite the use of SmartPLS: Ringle, C. M., Wende, S., and Becker, J.-M. 2022. "SmartPLS 4." Oststeinbek: SmartPLS GmbH, http://www.smartpls.com.
	back to navigation
	Final results
	Path coefficients
	Matrix
		CD	CRB	CS	CT	FT	SQ	FT x CS
	CD		0.0879929	0.296007
	CRB
	CS		0.282516
	CT		0.25166	0.294433
	FT		-0.0186754
	SQ		0.288005	0.312883
	FT x CS		-0.0620458
	List
		Path coefficients
	CD -> CRB	0.0879929
	CD -> CS	0.296007
	CS -> CRB	0.282516
	CT -> CRB	0.25166
	CT -> CS	0.294433
	FT -> CRB	-0.0186754
	SQ -> CRB	0.288005
	SQ -> CS	0.312883
	FT x CS -> CRB	-0.0620458
	Indirect effects
	Total indirect effects
		CD	CRB	CS	CT	FT	SQ	FT x CS
	CD		0.0836268
	CRB
	CS
	CT		0.0831822
	FT
	SQ		0.0883945
	FT x CS
	Specific indirect effects
		Specific indirect effects
	CD -> CS -> CRB	0.0836268
	CT -> CS -> CRB	0.0831822
	SQ -> CS -> CRB	0.0883945
	Total effects
	Matrix
		CD	CRB	CS	CT	FT	SQ	FT x CS
	CD		0.17162	0.296007
	CRB
	CS		0.282516
	CT		0.334842	0.294433
	FT		-0.0186754
	SQ		0.376399	0.312883
	FT x CS		-0.0620458
	List
		Total effects
	CD -> CRB	0.17162
	CD -> CS	0.296007
	CS -> CRB	0.282516
	CT -> CRB	0.334842
	CT -> CS	0.294433
	FT -> CRB	-0.0186754
	SQ -> CRB	0.376399
	SQ -> CS	0.312883
	FT x CS -> CRB	-0.0620458
	Outer loadings
	Matrix
		CD	CRB	CS	CT	FT	SQ	FT x CS
	CD1	0.811903
	CD2	0.815264
	CD3	0.810892
	CD4	0.827267
	CRB1		0.836696
	CRB2		0.851074
	CRB3		0.827333
	CRB4		0.70448
	CS1			0.755633
	CS2			0.783152
	CS3			0.767546
	CS4			0.832698
	CT1				0.773411
	CT2				0.793231
	CT3				0.800718
	CT4				0.772231
	FT1					0.947208
	FT2					0.888269
	FT3					0.900306
	FT4					0.850653
	SQ1						0.802939
	SQ2						0.815506
	SQ3						0.815821
	SQ4						0.766115
	FT x CS							1
	List
		Outer loadings
	CD1 <- CD	0.811903
	CD2 <- CD	0.815264
	CD3 <- CD	0.810892
	CD4 <- CD	0.827267
	CRB1 <- CRB	0.836696
	CRB2 <- CRB	0.851074
	CRB3 <- CRB	0.827333
	CRB4 <- CRB	0.70448
	CS1 <- CS	0.755633
	CS2 <- CS	0.783152
	CS3 <- CS	0.767546
	CS4 <- CS	0.832698
	CT1 <- CT	0.773411
	CT2 <- CT	0.793231
	CT3 <- CT	0.800718
	CT4 <- CT	0.772231
	FT1 <- FT	0.947208
	FT2 <- FT	0.888269
	FT3 <- FT	0.900306
	FT4 <- FT	0.850653
	SQ1 <- SQ	0.802939
	SQ2 <- SQ	0.815506
	SQ3 <- SQ	0.815821
	SQ4 <- SQ	0.766115
	FT x CS -> FT x CS	1
	Outer weights
	Matrix
		CD	CRB	CS	CT	FT	SQ	FT x CS
	CD1	0.315411
	CD2	0.277217
	CD3	0.288541
	CD4	0.343221
	CRB1		0.294671
	CRB2		0.31546
	CRB3		0.308604
	CRB4		0.325988
	CS1			0.304787
	CS2			0.311
	CS3			0.315208
	CS4			0.341297
	CT1				0.290459
	CT2				0.325089
	CT3				0.329176
	CT4				0.328798
	FT1					0.476583
	FT2					0.231674
	FT3					0.266931
	FT4					0.120459
	SQ1						0.318336
	SQ2						0.324393
	SQ3						0.298582
	SQ4						0.308389
	FT x CS							1
	List
		Outer weights
	CD1 <- CD	0.315411
	CD2 <- CD	0.277217
	CD3 <- CD	0.288541
	CD4 <- CD	0.343221
	CRB1 <- CRB	0.294671
	CRB2 <- CRB	0.31546
	CRB3 <- CRB	0.308604
	CRB4 <- CRB	0.325988
	CS1 <- CS	0.304787
	CS2 <- CS	0.311
	CS3 <- CS	0.315208
	CS4 <- CS	0.341297
	CT1 <- CT	0.290459
	CT2 <- CT	0.325089
	CT3 <- CT	0.329176
	CT4 <- CT	0.328798
	FT1 <- FT	0.476583
	FT2 <- FT	0.231674
	FT3 <- FT	0.266931
	FT4 <- FT	0.120459
	SQ1 <- SQ	0.318336
	SQ2 <- SQ	0.324393
	SQ3 <- SQ	0.298582
	SQ4 <- SQ	0.308389
	FT x CS -> FT x CS	1
	Latent variables
	Scores
		CD	CRB	CS	CT	FT	SQ	FT x CS
	0	1.75119	1.05721	1.4763	1.09453	1.36761	1.25559	2.019
	1	0.449347	-0.860007	-0.874658	0.200095	0.52575	-0.899152	-0.459851
	2	1.24424	1.05721	1.4763	0.877977	1.14134	1.25559	1.68495
	3	-0.152282	-0.859931	-0.514071	-0.651098	0.336086	0.149147	-0.172772
	4	1.24424	1.05721	1.21338	1.39323	-1.25665	0.982066	-1.52479
	5	0.196602	-1.75146	-0.836341	-0.101006	-1.97977	-1.16651	1.65577
	6	-0.396573	-0.050246	1.4763	-0.525707	-0.586687	-0.361337	-0.866125
	7	1.75119	0.253201	1.21338	1.09453	-0.636611	0.982066	-0.772451
	8	1.24424	1.05721	1.4763	1.09453	0.738711	1.25559	1.09056
	9	1.50432	1.05721	1.4763	1.39323	-1.39194	1.25559	-2.05491
	10	0.18927	-0.517931	-0.906324	0.247174	1.58057	0.462536	-1.43251
	11	0.976833	-1.44529	-0.270525	-1.46049	1.36761	-0.139548	-0.369973
	12	1.24424	1.36633	1.4763	1.39323	-0.451399	1.25559	-0.666399
	13	0.150366	-1.66394	-0.00170401	-0.60858	0.109812	0.982066	-0.000187121
	14	1.24424	1.05721	1.4763	0.836901	-1.97977	0.988124	-2.92274
	15	0.49043	-0.832725	0.950462	-1.16563	-1.76681	0.991241	-1.67929
	16	-1.67678	-2.28218	-2.34343	-1.50229	0.738711	0.44107	-1.73112
	17	-0.148616	0.190165	-0.517396	-0.534828	0.964986	-0.400848	-0.49928
	18	-1.94052	-1.66394	-2.90592	-1.76304	0.377148	1.25559	-1.09596
	19	-0.115954	1.36633	1.17506	1.39323	-1.25665	1.25559	-1.47664
	20	-1.14672	1.36633	0.867924	-0.609301	-2.19274	1.25559	-1.90313
	21	-0.926635	0.310564	-0.902084	0.62035	1.36761	0.988124	-1.2337
	22	-1.93428	0.811205	0.867924	-0.310598	0.512437	-0.108972	0.444756
	23	1.50432	1.05721	1.4763	1.09453	1.48959	1.25559	2.19907
	24	-0.0832921	0.0400726	-0.272188	-1.50085	1.3543	-1.20613	-0.368623
	25	1.24424	1.05721	1.21338	-1.16563	1.27662	0.717714	1.54903
	26	1.75119	1.36633	1.4763	1.39323	-0.867337	1.25559	-1.28045
	27	1.50432	1.05721	1.4763	0.538198	-1.65482	1.25559	-2.44301
	28	0.197327	-1.22362	-0.788795	0.504801	-1.49624	-0.108972	1.18022
	29	0.230354	-0.671286	-0.782892	-0.0202953	-1.21559	-0.893094	0.951673
	30	1.50432	1.36633	1.4763	1.39323	-1.83117	1.25559	-2.70336
	31	-1.12727	-0.55081	0.0791708	0.62035	0.512437	-0.112088	0.04057
	32	1.75119	1.05721	1.4763	1.39323	0.725398	1.25559	1.0709
	33	1.24424	1.05721	1.16916	1.39323	-1.69588	0.982066	-1.98276
	34	1.50432	1.05721	1.16916	0.836901	1.17795	1.25559	1.37721
	35	-1.4167	1.36633	0.342089	-0.903444	1.17795	1.25559	0.402962
	36	-0.603446	-1.13889	-0.834678	-1.76448	0.512437	-1.20014	-0.427719
	37	1.50432	1.05721	1.4763	1.09837	0.390462	1.25559	0.576438
	38	-0.867189	-0.826975	-1.99964	-1.24778	0.964986	-0.935786	-1.92962
	39	1.24424	1.05721	1.16916	0.542037	0.915061	0.982066	1.06985
	40	-0.899851	-1.39065	-1.50289	-0.613141	-0.373726	-0.668317	0.561669
	41	0.453013	0.529442	-0.0366957	-0.611699	0.299475	-0.397842	-0.0109894
	42	1.50432	1.05721	1.4763	0.83618	-1.51953	-0.112153	-2.24328
	43	1.24424	1.36633	1.4763	1.09453	-1.65482	0.982066	-2.44301
	44	-1.1236	-0.274645	-0.301276	-0.600901	0.738711	-0.628631	-0.222556
	45	1.24424	1.05721	1.4763	1.09453	0.336086	0.982066	0.496163
	46	-0.899851	-1.41506	-2.03796	-0.908004	0.299475	-1.7259	-0.610317
	47	-1.37413	-1.94298	-0.865429	-1.49845	-0.677674	-1.73196	0.586479
	48	1.24424	1.05721	1.4763	1.1356	1.71586	1.25559	2.53312
	49	-1.13093	-1.44522	-1.0976	-1.46049	0.964986	-1.7473	-1.05916
	50	-1.13093	-1.13889	-1.51802	-0.866928	-0.677674	-1.76254	1.02872
	51	1.25745	1.08737	1.21338	0.836901	-1.00263	1.25559	-1.21657
	52	1.50432	1.36633	1.4763	1.09453	0.873999	1.25559	1.29028
	53	-0.399149	-0.859931	-0.308842	-0.866207	-0.464712	-0.890042	0.143523
	54	-1.15038	-0.635532	-1.72915	0.325487	0.512437	0.44107	-0.886082
	55	-0.870855	-0.0587942	-1.20756	-0.858528	1.31323	-0.130438	-1.58581
	56	-1.15405	-1.44522	-0.29371	-2.61111	1.17795	-1.19096	-0.345975
	57	-1.42367	-1.13889	-0.29371	-0.908004	0.951672	-0.908326	-0.279516
	58	-1.42367	-1.94011	-0.900421	-1.50157	0.964986	-0.932669	-0.868893
	59	-0.639774	0.529442	-0.56752	-0.309156	0.964986	-0.6652	-0.547648
	60	1.75119	-1.10881	1.16916	-0.904886	0.964986	-2.28518	1.12822
	61	-0.34667	-1.10314	-0.57176	-1.46049	0.299475	-1.23982	-0.171228
	62	1.75119	1.36633	1.4763	1.39323	1.36761	1.25559	2.019
	63	1.50432	1.05721	1.4763	0.836901	0.52575	0.982066	0.776163
	64	-0.920393	-1.6941	-0.834678	-1.16563	1.14134	-1.16956	-0.952648
	65	1.24424	1.05721	1.4763	1.39323	0.336086	0.696312	0.496163
	66	-0.880399	0.00719313	-0.308842	-0.945962	-1.25665	-0.902158	0.388106
	67	0.371538	-0.55656	-0.867092	-0.566783	-1.84449	-0.136496	1.59934
	68	-0.639774	-0.923044	-1.17257	-1.50229	-0.316111	1.25559	0.370661
	69	-0.876733	-0.859931	-1.39717	-1.16563	-1.84449	-2.02083	2.57706
	70	0.230354	-0.307601	-0.535106	-0.60402	-1.38425	-0.671544	0.740718
	71	0.937928	-0.63833	-1.2492	1.39323	1.04266	-1.51041	-1.30249
	72	1.75119	0.0344753	1.4763	1.09381	-1.84449	0.714597	-2.72301
	73	-1.14414	1.36633	1.21338	0.497121	1.36761	0.441134	1.65943
	74	0.173484	0.748092	-0.264622	-1.80556	-0.451399	-1.71367	0.11945
	75	-0.860946	0.129851	-1.99798	-1.16251	0.109812	0.969839	-0.219401
	76	-1.94052	-0.832649	-0.52754	1.09453	-0.451399	1.25559	0.238131
	77	-1.93428	-0.0860763	-1.13425	1.39323	-1.42855	0.167607	1.62033
	78	-0.886641	-0.859931	-1.73506	-0.908004	-1.44186	-1.46761	2.50171
	79	0.183028	-0.953048	-0.252816	-0.096445	-0.989312	-0.926547	0.250114
	80	-1.12727	-1.38778	-1.43549	-1.50229	-0.908399	-1.75024	1.30399
	81	-0.356579	-0.859931	-1.43549	-1.20287	0.738711	-0.926611	-1.06041
	82	0.961047	0.748092	-0.911312	0.798943	-2.05745	1.25559	1.87498
	83	-1.41046	-2.46795	-1.73506	-2.09586	1.36761	-1.21237	-2.37288
	84	0.677851	0.532165	-0.264622	0.541316	0.109812	0.444187	-0.0290586
	85	-0.899851	-1.94298	-2.64467	-2.06318	1.48959	-1.46761	-3.93946
	86	0.980499	1.09017	0.606669	1.09837	1.3543	0.714597	0.821611
	87	-0.882975	-0.0228877	-1.70264	0.536756	1.27662	-2.30347	-2.17364
	88	0.13349	-0.550887	-0.646732	-1.43238	-0.867337	-1.21853	0.560934
	89	0.477221	-1.39345	-0.226305	-0.101006	-1.65482	-0.410133	0.374494
	90	1.24424	1.36633	0.913807	1.09837	-1.49624	0.982066	-1.36727
	91	-0.896185	-1.50266	-1.12502	0.209216	-1.21559	-1.74713	1.36756
	92	-1.94052	-0.859931	-1.13591	-0.645817	-1.83117	-1.74419	2.08005
	93	-0.620322	-1.38778	-2.03629	-0.60858	0.512437	-1.47983	-1.04347
	94	-1.41046	-1.41793	-1.17257	-1.20287	0.725398	-0.926611	-0.850578
	95	0.239897	-1.53274	-0.911312	-0.227004	1.10027	0.444187	-1.00269
	96	0.980499	0.562322	0.913807	1.09381	1.17795	0.988124	1.07642
	97	-1.16359	-1.97306	-1.12835	-1.50229	0.299475	-2.01771	-0.337912
	98	1.49111	1.36633	1.17673	0.798943	0.512437	0.705487	0.602997
	99	-0.356579	-1.41793	-1.16666	-1.50229	1.10027	-1.20014	-1.28365
	100	0.697304	1.09017	0.912145	1.39323	-0.275049	0.450245	-0.250884
	101	-1.15038	-0.892887	-1.43549	-1.20743	0.109812	-1.47983	-0.157633
	102	-0.899851	-1.66394	-0.827112	-1.50229	0.028899	-2.29741	-0.0239027
	103	-0.322827	-1.32474	-0.57176	1.09837	0.299475	0.161485	-0.171228
	104	0.150366	-0.0559194	-0.871332	-0.571344	0.390462	-0.388732	-0.340222
	105	-0.880399	-1.6941	-1.1709	-1.41414	0.52575	-0.951129	-0.615603
	106	-0.616656	-0.859931	-1.42792	-0.908004	0.109812	-0.926611	-0.156802
	107	-0.880399	-1.72706	-2.0422	-1.16563	1.36761	-1.7473	-2.79293
	108	0.197327	-0.118956	-0.842244	-0.559104	0.52575	-0.954182	-0.442809
	109	0.19036	0.781048	0.912145	1.09381	1.14134	0.988124	1.04106
	110	0.944171	1.36633	0.612572	1.09837	0.336086	0.988124	0.205877
	111	-0.386664	-0.616722	-1.17589	-1.19831	-1.25665	-0.407017	1.47768
	112	1.48744	1.09017	1.4763	1.09837	-1.97977	0.43196	-2.92274
	113	0.477221	-0.95025	-1.12078	-1.28118	-0.586687	0.179834	0.657548
	114	-1.93428	-1.41793	-0.564194	-2.35348	-0.636611	-2.57699	0.359172
	115	-0.649318	0.589604	-0.523299	0.500961	0.738711	-0.616515	-0.386567
	116	-1.16359	-1.41506	-1.77337	-1.50229	-1.39194	-1.45843	2.46843
	117	-0.400239	-1.14457	-0.477416	-1.12767	1.58057	-0.148722	-0.754591
	118	-0.639774	-1.1361	-1.43382	-0.350953	1.36761	-0.662259	-1.96091
	119	-1.12727	-1.38778	0.00586185	-1.20287	-0.451399	-1.46449	-0.00264604
	120	-2.2006	-2.21907	-1.21088	-2.35348	0.109812	-2.84446	-0.132969
	121	0.152942	-0.668487	0.00253621	-1.29414	-1.97977	-0.972356	-0.00502113
	122	-1.41046	-1.6969	-1.12668	-1.50229	-1.76681	-2.01771	1.99064
	123	-2.18115	-2.24923	-0.871332	-2.35805	0.738711	-2.54953	-0.643663
	124	-1.15038	-1.97306	-1.13425	-1.50613	0.964986	-1.46449	-1.09454
	125	-2.18115	-2.28218	-2.00388	-2.06318	0.377148	-2.57094	-0.75576
	126	0.967289	1.05721	1.4763	1.39323	-1.25665	0.43196	-1.85519
	127	-1.15038	-1.6969	-1.1709	-1.20287	-2.19274	-1.73196	2.56748
	128	-0.639774	-0.859931	-1.99207	-1.46506	1.36761	-3.10882	-2.72438
	129	-0.880399	-0.859931	-2.30345	-2.05862	0.512437	-2.28207	-1.18037
	130	-1.11039	1.05721	-2.11126	1.09381	1.48959	0.19195	-3.14491
	131	-0.603446	1.05721	0.862021	0.83618	1.3543	1.25559	1.16743
	132	-0.0759601	-0.113358	-0.348822	0.320926	1.27662	0.462536	-0.445315
	133	-0.0671407	-0.274645	0.386309	0.579274	-0.867337	-1.45226	-0.33506
	134	-1.16359	-1.44522	-1.12668	-0.351674	-1.65482	-0.388732	1.86446
	135	-0.0733834	1.36633	0.869587	0.541316	-1.49624	0.176718	-1.30111
	136	-1.94052	0.129851	-0.834678	-0.575904	-1.21559	0.720655	1.01462
	137	0.456679	1.05721	0.599103	0.279129	-1.83117	0.969839	-1.09706
	138	0.696214	-0.050246	-1.69508	-0.535549	0.512437	0.124805	-0.86862
	139	-0.660316	0.0616813	-0.266285	0.803504	0.725398	-0.920618	-0.193162
	140	0.456679	1.05721	0.950462	0.795103	-1.69588	0.988124	-1.61187
	141	-0.310342	0.559447	-0.633263	1.09381	1.17795	-0.947948	-0.74595
	142	-1.11406	0.129851	-0.490885	-1.72268	1.17795	0.447128	-0.578237
	143	0.111461	-0.523528	0.00752467	-0.61698	0.512437	-0.671544	0.00385592
	144	1.50432	1.36633	1.4763	1.39323	0.390462	1.25559	0.576438
	145	-1.92107	-1.16905	-1.4738	-2.05862	0.964986	-1.74419	-1.4222
	146	1.48744	1.36633	1.4763	1.09381	0.915061	1.25559	1.3509
	147	-0.597203	-0.0559194	0.867924	1.39323	-0.373726	-0.112153	-0.324366
	148	-1.37413	0.129851	-1.0976	0.196976	0.299475	0.447128	-0.328703
	149	-0.146039	0.220322	-1.39883	-0.101006	-1.51953	-1.48289	2.12557
	150	0.456679	1.05721	1.4763	1.09381	-1.65482	-0.0815768	-2.44301
	151	-0.633531	1.05721	0.605006	0.279129	0.738711	0.434901	0.446925
	152	1.50432	1.36633	1.4763	0.877977	0.336086	0.167607	0.496163
	153	0.703546	1.05721	1.21338	1.39323	0.299475	1.25559	0.363377
	154	-1.65733	-1.17185	0.265454	-0.318277	-0.677674	-0.38568	-0.179891
	155	0.703546	0.781048	1.21338	0.578553	1.71586	0.969839	2.08199
	156	1.24424	1.05721	1.4763	1.09453	0.964986	0.982066	1.42461
	157	1.75119	1.36633	1.4763	1.39323	-0.677674	1.25559	-1.00045
	158	1.24424	1.36633	1.4763	1.39323	-1.00263	1.25559	-1.48017
	159	1.50432	1.36633	1.4763	1.39323	0.873999	0.982066	1.29028
	160	0.940505	0.00431835	-0.348822	0.279129	-0.464712	-0.100037	0.162102
	161	-1.37413	0.781048	1.17673	0.279129	0.512437	0.969839	0.602997
	162	-0.109711	1.05721	0.605006	0.50408	1.31323	0.170549	0.794516
	163	-0.314008	0.502084	1.21338	1.09381	1.17795	0.696312	1.4293
	164	0.456679	0.781048	1.17673	0.499519	0.951672	1.25559	1.11986
	165	-1.37413	0.129851	-1.39717	-0.690733	0.964986	-0.102867	-1.34825
	166	0.720422	0.192963	0.867924	1.09381	0.964986	0.988124	0.837534
	167	0.733632	0.471927	-0.519974	0.578553	0.964986	0.988124	-0.501767
	168	-1.09094	-0.859931	-0.790458	0.495679	0.299475	-0.118211	-0.236722
	169	0.974256	-0.367915	-0.645069	-0.319719	1.36761	-0.938838	-0.882203
	170	1.50432	1.05721	1.16916	1.39323	0.52575	1.25559	0.614685
	171	1.24424	1.05721	1.4763	0.799664	1.14134	0.982066	1.68495
	172	0.703546	1.05721	1.21338	-0.0111741	0.336086	-0.0938036	0.4078
	173	1.24424	1.05721	1.16916	1.09453	-1.25665	1.25559	-1.46922
	174	1.75119	1.36633	1.4763	1.39323	-1.84449	0.982066	-2.72301
	175	-1.11039	0.748092	1.21338	1.39323	-0.316111	1.25559	-0.383563
	176	0.703546	1.05721	0.906242	0.794382	-1.84449	0.422785	-1.67155
	177	1.75119	1.05721	1.21338	0.877977	-1.38425	0.969839	-1.67962
	178	0.436138	-1.05417	-0.23387	-0.0529713	1.04266	-0.950954	-0.243847
	179	-1.37413	0.129851	-1.70007	-0.575904	-1.84449	0.708539	3.13575
	180	1.75119	-1.07866	0.605006	1.09381	1.36761	0.155316	0.827413
	181	1.50432	-1.10881	-0.220402	0.4964	-0.451399	1.25559	0.099489
	182	-0.633531	-1.08146	0.343751	0.494958	0.109812	0.969839	0.0377479
	183	-0.603446	-0.545137	0.605006	0.62035	-0.451399	0.988124	-0.273099
	184	1.24424	1.36633	1.4763	1.09453	-1.42855	0.982066	-2.10896
	185	1.50432	1.36633	1.4763	1.39323	-1.44186	1.25559	-2.12862
	186	-0.642351	1.09017	0.276346	-0.38435	-0.989312	0.435012	-0.273392
	187	1.24424	1.36633	1.17506	1.39323	-0.908399	0.982066	-1.06743
	188	0.111461	-0.274645	0.270443	-1.13223	0.738711	-0.0784602	0.199779
	189	1.50432	1.05721	1.16916	1.39323	-2.05745	1.25559	-2.40548
	190	1.75119	1.36633	1.4763	1.39323	1.36761	1.25559	2.019
	191	1.24424	1.36633	1.4763	1.09453	0.109812	1.25559	0.162115
	192	1.75119	0.562322	1.4763	1.39323	1.48959	1.25559	2.19907
	193	1.24424	1.05721	1.21338	0.799664	1.3543	1.25559	1.64328
	194	1.75119	1.36633	1.4763	1.39323	1.27662	1.25559	1.88468
	195	-0.863523	0.192963	0.0732677	0.536756	-0.867337	1.25559	-0.0635478
	196	1.75119	1.36633	1.4763	1.39323	-1.65482	0.982066	-2.44301
	197	0.724088	-0.0804029	-0.541009	-2.35805	-1.49624	-0.136606	0.809477
	198	1.24424	1.36633	0.336186	0.794382	-1.21559	0.982066	-0.408663
	199	0.456679	-1.3605	0.912145	0.536756	-1.83117	-0.0936928	-1.67029
	200	1.24058	-0.55081	-0.602511	-0.60858	0.512437	0.969839	-0.308749
	201	-1.41046	-1.13889	-1.42958	-1.20743	0.725398	-1.47672	-1.03702
	202	-1.15038	-0.920169	-0.514071	-0.950522	1.10027	-0.379447	-0.565619
	203	1.46799	0.838487	1.17506	1.09381	1.17795	0.969839	1.38416
	204	-0.882975	-1.26217	0.599103	-0.310598	0.299475	-0.342988	0.179417
	205	-1.69366	1.36633	-1.09926	-2.35805	0.512437	-1.75024	-0.5633
	206	0.414108	1.05721	0.0117649	-0.0568109	1.10027	0.176718	0.0129446
	207	0.417774	0.504883	0.311337	0.238774	-0.275049	0.158433	-0.0856329
	208	-0.314008	0.438972	-0.79212	-0.0202953	0.109812	-0.373389	-0.0869841
	209	-1.94052	0.748092	0.297868	0.803504	0.028899	0.173665	0.0086081
	210	0.691061	-1.07866	0.0425163	0.536756	0.299475	-0.0938036	0.0127326
	211	0.684094	0.778249	0.562449	0.795103	0.390462	-0.121263	0.219615
	212	-1.09094	0.00711699	-0.833015	-0.0157347	0.52575	0.453186	-0.437957
	213	0.439804	-0.214408	0.307097	-0.097166	0.109812	0.991241	0.0337228
	214	-0.0664164	-1.72418	-1.20332	-1.76376	1.36761	-2.83529	-1.64567
	215	0.714179	-0.337682	0.0484194	0.83618	0.52575	-1.21531	0.0254565
	216	0.194026	0.504883	1.4763	1.1356	1.14134	0.991241	1.68495
	217	1.46799	0.253201	0.612572	1.09381	0.336086	0.434901	0.205877
	218	1.75119	0.253201	-0.264622	0.28825	-1.25665	0.155316	0.332537
	219	0.984165	0.53504	-0.295373	-0.576625	-1.97977	0.453361	0.584772
	220	0.984165	0.559523	0.605006	1.39323	-0.586687	0.684085	-0.35495
	221	1.22112	-0.523528	0.0349505	0.499519	-0.636611	-0.112088	-0.0222499
	222	0.456679	-0.611048	1.16916	1.09837	0.738711	0.714597	0.863671
	223	-1.38734	-1.66674	-1.4738	-2.65675	-1.39194	-1.20014	2.05144
	224	-0.297132	0.841286	0.570015	1.39323	1.58057	0.705487	0.900949
	225	-1.65733	0.438972	-1.165	-0.904165	1.36761	0.988124	-1.59327
	226	0.984165	-0.556484	1.16916	0.541316	-0.451399	0.447128	-0.527758
	227	-1.11039	0.192963	0.873827	-0.0560899	0.109812	0.428843	0.0959565
	228	0.703546	1.05721	-0.52754	1.39323	-1.97977	-0.0938036	1.04441
	229	0.473555	0.532165	0.605006	0.877977	-1.76681	1.25559	-1.06893
	230	1.75119	1.05721	1.17673	0.877977	0.738711	-2.28812	0.86926
	231	1.50432	0.80833	-0.295373	-0.351674	0.964986	1.25559	-0.285031
	232	0.19036	1.08737	1.16916	-1.76304	0.377148	0.723772	0.440947
	233	1.20791	-0.616798	-0.348822	-0.908004	-1.25665	-0.64391	0.438347
	234	-1.43358	-1.44802	-0.594946	-1.20671	-2.19274	-1.44621	1.30456
	235	-0.652984	-1.41506	-1.6984	-2.02138	1.36761	-1.44015	-2.32275
	236	-1.16359	-1.94291	-0.302939	-0.613141	0.512437	-2.31264	-0.155237
	237	1.20425	0.499209	-1.43549	-1.80172	1.48959	-2.54953	-2.13828
	238	-1.39101	-1.6969	-0.521637	-2.35421	1.3543	-0.923495	-0.706451
	239	-1.14672	0.160008	-1.73672	-1.76376	1.27662	0.149147	-2.21714
	240	-1.37413	0.748092	0.599103	-0.0902079	-0.867337	-0.0876348	-0.519625
	241	0.430984	0.223044	-0.558291	0.798943	-1.65482	0.416616	0.923873
	242	0.684094	1.05721	1.17673	0.283689	-1.49624	0.991241	-1.76066
	243	-0.639774	-0.0860002	-0.529203	0.202258	-1.21559	-0.361273	0.643291
	244	-0.603446	-1.07586	-1.17257	-1.21199	-1.83117	-1.45843	2.14717
	245	1.75119	0.532165	-0.301276	1.09381	0.512437	1.25559	-0.154385
	246	1.22737	0.781048	1.21338	0.279129	0.725398	0.723772	0.880183
	247	-0.899851	1.05721	-0.258719	1.09381	-1.69588	0.143089	0.438757
	248	-1.65733	0.129851	-2.03629	-0.314438	1.17795	-1.49507	-2.39864
	249	1.22737	-2.19179	0.862021	0.50408	1.17795	0.453361	1.01542
	250	-0.899851	-1.6941	-0.302939	-2.01755	0.512437	-1.45843	-0.155237
	251	-1.11406	1.05721	0.599103	0.204656	0.390462	0.988124	0.233927
	252	-1.16359	0.778249	0.574255	-1.46122	0.964986	0.991241	0.554148
	253	-0.389241	-0.974809	-0.0400213	-0.825131	0.915061	-0.880867	-0.036622
	254	1.49111	0.778249	-0.558291	-0.0568109	-0.373726	0.714597	0.208648
	255	0.186694	0.469129	0.0425163	0.83618	0.299475	0.459419	0.0127326
	256	-1.69366	-2.50091	-1.99041	-0.687614	-1.51953	-0.36722	3.0245
	257	-1.39101	-1.97306	-1.77928	-0.908004	-1.65482	-1.47672	2.94439
	258	1.75119	1.05721	-0.558291	1.09381	0.738711	0.416616	-0.412416
	259	-0.412359	0.471927	0.0467566	-0.526428	0.336086	-0.914385	0.0157142
	260	-1.67054	-1.6969	-0.602511	-2.05862	0.299475	-2.54953	-0.180437
	261	-1.16984	-2.50091	-1.42958	-1.50613	-0.677674	-2.30347	0.96879
	262	1.20425	0.253201	0.574255	1.09837	1.71586	1.25559	0.985341
	263	-1.94052	-1.38498	0.950462	-0.904886	0.964986	1.25559	0.917182
	264	1.25745	1.05721	0.862021	0.794382	-0.677674	1.25559	-0.584169
	265	-0.880399	-1.94011	-0.90965	-2.0997	-1.00263	-1.74419	0.912038
	266	0.150366	0.778249	0.87549	-0.355514	0.873999	1.25559	0.765178
	267	-0.409782	-2.24923	-2.04386	-2.36189	-0.464712	-0.938902	0.949806
	268	-0.544	-0.0229638	-0.639166	-1.7676	0.512437	-1.15734	-0.327532
	269	-1.92107	-1.66394	-1.13001	-1.46433	1.31323	-1.99943	-1.48397
	270	-0.314008	-0.397919	-0.91389	-0.858528	1.17795	-0.689829	-1.07651
	271	-0.899851	1.36633	0.862021	1.09381	0.951672	0.720655	0.820362
	272	-1.37413	-2.28218	-1.73838	-2.06702	0.964986	-1.45843	-1.67751
	273	-1.65733	-1.6941	-1.6925	0.280571	0.964986	-1.74419	-1.63324
	274	0.19036	0.748092	0.862021	0.794382	0.964986	0.155381	0.831838
	275	0.680428	-0.274645	0.906242	-0.0933265	0.299475	0.428843	0.271397
	276	-0.899851	-0.0559194	-1.47214	1.09453	1.36761	0.438018	-2.01331
	277	-1.39359	-2.15883	1.21338	0.794382	0.52575	0.720655	0.637934
	278	-1.89795	-2.28218	-1.6984	-1.80099	1.14134	-1.74113	-1.93845
	279	1.23103	0.748092	0.649227	1.39323	0.336086	0.720655	0.218196
	280	-0.886641	0.438972	-2.30087	0.794382	-1.25665	1.25559	2.89139
	281	1.22737	1.36633	1.16916	0.877977	-1.84449	0.696312	-2.1565
	282	0.70097	0.129851	-1.6984	-2.05934	-0.316111	-1.73802	0.536884
	283	1.22737	0.253201	0.261214	0.205377	-1.84449	0.167607	-0.481805
	284	0.186694	0.256	0.342089	-0.908004	-1.38425	0.158433	-0.473535
	285	-0.109711	0.438972	-0.220402	0.200816	1.04266	0.982066	-0.229804
	286	-0.603446	1.36633	1.4763	0.877977	-1.84449	0.684085	-2.72301
	287	1.23103	0.748092	0.0349505	1.1356	1.36761	0.708539	0.0477986
	288	-1.16359	1.05721	0.347992	1.09381	-0.451399	1.25559	-0.157083
	289	0.997375	0.748092	0.0349505	0.196976	0.109812	-0.355104	0.00383797
	290	0.703546	1.36633	1.4763	1.09381	-0.451399	1.25559	-0.666399
	291	-1.65733	0.220246	0.0408535	0.795824	-1.42855	-0.391673	-0.0583612
	292	0.703546	0.841286	0.950462	1.09381	-1.44186	1.25559	-1.37043
	293	-1.12727	1.36633	0.862021	1.39323	-0.989312	1.25559	-0.852808
	294	0.703546	1.36633	0.862021	0.794382	-0.908399	0.726888	-0.78306
	295	0.737298	1.05721	0.336186	1.39323	0.738711	0.173601	0.248344
	296	-0.899851	1.36633	0.950462	0.794382	-2.05745	1.25559	-1.95553
	297	0.660976	1.05721	1.4763	0.283689	1.36761	0.982066	2.019
	298	-0.0733834	1.05721	0.599103	-0.0568109	0.109812	0.705487	0.0657886
	299	-0.603446	-0.583766	0.862021	1.09381	1.48959	1.25559	1.28405
	300	0.703546	1.09017	1.4763	1.39323	1.3543	1.25559	1.99935
	301	1.23103	-0.0559194	0.560786	0.803504	1.27662	0.179834	0.715913
	302	-0.880399	1.36633	0.877153	-0.0529713	-0.867337	0.173601	-0.760787
	303	-1.11039	1.36633	0.336186	1.09381	-1.65482	1.25559	-0.556327
	304	1.23103	0.748092	0.336186	1.09381	-1.49624	0.19195	-0.503013
	305	-0.903517	1.36633	0.336186	0.794382	-1.21559	1.25559	-0.408663
	306	-0.603446	1.36633	0.862021	0.83618	-1.83117	0.447128	-1.57851
	307	-1.65733	-2.50091	-2.30087	-2.0997	0.512437	-2.01166	-1.17905
	308	-1.11039	0.438972	-0.565857	0.799664	0.725398	0.459419	-0.410471
	309	0.703546	1.36633	0.862021	1.39323	1.10027	0.988124	0.948459
	310	-1.92107	1.05721	1.21338	0.794382	1.17795	1.25559	1.4293
	311	1.75119	1.36633	1.4763	1.39323	0.299475	0.450245	0.442115
	312	1.45398e-14	1.38407e-14	-1.52958e-15	9.23868e-15	8.39556e-16	3.22545e-15	-1.28417e-30
	313	1.45398e-14	1.38407e-14	-1.52958e-15	9.23868e-15	8.39556e-16	3.22545e-15	-1.28417e-30
	314	1.45398e-14	1.38407e-14	-1.52958e-15	9.23868e-15	8.39556e-16	3.22545e-15	-1.28417e-30
	315	1.45398e-14	1.38407e-14	-1.52958e-15	9.23868e-15	8.39556e-16	3.22545e-15	-1.28417e-30
	316	1.45398e-14	1.38407e-14	-1.52958e-15	9.23868e-15	8.39556e-16	3.22545e-15	-1.28417e-30
	317	1.45398e-14	1.38407e-14	-1.52958e-15	9.23868e-15	8.39556e-16	3.22545e-15	-1.28417e-30
	318	1.45398e-14	1.38407e-14	-1.52958e-15	9.23868e-15	8.39556e-16	3.22545e-15	-1.28417e-30
	319	1.45398e-14	1.38407e-14	-1.52958e-15	9.23868e-15	8.39556e-16	3.22545e-15	-1.28417e-30
	320	1.45398e-14	1.38407e-14	-1.52958e-15	9.23868e-15	8.39556e-16	3.22545e-15	-1.28417e-30
	321	1.45398e-14	1.38407e-14	-1.52958e-15	9.23868e-15	8.39556e-16	3.22545e-15	-1.28417e-30
	322	1.45398e-14	1.38407e-14	-1.52958e-15	9.23868e-15	8.39556e-16	3.22545e-15	-1.28417e-30
	323	1.45398e-14	1.38407e-14	-1.52958e-15	9.23868e-15	8.39556e-16	3.22545e-15	-1.28417e-30
	324	1.45398e-14	1.38407e-14	-1.52958e-15	9.23868e-15	8.39556e-16	3.22545e-15	-1.28417e-30
	325	1.45398e-14	1.38407e-14	-1.52958e-15	9.23868e-15	8.39556e-16	3.22545e-15	-1.28417e-30
	326	1.45398e-14	1.38407e-14	-1.52958e-15	9.23868e-15	8.39556e-16	3.22545e-15	-1.28417e-30
	327	1.45398e-14	1.38407e-14	-1.52958e-15	9.23868e-15	8.39556e-16	3.22545e-15	-1.28417e-30
	328	1.45398e-14	1.38407e-14	-1.52958e-15	9.23868e-15	8.39556e-16	3.22545e-15	-1.28417e-30
	329	1.45398e-14	1.38407e-14	-1.52958e-15	9.23868e-15	8.39556e-16	3.22545e-15	-1.28417e-30
	330	1.45398e-14	1.38407e-14	-1.52958e-15	9.23868e-15	8.39556e-16	3.22545e-15	-1.28417e-30
	331	1.45398e-14	1.38407e-14	-1.52958e-15	9.23868e-15	8.39556e-16	3.22545e-15	-1.28417e-30
	332	1.45398e-14	1.38407e-14	-1.52958e-15	9.23868e-15	8.39556e-16	3.22545e-15	-1.28417e-30
	333	1.45398e-14	1.38407e-14	-1.52958e-15	9.23868e-15	8.39556e-16	3.22545e-15	-1.28417e-30
	334	1.45398e-14	1.38407e-14	-1.52958e-15	9.23868e-15	8.39556e-16	3.22545e-15	-1.28417e-30
	335	1.45398e-14	1.38407e-14	-1.52958e-15	9.23868e-15	8.39556e-16	3.22545e-15	-1.28417e-30
	336	1.45398e-14	1.38407e-14	-1.52958e-15	9.23868e-15	8.39556e-16	3.22545e-15	-1.28417e-30
	337	1.45398e-14	1.38407e-14	-1.52958e-15	9.23868e-15	8.39556e-16	3.22545e-15	-1.28417e-30
	338	1.45398e-14	1.38407e-14	-1.52958e-15	9.23868e-15	8.39556e-16	3.22545e-15	-1.28417e-30
	339	1.45398e-14	1.38407e-14	-1.52958e-15	9.23868e-15	8.39556e-16	3.22545e-15	-1.28417e-30
	340	1.45398e-14	1.38407e-14	-1.52958e-15	9.23868e-15	8.39556e-16	3.22545e-15	-1.28417e-30
	341	1.45398e-14	1.38407e-14	-1.52958e-15	9.23868e-15	8.39556e-16	3.22545e-15	-1.28417e-30
	342	1.45398e-14	1.38407e-14	-1.52958e-15	9.23868e-15	8.39556e-16	3.22545e-15	-1.28417e-30
	343	1.45398e-14	1.38407e-14	-1.52958e-15	9.23868e-15	8.39556e-16	3.22545e-15	-1.28417e-30
	344	1.45398e-14	1.38407e-14	-1.52958e-15	9.23868e-15	8.39556e-16	3.22545e-15	-1.28417e-30
	345	1.45398e-14	1.38407e-14	-1.52958e-15	9.23868e-15	8.39556e-16	3.22545e-15	-1.28417e-30
	346	1.45398e-14	1.38407e-14	-1.52958e-15	9.23868e-15	8.39556e-16	3.22545e-15	-1.28417e-30
	347	1.45398e-14	1.38407e-14	-1.52958e-15	9.23868e-15	8.39556e-16	3.22545e-15	-1.28417e-30
	348	1.45398e-14	1.38407e-14	-1.52958e-15	9.23868e-15	8.39556e-16	3.22545e-15	-1.28417e-30
	349	1.45398e-14	1.38407e-14	-1.52958e-15	9.23868e-15	8.39556e-16	3.22545e-15	-1.28417e-30
	350	1.45398e-14	1.38407e-14	-1.52958e-15	9.23868e-15	8.39556e-16	3.22545e-15	-1.28417e-30
	351	1.45398e-14	1.38407e-14	-1.52958e-15	9.23868e-15	8.39556e-16	3.22545e-15	-1.28417e-30
	352	1.45398e-14	1.38407e-14	-1.52958e-15	9.23868e-15	8.39556e-16	3.22545e-15	-1.28417e-30
	353	1.45398e-14	1.38407e-14	-1.52958e-15	9.23868e-15	8.39556e-16	3.22545e-15	-1.28417e-30
	354	1.45398e-14	1.38407e-14	-1.52958e-15	9.23868e-15	8.39556e-16	3.22545e-15	-1.28417e-30
	355	1.45398e-14	1.38407e-14	-1.52958e-15	9.23868e-15	8.39556e-16	3.22545e-15	-1.28417e-30
	356	1.45398e-14	1.38407e-14	-1.52958e-15	9.23868e-15	8.39556e-16	3.22545e-15	-1.28417e-30
	357	1.45398e-14	1.38407e-14	-1.52958e-15	9.23868e-15	8.39556e-16	3.22545e-15	-1.28417e-30
	358	1.45398e-14	1.38407e-14	-1.52958e-15	9.23868e-15	8.39556e-16	3.22545e-15	-1.28417e-30
	359	1.45398e-14	1.38407e-14	-1.52958e-15	9.23868e-15	8.39556e-16	3.22545e-15	-1.28417e-30
	360	1.45398e-14	1.38407e-14	-1.52958e-15	9.23868e-15	8.39556e-16	3.22545e-15	-1.28417e-30
	361	1.45398e-14	1.38407e-14	-1.52958e-15	9.23868e-15	8.39556e-16	3.22545e-15	-1.28417e-30
	362	1.45398e-14	1.38407e-14	-1.52958e-15	9.23868e-15	8.39556e-16	3.22545e-15	-1.28417e-30
	363	1.45398e-14	1.38407e-14	-1.52958e-15	9.23868e-15	8.39556e-16	3.22545e-15	-1.28417e-30
	364	1.45398e-14	1.38407e-14	-1.52958e-15	9.23868e-15	8.39556e-16	3.22545e-15	-1.28417e-30
	365	1.45398e-14	1.38407e-14	-1.52958e-15	9.23868e-15	8.39556e-16	3.22545e-15	-1.28417e-30
	366	1.45398e-14	1.38407e-14	-1.52958e-15	9.23868e-15	8.39556e-16	3.22545e-15	-1.28417e-30
	367	1.45398e-14	1.38407e-14	-1.52958e-15	9.23868e-15	8.39556e-16	3.22545e-15	-1.28417e-30
	368	1.45398e-14	1.38407e-14	-1.52958e-15	9.23868e-15	8.39556e-16	3.22545e-15	-1.28417e-30
	369	1.45398e-14	1.38407e-14	-1.52958e-15	9.23868e-15	8.39556e-16	3.22545e-15	-1.28417e-30
	370	1.45398e-14	1.38407e-14	-1.52958e-15	9.23868e-15	8.39556e-16	3.22545e-15	-1.28417e-30
	371	1.45398e-14	1.38407e-14	-1.52958e-15	9.23868e-15	8.39556e-16	3.22545e-15	-1.28417e-30
	372	1.45398e-14	1.38407e-14	-1.52958e-15	9.23868e-15	8.39556e-16	3.22545e-15	-1.28417e-30
	373	1.45398e-14	1.38407e-14	-1.52958e-15	9.23868e-15	8.39556e-16	3.22545e-15	-1.28417e-30
	374	1.45398e-14	1.38407e-14	-1.52958e-15	9.23868e-15	8.39556e-16	3.22545e-15	-1.28417e-30
	375	1.45398e-14	1.38407e-14	-1.52958e-15	9.23868e-15	8.39556e-16	3.22545e-15	-1.28417e-30
	376	1.45398e-14	1.38407e-14	-1.52958e-15	9.23868e-15	8.39556e-16	3.22545e-15	-1.28417e-30
	377	1.45398e-14	1.38407e-14	-1.52958e-15	9.23868e-15	8.39556e-16	3.22545e-15	-1.28417e-30
	378	1.45398e-14	1.38407e-14	-1.52958e-15	9.23868e-15	8.39556e-16	3.22545e-15	-1.28417e-30
	379	1.45398e-14	1.38407e-14	-1.52958e-15	9.23868e-15	8.39556e-16	3.22545e-15	-1.28417e-30
	380	1.45398e-14	1.38407e-14	-1.52958e-15	9.23868e-15	8.39556e-16	3.22545e-15	-1.28417e-30
	381	1.45398e-14	1.38407e-14	-1.52958e-15	9.23868e-15	8.39556e-16	3.22545e-15	-1.28417e-30
	382	1.45398e-14	1.38407e-14	-1.52958e-15	9.23868e-15	8.39556e-16	3.22545e-15	-1.28417e-30
	383	1.45398e-14	1.38407e-14	-1.52958e-15	9.23868e-15	8.39556e-16	3.22545e-15	-1.28417e-30
	384	1.45398e-14	1.38407e-14	-1.52958e-15	9.23868e-15	8.39556e-16	3.22545e-15	-1.28417e-30
	385	1.45398e-14	1.38407e-14	-1.52958e-15	9.23868e-15	8.39556e-16	3.22545e-15	-1.28417e-30
	386	1.45398e-14	1.38407e-14	-1.52958e-15	9.23868e-15	8.39556e-16	3.22545e-15	-1.28417e-30
	387	1.45398e-14	1.38407e-14	-1.52958e-15	9.23868e-15	8.39556e-16	3.22545e-15	-1.28417e-30
	388	1.45398e-14	1.38407e-14	-1.52958e-15	9.23868e-15	8.39556e-16	3.22545e-15	-1.28417e-30
	389	1.45398e-14	1.38407e-14	-1.52958e-15	9.23868e-15	8.39556e-16	3.22545e-15	-1.28417e-30
	390	1.45398e-14	1.38407e-14	-1.52958e-15	9.23868e-15	8.39556e-16	3.22545e-15	-1.28417e-30
	391	1.45398e-14	1.38407e-14	-1.52958e-15	9.23868e-15	8.39556e-16	3.22545e-15	-1.28417e-30
	392	1.45398e-14	1.38407e-14	-1.52958e-15	9.23868e-15	8.39556e-16	3.22545e-15	-1.28417e-30
	393	1.45398e-14	1.38407e-14	-1.52958e-15	9.23868e-15	8.39556e-16	3.22545e-15	-1.28417e-30
	394	1.45398e-14	1.38407e-14	-1.52958e-15	9.23868e-15	8.39556e-16	3.22545e-15	-1.28417e-30
	395	1.45398e-14	1.38407e-14	-1.52958e-15	9.23868e-15	8.39556e-16	3.22545e-15	-1.28417e-30
	396	1.45398e-14	1.38407e-14	-1.52958e-15	9.23868e-15	8.39556e-16	3.22545e-15	-1.28417e-30
	397	1.45398e-14	1.38407e-14	-1.52958e-15	9.23868e-15	8.39556e-16	3.22545e-15	-1.28417e-30
	398	1.45398e-14	1.38407e-14	-1.52958e-15	9.23868e-15	8.39556e-16	3.22545e-15	-1.28417e-30
	399	1.45398e-14	1.38407e-14	-1.52958e-15	9.23868e-15	8.39556e-16	3.22545e-15	-1.28417e-30
	Correlations
		CD	CRB	CS	CT	FT	SQ	FT x CS
	CD	1	0.548352	0.619143	0.577355	-0.05937	0.489459	0.0271753
	CRB	0.548352	1	0.697189	0.6976	-0.0926724	0.69254	-0.0183039
	CS	0.619143	0.697189	1	0.685608	-0.0824688	0.665051	0.0763352
	CT	0.577355	0.6976	0.685608	1	-0.100715	0.704013	0.045008
	FT	-0.05937	-0.0926724	-0.0824688	-0.100715	1	-0.0542358	0.0634334
	SQ	0.489459	0.69254	0.665051	0.704013	-0.0542358	1	0.0648067
	FT x CS	0.0271753	-0.0183039	0.0763352	0.045008	0.0634334	0.0648067	1
	Covariances
		CD	CRB	CS	CT	FT	SQ	FT x CS
	CD	1	0.548352	0.619143	0.577355	-0.05937	0.489459	0.0311268
	CRB	0.548352	1	0.697189	0.6976	-0.0926724	0.69254	-0.0209655
	CS	0.619143	0.697189	1	0.685608	-0.0824688	0.665051	0.0874349
	CT	0.577355	0.6976	0.685608	1	-0.100715	0.704013	0.0515525
	FT	-0.05937	-0.0926724	-0.0824688	-0.100715	1	-0.0542358	0.0726571
	SQ	0.489459	0.69254	0.665051	0.704013	-0.0542358	1	0.0742301
	FT x CS	0.0311268	-0.0209655	0.0874349	0.0515525	0.0726571	0.0742301	1.31196
	Descriptives
		Mean	Median	Observed min	Observed max	Standard deviation	Excess kurtosis	Skewness	Number of observations used	Cramér-von Mises test statistic	Cramér-von Mises p value
	CD	1.44969e-14	1.45398e-14	-2.2006	1.75119	1	-0.7873	-0.0476218	400	0.816986	1.11385e-08
	CRB	1.38635e-14	1.38407e-14	-2.50091	1.36633	1	-0.507657	-0.532949	400	1.46464	7.37e-10
	CS	-1.36568e-15	-1.52958e-15	-2.90592	1.4763	1	-0.528259	-0.316887	400	0.923542	3.13611e-09
	CT	9.25063e-15	9.23868e-15	-2.65675	1.39323	1	-0.440046	-0.549896	400	1.2395	7.37e-10
	FT	8.35432e-16	8.39556e-16	-2.19274	1.71586	1	-0.724913	-0.448987	400	1.31541	7.37e-10
	SQ	3.27199e-15	3.22545e-15	-3.10882	1.25559	1	-0.0210162	-0.746182	400	1.68412	7.37e-10
	Residuals
	Outer model scores
	Case index	CD1	CD2	CD3	CD4	CRB1	CRB2	CRB3	CRB4	CS1	CS2	CS3	CS4	CT1	CT2	CT3	CT4	FT1	FT2	FT3	FT4	SQ1	SQ2	SQ3	SQ4	FT x CS
	0	-0.0522675	0.268244	0.088192	-0.242768	0.0466742	0.078073	0.100529	-0.21291	-0.0384941	0.0848326	-0.161405	0.106142	0.273558	0.380522	0.148552	-0.766611	0.193848	-0.507709	0.317397	-0.493817	0.0124728	-0.0640003	-0.0424986	0.0955935	-2.28135e-14
	1	-2.34005	1.32959	0.288274	0.8342	-0.883034	1.70977	-0.103063	-0.758783	-1.22708	0.235196	1.64306	-0.635969	0.965322	-1.67315	-0.0310231	0.832566	0.146449	-0.679137	0.227639	0.222314	-0.778023	0.812318	-0.94069	0.859422	4.09685e-15
	2	0.359322	-0.256633	-0.3563	0.17661	0.0466742	0.078073	0.100529	-0.21291	-0.0384941	0.0848326	-0.161405	0.106142	-1.33289	0.552297	0.321948	0.309085	0.408177	-0.306716	-0.326577	-0.301336	0.0124728	-0.0640003	-0.0424986	0.0955935	-1.9187e-14
	3	0.656976	0.881903	0.77613	-1.96853	-0.0384852	-0.0589095	-0.103126	0.189422	-0.511201	-0.892595	-0.534501	1.76352	0.736679	-0.997952	-0.24522	0.581416	-0.518716	0.408563	0.398394	0.383652	-0.779535	-0.923465	0.860163	0.943258	9.80329e-16
	4	0.359322	-0.256633	-0.3563	0.17661	0.0466742	0.078073	0.100529	-0.21291	0.160175	-0.554659	0.0403959	0.325073	0.0425374	0.143582	-0.0906252	-0.0888098	-0.699697	-0.0151139	0.984653	0.615409	0.232098	0.159063	0.18065	-0.581807	1.56578e-14
	5	-0.462472	-1.27887	0.493223	1.04329	1.55207	-0.184457	-1.1553	-0.13077	-0.267683	-0.640208	1.61365	-0.667876	1.1982	0.407803	1.10584	-2.56879	-0.0147477	0.627216	-0.0596941	-1.01568	0.276858	1.91124	-0.722573	-1.59661	-1.88702e-14
	6	-0.81706	1.08106	0.974224	-0.941329	0.973281	0.136296	-1.66789	0.567273	-0.0384941	0.0848326	-0.161405	0.106142	-2.02119	1.66574	-0.345624	0.484585	0.355342	-0.61022	0.381482	-1.0776	-2.05006	1.25462	1.27663	-0.43956	8.50734e-15
	7	-0.0522675	0.268244	0.088192	-0.242768	-0.125225	-0.121961	-0.129172	0.3535	0.160175	-0.554659	0.0403959	0.325073	0.273558	0.380522	0.148552	-0.766611	1.24745	-0.565874	-1.26895	-1.03513	0.232098	0.159063	0.18065	-0.581807	7.49042e-15
	8	0.359322	-0.256633	-0.3563	0.17661	0.0466742	0.078073	0.100529	-0.21291	-0.0384941	0.0848326	-0.161405	0.106142	0.273558	0.380522	0.148552	-0.766611	-0.0552699	0.0509235	0.0359088	0.0411582	0.0124728	-0.0640003	-0.0424986	0.0955935	-1.27343e-14
	9	0.148165	0.469506	-0.567195	-0.0385431	0.0466742	0.078073	0.100529	-0.21291	-0.0384941	0.0848326	-0.161405	0.106142	0.0425374	0.143582	-0.0906252	-0.0888098	-0.571551	0.105058	1.10645	-0.392615	0.0124728	-0.0640003	-0.0424986	0.0955935	2.14128e-14
	10	-2.1289	0.603447	0.499168	1.04935	-1.16925	1.41864	-1.28096	0.896748	1.76189	1.10539	-2.13422	-0.609601	0.0419456	1.05267	-0.964483	-0.112258	-0.0078709	0.222352	0.125667	-0.674973	0.64925	0.582742	-2.05158	0.703166	1.4656e-14
	11	-1.09594	0.899546	-0.13946	0.397828	-0.393328	2.20789	-0.513723	-1.29472	1.28146	-0.237932	0.228963	-1.13903	-0.411254	0.565139	-0.492885	0.297988	0.193848	-0.507709	0.317397	-0.493817	1.13269	-1.56892	0.210327	0.277478	3.12113e-15
	12	0.359322	-0.256633	-0.3563	0.17661	-0.211966	-0.185012	-0.155217	0.517579	-0.0384941	0.0848326	-0.161405	0.106142	0.0425374	0.143582	-0.0906252	-0.0888098	0.227196	-0.730393	0.259682	-0.0695787	0.0124728	-0.0640003	-0.0424986	0.0955935	6.33913e-15
	13	-0.424932	0.635165	0.530716	-0.568682	-0.210385	-0.258943	-0.332827	0.755832	0.0899855	0.396937	0.0226309	-0.462961	-0.18317	0.810427	-0.279265	-0.359887	-0.304387	0.609556	-0.24558	0.576133	0.232098	0.159063	0.18065	-0.581807	-8.93246e-16
	14	0.359322	-0.256633	-0.3563	0.17661	0.0466742	0.078073	0.100529	-0.21291	-0.0384941	0.0848326	-0.161405	0.106142	-0.414156	0.58488	0.354838	-0.567663	-0.0147477	0.627216	-0.0596941	-1.01568	-0.612974	0.154122	0.175708	0.300505	3.08338e-14
	15	0.971344	-0.580247	-1.45618	0.800213	-1.75047	1.68655	0.769252	-0.778003	0.358845	-1.19415	0.242197	0.544004	-0.639305	0.331244	0.166775	0.0702854	-0.216466	1.35728	-0.251425	-1.19683	0.224732	0.151581	-0.712193	0.298118	1.7335e-14
	16	1.05853	0.248431	-0.554374	-0.707365	0.306895	0.267226	0.178665	-0.705146	-0.117223	0.540073	-0.0807813	-0.312841	0.508037	-0.322759	-0.459418	0.330265	-0.0552699	0.0509235	0.0359088	0.0411582	-0.173723	0.600248	0.622006	-1.0543	1.78977e-14
	17	1.49019	-0.0592559	0.773158	-1.97156	0.77213	-0.952619	0.817867	-0.55035	-2.48538	-0.88999	1.36885	1.76629	-2.01414	-0.169129	1.45321	0.491628	-0.269599	-0.150069	0.679883	-0.151323	1.34249	-0.474941	0.423502	-1.29624	4.52489e-15
	18	0.436479	0.463451	-0.340507	-0.489179	-0.210385	-0.258943	-0.332827	0.755832	0.307813	0.135192	-0.599442	0.155544	-0.177265	0.805125	0.645129	-1.28532	0.287205	0.372088	-0.486265	-0.774385	0.0124728	-0.0640003	-0.0424986	0.0955935	1.10025e-14
	19	0.627481	0.852286	-0.108897	-1.17348	-0.211966	-0.185012	-0.155217	0.517579	-0.799219	0.320746	0.0698062	0.35698	0.0425374	0.143582	-0.0906252	-0.0888098	-0.699697	-0.0151139	0.984653	0.615409	0.0124728	-0.0640003	-0.0424986	0.0955935	1.51351e-14
	20	0.628174	-0.183709	-0.128628	-0.320758	-0.211966	-0.185012	-0.155217	0.517579	-0.567135	0.561281	0.305549	-0.287183	-0.182612	-0.110054	-0.278688	0.549139	0.186971	-0.102844	0.132036	-0.834521	0.0124728	-0.0640003	-0.0424986	0.0955935	1.9765e-14
	21	-0.3867	1.5132	0.548478	-1.32794	-1.86245	0.713526	0.718256	0.313089	-0.218005	1.10207	-1.18708	0.286784	-2.0206	0.756655	0.528234	0.508032	0.193848	-0.507709	0.317397	-0.493817	-0.612974	0.154122	0.175708	0.300505	1.24977e-14
	22	-0.404778	-0.479808	0.510001	0.330766	0.252508	-0.596863	-0.590826	0.908656	-0.567135	0.561281	0.305549	-0.287183	-0.413632	-0.346995	-0.517865	1.22694	0.159059	0.251916	-0.608065	0.233639	1.10814	-0.712967	-1.58533	1.14101	-5.72353e-15
	23	0.148165	0.469506	-0.567195	-0.0385431	0.0466742	0.078073	0.100529	-0.21291	-0.0384941	0.0848326	-0.161405	0.106142	0.273558	0.380522	0.148552	-0.766611	0.0783121	0.303172	-0.640108	0.525532	0.0124728	-0.0640003	-0.0424986	0.0955935	-2.47683e-14
	24	-0.235225	1.76383	-0.990952	-0.375385	-0.791515	0.943735	-1.74262	1.4519	0.294372	-0.23663	1.18064	-1.13764	0.506922	1.5182	-0.460572	-1.48779	0.206458	0.423344	-0.518307	-0.482492	1.98909	-0.699116	-1.57561	0.20765	3.10648e-15
	25	0.359322	-0.256633	-0.3563	0.17661	0.0466742	0.078073	0.100529	-0.21291	0.160175	-0.554659	0.0403959	0.325073	-0.639305	0.331244	0.166775	0.0702854	0.280031	-0.426888	-0.448378	0.706688	0.444357	0.374643	-0.489044	-0.379283	-1.77115e-14
	26	-0.0522675	0.268244	0.088192	-0.242768	-0.211966	-0.185012	-0.155217	0.517579	-0.0384941	0.0848326	-0.161405	0.106142	0.0425374	0.143582	-0.0906252	-0.0888098	-0.223641	0.5583	-0.213537	0.28424	0.0124728	-0.0640003	-0.0424986	0.0955935	1.30052e-14
	27	0.148165	0.469506	-0.567195	-0.0385431	0.0466742	0.078073	0.100529	-0.21291	-0.0384941	0.0848326	-0.161405	0.106142	-0.183135	0.82182	0.594015	-1.24546	0.522272	-0.580656	-0.35225	-0.168991	0.0124728	-0.0640003	-0.0424986	0.0955935	2.56259e-14
	28	1.20932	1.53505	-2.07407	-0.607532	1.95503	0.250613	-1.59201	-0.502628	1.67309	-1.52284	-0.323638	0.192448	0.729659	0.848312	-1.17077	-0.311205	-0.472758	1.11693	-0.495026	0.819215	1.10814	-0.712967	-1.58533	1.14101	-1.37077e-14
	29	1.1825	-1.30639	-1.24528	1.01537	1.4929	-0.219461	-0.259199	-0.891733	0.680277	-1.52746	-0.328169	1.08745	-0.638156	-1.49833	1.04121	1.00276	0.106224	-0.0515883	0.0999938	-0.542628	-1.6231	0.807377	-0.945632	1.74173	-1.12266e-14
	30	0.148165	0.469506	-0.567195	-0.0385431	-0.211966	-0.185012	-0.155217	0.517579	-0.0384941	0.0848326	-0.161405	0.106142	0.0425374	0.143582	-0.0906252	-0.0888098	-0.155504	-0.424009	0.65421	-0.0189777	0.0124728	-0.0640003	-0.0424986	0.0955935	2.84522e-14
	31	-0.223808	-0.199568	-0.144402	0.48826	-0.297125	-0.321994	-0.358872	0.919911	0.0288738	-1.35719	0.910953	0.369611	-2.0206	0.756655	0.528234	0.508032	0.159059	0.251916	-0.608065	0.233639	0.27043	-0.710426	-0.697433	1.14339	-1.3357e-15
	32	-0.0522675	0.268244	0.088192	-0.242768	0.0466742	0.078073	0.100529	-0.21291	-0.0384941	0.0848326	-0.161405	0.106142	0.0425374	0.143582	-0.0906252	-0.0888098	-0.0426596	0.981976	-0.799796	0.052483	0.0124728	-0.0640003	-0.0424986	0.0955935	-1.2521e-14
	33	0.359322	-0.256633	-0.3563	0.17661	0.0466742	0.078073	0.100529	-0.21291	0.19359	0.325369	0.074337	-0.538021	0.0425374	0.143582	-0.0906252	-0.0888098	-0.28365	-0.544181	0.532409	0.989047	0.232098	0.159063	0.18065	-0.581807	2.06295e-14
	34	0.148165	0.469506	-0.567195	-0.0385431	0.0466742	0.078073	0.100529	-0.21291	0.19359	0.325369	0.074337	-0.538021	-0.414156	0.58488	0.354838	-0.567663	-0.471317	0.579991	0.488153	-0.332479	0.0124728	-0.0640003	-0.0424986	0.0955935	-1.58462e-14
	35	0.847376	0.97457	-0.765268	-0.922518	-0.211966	-0.185012	-0.155217	0.517579	-0.169796	-0.717702	0.709152	0.15068	0.0448811	1.04432	-0.938926	-0.132184	-0.471317	0.579991	0.488153	-0.332479	0.0124728	-0.0640003	-0.0424986	0.0955935	-5.26982e-15
	36	0.187089	0.31155	-0.569163	0.0549208	0.194923	-0.705798	0.12767	0.385946	0.719408	-0.641511	0.661976	-0.669261	-0.176149	-1.03584	0.646284	0.532734	0.159059	0.251916	-0.608065	0.233639	0.303859	0.176885	0.19022	-0.683896	3.74803e-15
	37	0.148165	0.469506	-0.567195	-0.0385431	0.0466742	0.078073	0.100529	-0.21291	-0.0384941	0.0848326	-0.161405	0.106142	0.270588	0.377476	-0.750286	0.138893	0.274595	-0.558964	0.34944	-0.78571	0.0124728	-0.0640003	-0.0424986	0.0955935	-7.15306e-15
	38	-0.434965	0.52657	-0.355296	0.273107	-0.066059	-0.0869571	-1.02528	1.11446	-0.377004	-0.574565	0.605739	0.3008	1.19816	0.39641	0.232556	-1.68321	-0.269599	-0.150069	0.679883	-0.151323	0.0916003	-0.0386959	0.859915	-0.88642	2.00526e-14
	39	0.359322	-0.256633	-0.3563	0.17661	0.0466742	0.078073	0.100529	-0.21291	0.19359	0.325369	0.074337	-0.538021	-0.186105	0.818775	-0.304822	-0.33996	0.622506	-0.105723	-0.970551	-0.108855	0.232098	0.159063	0.18065	-0.581807	-1.25096e-14
	40	0.427742	-0.384971	0.526759	-0.524983	-1.28366	0.392774	1.23084	-0.384954	-0.752363	1.57259	-1.67633	0.787075	-0.179642	-0.107008	0.62015	-0.356365	0.153623	0.11984	0.189752	-1.25876	0.717047	-0.256818	0.641708	-1.09133	-6.99273e-15
	41	-1.50684	0.388427	0.285301	0.831167	0.488258	-2.12568	0.537171	1.10715	1.10477	1.26974	-1.85131	-0.433823	-0.180758	1.73395	0.618995	-2.17442	0.360778	-0.478144	-0.416335	0.414795	0.499873	-1.35828	-0.46431	1.36231	-7.75977e-16
	42	0.148165	0.469506	-0.567195	-0.0385431	0.0466742	0.078073	0.100529	-0.21291	-0.0384941	0.0848326	-0.161405	0.106142	-0.413598	-0.335601	0.355416	0.341362	0.394126	-0.700828	-0.474051	0.839034	-0.569727	0.170515	1.07334	-0.630464	2.34577e-14
	43	0.359322	-0.256633	-0.3563	0.17661	-0.211966	-0.185012	-0.155217	0.517579	-0.0384941	0.0848326	-0.161405	0.106142	0.273558	0.380522	0.148552	-0.766611	0.522272	-0.580656	-0.35225	-0.168991	0.232098	0.159063	0.18065	-0.581807	2.56259e-14
	44	0.609404	-1.14073	-0.147375	0.485227	-0.528191	-0.557031	0.307534	0.725358	0.316352	0.631547	-0.697831	-0.213507	-0.189109	0.804336	-2.07694	1.45112	-0.0552699	0.0509235	0.0359088	0.0411582	-0.155027	1.47259	-0.276027	-1.12174	1.52078e-15
	45	0.359322	-0.256633	-0.3563	0.17661	0.0466742	0.078073	0.100529	-0.21291	-0.0384941	0.0848326	-0.161405	0.106142	0.273558	0.380522	0.148552	-0.766611	-0.518716	0.408563	0.398394	0.383652	0.232098	0.159063	0.18065	-0.581807	-6.2816e-15
	46	0.427742	-0.384971	0.526759	-0.524983	0.425989	-0.470761	-0.538736	0.580499	-1.3364	0.300839	0.63515	0.332706	0.0484083	0.126887	-0.0395111	-0.128662	0.360778	-0.478144	-0.416335	0.414795	-0.954401	0.605648	-0.26621	0.605853	5.7303e-15
	47	-0.0233753	0.00169372	-0.799789	0.692485	-0.821526	0.862848	-0.101968	0.00415181	-0.245703	0.227969	-0.264818	0.256262	0.505067	-0.325805	-1.35826	1.23577	0.441525	-0.5294	-0.384293	0.122902	-0.109329	0.610588	-0.261267	-0.27646	-7.26206e-15
	48	0.359322	-0.256633	-0.3563	0.17661	0.0466742	0.078073	0.100529	-0.21291	-0.0384941	0.0848326	-0.161405	0.106142	-0.645176	0.347939	0.115661	0.110138	-0.136017	0.102179	0.00386633	0.333051	0.0124728	-0.0640003	-0.0424986	0.0955935	-2.83947e-14
	49	-1.05702	0.74159	-0.141429	0.491292	0.451221	0.439212	-0.513786	-0.346514	0.918078	-1.281	0.863778	-0.450329	-0.411254	0.565139	-0.492885	0.297988	-0.269599	-0.150069	0.679883	-0.151323	-0.937217	-0.257788	0.636609	0.622249	1.0603e-14
	50	-1.05702	0.74159	-0.141429	0.491292	0.194923	-0.705798	0.12767	0.385946	-0.740929	1.58445	0.236078	-1.00016	-0.870325	0.0943036	-0.0724016	0.748086	0.441525	-0.5294	-0.384293	0.122902	-0.0847781	-0.245366	1.53439	-1.13999	-1.20631e-14
	51	0.348597	0.670768	-1.22258	0.165682	0.021442	-0.8319	0.0755792	0.714103	0.160175	-0.554659	0.0403959	0.325073	-0.414156	0.58488	0.354838	-0.567663	-0.0954946	0.678472	-0.0917366	-0.723784	0.0124728	-0.0640003	-0.0424986	0.0955935	1.23117e-14
	52	0.148165	0.469506	-0.567195	-0.0385431	-0.211966	-0.185012	-0.155217	0.517579	-0.0384941	0.0848326	-0.161405	0.106142	0.273558	0.380522	0.148552	-0.766611	-0.183416	-0.0692488	-0.0858919	1.04918	0.0124728	-0.0640003	-0.0424986	0.0955935	-1.49025e-14
	53	0.857409	1.08316	0.120744	-1.76431	-0.0384852	-0.0589095	-0.103126	0.189422	0.322069	0.637473	0.258373	-1.10712	-0.870883	1.01478	-0.0729789	-0.160939	0.239806	0.20066	-0.576023	-0.0582538	-1.62555	1.68578	-0.0627629	-0.0345117	-2.45335e-15
	54	-0.205038	0.757449	-0.125655	-0.317725	1.46299	0.634417	-2.07855	0.0313368	-0.581391	0.0590008	-0.552266	0.975484	-1.79255	0.99055	-0.131426	0.735735	0.159059	0.251916	-0.608065	0.233639	-0.173723	0.600248	0.622006	-1.0543	8.72399e-15
	55	-1.26818	1.46773	-0.352323	0.276139	-0.708793	1.02788	1.02384	-1.32322	1.00117	1.3413	-1.90301	-0.358763	-0.876822	1.00869	-1.87065	1.65007	-0.599463	0.459819	0.366352	0.675545	0.285163	-0.695462	1.08825	-0.616456	1.63202e-14
	56	-1.03825	1.69861	-0.122683	-0.314693	0.451221	0.439212	-0.513786	-0.346514	0.310635	0.625622	-1.65404	0.680108	-0.408319	0.556792	-0.467328	0.278062	-0.471317	0.579991	0.488153	-0.332479	0.296493	0.169403	-0.702623	0.196029	2.86062e-15
	57	0.0168445	-0.89609	0.95152	-0.0916444	0.194923	-0.705798	0.12767	0.385946	0.310635	0.625622	-1.65404	0.680108	0.0484083	0.126887	-0.0395111	-0.128662	-0.256988	0.780984	-0.155822	-0.139998	-0.770656	0.8198	-0.0478457	-0.0205034	2.13914e-15
	58	0.0168445	-0.89609	0.95152	-0.0916444	0.0206814	-0.0239061	-0.999232	0.950385	0.769086	1.10077	-2.13875	0.285399	0.507479	0.597722	-0.459995	-0.57876	-0.269599	-0.150069	0.679883	-0.151323	0.929306	-0.0412375	-0.0279863	-0.888808	8.53739e-15
	59	0.216584	0.341167	0.315864	-0.740136	0.488258	-2.12568	0.537171	1.10715	-1.45916	-0.00533977	1.40732	0.00819305	-0.414748	1.49397	-0.51902	-0.591111	-0.269599	-0.150069	0.679883	-0.151323	1.55475	-0.25936	-0.246193	-1.09372	5.04997e-15
	60	-0.0522675	0.268244	0.088192	-0.242768	-0.674859	0.152908	0.102783	0.364755	0.19359	0.325369	0.074337	-0.538021	0.0459964	-0.79664	-0.937771	1.68587	-0.269599	-0.150069	0.679883	-0.151323	-0.505333	0.180856	0.190063	0.147372	-1.31432e-14
	61	-0.0213877	-1.77413	0.933758	0.667609	0.165007	0.14808	-1.69168	1.30902	0.520739	-0.00201902	0.460175	-0.888192	-0.411254	0.565139	-0.492885	0.297988	0.360778	-0.478144	-0.416335	0.414795	1.17593	-1.55253	1.10796	-0.653492	9.63566e-16
	62	-0.0522675	0.268244	0.088192	-0.242768	-0.211966	-0.185012	-0.155217	0.517579	-0.0384941	0.0848326	-0.161405	0.106142	0.0425374	0.143582	-0.0906252	-0.0888098	0.193848	-0.507709	0.317397	-0.493817	0.0124728	-0.0640003	-0.0424986	0.0955935	-2.28135e-14
	63	0.148165	0.469506	-0.567195	-0.0385431	0.0466742	0.078073	0.100529	-0.21291	-0.0384941	0.0848326	-0.161405	0.106142	-0.414156	0.58488	0.354838	-0.567663	0.146449	-0.679137	0.227639	0.222314	0.232098	0.159063	0.18065	-0.581807	-9.32127e-15
	64	-1.22796	0.569945	1.39899	-0.50799	-0.185153	0.65103	-0.307877	-0.171181	0.719408	-0.641511	0.661976	-0.669261	-0.639305	0.331244	0.166775	0.0702854	0.408177	-0.306716	-0.326577	-0.301336	0.279309	1.03284	-1.60544	0.179633	9.44663e-15
	65	0.359322	-0.256633	-0.3563	0.17661	0.0466742	0.078073	0.100529	-0.21291	-0.0384941	0.0848326	-0.161405	0.106142	0.0425374	0.143582	-0.0906252	-0.0888098	-0.518716	0.408563	0.398394	0.383652	0.461541	-0.488792	0.413774	-0.362887	-6.2816e-15
	66	-0.42424	-0.40083	0.510985	0.284034	0.0806085	-0.796896	-0.820527	1.47507	0.322069	0.637473	0.258373	-1.10712	0.96473	-0.764058	-0.904881	0.809118	-0.699697	-0.0151139	0.984653	0.615409	0.0645989	1.69566	-0.0528784	-1.79914	-5.10854e-15
	67	1.06787	1.39302	0.351369	-2.40187	-1.98154	1.45151	1.43566	-0.972555	-1.23279	0.229271	0.686856	0.257646	-1.10246	1.69833	-0.312733	-0.392164	-0.142894	0.507044	-0.181495	-0.00765282	1.13024	-0.690522	1.0932	-1.49877	-1.82576e-14
	68	0.216584	0.341167	0.315864	-0.740136	0.0143208	0.879111	0.843975	-1.66263	-0.0136188	0.468505	-0.0290752	-0.387901	0.508037	-0.322759	-0.459418	0.330265	0.0990498	-0.850565	0.137881	0.938446	0.0124728	-0.0640003	-0.0424986	0.0955935	-4.91916e-15
	69	0.408972	-1.34199	0.508012	0.281002	-0.0384852	-0.0589095	-0.103126	0.189422	1.14444	-1.04639	0.143316	-0.200876	-0.639305	0.331244	0.166775	0.0702854	-0.142894	0.507044	-0.181495	-0.00765282	-0.717592	-0.0347251	0.859758	-0.0551518	-2.88717e-14
	70	1.1825	-1.30639	-1.24528	1.01537	-0.500618	-0.528983	1.22969	-0.199684	0.493042	-0.876121	1.38244	-0.918714	-0.186697	1.72786	-1.17868	-0.363408	0.26598	-0.821	-0.595852	1.84706	-1.80099	-1.13508	1.5297	1.572	-8.93648e-15
	71	0.608019	0.931263	-0.107913	-1.22021	1.46533	-0.247508	-1.18135	0.0333084	-1.93241	2.21931	0.0297453	-0.324087	0.0425374	0.143582	-0.0906252	-0.0888098	-0.343172	0.700163	0.609953	-1.3405	-0.28722	-1.33186	2.21406	-0.446192	1.32445e-14
	72	-0.0522675	0.268244	0.088192	-0.242768	-0.786831	-0.820116	0.0517877	1.45585	-0.0384941	0.0848326	-0.161405	0.106142	0.274115	-0.539959	0.149129	0.142415	-0.142894	0.507044	-0.181495	-0.00765282	-0.393349	0.377185	0.398857	-0.376895	2.86656e-14
	73	-1.04629	-0.18581	0.724852	0.50222	-0.211966	-0.185012	-0.155217	0.517579	0.160175	-0.554659	0.0403959	0.325073	0.735598	0.854403	0.626906	-2.12221	0.193848	-0.507709	0.317397	-0.493817	0.666434	-0.280693	-1.14876	0.719562	-1.891e-14
	74	-0.443702	-0.321852	0.511969	0.237303	0.305314	0.341158	0.356275	-0.943399	0.288655	-0.242555	0.224432	-0.244029	0.742584	-1.00325	0.679174	-0.344014	0.227196	-0.730393	0.259682	-0.0695787	-0.964219	1.47657	-0.276185	-0.290468	-2.19202e-15
	75	-1.27622	-0.416689	0.495211	1.09305	0.822594	0.867327	0.867766	-2.40438	0.610087	-0.575868	-0.345934	0.299415	-0.641717	-0.592283	-0.731485	1.88481	-0.304387	0.609556	-0.24558	0.576133	0.241916	-0.711855	0.190625	0.314514	1.48653e-15
	76	0.436479	0.463451	-0.340507	-0.489179	-0.905925	-0.0821286	0.769189	0.170202	0.487325	-0.882046	0.426234	-0.0250983	0.273558	0.380522	0.148552	-0.766611	0.227196	-0.730393	0.259682	-0.0695787	0.0124728	-0.0640003	-0.0424986	0.0955935	-3.48042e-15
	77	-0.404778	-0.479808	0.510001	0.330766	0.158647	1.0511	0.151524	-1.304	0.945775	-0.4069	-0.0584855	-0.419807	0.0425374	0.143582	-0.0906252	-0.0888098	0.307943	-0.781649	0.291724	-0.361472	0.886059	-0.0576306	-0.925615	0.0421616	-1.84855e-14
	78	0.417017	0.542429	-0.339522	-0.535911	-0.0384852	-0.0589095	-0.103126	0.189422	0.411418	0.0636238	-0.547736	0.0804838	0.0484083	0.126887	-0.0395111	-0.128662	0.320553	0.149404	-0.543981	-0.350147	-0.321588	0.395007	0.408427	-0.478984	-2.80538e-14
	79	-1.28764	1.54671	-0.351339	0.229407	1.72865	-1.74827	0.868799	-0.693237	-1.69696	-0.251801	0.215371	1.54597	1.19467	1.32524	0.206422	-2.57231	-0.108105	-0.252581	0.743968	-0.735109	0.924391	-0.927119	-1.8037	1.76736	-3.6105e-15
	80	-0.223808	-0.199568	-0.144402	0.48826	-0.441451	-0.49398	0.333579	0.561279	0.185051	-0.170987	0.172726	-0.168969	0.508037	-0.322759	-0.459418	0.330265	-1.02956	0.594774	0.671122	1.44228	0.745561	-0.255389	-0.24635	-0.262451	-1.50514e-14
	81	-0.0133428	0.110288	0.0862234	-0.149304	-0.0384852	-0.0589095	-0.103126	0.189422	0.185051	-0.170987	0.172726	-0.168969	0.276459	0.360781	-0.699172	0.0990406	-0.0552699	0.0509235	0.0359088	0.0411582	0.0842337	-0.0461778	-0.0329286	-0.0064951	1.06165e-14
	82	0.589249	-0.0257539	-0.126659	-0.414222	0.305314	0.341158	0.356275	-0.943399	-1.19938	1.1093	0.720797	-0.605447	0.502166	-0.306064	-0.510532	0.370117	0.058825	-0.223017	0.0102356	0.173503	0.0124728	-0.0640003	-0.0424986	0.0955935	-2.12499e-14
	83	0.00611949	0.0313106	0.0852391	-0.102572	-0.382284	-0.458977	-0.562527	1.32224	0.411418	0.0636238	-0.547736	0.0804838	0.967108	0.148076	-0.879901	-0.119833	0.193848	-0.507709	0.317397	-0.493817	0.313677	-0.694033	0.200195	0.212425	2.48646e-14
	84	0.819176	0.205125	0.102981	-1.00505	-0.358633	0.524928	-0.359968	0.156976	0.288655	-0.242555	0.224432	-0.244029	-0.185547	-0.101707	-0.304245	0.569065	-0.304387	0.609556	-0.24558	0.576133	0.663983	0.597706	-0.265895	-1.05668	-5.79819e-16
	85	0.427742	-0.384971	0.526759	-0.524983	-0.821526	0.862848	-0.101968	0.00415181	-0.877948	0.775986	0.15043	-0.0620027	0.0548709	-0.798897	0.885461	-0.145066	0.0783121	0.303172	-0.640108	0.525532	-0.321588	0.395007	0.408427	-0.478984	4.18713e-14
	86	-0.262732	-0.0416127	-0.142433	0.394796	0.0191004	0.0500253	-0.821622	0.712132	0.618626	-0.0795123	-0.444323	-0.0696362	0.270588	0.377476	-0.750286	0.138893	0.206458	0.423344	-0.518307	-0.482492	-0.393349	0.377185	0.398857	-0.376895	-9.81465e-15
	87	1.25023	-0.398729	-0.342495	-0.538944	0.95039	-1.6556	-0.79564	1.49626	2.36362	-0.807158	-0.572615	-0.846423	-0.18202	-1.01914	0.59517	0.572587	0.280031	-0.426888	-0.448378	0.706688	0.349557	-0.685122	0.20498	0.161381	2.27016e-14
	88	-1.24742	0.648923	1.39997	-0.554722	-1.14167	1.44668	-0.358809	-0.028294	-0.410958	1.74749	-0.432678	-0.825763	-1.31996	-1.29927	2.17189	0.276276	-0.223641	0.5583	-0.213537	0.28424	-0.521579	-1.56989	0.205228	1.99106	-6.98476e-15
	89	0.982069	-1.50765	-0.589898	0.811141	-1.28132	-0.489151	2.12805	-0.382982	1.24805	-1.11796	0.195022	-0.275936	1.1982	0.407803	1.10584	-2.56879	0.522272	-0.580656	-0.35225	-0.168991	-0.330467	-1.34826	1.31644	0.484777	-4.96077e-15
	90	0.359322	-0.256633	-0.3563	0.17661	-0.211966	-0.185012	-0.155217	0.517579	0.386542	-0.320048	-0.680066	0.574526	0.270588	0.377476	-0.750286	0.138893	-0.472758	1.11693	-0.495026	0.819215	0.232098	0.159063	0.18065	-0.581807	1.39478e-14
	91	1.26095	-1.32613	0.523786	-0.528016	1.34389	1.3724	-1.36115	-1.25431	1.92715	-0.414127	-1.96636	0.472424	0.958267	0.161726	-1.82985	0.825523	0.106224	-0.0515883	0.0999938	-0.542628	1.58327	-0.257931	-1.13425	-0.264839	-1.57415e-14
	92	0.436479	0.463451	-0.340507	-0.489179	-0.0384852	-0.0589095	-0.103126	0.189422	-0.0413162	-0.405598	0.893188	-0.418423	0.732594	0.839964	-1.14521	-0.331131	-0.155504	-0.424009	0.65421	-0.0189777	-0.0995114	-0.260329	-0.251293	0.619861	-2.34762e-14
	93	-0.635397	0.325308	0.300091	0.0688815	-0.441451	-0.49398	0.333579	0.561279	-0.349307	0.299537	-0.316524	0.331322	-0.18317	0.810427	-0.279265	-0.359887	0.159059	0.251916	-0.608065	0.233639	-0.31177	-0.47591	0.418402	0.417337	1.04326e-14
	94	0.00611949	0.0313106	0.0852391	-0.102572	-0.416219	0.415993	0.358529	-0.365734	-0.0136188	0.468505	-0.0290752	-0.387901	0.276459	0.360781	-0.699172	0.0990406	-0.0426596	0.981976	-0.799796	0.052483	0.0842337	-0.0461778	-0.0329286	-0.0064951	8.33856e-15
	95	0.338565	0.562173	-2.10859	1.00747	2.21367	0.513698	-1.33626	-1.23312	-1.19938	1.1093	0.720797	-0.605447	-2.25221	1.4288	-0.584801	1.16239	-0.397745	-0.270241	0.558082	0.856701	0.663983	0.597706	-0.265895	-1.05668	9.98991e-15
	96	-0.262732	-0.0416127	-0.142433	0.394796	-0.383866	-0.385045	-0.384917	1.08399	0.386542	-0.320048	-0.680066	0.574526	0.274115	-0.539959	0.149129	0.142415	-0.471317	0.579991	0.488153	-0.332479	-0.612974	0.154122	0.175708	0.300505	-1.25808e-14
	97	-0.194313	-0.169951	0.740626	-0.306797	0.0482552	0.00414158	-0.077081	0.0253431	-0.0470332	-0.411523	-0.0630163	0.475193	0.508037	-0.322759	-0.459418	0.330265	0.360778	-0.478144	-0.416335	0.414795	0.120114	-0.0372666	-0.0281436	-0.0575394	2.77308e-15
	98	0.15889	-0.457895	0.299086	-0.0276151	-0.211966	-0.185012	-0.155217	0.517579	0.187873	0.319443	-0.881867	0.355595	0.502166	-0.306064	-0.510532	0.370117	0.159059	0.251916	-0.608065	0.233639	0.454175	-0.496274	-0.479069	0.517038	-7.44139e-15
	99	-0.0133428	0.110288	0.0862234	-0.149304	-0.416219	0.415993	0.358529	-0.365734	-1.00643	0.463882	-0.0336061	0.507099	0.508037	-0.322759	-0.459418	0.330265	-0.397745	-0.270241	0.558082	0.856701	0.303859	0.176885	0.19022	-0.683896	1.304e-14
	100	-0.0328051	0.189266	0.0872077	-0.196036	0.0191004	0.0500253	-0.821622	0.712132	-0.600549	-0.318746	0.271608	0.575911	0.0425374	0.143582	-0.0906252	-0.0888098	0.904971	-0.887039	-0.746778	-0.219592	-0.18109	0.592766	-0.270838	-0.174371	1.82831e-15
	101	-0.205038	0.757449	-0.125655	-0.317725	-0.0109114	-0.0308618	0.819025	-0.73562	0.185051	-0.170987	0.172726	-0.168969	0.279986	-0.556654	0.200243	0.102562	-0.304387	0.609556	-0.24558	0.576133	-0.31177	-0.47591	0.418402	0.417337	8.1598e-16
	102	0.427742	-0.384971	0.526759	-0.524983	-0.210385	-0.258943	-0.332827	0.755832	0.713691	-0.647436	-0.294228	0.224355	0.508037	-0.322759	-0.459418	0.330265	0.617069	-0.2378	-0.172734	-1.60125	-0.495515	-0.690062	0.200038	1.04369	-6.35791e-16
	103	1.63163	0.0827722	-1.65228	-0.177226	-1.33881	0.336678	-0.613459	1.46513	0.520739	-0.00201902	0.460175	-0.888192	0.270588	0.377476	-0.750286	0.138893	0.360778	-0.478144	-0.416335	0.414795	0.890975	0.828251	0.850098	-2.61401	9.63566e-16
	104	-0.424932	0.635165	0.530716	-0.568682	0.133415	0.141124	0.126574	-0.376989	0.747106	0.232592	-0.260287	-0.638738	-1.09893	0.78089	0.586682	-0.388642	0.274595	-0.558964	0.34944	-0.78571	-0.347651	-0.484822	0.413617	0.468381	2.79816e-15
	105	-0.42424	-0.40083	0.510985	0.284034	-0.185153	0.65103	-0.307877	-0.171181	0.973473	0.467202	-0.980749	-0.389285	-1.33407	2.37047	-1.42577	0.262189	0.146449	-0.679137	0.227639	0.222314	-0.736288	-0.907072	1.75779	0.0122885	5.78768e-15
	106	0.197814	-0.61585	0.297118	0.0658487	-0.0384852	-0.0589095	-0.103126	0.189422	0.179334	-0.176912	-0.783478	0.724646	0.0484083	0.126887	-0.0395111	-0.128662	-0.304387	0.609556	-0.24558	0.576133	0.0842337	-0.0461778	-0.0329286	-0.0064951	8.06961e-16
	107	-0.42424	-0.40083	0.510985	0.284034	-0.157579	0.679077	0.614275	-1.09622	0.643501	0.30416	-0.311993	-0.563678	-0.639305	0.331244	0.166775	0.0702854	0.193848	-0.507709	0.317397	-0.493817	-0.937217	-0.257788	0.636609	0.622249	2.94246e-14
	108	1.20932	1.53505	-2.07407	-0.607532	1.03077	-0.689534	1.07361	-1.28084	0.725125	-0.635585	1.61818	-1.56288	-1.1084	1.69223	-2.11041	1.41884	0.146449	-0.679137	0.227639	0.222314	-0.733838	-1.78547	0.874923	1.78853	3.91184e-15
	109	0.378784	-0.33561	-0.357285	0.223342	0.27774	0.31311	-0.565877	-0.0183571	-0.600549	-0.318746	0.271608	0.575911	0.274115	-0.539959	0.149129	0.142415	0.408177	-0.306716	-0.326577	-0.301336	-0.612974	0.154122	0.175708	0.300505	-1.2197e-14
	110	-0.233237	-0.0119958	0.742594	-0.400261	-0.211966	-0.185012	-0.155217	0.517579	-0.374182	-0.0841353	-0.448854	0.825364	0.270588	0.377476	-0.750286	0.138893	-0.518716	0.408563	0.398394	0.383652	-0.612974	0.154122	0.175708	0.300505	-3.13027e-15
	111	-0.825105	-0.803354	1.82176	-0.124416	-0.241978	-0.265899	1.48543	-0.930173	-1.9878	0.471109	1.87427	-0.385131	0.272932	1.27822	-1.59859	0.0955188	-0.699697	-0.0151139	0.984653	0.615409	0.507239	-1.3508	0.428534	0.48239	-1.6937e-14
	112	-0.674322	0.483264	0.302059	-0.0245824	0.0191004	0.0500253	-0.821622	0.712132	-0.0384941	0.0848326	-0.161405	0.106142	0.270588	0.377476	-0.750286	0.138893	-0.0147477	0.627216	-0.0596941	-1.01568	0.6738	-0.273211	-0.25592	-0.160363	3.08338e-14
	113	0.982069	-1.50765	-0.589898	0.811141	1.72631	-0.866349	-0.0284027	-0.695209	-0.0527502	-0.417448	-1.01922	1.36881	2.11096	0.422902	-1.53223	-0.748952	0.355342	-0.61022	0.381482	-1.0776	0.876242	0.813287	-0.93559	-0.854159	-8.03359e-15
	114	-0.404778	-0.479808	0.510001	0.330766	-0.416219	0.415993	0.358529	-0.365734	0.515022	-0.00794425	-0.496029	0.00542379	0.279394	0.352434	-0.673615	0.0791145	1.24745	-0.565874	-1.26895	-1.03513	0.569183	-0.462059	0.428129	-0.51602	-4.79444e-15
	115	1.06052	-1.52739	1.17917	-0.732241	-1.25131	-0.408264	0.487397	1.06477	-1.49258	-0.885367	1.37338	0.871286	0.732629	0.851358	-0.271932	-1.21671	-0.0552699	0.0509235	0.0359088	0.0411582	-1.84517	1.46271	-0.285912	0.642889	3.30128e-15
	116	-0.194313	-0.169951	0.740626	-0.306797	0.425989	-0.470761	-0.538736	0.580499	-0.547977	0.939028	-0.518325	0.112391	0.508037	-0.322759	-0.459418	0.330265	-0.571551	0.105058	1.10645	-0.392615	-0.328954	0.387525	-0.484417	0.400941	-2.76924e-14
	117	-1.65027	2.02222	0.977196	-0.938296	-0.644943	-0.700969	1.92214	-0.558315	-0.538898	-1.7667	0.387762	1.733	-1.55563	1.22219	1.03215	-0.867495	-0.0078709	0.222352	0.125667	-0.674973	1.14005	-1.56144	1.10317	-0.602447	7.29653e-15
	118	0.216584	0.341167	0.315864	-0.740136	0.192581	0.176127	-0.769532	0.383975	1.17214	-0.172289	-0.778947	-0.170354	0.504544	0.60607	-0.485552	-0.558834	0.193848	-0.507709	0.317397	-0.493817	-0.128025	-0.261759	0.636766	-0.209019	2.03923e-14
	119	-0.223808	-0.199568	-0.144402	0.48826	-0.441451	-0.49398	0.333579	0.561279	0.0842685	0.391011	-0.933573	0.430655	0.276459	0.360781	-0.699172	0.0990406	0.227196	-0.730393	0.259682	-0.0695787	0.516118	0.392466	-0.479474	-0.481371	-8.66552e-16
	120	0.647636	-0.262687	-0.129612	-0.274026	0.254089	-0.670794	-0.768436	1.14691	-0.973013	1.34391	0.000335064	-0.355994	0.279394	0.352434	-0.673615	0.0791145	-0.304387	0.609556	-0.24558	0.576133	-0.0562643	-0.243936	0.646336	-0.311108	5.48231e-16
	121	-2.0994	0.633064	1.3842	0.254296	1.49056	0.662465	-1.1564	-0.893705	-1.88991	0.393616	0.969774	0.433424	2.12098	-1.40892	1.16544	-1.64741	-0.0147477	0.627216	-0.0596941	-1.01568	1.80138	-1.77065	0.88975	-0.858403	-8.40768e-16
	122	0.00611949	0.0313106	0.0852391	-0.102572	-0.182811	-0.230895	0.589325	-0.16921	0.940058	-0.412825	-1.01469	0.473808	0.508037	-0.322759	-0.459418	0.330265	-0.216466	1.35728	-0.251425	-1.19683	0.120114	-0.0372666	-0.0281436	-0.0575394	-2.25056e-14
	123	-0.204345	-0.278546	-0.145386	0.534992	0.279321	0.239179	-0.743487	0.219896	0.747106	0.232592	-0.260287	-0.638738	0.282922	-0.565002	0.2258	0.0826363	-0.0552699	0.0509235	0.0359088	0.0411582	-0.293074	0.396437	-0.479632	0.349897	6.0923e-15
	124	-0.205038	0.757449	-0.125655	-0.317725	0.0482552	0.00414158	-0.077081	0.0253431	0.945775	-0.4069	-0.0584855	-0.419807	0.511006	-0.319714	0.43942	-0.575238	-0.269599	-0.150069	0.679883	-0.151323	0.516118	0.392466	-0.479474	-0.481371	1.09869e-14
	125	-0.204345	-0.278546	-0.145386	0.534992	0.306895	0.267226	0.178665	-0.705146	1.6029	-0.571245	-0.341403	-0.595585	0.0548709	-0.798897	0.885461	-0.145066	0.287205	0.372088	-0.486265	-0.774385	-0.27589	-0.466999	0.423187	0.366293	7.30922e-15
	126	-0.252007	-0.969013	0.723848	0.405724	0.0466742	0.078073	0.100529	-0.21291	-0.0384941	0.0848326	-0.161405	0.106142	0.0425374	0.143582	-0.0906252	-0.0888098	-0.699697	-0.0151139	0.984653	0.615409	0.6738	-0.273211	-0.25592	-0.160363	1.92446e-14
	127	-0.205038	0.757449	-0.125655	-0.317725	-0.182811	-0.230895	0.589325	-0.16921	0.973473	0.467202	-0.980749	-0.389285	0.276459	0.360781	-0.699172	0.0990406	0.186971	-0.102844	0.132036	-0.834521	-0.109329	0.610588	-0.261267	-0.27646	-2.87678e-14
	128	0.216584	0.341167	0.315864	-0.740136	-0.0384852	-0.0589095	-0.103126	0.189422	-0.382721	-0.580491	-0.350465	1.19441	-0.407727	-0.352297	0.40653	0.30151	0.193848	-0.507709	0.317397	-0.493817	0.155995	-0.0283554	-0.0233585	-0.108584	2.86805e-14
	129	-0.42424	-0.40083	0.510985	0.284034	-0.0384852	-0.0589095	-0.103126	0.189422	1.82926	-0.336634	-1.06187	-0.346132	0.0513437	0.118539	-0.0139541	-0.148588	0.159059	0.251916	-0.608065	0.233639	0.332373	0.178314	-0.697838	0.144985	1.19188e-14
	130	0.598679	-0.213326	-1.01366	0.474299	0.0466742	0.078073	0.100529	-0.21291	-1.281	2.04904	-1.20938	0.39375	0.274115	-0.539959	0.149129	0.142415	0.0783121	0.303172	-0.640108	0.525532	-0.813903	0.803406	-0.945475	0.910466	3.32457e-14
	131	0.187089	0.31155	-0.569163	0.0549208	0.0466742	0.078073	0.100529	-0.21291	0.425674	0.565904	0.31008	-1.18218	-0.413598	-0.335601	0.355416	0.341362	0.206458	0.423344	-0.518307	-0.482492	0.0124728	-0.0640003	-0.0424986	0.0955935	-1.35689e-14
	132	1.4312	-0.11849	-0.996898	-0.381451	1.02609	1.07432	-0.720791	-1.28478	-1.62442	1.51418	1.23946	-1.07383	-1.78902	0.0731139	0.767989	0.739257	0.280031	-0.426888	-0.448378	0.706688	0.64925	0.582742	-2.05158	0.703166	3.93904e-15
	133	-1.08453	-1.06385	0.70709	1.26147	-0.528191	-0.557031	0.307534	0.725358	-0.20321	-1.59773	0.67521	1.01377	-1.10187	0.789237	0.561125	-0.368716	-0.223641	0.5583	-0.213537	0.28424	0.506301	1.26338	-0.489449	-1.37769	2.74212e-15
	134	-0.194313	-0.169951	0.740626	-0.306797	0.451221	0.439212	-0.513786	-0.346514	0.940058	-0.412825	-1.01469	0.473808	0.505101	-0.314412	-0.484975	0.350191	0.522272	-0.580656	-0.35225	-0.168991	-0.347651	-0.484822	0.413617	0.468381	-2.11358e-14
	135	-0.24327	-0.12059	-0.143417	0.441528	-0.211966	-0.185012	-0.155217	0.517579	0.419957	0.559979	-0.646125	-0.288567	-0.185547	-0.101707	-0.304245	0.569065	-0.472758	1.11693	-0.495026	0.819215	0.0385358	0.815829	-0.0476885	-0.851772	1.32295e-14
	136	0.436479	0.463451	-0.340507	-0.489179	0.822594	0.867327	0.867766	-2.40438	0.719408	-0.641511	0.661976	-0.669261	-1.09541	-0.136546	1.4861	-0.38512	0.106224	-0.0515883	0.0999938	-0.542628	-1.23842	0.372245	0.393915	0.505417	-1.191e-14
	137	-0.673629	-0.552731	0.282328	0.828135	0.0466742	0.078073	0.100529	-0.21291	0.624343	-0.0735871	0.511881	-0.963252	-0.869734	-0.814784	0.801456	0.771534	-0.155504	-0.424009	0.65421	-0.0189777	0.241916	-0.711855	0.190625	0.314514	1.10144e-14
	138	-2.54049	1.12832	0.943661	0.629975	0.973281	0.136296	-1.66789	0.567273	2.3579	-0.813083	-1.52882	0.0471924	-2.01358	-1.08961	1.45378	1.40065	0.159059	0.251916	-0.608065	0.233639	0.920427	-1.7845	0.880022	0.0749534	8.53442e-15
	139	-1.43911	1.29608	1.18809	-0.723143	-2.49882	0.925344	0.924166	0.488422	-0.698436	-0.241253	1.17611	-0.242645	0.498639	0.611371	-1.40995	0.366596	-0.0426596	0.981976	-0.799796	0.052483	-1.601	0.829823	1.7329	-0.898041	1.20168e-15
	140	-0.673629	-0.552731	0.282328	0.828135	0.0466742	0.078073	0.100529	-0.21291	0.358845	-1.19415	0.242197	0.544004	0.505136	-0.303019	0.388306	-0.535386	-0.28365	-0.544181	0.532409	0.989047	-0.612974	0.154122	0.175708	0.300505	1.66032e-14
	141	-0.0508825	-1.80375	0.0487304	1.46267	-1.22607	0.501709	0.512347	0.137756	-1.40948	1.73694	-1.39341	0.962853	0.274115	-0.539959	0.149129	0.142415	-0.471317	0.579991	0.488153	-0.332479	0.941575	-1.79055	-0.90088	1.78376	7.20272e-15
	142	-0.234533	0.727832	-1.01068	0.477332	0.822594	0.867327	0.867766	-2.40438	0.459627	-1.75615	1.3485	-0.0556204	-1.09544	-0.147939	0.612816	0.500457	-0.471317	0.579991	0.488153	-0.332479	-1.0188	0.595307	0.617064	-0.171983	5.38204e-15
	143	1.27903	0.666883	0.562263	-2.18672	-1.16457	-0.345213	0.513443	0.900691	1.07136	0.389709	-1.88525	0.42927	-0.176673	-0.103963	1.51899	-1.26187	0.159059	0.251916	-0.608065	0.233639	-1.80099	-1.13508	1.5297	1.572	-9.37137e-16
	144	0.148165	0.469506	-0.567195	-0.0385431	-0.211966	-0.185012	-0.155217	0.517579	-0.0384941	0.0848326	-0.161405	0.106142	0.0425374	0.143582	-0.0906252	-0.0888098	0.274595	-0.558964	0.34944	-0.78571	0.0124728	-0.0640003	-0.0424986	0.0955935	-7.15306e-15
	145	-0.415503	0.447593	-0.356281	0.319839	0.220155	0.204175	0.15262	-0.541067	-0.774343	0.704418	0.202136	-0.137063	0.0513437	0.118539	-0.0139541	-0.148588	-0.269599	-0.150069	0.679883	-0.151323	-0.0995114	-0.260329	-0.251293	0.619861	1.4544e-14
	146	-0.674322	0.483264	0.302059	-0.0245824	-0.211966	-0.185012	-0.155217	0.517579	-0.0384941	0.0848326	-0.161405	0.106142	0.274115	-0.539959	0.149129	0.142415	0.622506	-0.105723	-0.970551	-0.108855	0.0124728	-0.0640003	-0.0424986	0.0955935	-1.55606e-14
	147	-0.654167	-0.631709	0.281344	0.874866	0.133415	0.141124	0.126574	-0.376989	-0.567135	0.561281	0.305549	-0.287183	0.0425374	0.143582	-0.0906252	-0.0888098	0.153623	0.11984	0.189752	-1.25876	-0.569727	0.170515	1.07334	-0.630464	2.62602e-15
	148	-0.0233753	0.00169372	-0.799789	0.692485	0.822594	0.867327	0.867766	-2.40438	0.918078	-1.281	0.863778	-0.450329	0.967734	-0.749619	0.867237	-0.981962	0.360778	-0.478144	-0.416335	0.414795	-1.0188	0.595307	0.617064	-0.171983	2.6731e-15
	149	-0.18428	-0.0613566	1.62664	-1.14859	0.746898	-1.86259	0.792917	0.376663	0.157353	-1.04509	1.09499	-0.199492	1.1982	0.407803	1.10584	-2.56879	0.394126	-0.700828	-0.474051	0.839034	-0.30932	-1.35431	-0.464467	2.19358	-2.39704e-14
	150	-0.673629	-0.552731	0.282328	0.828135	0.0466742	0.078073	0.100529	-0.21291	-0.0384941	0.0848326	-0.161405	0.106142	0.274115	-0.539959	0.149129	0.142415	0.522272	-0.580656	-0.35225	-0.168991	-0.594278	1.02647	-0.722326	0.233065	2.56259e-14
	151	-0.624672	-0.602092	1.16637	0.0798094	0.0466742	0.078073	0.100529	-0.21291	-0.368465	-0.0782101	0.50735	-0.0682516	-0.869734	-0.814784	0.801456	0.771534	-0.0552699	0.0509235	0.0359088	0.0411582	-1.00898	-0.27561	0.627039	0.724337	-5.74708e-15
	152	0.148165	0.469506	-0.567195	-0.0385431	-0.211966	-0.185012	-0.155217	0.517579	-0.0384941	0.0848326	-0.161405	0.106142	-1.33289	0.552297	0.321948	0.309085	-0.518716	0.408563	0.398394	0.383652	0.886059	-0.0576306	-0.925615	0.0421616	-6.2816e-15
	153	-0.874062	-0.753993	0.937715	0.623909	0.0466742	0.078073	0.100529	-0.21291	0.160175	-0.554659	0.0403959	0.325073	0.0425374	0.143582	-0.0906252	-0.0888098	0.360778	-0.478144	-0.416335	0.414795	0.0124728	-0.0640003	-0.0424986	0.0955935	-4.84008e-15
	154	0.206552	0.232573	-0.570148	0.101653	0.222496	-0.67775	1.04982	-0.539096	-2.08858	1.03311	0.767972	0.214493	-0.407693	-0.340903	1.27981	-0.584067	0.441525	-0.5294	-0.384293	0.122902	-0.350102	0.393578	1.29649	-1.30786	1.05761e-15
	155	-0.874062	-0.753993	0.937715	0.623909	0.27774	0.31311	-0.565877	-0.0183571	0.160175	-0.554659	0.0403959	0.325073	-1.10131	-0.131244	0.561702	0.54031	-0.136017	0.102179	0.00386633	0.333051	0.241916	-0.711855	0.190625	0.314514	-2.34973e-14
	156	0.359322	-0.256633	-0.3563	0.17661	0.0466742	0.078073	0.100529	-0.21291	-0.0384941	0.0848326	-0.161405	0.106142	0.273558	0.380522	0.148552	-0.766611	-0.269599	-0.150069	0.679883	-0.151323	0.232098	0.159063	0.18065	-0.581807	-1.63607e-14
	157	-0.0522675	0.268244	0.088192	-0.242768	-0.211966	-0.185012	-0.155217	0.517579	-0.0384941	0.0848326	-0.161405	0.106142	0.0425374	0.143582	-0.0906252	-0.0888098	0.441525	-0.5294	-0.384293	0.122902	0.0124728	-0.0640003	-0.0424986	0.0955935	9.96554e-15
	158	0.359322	-0.256633	-0.3563	0.17661	-0.211966	-0.185012	-0.155217	0.517579	-0.0384941	0.0848326	-0.161405	0.106142	0.0425374	0.143582	-0.0906252	-0.0888098	-0.0954946	0.678472	-0.0917366	-0.723784	0.0124728	-0.0640003	-0.0424986	0.0955935	1.51734e-14
	159	0.148165	0.469506	-0.567195	-0.0385431	-0.211966	-0.185012	-0.155217	0.517579	-0.0384941	0.0848326	-0.161405	0.106142	0.0425374	0.143582	-0.0906252	-0.0888098	-0.183416	-0.0692488	-0.0858919	1.04918	0.232098	0.159063	0.18065	-0.581807	-1.49025e-14
	160	-1.06645	0.929163	0.745567	-0.397229	-0.761599	0.0898572	0.0767376	0.528833	-1.62442	1.51418	1.23946	-1.07383	-0.869734	-0.814784	0.801456	0.771534	0.239806	0.20066	-0.576023	-0.0582538	-2.25987	0.160635	1.06345	1.13416	-2.65505e-15
	161	-0.0233753	0.00169372	-0.799789	0.692485	0.27774	0.31311	-0.565877	-0.0183571	0.187873	0.319443	-0.881867	0.355595	-0.869734	-0.814784	0.801456	0.771534	0.159059	0.251916	-0.608065	0.233639	0.241916	-0.711855	0.190625	0.314514	-7.44139e-15
	162	-0.213775	-0.0909735	0.74161	-0.353529	0.0466742	0.078073	0.100529	-0.21291	-0.368465	-0.0782101	0.50735	-0.0682516	0.730217	-0.0721693	-1.17019	0.59782	-0.599463	0.459819	0.366352	0.675545	-0.796719	-0.0600294	-0.0426559	0.926862	-9.52051e-15
	163	-0.884094	-0.862588	0.0517031	1.4657	0.511148	-0.333778	-0.335081	0.178167	0.160175	-0.554659	0.0403959	0.325073	0.274115	-0.539959	0.149129	0.142415	-0.471317	0.579991	0.488153	-0.332479	0.461541	-0.488792	0.413774	-0.362887	-1.64117e-14
	164	-0.673629	-0.552731	0.282328	0.828135	0.27774	0.31311	-0.565877	-0.0183571	0.187873	0.319443	-0.881867	0.355595	0.733744	-0.989605	-0.270777	0.601342	-0.256988	0.780984	-0.155822	-0.139998	0.0124728	-0.0640003	-0.0424986	0.0955935	-1.30524e-14
	165	-0.0233753	0.00169372	-0.799789	0.692485	0.822594	0.867327	0.867766	-2.40438	1.14444	-1.04639	0.143316	-0.200876	1.6543	0.875593	-0.213485	-2.11338	-0.269599	-0.150069	0.679883	-0.151323	1.10323	1.04383	0.180403	-2.41148	1.37412e-14
	166	-0.051575	-0.767751	0.0684612	0.609949	0.769788	-0.0706938	-0.0793348	-0.552322	-0.567135	0.561281	0.305549	-0.287183	0.274115	-0.539959	0.149129	0.142415	-0.269599	-0.150069	0.679883	-0.151323	-0.612974	0.154122	0.175708	0.300505	-9.98751e-15
	167	-0.0623	0.159649	-0.79782	0.599021	0.53638	0.576194	-0.310131	-0.748846	0.481607	-0.887972	-0.529971	0.868517	-1.10131	-0.131244	0.561702	0.54031	-0.269599	-0.150069	0.679883	-0.151323	-0.612974	0.154122	0.175708	0.300505	4.55189e-15
	168	-0.253302	-0.229185	-1.02943	1.28332	-0.0384852	-0.0589095	-0.103126	0.189422	0.685994	-1.52154	0.628035	0.193833	0.736713	-0.986559	0.62806	-0.304162	0.360778	-0.478144	-0.416335	0.414795	0.275345	0.175456	1.07828	-1.51278	1.67457e-15
	169	0.578524	0.901646	-0.992941	-0.42515	-0.450153	1.29096	1.27958	-2.05371	0.576134	1.74619	-1.38435	-0.827147	-0.406578	-2.18187	1.28096	1.23398	0.193848	-0.507709	0.317397	-0.493817	0.0940511	-0.917096	-0.0229537	0.889826	8.68188e-15
	170	0.148165	0.469506	-0.567195	-0.0385431	0.0466742	0.078073	0.100529	-0.21291	0.19359	0.325369	0.074337	-0.538021	0.0425374	0.143582	-0.0906252	-0.0888098	0.146449	-0.679137	0.227639	0.222314	0.0124728	-0.0640003	-0.0424986	0.0955935	-7.56827e-15
	171	0.359322	-0.256633	-0.3563	0.17661	0.0466742	0.078073	0.100529	-0.21291	-0.0384941	0.0848326	-0.161405	0.106142	0.501608	0.614417	-0.511109	-0.538908	0.408177	-0.306716	-0.326577	-0.301336	0.232098	0.159063	0.18065	-0.581807	-1.9187e-14
	172	-0.874062	-0.753993	0.937715	0.623909	0.0466742	0.078073	0.100529	-0.21291	0.160175	-0.554659	0.0403959	0.325073	-0.64521	0.336546	-0.757619	0.995715	-0.518716	0.408563	0.398394	0.383652	-0.58446	0.155551	-0.712351	1.12939	-5.32234e-15
	173	0.359322	-0.256633	-0.3563	0.17661	0.0466742	0.078073	0.100529	-0.21291	0.19359	0.325369	0.074337	-0.538021	0.273558	0.380522	0.148552	-0.766611	-0.699697	-0.0151139	0.984653	0.615409	0.0124728	-0.0640003	-0.0424986	0.0955935	1.50545e-14
	174	-0.0522675	0.268244	0.088192	-0.242768	-0.211966	-0.185012	-0.155217	0.517579	-0.0384941	0.0848326	-0.161405	0.106142	0.0425374	0.143582	-0.0906252	-0.0888098	-0.142894	0.507044	-0.181495	-0.00765282	0.232098	0.159063	0.18065	-0.581807	2.86656e-14
	175	0.598679	-0.213326	-1.01366	0.474299	0.305314	0.341158	0.356275	-0.943399	0.160175	-0.554659	0.0403959	0.325073	0.0425374	0.143582	-0.0906252	-0.0888098	0.0990498	-0.850565	0.137881	0.938446	0.0124728	-0.0640003	-0.0424986	0.0955935	3.26866e-15
	176	-0.874062	-0.753993	0.937715	0.623909	0.0466742	0.078073	0.100529	-0.21291	0.392259	-0.314123	0.276138	-0.319089	0.505693	-1.2235	0.388883	0.373639	-0.142894	0.507044	-0.181495	-0.00765282	0.681167	-0.26573	0.636923	-1.04029	1.7251e-14
	177	-0.0522675	0.268244	0.088192	-0.242768	0.0466742	0.078073	0.100529	-0.21291	0.160175	-0.554659	0.0403959	0.325073	-1.33289	0.552297	0.321948	0.309085	0.26598	-0.821	-0.595852	1.84706	0.241916	-0.711855	0.190625	0.314514	1.73386e-14
	178	-2.32933	0.402185	1.15455	0.845128	-1.56519	-1.66221	1.84735	1.27452	1.25377	-1.11203	1.15123	-1.16955	0.274081	-0.551352	-0.724152	1.02799	-0.343172	0.700163	0.609953	-1.3405	1.7842	-0.907215	-0.0130692	-0.874799	1.75192e-15
	179	-0.0233753	0.00169372	-0.799789	0.692485	0.822594	0.867327	0.867766	-2.40438	-0.603371	-0.809176	1.3262	0.0513463	-1.09541	-0.136546	1.4861	-0.38512	-0.142894	0.507044	-0.181495	-0.00765282	0.451724	0.382125	0.403799	-1.25921	-3.49368e-14
	180	-0.0522675	0.268244	0.088192	-0.242768	-0.700091	-0.757065	0.077833	1.29177	-0.368465	-0.0782101	0.50735	-0.0682516	0.274115	-0.539959	0.149129	0.142415	0.193848	-0.507709	0.317397	-0.493817	0.0557199	-0.0476071	0.85513	-0.835376	-9.87764e-15
	181	0.148165	0.469506	-0.567195	-0.0385431	-0.674859	0.152908	0.102783	0.364755	0.255241	-1.12258	0.190491	0.619064	0.736156	-0.066078	0.627483	-1.21319	0.227196	-0.730393	0.259682	-0.0695787	0.0124728	-0.0640003	-0.0424986	0.0955935	-1.97533e-15
	182	-0.624672	-0.602092	1.16637	0.0798094	-0.697749	-1.63899	0.975035	1.29374	0.817296	-0.719004	-0.242522	0.149295	0.737271	-1.90704	0.628638	0.604864	-0.304387	0.609556	-0.24558	0.576133	0.241916	-0.711855	0.190625	0.314514	-1.30507e-15
	183	0.187089	0.31155	-0.569163	0.0549208	0.542741	-0.326823	-2.15334	1.86417	-0.368465	-0.0782101	0.50735	-0.0682516	-2.0206	0.756655	0.528234	0.508032	0.227196	-0.730393	0.259682	-0.0695787	-0.612974	0.154122	0.175708	0.300505	2.06948e-15
	184	0.359322	-0.256633	-0.3563	0.17661	-0.211966	-0.185012	-0.155217	0.517579	-0.0384941	0.0848326	-0.161405	0.106142	0.273558	0.380522	0.148552	-0.766611	0.307943	-0.781649	0.291724	-0.361472	0.232098	0.159063	0.18065	-0.581807	2.19995e-14
	185	0.148165	0.469506	-0.567195	-0.0385431	-0.211966	-0.185012	-0.155217	0.517579	-0.0384941	0.0848326	-0.161405	0.106142	0.0425374	0.143582	-0.0906252	-0.0888098	0.320553	0.149404	-0.543981	-0.350147	0.0124728	-0.0640003	-0.0424986	0.0955935	2.22129e-14
	186	1.89105	0.343268	-0.537616	-1.56311	0.0191004	0.0500253	-0.821622	0.712132	-0.120118	1.02458	-2.09158	1.10534	1.41734	0.632561	-2.25034	0.375425	-0.108105	-0.252581	0.743968	-0.735109	0.67135	0.605188	0.626949	-1.93661	2.07265e-15
	187	0.359322	-0.256633	-0.3563	0.17661	-0.211966	-0.185012	-0.155217	0.517579	-0.799219	0.320746	0.0698062	0.35698	0.0425374	0.143582	-0.0906252	-0.0888098	-1.02956	0.594774	0.671122	1.44228	0.232098	0.159063	0.18065	-0.581807	1.06927e-14
	188	1.27903	0.666883	0.562263	-2.18672	-0.528191	-0.557031	0.307534	0.725358	0.87269	1.0292	-2.08705	0.210339	-1.5521	0.304753	1.93156	-0.863973	-0.0552699	0.0509235	0.0359088	0.0411582	0.243428	1.02393	-1.61023	0.230678	-3.06407e-15
	189	0.148165	0.469506	-0.567195	-0.0385431	0.0466742	0.078073	0.100529	-0.21291	0.19359	0.325369	0.074337	-0.538021	0.0425374	0.143582	-0.0906252	-0.0888098	0.058825	-0.223017	0.0102356	0.173503	0.0124728	-0.0640003	-0.0424986	0.0955935	2.52186e-14
	190	-0.0522675	0.268244	0.088192	-0.242768	-0.211966	-0.185012	-0.155217	0.517579	-0.0384941	0.0848326	-0.161405	0.106142	0.0425374	0.143582	-0.0906252	-0.0888098	0.193848	-0.507709	0.317397	-0.493817	0.0124728	-0.0640003	-0.0424986	0.0955935	-2.28135e-14
	191	0.359322	-0.256633	-0.3563	0.17661	-0.211966	-0.185012	-0.155217	0.517579	-0.0384941	0.0848326	-0.161405	0.106142	0.273558	0.380522	0.148552	-0.766611	-0.304387	0.609556	-0.24558	0.576133	0.0124728	-0.0640003	-0.0424986	0.0955935	-2.65519e-15
	192	-0.0522675	0.268244	0.088192	-0.242768	-0.383866	-0.385045	-0.384917	1.08399	-0.0384941	0.0848326	-0.161405	0.106142	0.0425374	0.143582	-0.0906252	-0.0888098	0.0783121	0.303172	-0.640108	0.525532	0.0124728	-0.0640003	-0.0424986	0.0955935	-2.47683e-14
	193	0.359322	-0.256633	-0.3563	0.17661	0.0466742	0.078073	0.100529	-0.21291	0.160175	-0.554659	0.0403959	0.325073	0.501608	0.614417	-0.511109	-0.538908	0.206458	0.423344	-0.518307	-0.482492	0.0124728	-0.0640003	-0.0424986	0.0955935	-1.87346e-14
	194	-0.0522675	0.268244	0.088192	-0.242768	-0.211966	-0.185012	-0.155217	0.517579	-0.0384941	0.0848326	-0.161405	0.106142	0.0425374	0.143582	-0.0906252	-0.0888098	0.280031	-0.426888	-0.448378	0.706688	0.0124728	-0.0640003	-0.0424986	0.0955935	-2.13552e-14
	195	0.398247	-0.414588	-0.358269	0.270074	0.769788	-0.0706938	-0.0793348	-0.552322	1.02168	-1.35257	0.915484	-0.525389	-0.18202	-1.01914	0.59517	0.572587	-0.223641	0.5583	-0.213537	0.28424	0.0124728	-0.0640003	-0.0424986	0.0955935	-2.05405e-16
	196	-0.0522675	0.268244	0.088192	-0.242768	-0.211966	-0.185012	-0.155217	0.517579	-0.0384941	0.0848326	-0.161405	0.106142	0.0425374	0.143582	-0.0906252	-0.0888098	0.522272	-0.580656	-0.35225	-0.168991	0.232098	0.159063	0.18065	-0.581807	2.56259e-14
	197	0.781637	-1.70891	0.0654885	0.606916	0.998513	1.04627	-1.64294	-0.35974	1.48585	-0.871498	1.38697	-1.81371	0.282922	-0.565002	0.2258	0.0826363	-0.472758	1.11693	-0.495026	0.819215	-0.550092	-1.57132	1.09329	1.16218	-9.68292e-15
	198	0.359322	-0.256633	-0.3563	0.17661	-0.211966	-0.185012	-0.155217	0.517579	0.823013	-0.713079	0.713682	-0.744321	0.505693	-1.2235	0.388883	0.373639	0.106224	-0.0515883	0.0999938	-0.542628	0.232098	0.159063	0.18065	-0.581807	3.54115e-15
	199	-0.673629	-0.552731	0.282328	0.828135	-1.30889	-0.517199	1.20589	0.542059	-0.600549	-0.318746	0.271608	0.575911	-0.18202	-1.01914	0.59517	0.572587	-0.155504	-0.424009	0.65421	-0.0189777	1.09587	1.03635	-0.712441	-1.53156	1.72374e-14
	200	-0.47389	0.684526	-0.353328	0.179643	-0.297125	-0.321994	-0.358872	0.919911	-0.444372	0.86746	-0.466619	0.0373305	-0.18317	0.810427	-0.279265	-0.359887	0.159059	0.251916	-0.608065	0.233639	0.241916	-0.711855	0.190625	0.314514	2.45649e-15
	201	0.00611949	0.0313106	0.0852391	-0.102572	0.194923	-0.705798	0.12767	0.385946	-0.807758	-0.17561	0.168195	0.726031	0.279986	-0.556654	0.200243	0.102562	-0.0426596	0.981976	-0.799796	0.052483	0.525936	-0.478452	-0.469499	0.414949	1.03625e-14
	202	-0.205038	0.757449	-0.125655	-0.317725	0.856529	-0.0076427	-0.0532896	-0.7164	-0.511201	-0.892595	-0.534501	1.76352	0.968257	-1.68149	-0.00546603	0.81264	-0.397745	-0.270241	0.558082	0.856701	1.32531	0.388495	-0.479317	-1.31264	5.24505e-15
	203	0.17766	0.499123	0.317833	-0.8336	-0.614932	-0.620082	0.281488	0.889436	-0.799219	0.320746	0.0698062	0.35698	0.274115	-0.539959	0.149129	0.142415	-0.471317	0.579991	0.488153	-0.332479	0.241916	-0.711855	0.190625	0.314514	-1.59217e-14
	204	1.25023	-0.398729	-0.342495	-0.538944	1.98729	-1.48519	1.12454	-1.42373	0.624343	-0.0735871	0.511881	-0.963252	-0.413632	-0.346995	-0.517865	1.22694	0.360778	-0.478144	-0.416335	0.414795	-2.0648	1.23965	-0.509061	1.32029	-2.84302e-15
	205	0.236047	0.262189	0.31488	-0.693404	-0.211966	-0.185012	-0.155217	0.517579	-0.0690135	-1.2797	1.81545	-0.448945	0.282922	-0.565002	0.2258	0.0826363	0.159059	0.251916	-0.608065	0.233639	0.745561	-0.255389	-0.24635	-0.262451	5.21989e-15
	206	0.197122	0.420145	0.316849	-0.786868	0.0466742	0.078073	0.100529	-0.21291	-0.90854	0.386388	-0.938104	1.32565	0.277051	-0.548307	0.174686	0.122489	-0.397745	-0.270241	0.558082	0.856701	0.0385358	0.815829	-0.0476885	-0.851772	-1.0358e-15
	207	1.03033	-0.521014	0.313876	-0.789901	0.508807	0.548147	-1.23228	0.176196	-1.13491	0.151778	-0.217642	1.0762	0.0484424	0.13828	0.833769	-1.01424	0.904971	-0.887039	-0.746778	-0.219592	0.893426	-0.0501487	-0.0327713	-0.837763	3.43495e-17
	208	-0.884094	-0.862588	0.0517031	1.4657	0.563954	0.604242	0.612021	-1.67389	-0.301097	-1.52024	1.57971	0.195217	-0.638156	-1.49833	1.04121	1.00276	-0.304387	0.609556	-0.24558	0.576133	0.480238	0.383555	-0.484259	-0.430327	4.90177e-17
	209	0.436479	0.463451	-0.340507	-0.489179	0.305314	0.341158	0.356275	-0.943399	-0.136381	0.162326	0.743093	-0.712414	0.498639	0.611371	-1.40995	0.366596	0.617069	-0.2378	-0.172734	-1.60125	0.0409866	-0.062571	-0.930557	0.924474	-9.88727e-16
	210	0.808451	1.13253	-0.7633	-1.01598	-0.700091	-0.757065	0.077833	1.29177	0.0565711	-0.483091	-0.0113102	0.400133	-0.18202	-1.01914	0.59517	0.572587	0.360778	-0.478144	-0.416335	0.414795	-0.58446	0.155551	-0.712351	1.12939	-1.0335e-15
	211	-0.0220802	-0.738134	0.953489	-0.185108	0.280082	-0.568815	0.331325	-0.0163855	0.652041	0.800515	-0.410382	-0.93273	0.505136	-0.303019	0.388306	-0.535386	0.274595	-0.558964	0.34944	-0.78571	0.277796	-0.702944	0.19541	0.263469	-3.27941e-15
	212	-0.253302	-0.229185	-1.02943	1.28332	-0.763941	0.971782	-0.820464	0.526862	1.7065	-0.642813	-0.289697	-0.670645	-0.641683	-0.58089	0.141796	0.999237	0.146449	-0.679137	0.227639	0.222314	-1.86387	0.590367	0.612122	0.710329	3.85917e-15
	213	-1.49612	-0.538973	1.15158	0.842095	-1.42321	-0.608298	0.257697	1.63118	0.844993	0.155098	-1.16479	0.179817	1.19523	0.404758	0.206999	-1.66328	-0.304387	0.609556	-0.24558	0.576133	0.224732	0.151581	-0.712193	0.298118	-1.26137e-15
	214	0.587262	1.75007	-1.86021	-0.389346	0.684629	-0.207676	-0.28299	-0.14999	-0.97873	1.33798	-0.955869	0.537622	-0.176707	-0.115356	0.645707	-0.376291	0.193848	-0.507709	0.317397	-0.493817	-0.0636309	-0.251418	-0.246508	0.568817	1.69701e-14
	215	0.789682	0.175508	-0.782046	-0.209997	0.369164	-1.38769	1.25457	-0.178493	-0.936237	-0.487714	-0.0158411	1.29513	-0.413598	-0.335601	0.355416	0.341362	0.146449	-0.679137	0.227639	0.222314	1.99646	-0.691634	-0.682764	-0.672275	-1.17163e-15
	216	1.212	-1.27677	-0.360257	0.220309	0.508807	0.548147	-1.23228	0.176196	-0.0384941	0.0848326	-0.161405	0.106142	-0.645176	0.347939	0.115661	0.110138	0.408177	-0.306716	-0.326577	-0.301336	0.224732	0.151581	-0.712193	0.298118	-1.9187e-14
	217	0.17766	0.499123	0.317833	-0.8336	-0.125225	-0.121961	-0.129172	0.3535	-0.374182	-0.0841353	-0.448854	0.825364	0.274115	-0.539959	0.149129	0.142415	-0.518716	0.408563	0.398394	0.383652	-1.00898	-0.27561	0.627039	0.724337	-3.13027e-15
	218	-0.0522675	0.268244	0.088192	-0.242768	-0.125225	-0.121961	-0.129172	0.3535	0.288655	-0.242555	0.224432	-0.244029	-0.876788	1.02009	-0.997374	0.76449	-0.699697	-0.0151139	0.984653	0.615409	0.0557199	-0.0476071	0.85513	-0.835376	-4.50528e-15
	219	0.570479	-0.982771	-0.145406	0.391763	0.483574	-0.361826	-1.25723	1.10321	-0.676456	0.626924	-0.702362	0.681493	-1.09485	-1.05703	1.48667	0.523905	-0.0147477	0.627216	-0.0596941	-1.01568	0.656616	0.590224	-1.15874	-0.176759	-7.24354e-15
	220	0.570479	-0.982771	-0.145406	0.391763	-0.381524	-1.26697	0.512284	1.08596	-0.368465	-0.0782101	0.50735	-0.0682516	0.0425374	0.143582	-0.0906252	-0.0888098	0.355342	-0.61022	0.381482	-1.0776	0.471359	-1.35971	0.423749	0.533434	2.95804e-15
	221	0.378092	0.700385	-0.337554	-0.629375	-1.16457	-0.345213	0.513443	0.900691	0.0622882	-0.477166	0.944894	-0.493483	0.733744	-0.989605	-0.270777	0.601342	1.24745	-0.565874	-1.26895	-1.03513	0.27043	-0.710426	-0.697433	1.14339	-6.53734e-16
	222	-0.673629	-0.552731	0.282328	0.828135	0.597889	-0.270727	-0.309035	0.0140887	0.19359	0.325369	0.074337	-0.538021	0.270588	0.377476	-0.750286	0.138893	-0.0552699	0.0509235	0.0359088	0.0411582	-0.393349	0.377185	0.398857	-0.376895	-1.02713e-14
	223	-0.0126504	-0.925707	0.0664926	0.703413	-0.208043	-1.14087	0.564375	0.757804	-0.774343	0.704418	0.202136	-0.137063	0.513942	-0.328061	0.464977	-0.595164	-0.571551	0.105058	1.10645	-0.392615	0.303859	0.176885	0.19022	-0.683896	-2.31656e-14
	224	-0.0616075	-0.876346	-0.817551	1.45174	-0.617273	0.261843	-0.615713	0.887465	0.646324	0.79459	-1.36659	-0.0391141	0.0425374	0.143582	-0.0906252	-0.0888098	-0.0078709	0.222352	0.125667	-0.674973	0.454175	-0.496274	-0.479069	0.517038	-1.06759e-14
	225	0.206552	0.232573	-0.570148	0.101653	0.563954	0.604242	0.612021	-1.67389	-0.0193358	0.462579	-0.98528	0.505715	0.0454387	0.123841	-0.938349	0.776841	0.193848	-0.507709	0.317397	-0.493817	-0.612974	0.154122	0.175708	0.300505	1.64012e-14
	226	0.570479	-0.982771	-0.145406	0.391763	-1.13699	-0.317166	1.43559	-0.0243508	0.19359	0.325369	0.074337	-0.538021	-0.185547	-0.101707	-0.304245	0.569065	0.227196	-0.730393	0.259682	-0.0695787	-1.0188	0.595307	0.617064	-0.171983	4.83404e-15
	227	0.598679	-0.213326	-1.01366	0.474299	0.769788	-0.0706938	-0.0793348	-0.552322	-1.55994	0.556658	0.301018	0.607817	0.276493	0.372175	0.174109	-0.786537	-0.304387	0.609556	-0.24558	0.576133	-0.163906	-0.27067	0.631981	-0.157975	-1.93698e-15
	228	-0.874062	-0.753993	0.937715	0.623909	0.0466742	0.078073	0.100529	-0.21291	0.487325	-0.882046	0.426234	-0.0250983	0.0425374	0.143582	-0.0906252	-0.0888098	-0.0147477	0.627216	-0.0596941	-1.01568	-0.58446	0.155551	-0.712351	1.12939	-1.22333e-14
	229	0.148857	-0.566489	-0.586925	0.814174	-0.358633	0.524928	-0.359968	0.156976	-0.368465	-0.0782101	0.50735	-0.0682516	-1.33289	0.552297	0.321948	0.309085	-0.216466	1.35728	-0.251425	-1.19683	0.0124728	-0.0640003	-0.0424986	0.0955935	1.0709e-14
	230	-0.0522675	0.268244	0.088192	-0.242768	0.0466742	0.078073	0.100529	-0.21291	0.187873	0.319443	-0.881867	0.355595	-1.33289	0.552297	0.321948	0.309085	-0.0552699	0.0509235	0.0359088	0.0411582	1.17745	0.183255	-0.692896	-0.737328	-1.03319e-14
	231	0.148165	0.469506	-0.567195	-0.0385431	-0.5897	0.289891	0.306438	-0.0375768	-0.676456	0.626924	-0.702362	0.681493	0.505101	-0.314412	-0.484975	0.350191	-0.269599	-0.150069	0.679883	-0.151323	0.0124728	-0.0640003	-0.0424986	0.0955935	2.19901e-15
	232	0.378784	-0.33561	-0.357285	0.223342	0.021442	-0.8319	0.0755792	0.714103	0.19359	0.325369	0.074337	-0.538021	-0.177265	0.805125	0.645129	-1.28532	0.287205	0.372088	-0.486265	-0.774385	-0.400715	0.369703	-0.493987	0.50303	-5.68218e-15
	233	0.388817	-0.227016	0.528727	-0.618447	-1.08653	1.50278	1.48549	-1.87838	-1.62442	1.51418	1.23946	-1.07383	0.0484083	0.126887	-0.0395111	-0.128662	-0.699697	-0.0151139	0.984653	0.615409	-0.142759	-0.276723	-1.14892	1.55083	-5.65396e-15
	234	0.0248893	0.988328	0.103986	-0.908557	0.453563	-0.442713	0.383416	-0.344543	-0.450089	0.861535	-1.42282	0.930946	0.279429	0.363827	0.199666	-0.806463	0.186971	-0.102844	0.132036	-0.834521	-0.338772	1.25844	-0.494391	-0.49538	-1.50575e-14
	235	0.227309	-0.586233	1.18215	-0.729208	0.425989	-0.470761	-0.538736	0.580499	0.38372	-0.810478	0.374528	0.0499617	-0.86442	0.0890017	0.851993	-0.177343	0.193848	-0.507709	0.317397	-0.493817	-1.18384	1.2535	-0.499334	0.386933	2.43204e-14
	236	-0.194313	-0.169951	0.740626	-0.306797	0.023023	-0.905831	-0.102031	0.952356	-0.670739	0.63285	0.253843	-0.212123	-0.179642	-0.107008	0.62015	-0.356365	0.159059	0.251916	-0.608065	0.233639	0.356924	-0.67764	1.09782	-0.718544	7.8997e-16
	237	-0.444395	0.714143	0.5317	-0.615414	-0.33106	0.552975	0.562184	-0.768066	0.185051	-0.170987	0.172726	-0.168969	0.739615	-1.0063	-0.219663	0.56149	0.0783121	0.303172	-0.640108	0.525532	-0.293074	0.396437	-0.479632	0.349897	2.23178e-14
	238	-0.845862	0.0154518	0.0694653	0.706445	-0.182811	-0.230895	0.589325	-0.16921	-0.505484	-0.886669	0.421703	0.869902	0.279952	-0.568047	-0.673037	0.98814	0.206458	0.423344	-0.518307	-0.482492	0.92194	-0.0487194	-0.92083	-0.00888274	6.77392e-15
	239	0.628174	-0.183709	-0.128628	-0.320758	0.797362	-0.0426461	0.842817	-1.47736	-0.575674	0.064926	0.403938	0.0818684	-0.176707	-0.115356	0.645707	-0.376291	0.280031	-0.426888	-0.448378	0.706688	-0.779535	-0.923465	0.860163	0.943258	2.31739e-14
	240	-0.0233753	0.00169372	-0.799789	0.692485	0.305314	0.341158	0.356275	-0.943399	0.624343	-0.0735871	0.511881	-0.963252	1.18985	-0.521815	-1.5901	1.05675	-0.223641	0.5583	-0.213537	0.28424	0.250795	1.03141	-0.717383	-0.649247	4.74574e-15
	241	1.01961	0.406387	-0.552405	-0.800829	-0.0999933	0.788012	-0.104222	-0.573513	-0.477787	-0.0125672	-0.50056	0.900424	0.502166	-0.306064	-0.510532	0.370117	0.522272	-0.580656	-0.35225	-0.168991	-0.154088	-1.14159	0.641956	0.738346	-1.09248e-14
	242	-0.0220802	-0.738134	0.953489	-0.185108	0.0466742	0.078073	0.100529	-0.21291	0.187873	0.319443	-0.881867	0.355595	-0.873261	0.102651	-0.0979586	0.768012	-0.472758	1.11693	-0.495026	0.819215	0.224732	0.151581	-0.712193	0.298118	1.82184e-14
	243	0.216584	0.341167	0.315864	-0.740136	1.0032	-0.717582	0.151461	-0.355797	-0.499767	-0.880744	1.37791	-0.0237137	0.963649	1.0883	-0.032755	-1.89451	0.106224	-0.0515883	0.0999938	-0.542628	-1.20991	0.373674	-0.494144	1.3343	-7.87882e-15
	244	0.187089	0.31155	-0.569163	0.0549208	-0.702433	0.124861	-0.819369	1.2898	-0.0136188	0.468505	-0.0290752	-0.387901	0.283513	-1.47409	1.09966	0.106084	-0.155504	-0.424009	0.65421	-0.0189777	-0.328954	0.387525	-0.484417	0.400941	-2.42049e-14
	245	-0.0522675	0.268244	0.088192	-0.242768	-0.358633	0.524928	-0.359968	0.156976	0.316352	0.631547	-0.697831	-0.213507	0.274115	-0.539959	0.149129	0.142415	0.159059	0.251916	-0.608065	0.233639	0.0124728	-0.0640003	-0.0424986	0.0955935	7.80719e-16
	246	-0.463165	-0.242875	0.512954	0.190571	0.27774	0.31311	-0.565877	-0.0183571	0.160175	-0.554659	0.0403959	0.325073	-0.869734	-0.814784	0.801456	0.771534	-0.0426596	0.981976	-0.799796	0.052483	-0.400715	0.369703	-0.493987	0.50303	-1.04505e-14
	247	0.427742	-0.384971	0.526759	-0.524983	0.0466742	0.078073	0.100529	-0.21291	-0.704153	-0.247178	0.219901	0.650971	0.274115	-0.539959	0.149129	0.142415	-0.28365	-0.544181	0.532409	0.989047	0.0655373	-0.918525	0.865105	0.0609451	-5.65841e-15
	248	0.206552	0.232573	-0.570148	0.101653	0.822594	0.867327	0.867766	-2.40438	-0.349307	0.299537	-0.316524	0.331322	-0.410663	-0.343949	0.380973	0.321436	-0.471317	0.579991	0.488153	-0.332479	0.540669	-0.463488	1.31619	-1.3449	2.51443e-14
	249	-0.463165	-0.242875	0.512954	0.190571	-0.613351	-0.694013	0.103878	1.12769	0.425674	0.565904	0.31008	-1.18218	0.730217	-0.0721693	-1.17019	0.59782	-0.471317	0.579991	0.488153	-0.332479	0.656616	0.590224	-1.15874	-0.176759	-1.19186e-14
	250	0.427742	-0.384971	0.526759	-0.524983	-0.185153	0.65103	-0.307877	-0.171181	-0.670739	0.63285	0.253843	-0.212123	-0.86739	0.0859561	-0.0468445	0.72816	0.159059	0.251916	-0.608065	0.233639	-0.328954	0.387525	-0.484417	0.400941	7.8997e-16
	251	-0.234533	0.727832	-1.01068	0.477332	0.0466742	0.078073	0.100529	-0.21291	0.624343	-0.0735871	0.511881	-0.963252	0.961795	-0.75571	-0.930438	0.829045	0.274595	-0.558964	0.34944	-0.78571	-0.612974	0.154122	0.175708	0.300505	-3.43478e-15
	252	-0.194313	-0.169951	0.740626	-0.306797	0.280082	-0.568815	0.331325	-0.0163855	-1.33358	0.791269	-0.419444	0.857271	-0.410697	-0.355342	-0.492308	1.20701	-0.269599	-0.150069	0.679883	-0.151323	0.224732	0.151581	-0.712193	0.298118	-6.91108e-15
	253	0.849364	-0.801253	0.968278	-0.947394	1.74686	1.80747	-1.79786	-1.62617	-0.869409	1.27234	0.0520412	-0.431054	-1.78962	0.982202	-0.105869	0.715809	0.622506	-0.105723	-0.970551	-0.108855	-1.63291	1.67829	-0.955607	0.845413	-4.97711e-16
	254	0.15889	-0.457895	0.299086	-0.0276151	0.280082	-0.568815	0.331325	-0.0163855	-0.477787	-0.0125672	-0.50056	0.900424	0.277051	-0.548307	0.174686	0.122489	0.153623	0.11984	0.189752	-1.25876	-0.393349	0.377185	0.398857	-0.376895	-3.16035e-15
	255	-0.454427	0.605548	-0.354312	0.226375	0.538722	-0.305731	0.587071	-0.746874	0.0565711	-0.483091	-0.0113102	0.400133	-0.413598	-0.335601	0.355416	0.341362	0.360778	-0.478144	-0.416335	0.414795	-0.188456	0.585284	-1.16368	0.705554	-1.0335e-15
	256	0.236047	0.262189	0.31488	-0.693404	-0.354711	-0.430929	0.359624	0.397201	0.60437	-0.581793	-1.30214	1.19303	1.65189	-0.0479339	-1.11174	-0.298854	0.394126	-0.700828	-0.474051	0.839034	1.31549	1.25941	-0.489292	-2.20896	-3.37291e-14
	257	-0.845862	0.0154518	0.0694653	0.706445	0.0482552	0.00414158	-0.077081	0.0253431	0.444832	0.943651	-0.513794	-0.78261	0.0484083	0.126887	-0.0395111	-0.128662	0.522272	-0.580656	-0.35225	-0.168991	0.525936	-0.478452	-0.469499	0.414949	-3.28594e-14
	258	-0.0522675	0.268244	0.088192	-0.242768	0.0466742	0.078073	0.100529	-0.21291	-0.477787	-0.0125672	-0.50056	0.900424	0.274115	-0.539959	0.149129	0.142415	-0.0552699	0.0509235	0.0359088	0.0411582	-0.154088	-1.14159	0.641956	0.738346	3.58189e-15
	259	0.868134	0.155764	0.987025	-1.75338	0.53638	0.576194	-0.310131	-0.748846	-1.92333	-0.486412	0.935832	1.29652	-2.02064	0.745261	-0.345046	1.39361	-0.518716	0.408563	0.398394	0.383652	0.0744163	0.82474	-0.0429035	-0.902816	-1.06587e-15
	260	0.217277	-0.694828	0.296133	0.112581	-0.182811	-0.230895	0.589325	-0.16921	-0.444372	0.86746	-0.466619	0.0373305	0.0513437	0.118539	-0.0139541	-0.148588	0.360778	-0.478144	-0.416335	0.414795	-0.293074	0.396437	-0.479632	0.349897	1.06354e-15
	261	0.646944	0.773308	-0.109882	-1.12674	-0.354711	-0.430929	0.359624	0.397201	-0.807758	-0.17561	0.168195	0.726031	0.511006	-0.319714	0.43942	-0.575238	0.441525	-0.5294	-0.384293	0.122902	0.349557	-0.685122	0.20498	0.161381	-1.14124e-14
	262	-0.444395	0.714143	0.5317	-0.615414	-0.125225	-0.121961	-0.129172	0.3535	-1.33358	0.791269	-0.419444	0.857271	0.270588	0.377476	-0.750286	0.138893	-0.136017	0.102179	0.00386633	0.333051	0.0124728	-0.0640003	-0.0424986	0.0955935	-1.15921e-14
	263	0.436479	0.463451	-0.340507	-0.489179	-0.443793	0.387945	-0.563623	0.559308	0.358845	-1.19415	0.242197	0.544004	0.0459964	-0.79664	-0.937771	1.68587	-0.269599	-0.150069	0.679883	-0.151323	0.0124728	-0.0640003	-0.0424986	0.0955935	-1.08522e-14
	264	0.348597	0.670768	-1.22258	0.165682	0.0466742	0.078073	0.100529	-0.21291	0.425674	0.565904	0.31008	-1.18218	0.505693	-1.2235	0.388883	0.373639	0.441525	-0.5294	-0.384293	0.122902	0.0124728	-0.0640003	-0.0424986	0.0955935	5.44644e-15
	265	-0.42424	-0.40083	0.510985	0.284034	0.0206814	-0.0239061	-0.999232	0.950385	-0.212288	1.108	-0.230877	-0.606832	0.970077	0.151122	0.0189363	-1.02534	-0.0954946	0.678472	-0.0917366	-0.723784	-0.0995114	-0.260329	-0.251293	0.619861	-1.07963e-14
	266	-0.424932	0.635165	0.530716	-0.568682	0.280082	-0.568815	0.331325	-0.0163855	-0.572852	0.555356	-0.650656	0.606433	0.508071	-0.311366	0.413863	-0.555312	-0.183416	-0.0692488	-0.0858919	1.04918	0.0124728	-0.0640003	-0.0424986	0.0955935	-9.20201e-15
	267	-0.806335	0.153663	1.8405	-0.930401	0.279321	0.239179	-0.743487	0.219896	-0.34359	0.305462	0.63968	-0.562294	0.285891	-0.561956	1.12464	-0.822867	0.239806	0.20066	-0.576023	-0.0582538	-0.746106	-0.0361544	1.74782	-0.884032	-1.12063e-14
	268	0.138825	-0.675084	-1.47294	1.65596	0.105841	0.113076	-0.795577	0.548053	-0.416675	1.74156	-1.38888	0.0678526	-0.173737	-0.11231	1.54454	-1.28179	0.159059	0.251916	-0.608065	0.233639	0.269491	1.90376	-1.61542	-0.716688	2.6604e-15
	269	-0.415503	0.447593	-0.356281	0.319839	-0.210385	-0.258943	-0.332827	0.755832	-1.03412	-0.410221	0.888657	0.476577	-0.408285	0.568185	0.405952	-0.607515	-0.599463	0.459819	0.366352	0.675545	-0.734776	0.828711	-0.0430607	-0.0715477	1.52146e-14
	270	-0.884094	-0.862588	0.0517031	1.4657	1.26418	-1.33642	1.30441	-1.08431	1.76761	1.11132	-1.17802	-1.50322	-0.876822	1.00869	-1.87065	1.65007	-0.471317	0.579991	0.488153	-0.332479	-0.946097	-2.00105	1.54462	1.58601	1.07913e-14
	271	0.427742	-0.384971	0.526759	-0.524983	-0.211966	-0.185012	-0.155217	0.517579	0.425674	0.565904	0.31008	-1.18218	0.274115	-0.539959	0.149129	0.142415	-0.256988	0.780984	-0.155822	-0.139998	-1.23842	0.372245	0.393915	0.505417	-9.80109e-15
	272	-0.0233753	0.00169372	-0.799789	0.692485	0.306895	0.267226	0.178665	-0.705146	-1.56277	0.0662283	1.35561	0.083253	0.0578405	-0.795851	1.7843	-1.05057	-0.269599	-0.150069	0.679883	-0.151323	-0.328954	0.387525	-0.484417	0.400941	1.73157e-14
	273	0.206552	0.232573	-0.570148	0.101653	-0.185153	0.65103	-0.307877	-0.171181	-0.609088	-0.815101	0.369997	0.944962	-0.870849	1.02618	0.800302	-1.04652	-0.269599	-0.150069	0.679883	-0.151323	-0.0995114	-0.260329	-0.251293	0.619861	1.68351e-14
	274	0.378784	-0.33561	-0.357285	0.223342	0.305314	0.341158	0.356275	-0.943399	0.425674	0.565904	0.31008	-1.18218	0.505693	-1.2235	0.388883	0.373639	-0.269599	-0.150069	0.679883	-0.151323	0.895877	-0.928548	-0.91564	0.938482	-9.92568e-15
	275	-0.855292	0.203024	0.956462	-0.182076	-0.528191	-0.557031	0.307534	0.725358	0.392259	-0.314123	0.276138	-0.319089	1.19226	0.401712	-0.691838	-0.757781	0.360778	-0.478144	-0.416335	0.414795	-0.163906	-0.27067	0.631981	-0.157975	-3.84155e-15
	276	0.427742	-0.384971	0.526759	-0.524983	0.133415	0.141124	0.126574	-0.376989	0.212748	0.703115	-0.749537	-0.138447	0.273558	0.380522	0.148552	-0.766611	0.193848	-0.507709	0.317397	-0.493817	-0.171272	-0.278152	-0.260863	0.72195	2.09612e-14
	277	0.828606	0.0175525	-0.784015	-0.116533	-0.640925	-0.722061	-0.818273	2.05273	0.160175	-0.554659	0.0403959	0.325073	0.505693	-1.2235	0.388883	0.373639	0.146449	-0.679137	0.227639	0.222314	-1.23842	0.372245	0.393915	0.505417	-7.82066e-15
	278	-0.434272	-0.509425	-0.375027	1.12582	0.306895	0.267226	0.178665	-0.705146	0.38372	-0.810478	0.374528	0.0499617	0.739057	-0.0858187	-0.220241	-0.347536	0.408177	-0.306716	-0.326577	-0.301336	-0.101962	0.61807	0.631576	-1.15638	2.01484e-14
	279	0.370047	-1.18403	0.509981	0.187538	0.305314	0.341158	0.356275	-0.943399	-0.40188	-0.958238	0.473409	0.794842	0.0425374	0.143582	-0.0906252	-0.0888098	-0.518716	0.408563	0.398394	0.383652	-1.23842	0.372245	0.393915	0.505417	-3.26401e-15
	280	0.417017	0.542429	-0.339522	-0.535911	0.563954	0.604242	0.612021	-1.67389	-1.13773	-0.338653	0.836951	0.551637	0.505693	-1.2235	0.388883	0.373639	-0.699697	-0.0151139	0.984653	0.615409	0.0124728	-0.0640003	-0.0424986	0.0955935	-3.22841e-14
	281	-0.463165	-0.242875	0.512954	0.190571	-0.211966	-0.185012	-0.155217	0.517579	0.19359	0.325369	0.074337	-0.538021	-1.33289	0.552297	0.321948	0.309085	-0.142894	0.507044	-0.181495	-0.00765282	0.461541	-0.488792	0.413774	-0.362887	2.25156e-14
	282	0.800407	-0.751892	0.084235	-0.199069	0.822594	0.867327	0.867766	-2.40438	0.38372	-0.810478	0.374528	0.0499617	0.0519013	-0.801942	-0.0133768	0.760437	0.0990498	-0.850565	0.137881	0.938446	0.735744	0.615529	-0.256325	-1.15877	-6.72367e-15
	283	-0.463165	-0.242875	0.512954	0.190571	-0.125225	-0.121961	-0.129172	0.3535	-0.108684	1.03643	-0.17917	-0.681892	0.961237	0.164771	-0.931015	-0.0799807	-0.142894	0.507044	-0.181495	-0.00765282	0.886059	-0.0576306	-0.925615	0.0421616	4.33518e-15
	284	-0.454427	0.605548	-0.354312	0.226375	-0.127567	0.759965	-1.02637	0.351529	-0.169796	-0.717702	0.709152	0.15068	0.0484083	0.126887	-0.0395111	-0.128662	0.26598	-0.821	-0.595852	1.84706	0.893426	-0.0501487	-0.0327713	-0.837763	4.2454e-15
	285	-0.213775	-0.0909735	0.74161	-0.353529	0.563954	0.604242	0.612021	-1.67389	0.255241	-1.12258	0.190491	0.619064	0.964764	-0.752664	-0.0316004	-0.0764588	-0.343172	0.700163	0.609953	-1.3405	0.232098	0.159063	0.18065	-0.581807	1.59946e-15
	286	0.187089	0.31155	-0.569163	0.0549208	-0.211966	-0.185012	-0.155217	0.517579	-0.0384941	0.0848326	-0.161405	0.106142	-1.33289	0.552297	0.321948	0.309085	-0.142894	0.507044	-0.181495	-0.00765282	0.471359	-1.35971	0.423749	0.533434	2.86656e-14
	287	0.370047	-1.18403	0.509981	0.187538	0.305314	0.341158	0.356275	-0.943399	0.0622882	-0.477166	0.944894	-0.493483	-0.645176	0.347939	0.115661	0.110138	0.193848	-0.507709	0.317397	-0.493817	0.451724	0.382125	0.403799	-1.25921	-1.41418e-15
	288	-0.194313	-0.169951	0.740626	-0.306797	0.0466742	0.078073	0.100529	-0.21291	-1.1626	-0.722325	0.704621	1.04568	0.274115	-0.539959	0.149129	0.142415	0.227196	-0.730393	0.259682	-0.0695787	0.0124728	-0.0640003	-0.0424986	0.0955935	8.1001e-16
	289	0.559754	-0.0553708	-1.01169	0.380835	0.305314	0.341158	0.356275	-0.943399	0.0622882	-0.477166	0.944894	-0.493483	0.967734	-0.749619	0.867237	-0.981962	-0.304387	0.609556	-0.24558	0.576133	-0.374652	1.24953	-0.499176	-0.444335	-9.36942e-16
	290	-0.874062	-0.753993	0.937715	0.623909	-0.211966	-0.185012	-0.155217	0.517579	-0.0384941	0.0848326	-0.161405	0.106142	0.274115	-0.539959	0.149129	0.142415	0.227196	-0.730393	0.259682	-0.0695787	0.0124728	-0.0640003	-0.0424986	0.0955935	6.33913e-15
	291	0.206552	0.232573	-0.570148	0.101653	-0.0976517	-0.0939129	0.79298	-0.571541	-0.93052	-0.481789	0.940363	0.401517	0.504578	0.617463	0.387729	-1.44441	0.307943	-0.781649	0.291724	-0.361472	1.33513	-0.482423	-0.469342	-0.416319	-2.61711e-16
	292	-0.874062	-0.753993	0.937715	0.623909	-0.617273	0.261843	-0.615713	0.887465	0.358845	-1.19415	0.242197	0.544004	0.274115	-0.539959	0.149129	0.142415	0.320553	0.149404	-0.543981	-0.350147	0.0124728	-0.0640003	-0.0424986	0.0955935	1.39821e-14
	293	-0.223808	-0.199568	-0.144402	0.48826	-0.211966	-0.185012	-0.155217	0.517579	0.425674	0.565904	0.31008	-1.18218	0.0425374	0.143582	-0.0906252	-0.0888098	-0.108105	-0.252581	0.743968	-0.735109	0.0124728	-0.0640003	-0.0424986	0.0955935	8.36277e-15
	294	-0.874062	-0.753993	0.937715	0.623909	-0.211966	-0.185012	-0.155217	0.517579	0.425674	0.565904	0.31008	-1.18218	0.505693	-1.2235	0.388883	0.373639	-1.02956	0.594774	0.671122	1.44228	0.436991	0.367161	-1.38189	0.500642	7.60558e-15
	295	0.770912	-0.781509	-0.800793	0.595988	0.0466742	0.078073	0.100529	-0.21291	0.823013	-0.713079	0.713682	-0.744321	0.0425374	0.143582	-0.0906252	-0.0888098	-0.0552699	0.0509235	0.0359088	0.0411582	-0.79917	0.81837	0.840213	-0.849384	-3.59129e-15
	296	0.427742	-0.384971	0.526759	-0.524983	-0.211966	-0.185012	-0.155217	0.517579	0.358845	-1.19415	0.242197	0.544004	0.505693	-1.2235	0.388883	0.373639	0.058825	-0.223017	0.0102356	0.173503	0.0124728	-0.0640003	-0.0424986	0.0955935	2.03338e-14
	297	-0.00331031	0.218883	0.972235	-0.991093	0.0466742	0.078073	0.100529	-0.21291	-0.0384941	0.0848326	-0.161405	0.106142	-0.873261	0.102651	-0.0979586	0.768012	0.193848	-0.507709	0.317397	-0.493817	0.232098	0.159063	0.18065	-0.581807	-2.28135e-14
	298	-0.24327	-0.12059	-0.143417	0.441528	0.0466742	0.078073	0.100529	-0.21291	0.624343	-0.0735871	0.511881	-0.963252	0.277051	-0.548307	0.174686	0.122489	-0.304387	0.609556	-0.24558	0.576133	0.454175	-0.496274	-0.479069	0.517038	-1.60948e-15
	299	0.187089	0.31155	-0.569163	0.0549208	-0.269551	-0.293946	0.563279	-0.00513106	0.425674	0.565904	0.31008	-1.18218	0.274115	-0.539959	0.149129	0.142415	0.0783121	0.303172	-0.640108	0.525532	0.0124728	-0.0640003	-0.0424986	0.0955935	-1.48349e-14
	300	-0.874062	-0.753993	0.937715	0.623909	0.0191004	0.0500253	-0.821622	0.712132	-0.0384941	0.0848326	-0.161405	0.106142	0.0425374	0.143582	-0.0906252	-0.0888098	0.206458	0.423344	-0.518307	-0.482492	0.0124728	-0.0640003	-0.0424986	0.0955935	-2.26001e-14
	301	0.370047	-1.18403	0.509981	0.187538	0.133415	0.141124	0.126574	-0.376989	-0.335051	0.801817	0.541291	-0.931345	0.498639	0.611371	-1.40995	0.366596	0.280031	-0.426888	-0.448378	0.706688	0.876242	0.813287	-0.93559	-0.854159	-8.6672e-15
	302	-0.42424	-0.40083	0.510985	0.284034	-0.211966	-0.185012	-0.155217	0.517579	0.41424	0.554054	-1.60233	0.605048	0.274081	-0.551352	-0.724152	1.02799	-0.223641	0.5583	-0.213537	0.28424	-0.79917	0.81837	0.840213	-0.849384	7.3638e-15
	303	0.598679	-0.213326	-1.01366	0.474299	-0.211966	-0.185012	-0.155217	0.517579	0.823013	-0.713079	0.713682	-0.744321	0.274115	-0.539959	0.149129	0.142415	0.522272	-0.580656	-0.35225	-0.168991	0.0124728	-0.0640003	-0.0424986	0.0955935	5.14419e-15
	304	0.370047	-1.18403	0.509981	0.187538	0.305314	0.341158	0.356275	-0.943399	0.823013	-0.713079	0.713682	-0.744321	0.274115	-0.539959	0.149129	0.142415	-0.472758	1.11693	-0.495026	0.819215	-0.813903	0.803406	-0.945475	0.910466	4.56541e-15
	305	-0.40547	0.556187	0.529731	-0.52195	-0.211966	-0.185012	-0.155217	0.517579	0.823013	-0.713079	0.713682	-0.744321	0.505693	-1.2235	0.388883	0.373639	0.106224	-0.0515883	0.0999938	-0.542628	0.0124728	-0.0640003	-0.0424986	0.0955935	3.54115e-15
	306	0.187089	0.31155	-0.569163	0.0549208	-0.211966	-0.185012	-0.155217	0.517579	0.425674	0.565904	0.31008	-1.18218	-0.413598	-0.335601	0.355416	0.341362	-0.155504	-0.424009	0.65421	-0.0189777	-1.0188	0.595307	0.617064	-0.171983	1.6241e-14
	307	0.206552	0.232573	-0.570148	0.101653	-0.354711	-0.430929	0.359624	0.397201	-1.13773	-0.338653	0.836951	0.551637	0.970077	0.151122	0.0189363	-1.02534	0.159059	0.251916	-0.608065	0.233639	-0.724958	-0.042207	-0.0330858	0.824773	1.19045e-14
	308	0.598679	-0.213326	-1.01366	0.474299	0.563954	0.604242	0.612021	-1.67389	-0.47207	-0.00664201	0.455644	0.00680842	0.501608	0.614417	-0.511109	-0.538908	-0.0426596	0.981976	-0.799796	0.052483	-0.188456	0.585284	-1.16368	0.705554	3.56078e-15
	309	-0.874062	-0.753993	0.937715	0.623909	-0.211966	-0.185012	-0.155217	0.517579	0.425674	0.565904	0.31008	-1.18218	0.0425374	0.143582	-0.0906252	-0.0888098	-0.397745	-0.270241	0.558082	0.856701	-0.612974	0.154122	0.175708	0.300505	-1.11917e-14
	310	-0.415503	0.447593	-0.356281	0.319839	0.0466742	0.078073	0.100529	-0.21291	0.160175	-0.554659	0.0403959	0.325073	0.505693	-1.2235	0.388883	0.373639	-0.471317	0.579991	0.488153	-0.332479	0.0124728	-0.0640003	-0.0424986	0.0955935	-1.64117e-14
	311	-0.0522675	0.268244	0.088192	-0.242768	-0.211966	-0.185012	-0.155217	0.517579	-0.0384941	0.0848326	-0.161405	0.106142	0.0425374	0.143582	-0.0906252	-0.0888098	0.360778	-0.478144	-0.416335	0.414795	-0.18109	0.592766	-0.270838	-0.174371	-5.69485e-15
	312	-4.37805e-15	6.45181e-16	-4.19121e-15	7.02569e-15	6.79861e-15	-1.569e-15	7.39724e-17	-4.69718e-15	1.38843e-14	3.45048e-15	-1.9507e-14	2.4726e-15	7.32529e-16	3.30636e-15	-1.77404e-14	1.38445e-14	6.70824e-15	-1.13594e-14	2.25574e-15	-9.69185e-15	8.23085e-15	8.71423e-15	-1.45186e-15	-1.62571e-14	-8.95278e-16
	313	-4.37805e-15	6.45181e-16	-4.19121e-15	7.02569e-15	6.79861e-15	-1.569e-15	7.39724e-17	-4.69718e-15	1.38843e-14	3.45048e-15	-1.9507e-14	2.4726e-15	7.32529e-16	3.30636e-15	-1.77404e-14	1.38445e-14	6.70824e-15	-1.13594e-14	2.25574e-15	-9.69185e-15	8.23085e-15	8.71423e-15	-1.45186e-15	-1.62571e-14	-8.95278e-16
	314	-4.37805e-15	6.45181e-16	-4.19121e-15	7.02569e-15	6.79861e-15	-1.569e-15	7.39724e-17	-4.69718e-15	1.38843e-14	3.45048e-15	-1.9507e-14	2.4726e-15	7.32529e-16	3.30636e-15	-1.77404e-14	1.38445e-14	6.70824e-15	-1.13594e-14	2.25574e-15	-9.69185e-15	8.23085e-15	8.71423e-15	-1.45186e-15	-1.62571e-14	-8.95278e-16
	315	-4.37805e-15	6.45181e-16	-4.19121e-15	7.02569e-15	6.79861e-15	-1.569e-15	7.39724e-17	-4.69718e-15	1.38843e-14	3.45048e-15	-1.9507e-14	2.4726e-15	7.32529e-16	3.30636e-15	-1.77404e-14	1.38445e-14	6.70824e-15	-1.13594e-14	2.25574e-15	-9.69185e-15	8.23085e-15	8.71423e-15	-1.45186e-15	-1.62571e-14	-8.95278e-16
	316	-4.37805e-15	6.45181e-16	-4.19121e-15	7.02569e-15	6.79861e-15	-1.569e-15	7.39724e-17	-4.69718e-15	1.38843e-14	3.45048e-15	-1.9507e-14	2.4726e-15	7.32529e-16	3.30636e-15	-1.77404e-14	1.38445e-14	6.70824e-15	-1.13594e-14	2.25574e-15	-9.69185e-15	8.23085e-15	8.71423e-15	-1.45186e-15	-1.62571e-14	-8.95278e-16
	317	-4.37805e-15	6.45181e-16	-4.19121e-15	7.02569e-15	6.79861e-15	-1.569e-15	7.39724e-17	-4.69718e-15	1.38843e-14	3.45048e-15	-1.9507e-14	2.4726e-15	7.32529e-16	3.30636e-15	-1.77404e-14	1.38445e-14	6.70824e-15	-1.13594e-14	2.25574e-15	-9.69185e-15	8.23085e-15	8.71423e-15	-1.45186e-15	-1.62571e-14	-8.95278e-16
	318	-4.37805e-15	6.45181e-16	-4.19121e-15	7.02569e-15	6.79861e-15	-1.569e-15	7.39724e-17	-4.69718e-15	1.38843e-14	3.45048e-15	-1.9507e-14	2.4726e-15	7.32529e-16	3.30636e-15	-1.77404e-14	1.38445e-14	6.70824e-15	-1.13594e-14	2.25574e-15	-9.69185e-15	8.23085e-15	8.71423e-15	-1.45186e-15	-1.62571e-14	-8.95278e-16
	319	-4.37805e-15	6.45181e-16	-4.19121e-15	7.02569e-15	6.79861e-15	-1.569e-15	7.39724e-17	-4.69718e-15	1.38843e-14	3.45048e-15	-1.9507e-14	2.4726e-15	7.32529e-16	3.30636e-15	-1.77404e-14	1.38445e-14	6.70824e-15	-1.13594e-14	2.25574e-15	-9.69185e-15	8.23085e-15	8.71423e-15	-1.45186e-15	-1.62571e-14	-8.95278e-16
	320	-4.37805e-15	6.45181e-16	-4.19121e-15	7.02569e-15	6.79861e-15	-1.569e-15	7.39724e-17	-4.69718e-15	1.38843e-14	3.45048e-15	-1.9507e-14	2.4726e-15	7.32529e-16	3.30636e-15	-1.77404e-14	1.38445e-14	6.70824e-15	-1.13594e-14	2.25574e-15	-9.69185e-15	8.23085e-15	8.71423e-15	-1.45186e-15	-1.62571e-14	-8.95278e-16
	321	-4.37805e-15	6.45181e-16	-4.19121e-15	7.02569e-15	6.79861e-15	-1.569e-15	7.39724e-17	-4.69718e-15	1.38843e-14	3.45048e-15	-1.9507e-14	2.4726e-15	7.32529e-16	3.30636e-15	-1.77404e-14	1.38445e-14	6.70824e-15	-1.13594e-14	2.25574e-15	-9.69185e-15	8.23085e-15	8.71423e-15	-1.45186e-15	-1.62571e-14	-8.95278e-16
	322	-4.37805e-15	6.45181e-16	-4.19121e-15	7.02569e-15	6.79861e-15	-1.569e-15	7.39724e-17	-4.69718e-15	1.38843e-14	3.45048e-15	-1.9507e-14	2.4726e-15	7.32529e-16	3.30636e-15	-1.77404e-14	1.38445e-14	6.70824e-15	-1.13594e-14	2.25574e-15	-9.69185e-15	8.23085e-15	8.71423e-15	-1.45186e-15	-1.62571e-14	-8.95278e-16
	323	-4.37805e-15	6.45181e-16	-4.19121e-15	7.02569e-15	6.79861e-15	-1.569e-15	7.39724e-17	-4.69718e-15	1.38843e-14	3.45048e-15	-1.9507e-14	2.4726e-15	7.32529e-16	3.30636e-15	-1.77404e-14	1.38445e-14	6.70824e-15	-1.13594e-14	2.25574e-15	-9.69185e-15	8.23085e-15	8.71423e-15	-1.45186e-15	-1.62571e-14	-8.95278e-16
	324	-4.37805e-15	6.45181e-16	-4.19121e-15	7.02569e-15	6.79861e-15	-1.569e-15	7.39724e-17	-4.69718e-15	1.38843e-14	3.45048e-15	-1.9507e-14	2.4726e-15	7.32529e-16	3.30636e-15	-1.77404e-14	1.38445e-14	6.70824e-15	-1.13594e-14	2.25574e-15	-9.69185e-15	8.23085e-15	8.71423e-15	-1.45186e-15	-1.62571e-14	-8.95278e-16
	325	-4.37805e-15	6.45181e-16	-4.19121e-15	7.02569e-15	6.79861e-15	-1.569e-15	7.39724e-17	-4.69718e-15	1.38843e-14	3.45048e-15	-1.9507e-14	2.4726e-15	7.32529e-16	3.30636e-15	-1.77404e-14	1.38445e-14	6.70824e-15	-1.13594e-14	2.25574e-15	-9.69185e-15	8.23085e-15	8.71423e-15	-1.45186e-15	-1.62571e-14	-8.95278e-16
	326	-4.37805e-15	6.45181e-16	-4.19121e-15	7.02569e-15	6.79861e-15	-1.569e-15	7.39724e-17	-4.69718e-15	1.38843e-14	3.45048e-15	-1.9507e-14	2.4726e-15	7.32529e-16	3.30636e-15	-1.77404e-14	1.38445e-14	6.70824e-15	-1.13594e-14	2.25574e-15	-9.69185e-15	8.23085e-15	8.71423e-15	-1.45186e-15	-1.62571e-14	-8.95278e-16
	327	-4.37805e-15	6.45181e-16	-4.19121e-15	7.02569e-15	6.79861e-15	-1.569e-15	7.39724e-17	-4.69718e-15	1.38843e-14	3.45048e-15	-1.9507e-14	2.4726e-15	7.32529e-16	3.30636e-15	-1.77404e-14	1.38445e-14	6.70824e-15	-1.13594e-14	2.25574e-15	-9.69185e-15	8.23085e-15	8.71423e-15	-1.45186e-15	-1.62571e-14	-8.95278e-16
	328	-4.37805e-15	6.45181e-16	-4.19121e-15	7.02569e-15	6.79861e-15	-1.569e-15	7.39724e-17	-4.69718e-15	1.38843e-14	3.45048e-15	-1.9507e-14	2.4726e-15	7.32529e-16	3.30636e-15	-1.77404e-14	1.38445e-14	6.70824e-15	-1.13594e-14	2.25574e-15	-9.69185e-15	8.23085e-15	8.71423e-15	-1.45186e-15	-1.62571e-14	-8.95278e-16
	329	-4.37805e-15	6.45181e-16	-4.19121e-15	7.02569e-15	6.79861e-15	-1.569e-15	7.39724e-17	-4.69718e-15	1.38843e-14	3.45048e-15	-1.9507e-14	2.4726e-15	7.32529e-16	3.30636e-15	-1.77404e-14	1.38445e-14	6.70824e-15	-1.13594e-14	2.25574e-15	-9.69185e-15	8.23085e-15	8.71423e-15	-1.45186e-15	-1.62571e-14	-8.95278e-16
	330	-4.37805e-15	6.45181e-16	-4.19121e-15	7.02569e-15	6.79861e-15	-1.569e-15	7.39724e-17	-4.69718e-15	1.38843e-14	3.45048e-15	-1.9507e-14	2.4726e-15	7.32529e-16	3.30636e-15	-1.77404e-14	1.38445e-14	6.70824e-15	-1.13594e-14	2.25574e-15	-9.69185e-15	8.23085e-15	8.71423e-15	-1.45186e-15	-1.62571e-14	-8.95278e-16
	331	-4.37805e-15	6.45181e-16	-4.19121e-15	7.02569e-15	6.79861e-15	-1.569e-15	7.39724e-17	-4.69718e-15	1.38843e-14	3.45048e-15	-1.9507e-14	2.4726e-15	7.32529e-16	3.30636e-15	-1.77404e-14	1.38445e-14	6.70824e-15	-1.13594e-14	2.25574e-15	-9.69185e-15	8.23085e-15	8.71423e-15	-1.45186e-15	-1.62571e-14	-8.95278e-16
	332	-4.37805e-15	6.45181e-16	-4.19121e-15	7.02569e-15	6.79861e-15	-1.569e-15	7.39724e-17	-4.69718e-15	1.38843e-14	3.45048e-15	-1.9507e-14	2.4726e-15	7.32529e-16	3.30636e-15	-1.77404e-14	1.38445e-14	6.70824e-15	-1.13594e-14	2.25574e-15	-9.69185e-15	8.23085e-15	8.71423e-15	-1.45186e-15	-1.62571e-14	-8.95278e-16
	333	-4.37805e-15	6.45181e-16	-4.19121e-15	7.02569e-15	6.79861e-15	-1.569e-15	7.39724e-17	-4.69718e-15	1.38843e-14	3.45048e-15	-1.9507e-14	2.4726e-15	7.32529e-16	3.30636e-15	-1.77404e-14	1.38445e-14	6.70824e-15	-1.13594e-14	2.25574e-15	-9.69185e-15	8.23085e-15	8.71423e-15	-1.45186e-15	-1.62571e-14	-8.95278e-16
	334	-4.37805e-15	6.45181e-16	-4.19121e-15	7.02569e-15	6.79861e-15	-1.569e-15	7.39724e-17	-4.69718e-15	1.38843e-14	3.45048e-15	-1.9507e-14	2.4726e-15	7.32529e-16	3.30636e-15	-1.77404e-14	1.38445e-14	6.70824e-15	-1.13594e-14	2.25574e-15	-9.69185e-15	8.23085e-15	8.71423e-15	-1.45186e-15	-1.62571e-14	-8.95278e-16
	335	-4.37805e-15	6.45181e-16	-4.19121e-15	7.02569e-15	6.79861e-15	-1.569e-15	7.39724e-17	-4.69718e-15	1.38843e-14	3.45048e-15	-1.9507e-14	2.4726e-15	7.32529e-16	3.30636e-15	-1.77404e-14	1.38445e-14	6.70824e-15	-1.13594e-14	2.25574e-15	-9.69185e-15	8.23085e-15	8.71423e-15	-1.45186e-15	-1.62571e-14	-8.95278e-16
	336	-4.37805e-15	6.45181e-16	-4.19121e-15	7.02569e-15	6.79861e-15	-1.569e-15	7.39724e-17	-4.69718e-15	1.38843e-14	3.45048e-15	-1.9507e-14	2.4726e-15	7.32529e-16	3.30636e-15	-1.77404e-14	1.38445e-14	6.70824e-15	-1.13594e-14	2.25574e-15	-9.69185e-15	8.23085e-15	8.71423e-15	-1.45186e-15	-1.62571e-14	-8.95278e-16
	337	-4.37805e-15	6.45181e-16	-4.19121e-15	7.02569e-15	6.79861e-15	-1.569e-15	7.39724e-17	-4.69718e-15	1.38843e-14	3.45048e-15	-1.9507e-14	2.4726e-15	7.32529e-16	3.30636e-15	-1.77404e-14	1.38445e-14	6.70824e-15	-1.13594e-14	2.25574e-15	-9.69185e-15	8.23085e-15	8.71423e-15	-1.45186e-15	-1.62571e-14	-8.95278e-16
	338	-4.37805e-15	6.45181e-16	-4.19121e-15	7.02569e-15	6.79861e-15	-1.569e-15	7.39724e-17	-4.69718e-15	1.38843e-14	3.45048e-15	-1.9507e-14	2.4726e-15	7.32529e-16	3.30636e-15	-1.77404e-14	1.38445e-14	6.70824e-15	-1.13594e-14	2.25574e-15	-9.69185e-15	8.23085e-15	8.71423e-15	-1.45186e-15	-1.62571e-14	-8.95278e-16
	339	-4.37805e-15	6.45181e-16	-4.19121e-15	7.02569e-15	6.79861e-15	-1.569e-15	7.39724e-17	-4.69718e-15	1.38843e-14	3.45048e-15	-1.9507e-14	2.4726e-15	7.32529e-16	3.30636e-15	-1.77404e-14	1.38445e-14	6.70824e-15	-1.13594e-14	2.25574e-15	-9.69185e-15	8.23085e-15	8.71423e-15	-1.45186e-15	-1.62571e-14	-8.95278e-16
	340	-4.37805e-15	6.45181e-16	-4.19121e-15	7.02569e-15	6.79861e-15	-1.569e-15	7.39724e-17	-4.69718e-15	1.38843e-14	3.45048e-15	-1.9507e-14	2.4726e-15	7.32529e-16	3.30636e-15	-1.77404e-14	1.38445e-14	6.70824e-15	-1.13594e-14	2.25574e-15	-9.69185e-15	8.23085e-15	8.71423e-15	-1.45186e-15	-1.62571e-14	-8.95278e-16
	341	-4.37805e-15	6.45181e-16	-4.19121e-15	7.02569e-15	6.79861e-15	-1.569e-15	7.39724e-17	-4.69718e-15	1.38843e-14	3.45048e-15	-1.9507e-14	2.4726e-15	7.32529e-16	3.30636e-15	-1.77404e-14	1.38445e-14	6.70824e-15	-1.13594e-14	2.25574e-15	-9.69185e-15	8.23085e-15	8.71423e-15	-1.45186e-15	-1.62571e-14	-8.95278e-16
	342	-4.37805e-15	6.45181e-16	-4.19121e-15	7.02569e-15	6.79861e-15	-1.569e-15	7.39724e-17	-4.69718e-15	1.38843e-14	3.45048e-15	-1.9507e-14	2.4726e-15	7.32529e-16	3.30636e-15	-1.77404e-14	1.38445e-14	6.70824e-15	-1.13594e-14	2.25574e-15	-9.69185e-15	8.23085e-15	8.71423e-15	-1.45186e-15	-1.62571e-14	-8.95278e-16
	343	-4.37805e-15	6.45181e-16	-4.19121e-15	7.02569e-15	6.79861e-15	-1.569e-15	7.39724e-17	-4.69718e-15	1.38843e-14	3.45048e-15	-1.9507e-14	2.4726e-15	7.32529e-16	3.30636e-15	-1.77404e-14	1.38445e-14	6.70824e-15	-1.13594e-14	2.25574e-15	-9.69185e-15	8.23085e-15	8.71423e-15	-1.45186e-15	-1.62571e-14	-8.95278e-16
	344	-4.37805e-15	6.45181e-16	-4.19121e-15	7.02569e-15	6.79861e-15	-1.569e-15	7.39724e-17	-4.69718e-15	1.38843e-14	3.45048e-15	-1.9507e-14	2.4726e-15	7.32529e-16	3.30636e-15	-1.77404e-14	1.38445e-14	6.70824e-15	-1.13594e-14	2.25574e-15	-9.69185e-15	8.23085e-15	8.71423e-15	-1.45186e-15	-1.62571e-14	-8.95278e-16
	345	-4.37805e-15	6.45181e-16	-4.19121e-15	7.02569e-15	6.79861e-15	-1.569e-15	7.39724e-17	-4.69718e-15	1.38843e-14	3.45048e-15	-1.9507e-14	2.4726e-15	7.32529e-16	3.30636e-15	-1.77404e-14	1.38445e-14	6.70824e-15	-1.13594e-14	2.25574e-15	-9.69185e-15	8.23085e-15	8.71423e-15	-1.45186e-15	-1.62571e-14	-8.95278e-16
	346	-4.37805e-15	6.45181e-16	-4.19121e-15	7.02569e-15	6.79861e-15	-1.569e-15	7.39724e-17	-4.69718e-15	1.38843e-14	3.45048e-15	-1.9507e-14	2.4726e-15	7.32529e-16	3.30636e-15	-1.77404e-14	1.38445e-14	6.70824e-15	-1.13594e-14	2.25574e-15	-9.69185e-15	8.23085e-15	8.71423e-15	-1.45186e-15	-1.62571e-14	-8.95278e-16
	347	-4.37805e-15	6.45181e-16	-4.19121e-15	7.02569e-15	6.79861e-15	-1.569e-15	7.39724e-17	-4.69718e-15	1.38843e-14	3.45048e-15	-1.9507e-14	2.4726e-15	7.32529e-16	3.30636e-15	-1.77404e-14	1.38445e-14	6.70824e-15	-1.13594e-14	2.25574e-15	-9.69185e-15	8.23085e-15	8.71423e-15	-1.45186e-15	-1.62571e-14	-8.95278e-16
	348	-4.37805e-15	6.45181e-16	-4.19121e-15	7.02569e-15	6.79861e-15	-1.569e-15	7.39724e-17	-4.69718e-15	1.38843e-14	3.45048e-15	-1.9507e-14	2.4726e-15	7.32529e-16	3.30636e-15	-1.77404e-14	1.38445e-14	6.70824e-15	-1.13594e-14	2.25574e-15	-9.69185e-15	8.23085e-15	8.71423e-15	-1.45186e-15	-1.62571e-14	-8.95278e-16
	349	-4.37805e-15	6.45181e-16	-4.19121e-15	7.02569e-15	6.79861e-15	-1.569e-15	7.39724e-17	-4.69718e-15	1.38843e-14	3.45048e-15	-1.9507e-14	2.4726e-15	7.32529e-16	3.30636e-15	-1.77404e-14	1.38445e-14	6.70824e-15	-1.13594e-14	2.25574e-15	-9.69185e-15	8.23085e-15	8.71423e-15	-1.45186e-15	-1.62571e-14	-8.95278e-16
	350	-4.37805e-15	6.45181e-16	-4.19121e-15	7.02569e-15	6.79861e-15	-1.569e-15	7.39724e-17	-4.69718e-15	1.38843e-14	3.45048e-15	-1.9507e-14	2.4726e-15	7.32529e-16	3.30636e-15	-1.77404e-14	1.38445e-14	6.70824e-15	-1.13594e-14	2.25574e-15	-9.69185e-15	8.23085e-15	8.71423e-15	-1.45186e-15	-1.62571e-14	-8.95278e-16
	351	-4.37805e-15	6.45181e-16	-4.19121e-15	7.02569e-15	6.79861e-15	-1.569e-15	7.39724e-17	-4.69718e-15	1.38843e-14	3.45048e-15	-1.9507e-14	2.4726e-15	7.32529e-16	3.30636e-15	-1.77404e-14	1.38445e-14	6.70824e-15	-1.13594e-14	2.25574e-15	-9.69185e-15	8.23085e-15	8.71423e-15	-1.45186e-15	-1.62571e-14	-8.95278e-16
	352	-4.37805e-15	6.45181e-16	-4.19121e-15	7.02569e-15	6.79861e-15	-1.569e-15	7.39724e-17	-4.69718e-15	1.38843e-14	3.45048e-15	-1.9507e-14	2.4726e-15	7.32529e-16	3.30636e-15	-1.77404e-14	1.38445e-14	6.70824e-15	-1.13594e-14	2.25574e-15	-9.69185e-15	8.23085e-15	8.71423e-15	-1.45186e-15	-1.62571e-14	-8.95278e-16
	353	-4.37805e-15	6.45181e-16	-4.19121e-15	7.02569e-15	6.79861e-15	-1.569e-15	7.39724e-17	-4.69718e-15	1.38843e-14	3.45048e-15	-1.9507e-14	2.4726e-15	7.32529e-16	3.30636e-15	-1.77404e-14	1.38445e-14	6.70824e-15	-1.13594e-14	2.25574e-15	-9.69185e-15	8.23085e-15	8.71423e-15	-1.45186e-15	-1.62571e-14	-8.95278e-16
	354	-4.37805e-15	6.45181e-16	-4.19121e-15	7.02569e-15	6.79861e-15	-1.569e-15	7.39724e-17	-4.69718e-15	1.38843e-14	3.45048e-15	-1.9507e-14	2.4726e-15	7.32529e-16	3.30636e-15	-1.77404e-14	1.38445e-14	6.70824e-15	-1.13594e-14	2.25574e-15	-9.69185e-15	8.23085e-15	8.71423e-15	-1.45186e-15	-1.62571e-14	-8.95278e-16
	355	-4.37805e-15	6.45181e-16	-4.19121e-15	7.02569e-15	6.79861e-15	-1.569e-15	7.39724e-17	-4.69718e-15	1.38843e-14	3.45048e-15	-1.9507e-14	2.4726e-15	7.32529e-16	3.30636e-15	-1.77404e-14	1.38445e-14	6.70824e-15	-1.13594e-14	2.25574e-15	-9.69185e-15	8.23085e-15	8.71423e-15	-1.45186e-15	-1.62571e-14	-8.95278e-16
	356	-4.37805e-15	6.45181e-16	-4.19121e-15	7.02569e-15	6.79861e-15	-1.569e-15	7.39724e-17	-4.69718e-15	1.38843e-14	3.45048e-15	-1.9507e-14	2.4726e-15	7.32529e-16	3.30636e-15	-1.77404e-14	1.38445e-14	6.70824e-15	-1.13594e-14	2.25574e-15	-9.69185e-15	8.23085e-15	8.71423e-15	-1.45186e-15	-1.62571e-14	-8.95278e-16
	357	-4.37805e-15	6.45181e-16	-4.19121e-15	7.02569e-15	6.79861e-15	-1.569e-15	7.39724e-17	-4.69718e-15	1.38843e-14	3.45048e-15	-1.9507e-14	2.4726e-15	7.32529e-16	3.30636e-15	-1.77404e-14	1.38445e-14	6.70824e-15	-1.13594e-14	2.25574e-15	-9.69185e-15	8.23085e-15	8.71423e-15	-1.45186e-15	-1.62571e-14	-8.95278e-16
	358	-4.37805e-15	6.45181e-16	-4.19121e-15	7.02569e-15	6.79861e-15	-1.569e-15	7.39724e-17	-4.69718e-15	1.38843e-14	3.45048e-15	-1.9507e-14	2.4726e-15	7.32529e-16	3.30636e-15	-1.77404e-14	1.38445e-14	6.70824e-15	-1.13594e-14	2.25574e-15	-9.69185e-15	8.23085e-15	8.71423e-15	-1.45186e-15	-1.62571e-14	-8.95278e-16
	359	-4.37805e-15	6.45181e-16	-4.19121e-15	7.02569e-15	6.79861e-15	-1.569e-15	7.39724e-17	-4.69718e-15	1.38843e-14	3.45048e-15	-1.9507e-14	2.4726e-15	7.32529e-16	3.30636e-15	-1.77404e-14	1.38445e-14	6.70824e-15	-1.13594e-14	2.25574e-15	-9.69185e-15	8.23085e-15	8.71423e-15	-1.45186e-15	-1.62571e-14	-8.95278e-16
	360	-4.37805e-15	6.45181e-16	-4.19121e-15	7.02569e-15	6.79861e-15	-1.569e-15	7.39724e-17	-4.69718e-15	1.38843e-14	3.45048e-15	-1.9507e-14	2.4726e-15	7.32529e-16	3.30636e-15	-1.77404e-14	1.38445e-14	6.70824e-15	-1.13594e-14	2.25574e-15	-9.69185e-15	8.23085e-15	8.71423e-15	-1.45186e-15	-1.62571e-14	-8.95278e-16
	361	-4.37805e-15	6.45181e-16	-4.19121e-15	7.02569e-15	6.79861e-15	-1.569e-15	7.39724e-17	-4.69718e-15	1.38843e-14	3.45048e-15	-1.9507e-14	2.4726e-15	7.32529e-16	3.30636e-15	-1.77404e-14	1.38445e-14	6.70824e-15	-1.13594e-14	2.25574e-15	-9.69185e-15	8.23085e-15	8.71423e-15	-1.45186e-15	-1.62571e-14	-8.95278e-16
	362	-4.37805e-15	6.45181e-16	-4.19121e-15	7.02569e-15	6.79861e-15	-1.569e-15	7.39724e-17	-4.69718e-15	1.38843e-14	3.45048e-15	-1.9507e-14	2.4726e-15	7.32529e-16	3.30636e-15	-1.77404e-14	1.38445e-14	6.70824e-15	-1.13594e-14	2.25574e-15	-9.69185e-15	8.23085e-15	8.71423e-15	-1.45186e-15	-1.62571e-14	-8.95278e-16
	363	-4.37805e-15	6.45181e-16	-4.19121e-15	7.02569e-15	6.79861e-15	-1.569e-15	7.39724e-17	-4.69718e-15	1.38843e-14	3.45048e-15	-1.9507e-14	2.4726e-15	7.32529e-16	3.30636e-15	-1.77404e-14	1.38445e-14	6.70824e-15	-1.13594e-14	2.25574e-15	-9.69185e-15	8.23085e-15	8.71423e-15	-1.45186e-15	-1.62571e-14	-8.95278e-16
	364	-4.37805e-15	6.45181e-16	-4.19121e-15	7.02569e-15	6.79861e-15	-1.569e-15	7.39724e-17	-4.69718e-15	1.38843e-14	3.45048e-15	-1.9507e-14	2.4726e-15	7.32529e-16	3.30636e-15	-1.77404e-14	1.38445e-14	6.70824e-15	-1.13594e-14	2.25574e-15	-9.69185e-15	8.23085e-15	8.71423e-15	-1.45186e-15	-1.62571e-14	-8.95278e-16
	365	-4.37805e-15	6.45181e-16	-4.19121e-15	7.02569e-15	6.79861e-15	-1.569e-15	7.39724e-17	-4.69718e-15	1.38843e-14	3.45048e-15	-1.9507e-14	2.4726e-15	7.32529e-16	3.30636e-15	-1.77404e-14	1.38445e-14	6.70824e-15	-1.13594e-14	2.25574e-15	-9.69185e-15	8.23085e-15	8.71423e-15	-1.45186e-15	-1.62571e-14	-8.95278e-16
	366	-4.37805e-15	6.45181e-16	-4.19121e-15	7.02569e-15	6.79861e-15	-1.569e-15	7.39724e-17	-4.69718e-15	1.38843e-14	3.45048e-15	-1.9507e-14	2.4726e-15	7.32529e-16	3.30636e-15	-1.77404e-14	1.38445e-14	6.70824e-15	-1.13594e-14	2.25574e-15	-9.69185e-15	8.23085e-15	8.71423e-15	-1.45186e-15	-1.62571e-14	-8.95278e-16
	367	-4.37805e-15	6.45181e-16	-4.19121e-15	7.02569e-15	6.79861e-15	-1.569e-15	7.39724e-17	-4.69718e-15	1.38843e-14	3.45048e-15	-1.9507e-14	2.4726e-15	7.32529e-16	3.30636e-15	-1.77404e-14	1.38445e-14	6.70824e-15	-1.13594e-14	2.25574e-15	-9.69185e-15	8.23085e-15	8.71423e-15	-1.45186e-15	-1.62571e-14	-8.95278e-16
	368	-4.37805e-15	6.45181e-16	-4.19121e-15	7.02569e-15	6.79861e-15	-1.569e-15	7.39724e-17	-4.69718e-15	1.38843e-14	3.45048e-15	-1.9507e-14	2.4726e-15	7.32529e-16	3.30636e-15	-1.77404e-14	1.38445e-14	6.70824e-15	-1.13594e-14	2.25574e-15	-9.69185e-15	8.23085e-15	8.71423e-15	-1.45186e-15	-1.62571e-14	-8.95278e-16
	369	-4.37805e-15	6.45181e-16	-4.19121e-15	7.02569e-15	6.79861e-15	-1.569e-15	7.39724e-17	-4.69718e-15	1.38843e-14	3.45048e-15	-1.9507e-14	2.4726e-15	7.32529e-16	3.30636e-15	-1.77404e-14	1.38445e-14	6.70824e-15	-1.13594e-14	2.25574e-15	-9.69185e-15	8.23085e-15	8.71423e-15	-1.45186e-15	-1.62571e-14	-8.95278e-16
	370	-4.37805e-15	6.45181e-16	-4.19121e-15	7.02569e-15	6.79861e-15	-1.569e-15	7.39724e-17	-4.69718e-15	1.38843e-14	3.45048e-15	-1.9507e-14	2.4726e-15	7.32529e-16	3.30636e-15	-1.77404e-14	1.38445e-14	6.70824e-15	-1.13594e-14	2.25574e-15	-9.69185e-15	8.23085e-15	8.71423e-15	-1.45186e-15	-1.62571e-14	-8.95278e-16
	371	-4.37805e-15	6.45181e-16	-4.19121e-15	7.02569e-15	6.79861e-15	-1.569e-15	7.39724e-17	-4.69718e-15	1.38843e-14	3.45048e-15	-1.9507e-14	2.4726e-15	7.32529e-16	3.30636e-15	-1.77404e-14	1.38445e-14	6.70824e-15	-1.13594e-14	2.25574e-15	-9.69185e-15	8.23085e-15	8.71423e-15	-1.45186e-15	-1.62571e-14	-8.95278e-16
	372	-4.37805e-15	6.45181e-16	-4.19121e-15	7.02569e-15	6.79861e-15	-1.569e-15	7.39724e-17	-4.69718e-15	1.38843e-14	3.45048e-15	-1.9507e-14	2.4726e-15	7.32529e-16	3.30636e-15	-1.77404e-14	1.38445e-14	6.70824e-15	-1.13594e-14	2.25574e-15	-9.69185e-15	8.23085e-15	8.71423e-15	-1.45186e-15	-1.62571e-14	-8.95278e-16
	373	-4.37805e-15	6.45181e-16	-4.19121e-15	7.02569e-15	6.79861e-15	-1.569e-15	7.39724e-17	-4.69718e-15	1.38843e-14	3.45048e-15	-1.9507e-14	2.4726e-15	7.32529e-16	3.30636e-15	-1.77404e-14	1.38445e-14	6.70824e-15	-1.13594e-14	2.25574e-15	-9.69185e-15	8.23085e-15	8.71423e-15	-1.45186e-15	-1.62571e-14	-8.95278e-16
	374	-4.37805e-15	6.45181e-16	-4.19121e-15	7.02569e-15	6.79861e-15	-1.569e-15	7.39724e-17	-4.69718e-15	1.38843e-14	3.45048e-15	-1.9507e-14	2.4726e-15	7.32529e-16	3.30636e-15	-1.77404e-14	1.38445e-14	6.70824e-15	-1.13594e-14	2.25574e-15	-9.69185e-15	8.23085e-15	8.71423e-15	-1.45186e-15	-1.62571e-14	-8.95278e-16
	375	-4.37805e-15	6.45181e-16	-4.19121e-15	7.02569e-15	6.79861e-15	-1.569e-15	7.39724e-17	-4.69718e-15	1.38843e-14	3.45048e-15	-1.9507e-14	2.4726e-15	7.32529e-16	3.30636e-15	-1.77404e-14	1.38445e-14	6.70824e-15	-1.13594e-14	2.25574e-15	-9.69185e-15	8.23085e-15	8.71423e-15	-1.45186e-15	-1.62571e-14	-8.95278e-16
	376	-4.37805e-15	6.45181e-16	-4.19121e-15	7.02569e-15	6.79861e-15	-1.569e-15	7.39724e-17	-4.69718e-15	1.38843e-14	3.45048e-15	-1.9507e-14	2.4726e-15	7.32529e-16	3.30636e-15	-1.77404e-14	1.38445e-14	6.70824e-15	-1.13594e-14	2.25574e-15	-9.69185e-15	8.23085e-15	8.71423e-15	-1.45186e-15	-1.62571e-14	-8.95278e-16
	377	-4.37805e-15	6.45181e-16	-4.19121e-15	7.02569e-15	6.79861e-15	-1.569e-15	7.39724e-17	-4.69718e-15	1.38843e-14	3.45048e-15	-1.9507e-14	2.4726e-15	7.32529e-16	3.30636e-15	-1.77404e-14	1.38445e-14	6.70824e-15	-1.13594e-14	2.25574e-15	-9.69185e-15	8.23085e-15	8.71423e-15	-1.45186e-15	-1.62571e-14	-8.95278e-16
	378	-4.37805e-15	6.45181e-16	-4.19121e-15	7.02569e-15	6.79861e-15	-1.569e-15	7.39724e-17	-4.69718e-15	1.38843e-14	3.45048e-15	-1.9507e-14	2.4726e-15	7.32529e-16	3.30636e-15	-1.77404e-14	1.38445e-14	6.70824e-15	-1.13594e-14	2.25574e-15	-9.69185e-15	8.23085e-15	8.71423e-15	-1.45186e-15	-1.62571e-14	-8.95278e-16
	379	-4.37805e-15	6.45181e-16	-4.19121e-15	7.02569e-15	6.79861e-15	-1.569e-15	7.39724e-17	-4.69718e-15	1.38843e-14	3.45048e-15	-1.9507e-14	2.4726e-15	7.32529e-16	3.30636e-15	-1.77404e-14	1.38445e-14	6.70824e-15	-1.13594e-14	2.25574e-15	-9.69185e-15	8.23085e-15	8.71423e-15	-1.45186e-15	-1.62571e-14	-8.95278e-16
	380	-4.37805e-15	6.45181e-16	-4.19121e-15	7.02569e-15	6.79861e-15	-1.569e-15	7.39724e-17	-4.69718e-15	1.38843e-14	3.45048e-15	-1.9507e-14	2.4726e-15	7.32529e-16	3.30636e-15	-1.77404e-14	1.38445e-14	6.70824e-15	-1.13594e-14	2.25574e-15	-9.69185e-15	8.23085e-15	8.71423e-15	-1.45186e-15	-1.62571e-14	-8.95278e-16
	381	-4.37805e-15	6.45181e-16	-4.19121e-15	7.02569e-15	6.79861e-15	-1.569e-15	7.39724e-17	-4.69718e-15	1.38843e-14	3.45048e-15	-1.9507e-14	2.4726e-15	7.32529e-16	3.30636e-15	-1.77404e-14	1.38445e-14	6.70824e-15	-1.13594e-14	2.25574e-15	-9.69185e-15	8.23085e-15	8.71423e-15	-1.45186e-15	-1.62571e-14	-8.95278e-16
	382	-4.37805e-15	6.45181e-16	-4.19121e-15	7.02569e-15	6.79861e-15	-1.569e-15	7.39724e-17	-4.69718e-15	1.38843e-14	3.45048e-15	-1.9507e-14	2.4726e-15	7.32529e-16	3.30636e-15	-1.77404e-14	1.38445e-14	6.70824e-15	-1.13594e-14	2.25574e-15	-9.69185e-15	8.23085e-15	8.71423e-15	-1.45186e-15	-1.62571e-14	-8.95278e-16
	383	-4.37805e-15	6.45181e-16	-4.19121e-15	7.02569e-15	6.79861e-15	-1.569e-15	7.39724e-17	-4.69718e-15	1.38843e-14	3.45048e-15	-1.9507e-14	2.4726e-15	7.32529e-16	3.30636e-15	-1.77404e-14	1.38445e-14	6.70824e-15	-1.13594e-14	2.25574e-15	-9.69185e-15	8.23085e-15	8.71423e-15	-1.45186e-15	-1.62571e-14	-8.95278e-16
	384	-4.37805e-15	6.45181e-16	-4.19121e-15	7.02569e-15	6.79861e-15	-1.569e-15	7.39724e-17	-4.69718e-15	1.38843e-14	3.45048e-15	-1.9507e-14	2.4726e-15	7.32529e-16	3.30636e-15	-1.77404e-14	1.38445e-14	6.70824e-15	-1.13594e-14	2.25574e-15	-9.69185e-15	8.23085e-15	8.71423e-15	-1.45186e-15	-1.62571e-14	-8.95278e-16
	385	-4.37805e-15	6.45181e-16	-4.19121e-15	7.02569e-15	6.79861e-15	-1.569e-15	7.39724e-17	-4.69718e-15	1.38843e-14	3.45048e-15	-1.9507e-14	2.4726e-15	7.32529e-16	3.30636e-15	-1.77404e-14	1.38445e-14	6.70824e-15	-1.13594e-14	2.25574e-15	-9.69185e-15	8.23085e-15	8.71423e-15	-1.45186e-15	-1.62571e-14	-8.95278e-16
	386	-4.37805e-15	6.45181e-16	-4.19121e-15	7.02569e-15	6.79861e-15	-1.569e-15	7.39724e-17	-4.69718e-15	1.38843e-14	3.45048e-15	-1.9507e-14	2.4726e-15	7.32529e-16	3.30636e-15	-1.77404e-14	1.38445e-14	6.70824e-15	-1.13594e-14	2.25574e-15	-9.69185e-15	8.23085e-15	8.71423e-15	-1.45186e-15	-1.62571e-14	-8.95278e-16
	387	-4.37805e-15	6.45181e-16	-4.19121e-15	7.02569e-15	6.79861e-15	-1.569e-15	7.39724e-17	-4.69718e-15	1.38843e-14	3.45048e-15	-1.9507e-14	2.4726e-15	7.32529e-16	3.30636e-15	-1.77404e-14	1.38445e-14	6.70824e-15	-1.13594e-14	2.25574e-15	-9.69185e-15	8.23085e-15	8.71423e-15	-1.45186e-15	-1.62571e-14	-8.95278e-16
	388	-4.37805e-15	6.45181e-16	-4.19121e-15	7.02569e-15	6.79861e-15	-1.569e-15	7.39724e-17	-4.69718e-15	1.38843e-14	3.45048e-15	-1.9507e-14	2.4726e-15	7.32529e-16	3.30636e-15	-1.77404e-14	1.38445e-14	6.70824e-15	-1.13594e-14	2.25574e-15	-9.69185e-15	8.23085e-15	8.71423e-15	-1.45186e-15	-1.62571e-14	-8.95278e-16
	389	-4.37805e-15	6.45181e-16	-4.19121e-15	7.02569e-15	6.79861e-15	-1.569e-15	7.39724e-17	-4.69718e-15	1.38843e-14	3.45048e-15	-1.9507e-14	2.4726e-15	7.32529e-16	3.30636e-15	-1.77404e-14	1.38445e-14	6.70824e-15	-1.13594e-14	2.25574e-15	-9.69185e-15	8.23085e-15	8.71423e-15	-1.45186e-15	-1.62571e-14	-8.95278e-16
	390	-4.37805e-15	6.45181e-16	-4.19121e-15	7.02569e-15	6.79861e-15	-1.569e-15	7.39724e-17	-4.69718e-15	1.38843e-14	3.45048e-15	-1.9507e-14	2.4726e-15	7.32529e-16	3.30636e-15	-1.77404e-14	1.38445e-14	6.70824e-15	-1.13594e-14	2.25574e-15	-9.69185e-15	8.23085e-15	8.71423e-15	-1.45186e-15	-1.62571e-14	-8.95278e-16
	391	-4.37805e-15	6.45181e-16	-4.19121e-15	7.02569e-15	6.79861e-15	-1.569e-15	7.39724e-17	-4.69718e-15	1.38843e-14	3.45048e-15	-1.9507e-14	2.4726e-15	7.32529e-16	3.30636e-15	-1.77404e-14	1.38445e-14	6.70824e-15	-1.13594e-14	2.25574e-15	-9.69185e-15	8.23085e-15	8.71423e-15	-1.45186e-15	-1.62571e-14	-8.95278e-16
	392	-4.37805e-15	6.45181e-16	-4.19121e-15	7.02569e-15	6.79861e-15	-1.569e-15	7.39724e-17	-4.69718e-15	1.38843e-14	3.45048e-15	-1.9507e-14	2.4726e-15	7.32529e-16	3.30636e-15	-1.77404e-14	1.38445e-14	6.70824e-15	-1.13594e-14	2.25574e-15	-9.69185e-15	8.23085e-15	8.71423e-15	-1.45186e-15	-1.62571e-14	-8.95278e-16
	393	-4.37805e-15	6.45181e-16	-4.19121e-15	7.02569e-15	6.79861e-15	-1.569e-15	7.39724e-17	-4.69718e-15	1.38843e-14	3.45048e-15	-1.9507e-14	2.4726e-15	7.32529e-16	3.30636e-15	-1.77404e-14	1.38445e-14	6.70824e-15	-1.13594e-14	2.25574e-15	-9.69185e-15	8.23085e-15	8.71423e-15	-1.45186e-15	-1.62571e-14	-8.95278e-16
	394	-4.37805e-15	6.45181e-16	-4.19121e-15	7.02569e-15	6.79861e-15	-1.569e-15	7.39724e-17	-4.69718e-15	1.38843e-14	3.45048e-15	-1.9507e-14	2.4726e-15	7.32529e-16	3.30636e-15	-1.77404e-14	1.38445e-14	6.70824e-15	-1.13594e-14	2.25574e-15	-9.69185e-15	8.23085e-15	8.71423e-15	-1.45186e-15	-1.62571e-14	-8.95278e-16
	395	-4.37805e-15	6.45181e-16	-4.19121e-15	7.02569e-15	6.79861e-15	-1.569e-15	7.39724e-17	-4.69718e-15	1.38843e-14	3.45048e-15	-1.9507e-14	2.4726e-15	7.32529e-16	3.30636e-15	-1.77404e-14	1.38445e-14	6.70824e-15	-1.13594e-14	2.25574e-15	-9.69185e-15	8.23085e-15	8.71423e-15	-1.45186e-15	-1.62571e-14	-8.95278e-16
	396	-4.37805e-15	6.45181e-16	-4.19121e-15	7.02569e-15	6.79861e-15	-1.569e-15	7.39724e-17	-4.69718e-15	1.38843e-14	3.45048e-15	-1.9507e-14	2.4726e-15	7.32529e-16	3.30636e-15	-1.77404e-14	1.38445e-14	6.70824e-15	-1.13594e-14	2.25574e-15	-9.69185e-15	8.23085e-15	8.71423e-15	-1.45186e-15	-1.62571e-14	-8.95278e-16
	397	-4.37805e-15	6.45181e-16	-4.19121e-15	7.02569e-15	6.79861e-15	-1.569e-15	7.39724e-17	-4.69718e-15	1.38843e-14	3.45048e-15	-1.9507e-14	2.4726e-15	7.32529e-16	3.30636e-15	-1.77404e-14	1.38445e-14	6.70824e-15	-1.13594e-14	2.25574e-15	-9.69185e-15	8.23085e-15	8.71423e-15	-1.45186e-15	-1.62571e-14	-8.95278e-16
	398	-4.37805e-15	6.45181e-16	-4.19121e-15	7.02569e-15	6.79861e-15	-1.569e-15	7.39724e-17	-4.69718e-15	1.38843e-14	3.45048e-15	-1.9507e-14	2.4726e-15	7.32529e-16	3.30636e-15	-1.77404e-14	1.38445e-14	6.70824e-15	-1.13594e-14	2.25574e-15	-9.69185e-15	8.23085e-15	8.71423e-15	-1.45186e-15	-1.62571e-14	-8.95278e-16
	399	-4.37805e-15	6.45181e-16	-4.19121e-15	7.02569e-15	6.79861e-15	-1.569e-15	7.39724e-17	-4.69718e-15	1.38843e-14	3.45048e-15	-1.9507e-14	2.4726e-15	7.32529e-16	3.30636e-15	-1.77404e-14	1.38445e-14	6.70824e-15	-1.13594e-14	2.25574e-15	-9.69185e-15	8.23085e-15	8.71423e-15	-1.45186e-15	-1.62571e-14	-8.95278e-16
	Outer model correlations
		CD1	CD2	CD3	CD4	CRB1	CRB2	CRB3	CRB4	CS1	CS2	CS3	CS4	CT1	CT2	CT3	CT4	FT1	FT2	FT3	FT4	SQ1	SQ2	SQ3	SQ4	FT x CS
	CD1	1	-0.152185	-0.475904	-0.411492	0.128265	-0.0201301	0.0104711	-0.0829029	-0.107907	0.0059492	0.0157299	0.0910825	-0.0167135	0.0735792	-0.0301441	-0.0265381	0.0866705	-0.128514	-0.0304994	0.0627792	-0.103277	0.139569	-0.00442757	-0.029474	-0.0269234
	CD2	-0.152185	1	-0.229024	-0.486659	-0.0880358	0.0606461	0.0182534	0.00431507	-0.105	0.0753023	-0.0254394	0.0610571	-0.111481	0.110776	0.00646878	-0.0128191	0.0389431	-0.0621281	0.0320912	-0.0484427	0.043948	-0.119824	0.0711964	0.00940164	0.0740077
	CD3	-0.475904	-0.229024	1	-0.230555	-0.148892	-0.0828074	0.00108019	0.162329	-0.0623656	0.0337548	-0.0381253	0.0720985	0.0196514	-0.0601763	0.0267078	0.0144917	-0.05401	0.0985497	-0.00267849	-0.0303646	-0.0226048	-0.0669353	0.0609658	0.0319306	-0.0846989
	CD4	-0.411492	-0.486659	-0.230555	1	0.0811908	0.0412457	-0.0261417	-0.0665743	0.245073	-0.0979314	0.0395439	-0.200945	0.0915635	-0.109793	1.25201e-05	0.0233243	-0.0678903	0.0881482	0.00475321	0.00697017	0.081829	0.0250932	-0.108432	-0.00764254	0.0382651
	CRB1	0.128265	-0.0880358	-0.148892	0.0811908	1	-0.0632727	-0.283841	-0.439568	-0.0226442	-0.0877736	0.0709425	0.0378934	-0.0714787	0.0185056	0.0400564	0.00765419	-0.0190323	-0.0292748	0.0474359	0.00808704	-0.00345687	0.0476613	-0.076393	0.0247161	-0.0621731
	CRB2	-0.0201301	0.0606461	-0.0828074	0.0412457	-0.0632727	1	-0.186948	-0.531693	0.0379827	0.0474808	0.0113397	-0.100833	-0.138429	-0.0556214	-0.0203425	0.19392	-0.00683666	0.0463738	-0.0355664	0.00382285	-0.0398689	0.0938312	-0.0231884	-0.0305094	0.0449929
	CRB3	0.0104711	0.0182534	0.00108019	-0.0261417	-0.283841	-0.186948	1	-0.41742	-0.0851734	-0.0888557	0.145537	0.025303	0.091208	-0.0408003	0.0131603	-0.0541507	-0.0695504	-0.0554012	0.123395	0.0345247	-0.0236649	-0.117978	0.103381	0.0443429	-0.0196031
	CRB4	-0.0829029	0.00431507	0.162329	-0.0665743	-0.439568	-0.531693	-0.41742	1	0.0524191	0.093808	-0.166646	0.0267963	0.0806229	0.0574804	-0.0232377	-0.103594	0.0702802	0.0287303	-0.100079	-0.0342452	0.0486841	-0.0120242	-0.00757055	-0.0286223	0.0258448
	CS1	-0.107907	-0.105	-0.0623656	0.245073	-0.0226442	0.0379827	-0.0851734	0.0524191	1	-0.314912	-0.316618	-0.395594	0.054396	-0.0375434	-0.119507	0.10044	0.101854	0.0158486	-0.12751	-0.0384582	-0.0335354	-0.0628111	0.0141788	0.0792484	-0.00195928
	CS2	0.0059492	0.0753023	0.0337548	-0.0979314	-0.0877736	0.0474808	-0.0888557	0.093808	-0.314912	1	-0.415917	-0.245983	-0.0784073	0.0879964	-0.0889381	0.0696752	-0.0368234	0.0169112	0.0500036	-0.0313044	-0.0185871	-0.000318995	-0.0288666	0.0432445	0.0343391
	CS3	0.0157299	-0.0254394	-0.0381253	0.0395439	0.0709425	0.0113397	0.145537	-0.166646	-0.316618	-0.415917	1	-0.309044	-0.00143777	-0.0393668	0.109762	-0.0650384	-0.0246018	-0.0365419	0.0101994	0.102051	-0.0854496	0.0241158	0.059596	0.00704227	-0.0475177
	CS4	0.0910825	0.0610571	0.0720985	-0.200945	0.0378934	-0.100833	0.025303	0.0267963	-0.395594	-0.245983	-0.309044	1	0.0243105	-0.00830066	0.0999027	-0.107864	-0.0436092	0.00502057	0.0726211	-0.0364454	0.1458	0.0408941	-0.0491532	-0.135495	0.0177321
	CT1	-0.0167135	-0.111481	0.0196514	0.0915635	-0.0714787	-0.138429	0.091208	0.0806229	0.054396	-0.0784073	-0.00143777	0.0243105	1	-0.26222	-0.264717	-0.383038	0.00468868	-0.0310923	0.0469551	-0.0452121	0.120279	0.0482844	-0.0961377	-0.0771303	-0.113734
	CT2	0.0735792	0.110776	-0.0601763	-0.109793	0.0185056	-0.0556214	-0.0408003	0.0574804	-0.0375434	0.0879964	-0.0393668	-0.00830066	-0.26222	1	-0.384209	-0.353808	0.0580215	-0.0518964	0.00258106	-0.0575294	0.0413987	-0.0384939	0.0448817	-0.0422708	0.0123943
	CT3	-0.0301441	0.00646878	0.0267078	1.25201e-05	0.0400564	-0.0203425	0.0131603	-0.0232377	-0.119507	-0.0889381	0.109762	0.0999027	-0.264717	-0.384209	1	-0.346549	0.0856288	-0.00398261	-0.0985683	-0.0190828	-0.0656072	-0.0271789	-0.0112295	0.0983359	0.0531969
	CT4	-0.0265381	-0.0128191	0.0144917	0.0233243	0.00765419	0.19392	-0.0541507	-0.103594	0.10044	0.0696752	-0.0650384	-0.107864	-0.383038	-0.353808	-0.346549	1	-0.139943	0.0803411	0.0492112	0.112378	-0.0833133	0.0195746	0.0528056	0.0152144	0.0382847
	FT1	0.0866705	0.0389431	-0.05401	-0.0678903	-0.0190323	-0.00683666	-0.0695504	0.0702802	0.101854	-0.0368234	-0.0246018	-0.0436092	0.00468868	0.0580215	0.0856288	-0.139943	1	-0.572843	-0.617404	-0.317587	-0.0650332	0.0132223	0.00983228	0.0411688	-0.0190551
	FT2	-0.128514	-0.0621281	0.0985497	0.0881482	-0.0292748	0.0463738	-0.0554012	0.0287303	0.0158486	0.0169112	-0.0365419	0.00502057	-0.0310923	-0.0518964	-0.00398261	0.0803411	-0.572843	1	-0.145983	-0.0303299	0.031886	-0.0148017	-0.0472548	0.0246623	-0.00251477
	FT3	-0.0304994	0.0320912	-0.00267849	0.00475321	0.0474359	-0.0355664	0.123395	-0.100079	-0.12751	0.0500036	0.0101994	0.0726211	0.0469551	0.00258106	-0.0985683	0.0492112	-0.617404	-0.145983	1	-0.0996091	0.0726008	-0.0205651	0.0270017	-0.0735475	0.0249084
	FT4	0.0627792	-0.0484427	-0.0303646	0.00697017	0.00808704	0.00382285	0.0345247	-0.0342452	-0.0384582	-0.0313044	0.102051	-0.0364454	-0.0452121	-0.0575294	-0.0190828	0.112378	-0.317587	-0.0303299	-0.0996091	1	-0.0298582	0.0306974	0.00614245	-0.00584395	0.00450561
	SQ1	-0.103277	0.043948	-0.0226048	0.081829	-0.00345687	-0.0398689	-0.0236649	0.0486841	-0.0335354	-0.0185871	-0.0854496	0.1458	0.120279	0.0413987	-0.0656072	-0.0833133	-0.0650332	0.031886	0.0726008	-0.0298582	1	-0.278364	-0.315803	-0.418546	-0.0387412
	SQ2	0.139569	-0.119824	-0.0669353	0.0250932	0.0476613	0.0938312	-0.117978	-0.0120242	-0.0628111	-0.000318995	0.0241158	0.0408941	0.0482844	-0.0384939	-0.0271789	0.0195746	0.0132223	-0.0148017	-0.0205651	0.0306974	-0.278364	1	-0.32784	-0.395122	0.00893236
	SQ3	-0.00442757	0.0711964	0.0609658	-0.108432	-0.076393	-0.0231884	0.103381	-0.00757055	0.0141788	-0.0288666	0.059596	-0.0491532	-0.0961377	0.0448817	-0.0112295	0.0528056	0.00983228	-0.0472548	0.0270017	0.00614245	-0.315803	-0.32784	1	-0.258316	0.0840406
	SQ4	-0.029474	0.00940164	0.0319306	-0.00764254	0.0247161	-0.0305094	0.0443429	-0.0286223	0.0792484	0.0432445	0.00704227	-0.135495	-0.0771303	-0.0422708	0.0983359	0.0152144	0.0411688	0.0246623	-0.0735475	-0.00584395	-0.418546	-0.395122	-0.258316	1	-0.0445873
	FT x CS	-0.0269234	0.0740077	-0.0846989	0.0382651	-0.0621731	0.0449929	-0.0196031	0.0258448	-0.00195928	0.0343391	-0.0475177	0.0177321	-0.113734	0.0123943	0.0531969	0.0382847	-0.0190551	-0.00251477	0.0249084	0.00450561	-0.0387412	0.00893236	0.0840406	-0.0445873	1
	Outer model descriptives
		Mean	Median	Observed min	Observed max	Standard deviation	Excess kurtosis	Skewness	Number of observations used	Cramér-von Mises test statistic	Cramér-von Mises p value
	CD1	-4.35351e-15	-4.37805e-15	-2.54049	1.89105	0.583792	2.82833	-0.673547	400	2.12023	7.37e-10
	CD2	4.44892e-16	6.45181e-16	-1.80375	2.02222	0.57909	1.27152	0.0382816	400	1.02076	1.27312e-09
	CD3	-4.20111e-15	-4.19121e-15	-2.10859	1.8405	0.585195	1.25404	-0.169583	400	1.08367	8.08724e-10
	CD4	7.11203e-15	7.02569e-15	-2.40187	1.65596	0.561809	2.59578	-0.580217	400	1.48316	7.37e-10
	CRB1	6.89249e-15	6.79861e-15	-2.49882	2.21367	0.547668	3.9313	0.110774	400	3.77137	7.37e-10
	CRB2	-1.559e-15	-1.569e-15	-2.12568	2.20789	0.525045	3.74555	-0.0844912	400	3.09533	7.37e-10
	CRB3	1.42909e-16	7.39724e-17	-2.15334	2.12805	0.561711	2.80188	-0.240564	400	3.1531	7.37e-10
	CRB4	-4.85255e-15	-4.69718e-15	-2.40438	2.05273	0.709724	2.0739	-0.796489	400	1.90903	7.37e-10
	CS1	1.39317e-14	1.38843e-14	-2.48538	2.36362	0.654995	2.18053	-0.223045	400	2.63723	7.37e-10
	CS2	3.49331e-15	3.45048e-15	-1.7667	2.21931	0.62183	1.15295	0.196848	400	1.77699	7.37e-10
	CS3	-1.95771e-14	-1.9507e-14	-2.13875	1.87427	0.640994	1.86421	-0.423119	400	2.47953	7.37e-10
	CS4	2.48131e-15	2.4726e-15	-1.81371	1.76629	0.553728	1.06045	0.0184997	400	1.72082	7.37e-10
	CT1	6.38275e-16	0.0425374	-2.25221	2.12098	0.633905	2.19765	-0.735219	400	3.0799	7.37e-10
	CT2	3.29229e-15	3.30636e-15	-2.18187	2.37047	0.60892	1.37909	-0.0695411	400	1.33845	7.37e-10
	CT3	-1.77784e-14	-1.77404e-14	-2.25034	2.17189	0.599041	2.34613	-0.299838	400	2.46759	7.37e-10
	CT4	1.39796e-14	1.38445e-14	-2.57231	1.88481	0.635342	3.32353	-0.860223	400	2.70728	7.37e-10
	FT1	6.67471e-15	6.70824e-15	-1.02956	1.24745	0.320621	1.58596	0.0406291	400	0.850377	7.25593e-09
	FT2	-1.14505e-14	-1.13594e-14	-0.887039	1.35728	0.459323	-0.198411	0.329226	400	0.98496	1.72489e-09
	FT3	2.34978e-15	2.25574e-15	-1.26895	1.10645	0.435257	-0.0628045	0.0796142	400	0.719857	4.56135e-08
	FT4	-9.60567e-15	-9.69185e-15	-1.60125	1.84706	0.525728	1.25681	0.0311933	400	1.45175	7.37e-10
	SQ1	8.21289e-15	8.23085e-15	-2.25987	1.99646	0.596061	2.43575	-0.336416	400	3.35154	7.37e-10
	SQ2	8.73445e-15	8.71423e-15	-2.00105	1.91124	0.578749	2.11833	-0.208527	400	3.31396	7.37e-10
	SQ3	-1.49153e-15	-1.45186e-15	-2.05158	2.21406	0.578305	2.15262	-0.0492898	400	3.19503	7.37e-10
	SQ4	-1.62265e-14	-1.62571e-14	-2.61401	2.19358	0.642704	2.08491	-0.235562	400	2.31381	7.37e-10
	Inner model scores
		CRB	CS
	0	-0.000211305	0.242816
	1	-0.46255	-0.785253
	2	0.0739412	0.456634
	3	-0.584841	-0.323955
	4	-0.146606	0.127591
	5	-1.10534	-0.499816
	6	-0.260759	1.86153
	7	-0.861795	0.0654796
	8	-0.0249548	0.392875
	9	-0.357965	0.227942
	10	-0.533314	-1.17984
	11	-1.0445	-0.0859942
	12	0.0777567	0.304927
	13	-1.80434	-0.174299
	14	-0.182865	0.552415
	15	-1.27373	0.838349
	16	-1.31516	-1.54277
	17	0.586499	-0.190515
	18	-0.651108	-2.20527
	19	0.217238	0.406319
	20	0.854722	0.993906
	21	0.155248	-1.11961
	22	0.88292	1.56603
	23	0.0349619	0.31589
	24	0.851795	0.571745
	25	0.811519	0.963716
	26	-0.0127177	0.154867
	27	-0.171777	0.479692
	28	-1.0685	-0.961739
	29	-0.171707	-0.565669
	30	-0.0972807	0.227942
	31	-0.585734	0.265268
	32	-0.146202	0.154867
	33	-0.170731	0.0833702
	34	0.129755	0.0846057
	35	1.30709	0.634593
	36	-0.07726	0.23897
	37	-0.0872086	0.314759
	38	0.296086	-1.08276
	39	0.281642	0.33399
	40	-0.512229	-0.846895
	41	0.773379	0.133792
	42	0.162069	0.8199
	43	0.0989996	0.478456
	44	0.241597	0.40493
	45	0.00942343	0.478456
	46	-0.0668223	-0.964242
	47	-0.677925	0.524418
	48	0.0724616	0.38078
	49	-0.21253	0.213887
	50	0.166447	-0.37654
	51	-0.0325148	0.2019
	52	0.2762	0.31589
	53	-0.263004	0.342828
	54	-0.300141	-1.62247
	55	0.538746	-0.656189
	56	-0.260043	1.18933
	57	-0.440103	0.679252
	58	-0.949843	0.254924
	59	0.999497	-0.0789866
	60	-0.619323	1.63222
	61	-0.191513	0.348795
	62	0.233738	0.154867
	63	0.0722877	0.477326
	64	-0.784912	0.146901
	65	0.0165504	0.479916
	66	0.670413	0.512554
	67	-0.0975512	-0.767483
	68	-0.501934	-0.933719
	69	0.612738	-0.162165
	70	0.188828	-0.215334
	71	-0.344898	-1.46447
	72	-1.22117	0.412296
	73	1.00056	1.26766
	74	1.7545	0.751821
	75	0.771746	-1.70429
	76	-1.14358	-0.66825
	77	0.0795352	-1.02434
	78	0.487749	-0.74607
	79	-0.609565	0.0113041
	80	0.0630496	-0.111861
	81	0.0945771	-0.685851
	82	0.43622	-1.82388
	83	-1.09874	-0.321133
	84	0.283371	-0.76363
	85	-0.391351	-1.31165
	86	0.426545	-0.230546
	87	0.953139	-0.8786
	88	0.350101	0.116753
	89	-1.23564	-0.209502
	90	0.326653	-0.0851642
	91	-0.593281	-0.374698
	92	0.391456	0.174372
	93	-0.233726	-1.21047
	94	-0.4322	-0.110976
	95	-1.40885	-1.05446
	96	-0.253186	-0.00764707
	97	-0.608095	0.289717
	98	0.54542	0.279377
	99	-0.392342	-0.243287
	100	0.270119	0.154651
	101	0.336218	-0.276442
	102	-0.312302	0.600395
	103	-1.46276	-0.850122
	104	0.418939	-0.625992
	105	-0.684397	-0.19634
	106	0.0854393	-0.688118
	107	-0.423808	-0.89169
	108	0.499485	-0.437488
	109	0.0326588	0.224577
	110	0.568243	-0.299472
	111	0.236515	-0.581268
	112	-0.0769321	0.577456
	113	-0.375133	-0.941087
	114	0.256523	1.50761
	115	0.835878	-0.2857
	116	0.113598	-0.5303
	117	-0.665151	0.0196143
	118	-0.491793	-0.933903
	119	-0.574343	1.15192
	120	-0.278043	1.02344
	121	-0.11422	0.642536
	122	-0.204789	0.364455
	123	-0.509575	1.2663
	124	-0.80047	0.107941
	125	-0.304317	0.0536278
	126	-0.0585815	0.644607
	127	-0.344995	0.0656818
	128	0.879711	-0.398639
	129	0.979951	-0.722701
	130	1.25353	-2.16469
	131	0.392454	0.401593
	132	-0.225892	-0.565548
	133	-0.142384	0.690014
	134	-0.739285	-0.55708
	135	0.831324	0.676636
	136	0.514045	-0.316185
	137	0.395942	0.0782924
	138	0.421887	-1.78253
	139	0.259509	-0.0193592
	140	0.132146	0.27201
	141	0.739124	-0.566856
	142	0.657439	0.206199
	143	-0.176976	0.366306
	144	0.147707	0.227942
	145	0.366548	0.246701
	146	0.282394	0.321098
	147	-0.593997	0.669578
	148	0.367706	-0.888738
	149	1.18437	-0.861893
	150	0.165694	1.04459
	151	0.788061	0.574278
	152	0.584724	0.720062
	153	-0.0315918	0.202058
	154	-0.933655	0.970419
	155	0.112648	0.531334
	156	0.0787744	0.478456
	157	0.00819713	0.154867
	158	0.016971	0.304927
	159	0.279805	0.313524
	160	-0.0199467	-0.678103
	161	0.266937	1.19785
	162	0.793789	0.435702
	163	-0.178213	0.766411
	164	0.00834891	0.501617
	165	0.783312	-0.754855
	166	-0.605496	0.0234544
	167	0.11098	-1.21665
	168	-0.640411	-0.576491
	169	0.0502541	-0.545573
	170	-0.0697427	-0.0791963
	171	0.172426	0.565274
	172	0.713913	1.03776
	173	-0.134271	0.0857364
	174	-0.0416943	0.240449
	175	-0.23894	0.738996
	176	0.27944	0.331812
	177	-0.0700129	0.133065
	178	-0.734926	-0.0498364
	179	0.832044	-1.34544
	180	-1.64679	-0.284006
	181	-1.66771	-1.2047
	182	-1.52231	0.0821029
	183	-1.12904	0.291812
	184	0.123952	0.478456
	185	-0.05435	0.227942
	186	1.00462	0.443544
	187	0.208221	0.0892733
	188	-0.0271317	0.595365
	189	-0.305374	-0.0791963
	190	0.233738	0.154867
	191	0.214815	0.392875
	192	-0.556823	0.154867
	193	0.169319	0.216774
	194	0.223704	0.154867
	195	-0.268589	-0.222016
	196	-0.0207794	0.240449
	197	0.663777	-0.0183152
	198	0.63106	-0.573283
	199	-1.9043	0.648241
	200	-0.625503	-1.09399
	201	0.0674635	-0.194529
	202	-0.339765	0.225039
	203	-0.0693655	0.115028
	204	-1.16006	1.05924
	205	2.89805	0.643984
	206	1.0022	-0.149379
	207	0.263995	0.0677993
	208	0.799688	-0.576369
	209	0.58354	0.581362
	210	-1.25316	-0.290732
	211	0.4149	0.163789
	212	0.194537	-0.647251
	213	-0.596753	-0.104621
	214	-0.194502	0.222763
	215	-0.263224	-0.0289331
	216	-0.374677	0.774363
	217	-0.430504	-0.280089
	218	0.0537608	-0.916451
	219	0.545741	-0.558764
	220	-0.27862	-0.310565
	221	-0.747549	-0.438515
	222	-1.39638	0.486998
	223	-0.0127611	0.0945982
	224	0.238007	0.0270201
	225	0.783579	-0.717372
	226	-1.27957	0.57856
	227	-0.0575895	1.08485
	228	0.848568	-1.11666
	229	-0.362316	-0.186528
	230	1.07645	1.11577
	231	0.486631	-1.02997
	232	1.00995	1.40545
	233	-0.206851	-0.237558
	234	-0.393603	0.637192
	235	-0.072881	-0.459355
	236	-0.93464	0.945608
	237	1.88164	-0.46376
	238	-0.587239	0.872214
	239	1.03875	-0.924641
	240	0.699252	1.05984
	241	0.0482158	-1.05145
	242	0.170514	0.580559
	243	0.190164	-0.28634
	244	0.13258	-0.180775
	245	-0.173704	-1.53455
	246	0.119712	0.54143
	247	0.88856	-0.35918
	248	1.23386	-0.98535
	249	-2.71575	0.208446
	250	-0.601625	1.01377
	251	0.671704	0.559447
	252	0.853052	1.03878
	253	-0.453089	0.593751
	254	0.619225	-1.20653
	255	0.104324	-0.40269
	256	-1.35147	-1.17172
	257	-0.542397	-0.638143
	258	0.6538	-1.52906
	259	0.898082	0.609911
	260	-0.132936	1.29581
	261	-0.904196	0.080868
	262	-0.559851	-0.49846
	263	-1.54171	1.39845
	264	0.0925991	-0.136939
	265	-0.537041	0.514901
	266	0.309328	0.542802
	267	-0.720694	-0.933376
	268	0.972878	0.404412
	269	-0.298846	0.495376
	270	0.257836	-0.352326
	271	0.787833	0.58085
	272	-0.815988	-0.266712
	273	-0.721696	-0.738803
	274	0.312776	0.523165
	275	-0.668137	0.598131
	276	-0.0618121	-1.66509
	277	-2.73707	1.16652
	278	-0.779616	-0.0615521
	279	-0.0820044	-0.350861
	280	0.761424	-2.66517
	281	0.338286	0.329481
	282	1.59422	-0.75576
	283	-0.0928927	-0.215006
	284	0.270573	0.504602
	285	0.182729	-0.554325
	286	0.380985	1.18238
	287	0.168554	-0.885493
	288	0.406227	-0.0224828
	289	0.705446	-0.20717
	290	0.200687	0.553137
	291	0.236764	0.419665
	292	-0.237983	0.0273008
	293	0.438364	0.392633
	294	0.58608	0.192443
	295	0.525944	-0.34659
	296	0.455706	0.590078
	297	0.378552	0.889845
	298	0.71166	0.416818
	299	-1.3036	0.325739
	300	0.0482895	0.464976
	301	-0.508414	-0.0964532
	302	1.09592	1.09904
	303	0.666756	-0.0500376
	304	0.15509	-0.410319
	305	0.74127	-0.0231132
	306	0.704552	0.654548
	307	-0.660852	-0.562659
	308	0.351063	-0.616366
	309	0.505083	-0.0656137
	310	0.432603	1.15528
	311	0.347895	0.406847
	312	9.75519e-15	-9.56282e-15
	313	9.75519e-15	-9.56282e-15
	314	9.75519e-15	-9.56282e-15
	315	9.75519e-15	-9.56282e-15
	316	9.75519e-15	-9.56282e-15
	317	9.75519e-15	-9.56282e-15
	318	9.75519e-15	-9.56282e-15
	319	9.75519e-15	-9.56282e-15
	320	9.75519e-15	-9.56282e-15
	321	9.75519e-15	-9.56282e-15
	322	9.75519e-15	-9.56282e-15
	323	9.75519e-15	-9.56282e-15
	324	9.75519e-15	-9.56282e-15
	325	9.75519e-15	-9.56282e-15
	326	9.75519e-15	-9.56282e-15
	327	9.75519e-15	-9.56282e-15
	328	9.75519e-15	-9.56282e-15
	329	9.75519e-15	-9.56282e-15
	330	9.75519e-15	-9.56282e-15
	331	9.75519e-15	-9.56282e-15
	332	9.75519e-15	-9.56282e-15
	333	9.75519e-15	-9.56282e-15
	334	9.75519e-15	-9.56282e-15
	335	9.75519e-15	-9.56282e-15
	336	9.75519e-15	-9.56282e-15
	337	9.75519e-15	-9.56282e-15
	338	9.75519e-15	-9.56282e-15
	339	9.75519e-15	-9.56282e-15
	340	9.75519e-15	-9.56282e-15
	341	9.75519e-15	-9.56282e-15
	342	9.75519e-15	-9.56282e-15
	343	9.75519e-15	-9.56282e-15
	344	9.75519e-15	-9.56282e-15
	345	9.75519e-15	-9.56282e-15
	346	9.75519e-15	-9.56282e-15
	347	9.75519e-15	-9.56282e-15
	348	9.75519e-15	-9.56282e-15
	349	9.75519e-15	-9.56282e-15
	350	9.75519e-15	-9.56282e-15
	351	9.75519e-15	-9.56282e-15
	352	9.75519e-15	-9.56282e-15
	353	9.75519e-15	-9.56282e-15
	354	9.75519e-15	-9.56282e-15
	355	9.75519e-15	-9.56282e-15
	356	9.75519e-15	-9.56282e-15
	357	9.75519e-15	-9.56282e-15
	358	9.75519e-15	-9.56282e-15
	359	9.75519e-15	-9.56282e-15
	360	9.75519e-15	-9.56282e-15
	361	9.75519e-15	-9.56282e-15
	362	9.75519e-15	-9.56282e-15
	363	9.75519e-15	-9.56282e-15
	364	9.75519e-15	-9.56282e-15
	365	9.75519e-15	-9.56282e-15
	366	9.75519e-15	-9.56282e-15
	367	9.75519e-15	-9.56282e-15
	368	9.75519e-15	-9.56282e-15
	369	9.75519e-15	-9.56282e-15
	370	9.75519e-15	-9.56282e-15
	371	9.75519e-15	-9.56282e-15
	372	9.75519e-15	-9.56282e-15
	373	9.75519e-15	-9.56282e-15
	374	9.75519e-15	-9.56282e-15
	375	9.75519e-15	-9.56282e-15
	376	9.75519e-15	-9.56282e-15
	377	9.75519e-15	-9.56282e-15
	378	9.75519e-15	-9.56282e-15
	379	9.75519e-15	-9.56282e-15
	380	9.75519e-15	-9.56282e-15
	381	9.75519e-15	-9.56282e-15
	382	9.75519e-15	-9.56282e-15
	383	9.75519e-15	-9.56282e-15
	384	9.75519e-15	-9.56282e-15
	385	9.75519e-15	-9.56282e-15
	386	9.75519e-15	-9.56282e-15
	387	9.75519e-15	-9.56282e-15
	388	9.75519e-15	-9.56282e-15
	389	9.75519e-15	-9.56282e-15
	390	9.75519e-15	-9.56282e-15
	391	9.75519e-15	-9.56282e-15
	392	9.75519e-15	-9.56282e-15
	393	9.75519e-15	-9.56282e-15
	394	9.75519e-15	-9.56282e-15
	395	9.75519e-15	-9.56282e-15
	396	9.75519e-15	-9.56282e-15
	397	9.75519e-15	-9.56282e-15
	398	9.75519e-15	-9.56282e-15
	399	9.75519e-15	-9.56282e-15
	Inner model correlation
		CRB	CS
	CRB	1	1.41709e-14
	CS	1.41709e-14	1
	Inner model descriptives
		Mean	Median	Observed min	Observed max	Standard deviation	Excess kurtosis	Skewness	Number of observations used	Cramér-von Mises test statistic	Cramér-von Mises p value
	CRB	-0.00511685	9.75519e-15	-2.73707	2.89805	0.613789	3.22977	-0.403523	400	1.88828	7.37e-10
	CS	-9.49013e-15	-9.56282e-15	-2.66517	1.86153	0.637794	1.43843	-0.543993	400	1.4243	7.37e-10
	Simple slope analysis
	Quality criteria
	R-square
	Overview
		R-square	R-square adjusted
	CRB	0.623263	0.617511
	CS	0.593219	0.590138
	f-square
	Matrix
		CD	CRB	CS	CT	FT	SQ	FT x CS
	CD		0.0117582	0.140657
	CRB
	CS		0.085832
	CT		0.0663406	0.0923031
	FT		0.000910719
	SQ		0.0970552	0.118894
	FT x CS		0.0132463
	List
		f-square
	CD -> CRB	0.0117582
	CD -> CS	0.140657
	CS -> CRB	0.085832
	CT -> CRB	0.0663406
	CT -> CS	0.0923031
	FT -> CRB	0.000910719
	SQ -> CRB	0.0970552
	SQ -> CS	0.118894
	FT x CS -> CRB	0.0132463
	Construct reliability and validity
	Overview
		Cronbach's alpha	Composite reliability (rho_a)	Composite reliability (rho_c)	Average variance extracted (AVE)
	CD	0.83373	0.838036	0.888782	0.666439
	CRB	0.818954	0.81764	0.881397	0.65129
	CS	0.792263	0.794828	0.865353	0.616705
	CT	0.792554	0.793887	0.865247	0.616218
	FT	0.925443	1.14074	0.942853	0.805097
	SQ	0.812719	0.813298	0.876907	0.640564
	Discriminant validity
	Heterotrait-monotrait ratio (HTMT) - Matrix
		CD	CRB	CS	CT	FT	SQ	FT x CS
	CD
	CRB	0.655854
	CS	0.756508	0.860667
	CT	0.702572	0.860821	0.862537
	FT	0.0729863	0.0876009	0.0958635	0.128081
	SQ	0.590235	0.847273	0.826753	0.875643	0.0565753
	FT x CS	0.0439339	0.0320202	0.0859498	0.0535323	0.0636908	0.0711795
	Heterotrait-monotrait ratio (HTMT) - List
		Heterotrait-monotrait ratio (HTMT)
	CRB <-> CD	0.655854
	CS <-> CD	0.756508
	CS <-> CRB	0.860667
	CT <-> CD	0.702572
	CT <-> CRB	0.860821
	CT <-> CS	0.862537
	FT <-> CD	0.0729863
	FT <-> CRB	0.0876009
	FT <-> CS	0.0958635
	FT <-> CT	0.128081
	SQ <-> CD	0.590235
	SQ <-> CRB	0.847273
	SQ <-> CS	0.826753
	SQ <-> CT	0.875643
	SQ <-> FT	0.0565753
	Fornell-Larcker criterion
		CD	CRB	CS	CT	FT	SQ
	CD	0.816357
	CRB	0.548352	0.807025
	CS	0.619143	0.697189	0.785306
	CT	0.577355	0.6976	0.685608	0.784995
	FT	-0.05937	-0.0926724	-0.0824688	-0.100715	0.897272
	SQ	0.489459	0.69254	0.665051	0.704013	-0.0542358	0.800353
	Cross loadings
		CD	CRB	CS	CT	FT	SQ	FT x CS
	CD1	0.811903	0.469418	0.507609	0.509932	-0.0931059	0.430458	0.0377814
	CD2	0.815264	0.400783	0.456585	0.42439	0.0245703	0.392736	-0.0207021
	CD3	0.810892	0.415407	0.476785	0.407123	-0.0495798	0.314998	0.0716017
	CD4	0.827267	0.493344	0.567832	0.528511	-0.0655812	0.448471	0.000983527
	CRB1	0.395557	0.836696	0.510576	0.537001	-0.0700514	0.545156	0.0187353
	CRB2	0.448877	0.851074	0.525777	0.555616	-0.0545266	0.61449	-0.0392013
	CRB3	0.434557	0.827333	0.536427	0.563932	-0.0906204	0.560064	-0.00413219
	CRB4	0.478803	0.70448	0.660553	0.583012	-0.0824066	0.506811	-0.0312374
	CS1	0.461395	0.519715	0.755633	0.510754	-0.0748378	0.517836	0.0589647
	CS2	0.519088	0.532715	0.783152	0.510324	-0.00386959	0.48755	0.038429
	CS3	0.454346	0.55333	0.767546	0.542295	-0.135678	0.50858	0.0890493
	CS4	0.50943	0.58219	0.832698	0.586853	-0.0459687	0.572188	0.0537454
	CT1	0.417602	0.492706	0.495712	0.773411	-0.154508	0.51938	0.106906
	CT2	0.482967	0.542707	0.563707	0.793231	-0.0484359	0.559584	0.0281546
	CT3	0.485082	0.58142	0.538346	0.800718	-0.107927	0.568552	0.00417158
	CT4	0.423889	0.567739	0.550971	0.772231	-0.0138799	0.559878	0.0104327
	FT1	-0.065047	-0.120486	-0.0854273	-0.100086	0.947208	-0.0730821	0.066194
	FT2	-0.0482522	-0.05857	-0.0683543	-0.111344	0.888269	-0.0415312	0.057501
	FT3	-0.0597407	-0.0674832	-0.0704503	-0.070492	0.900306	-0.0275451	0.0462679
	FT4	-0.0103299	-0.0304534	-0.0590602	-0.069762	0.850653	-0.0201877	0.0515911
	SQ1	0.429666	0.558265	0.54777	0.565664	-0.0604795	0.802939	0.075128
	SQ2	0.35811	0.558078	0.569446	0.570918	-0.0553143	0.815506	0.0476807
	SQ3	0.391059	0.539412	0.497336	0.567203	-0.0541687	0.815821	0.00426964
	SQ4	0.388306	0.560101	0.510576	0.549252	-0.00280701	0.766115	0.0783058
	FT x CS	0.0271753	-0.0183039	0.0763352	0.045008	0.0634334	0.0648067	1
	Collinearity statistics (VIF)
	Outer model - List
		VIF
	CD1	1.79982
	CD2	1.94134
	CD3	1.86144
	CD4	1.78521
	CRB1	2.15018
	CRB2	2.31386
	CRB3	1.93625
	CRB4	1.28771
	CS1	1.474
	CS2	1.61226
	CS3	1.51472
	CS4	1.80797
	CT1	1.59609
	CT2	1.59746
	CT3	1.62613
	CT4	1.49004
	FT1	3.21232
	FT2	3.21752
	FT3	3.26117
	FT4	2.97359
	SQ1	1.6861
	SQ2	1.73607
	SQ3	1.80031
	SQ4	1.52568
	FT x CS	1
	Inner model - Matrix
		CD	CRB	CS	CT	FT	SQ	FT x CS
	CD		1.74789	1.53138
	CRB
	CS		2.46831
	CT		2.53402	2.30886
	FT		1.01652
	SQ		2.26852	2.02415
	FT x CS		1.01208
	Inner model - List
		VIF
	CD -> CRB	1.74789
	CD -> CS	1.53138
	CS -> CRB	2.46831
	CT -> CRB	2.53402
	CT -> CS	2.30886
	FT -> CRB	1.01652
	SQ -> CRB	2.26852
	SQ -> CS	2.02415
	FT x CS -> CRB	1.01208
	Model fit
	Fit summary
		Saturated model	Estimated model
	SRMR	0.0600679	0.0601107
	d_ULS	1.08244	1.08399
	d_G	0.412089	0.412148
	Chi-square	959.086	959.588
	NFI	0.824808	0.824716
	Model selection criteria
	Matrix
		BIC (Bayesian information criterion)
	CRB	-349.544
	CS	-336.828
	Algorithm
	Setting
	Data file
		Setting
	Data file	AGAIN trail
	Missing value treatment	Mean replacement
	Weighting vector	-
	PLS-SEM algorithm
		Setting
	Initial weights	1.0
	Max. number of iterations	3000
	Stop criterion	10⁻⁷
	Type of results	Standardized
	Use Lohmoeller settings?	No
	Weighting scheme	Path
	Construct outer weighting mode
		Setting
	CD	AUTOMATIC
	CRB	AUTOMATIC
	CS	AUTOMATIC
	CT	AUTOMATIC
	FT	AUTOMATIC
	SQ	AUTOMATIC
	Stop criterion changes
	Matrix
		CD1	CD2	CD3	CD4	CRB1	CRB2	CRB3	CRB4	CS1	CS2	CS3	CS4	CT1	CT2	CT3	CT4	FT1	FT2	FT3	FT4	SQ1	SQ2	SQ3	SQ4	FT x CS
	Iteration 0	0.306065	0.306065	0.306065	0.306065	0.310558	0.310558	0.310558	0.310558	0.318513	0.318513	0.318513	0.318513	0.318428	0.318428	0.318428	0.318428	0.276549	0.276549	0.276549	0.276549	0.312434	0.312434	0.312434	0.312434	1
	Iteration 1	0.315411	0.277217	0.288541	0.343221	0.294671	0.31546	0.308604	0.325988	0.304787	0.311	0.315208	0.341297	0.290459	0.325089	0.329176	0.328798	0.476583	0.231674	0.266931	0.120459	0.318336	0.324393	0.298582	0.308389	1
	Iteration 2	0.315411	0.277217	0.288541	0.343221	0.294671	0.31546	0.308604	0.325988	0.304787	0.311	0.315208	0.341297	0.290459	0.325089	0.329176	0.328798	0.476583	0.231674	0.266931	0.120459	0.318336	0.324393	0.298582	0.308389	1
	Posthoc minimum sample size
	List
		Path coefficients	Alpha 1%, power 80%	Alpha 5%, power 80%	Alpha 1%, power 90%	Alpha 5%, power 90%
	CD -> CRB	0.0879929	1297	799	1682	1107
	CD -> CS	0.296007	115	71	149	98
	CS -> CRB	0.282516	126	78	164	108
	CT -> CRB	0.25166	159	98	206	136
	CT -> CS	0.294433	116	72	151	99
	FT -> CRB	-0.0186754	28776	17727	37323	24555
	SQ -> CRB	0.288005	121	75	157	104
	SQ -> CS	0.312883	103	64	133	88
	FT x CS -> CRB	-0.0620458	2607	1606	3382	2225
	Execution log
	Reading score matrix of complete data set
	Processing missing values for scores of complete data set
	Calculating full data set.
	Model contains generic indicators. We are using an PLS algorithm that accounts for moderating and nonlinear effects.
	Running first stage.
	Running PLS-SEM iterations, at most 3000.
	Running second stage.
	Running PLS-SEM iterations, at most 3000.
	Calculating report matrices and charts.
	All calculations done.
	Model and data
	Inner model
		CD	CRB	CS	CT	FT	SQ
	CD		1	1
	CRB
	CS		1
	CT		1	1
	FT		1
	SQ		1	1
	Outer model
		CD	CRB	CS	CT	FT	SQ
	CD1	-1
	CD2	-1
	CD3	-1
	CD4	-1
	CRB1		-1
	CRB2		-1
	CRB3		-1
	CRB4		-1
	CS1			-1
	CS2			-1
	CS3			-1
	CS4			-1
	CT1				-1
	CT2				-1
	CT3				-1
	CT4				-1
	FT1					-1
	FT2					-1
	FT3					-1
	FT4					-1
	SQ1						-1
	SQ2						-1
	SQ3						-1
	SQ4						-1
	Indicator data (original)
	Matrix
	Case index	CD1	CD2	CD3	CD4	CRB1	CRB2	CRB3	CRB4	CS1	CS2	CS3	CS4	CT1	CT2	CT3	CT4	FT1	FT2	FT3	FT4	SQ1	SQ2	SQ3	SQ4
	0	5	5	5	5	5	5	5	4	5	5	5	5	5	5	5	4	5	4	5	4	5	5	5	5
	1	1	5	4	5	2	5	3	2	2	3	5	2	5	2	4	5	4	3	4	4	2	4	2	4
	2	5	4	4	5	5	5	5	4	5	5	5	5	3	5	5	5	5	4	4	4	5	5	5	5
	3	4	4	4	1	3	3	3	3	3	2	3	5	4	2	3	4	3	4	4	4	3	3	5	5
	4	5	4	4	5	5	5	5	4	5	4	5	5	5	5	5	5	1	2	3	3	5	5	5	4
	5	3	2	4	5	4	2	1	2	3	2	5	2	5	4	5	1	1	2	1	1	3	5	2	1
	6	2	4	4	2	5	4	2	4	5	5	5	5	1	5	3	4	3	2	3	2	1	5	5	3
	7	5	5	5	5	4	4	4	4	5	4	5	5	5	5	5	4	4	2	1	2	5	5	5	4
	8	5	4	4	5	5	5	5	4	5	5	5	5	5	5	5	4	4	4	4	4	5	5	5	5
	9	5	5	4	5	5	5	5	4	5	5	5	5	5	5	5	5	1	2	3	2	5	5	5	5
	10	1	4	4	5	2	5	2	4	5	4	1	2	4	5	3	4	5	5	5	4	5	5	2	5
	11	3	5	4	5	2	5	2	1	5	3	4	2	2	3	2	3	5	4	5	4	5	2	4	4
	12	5	4	4	5	5	5	5	5	5	5	5	5	5	5	5	5	3	2	3	3	5	5	5	5
	13	3	4	4	3	2	2	2	3	4	4	4	3	3	4	3	3	3	4	3	4	5	5	5	4
	14	5	4	4	5	5	5	5	4	5	5	5	5	4	5	5	4	1	2	1	1	4	5	5	5
	15	5	3	2	5	1	5	4	2	5	3	5	5	2	3	3	3	1	3	1	1	5	5	4	5
	16	3	2	1	1	2	2	2	1	2	2	2	1	3	2	2	3	4	4	4	4	4	5	5	3
	17	5	3	4	1	5	3	5	3	1	2	5	5	1	3	5	4	4	4	5	4	5	3	4	2
	18	2	2	1	1	2	2	2	3	2	1	1	1	2	3	3	1	4	4	3	3	5	5	5	5
	19	4	4	3	2	5	5	5	5	4	5	5	5	5	5	5	5	1	2	3	3	5	5	5	5
	20	3	2	2	2	5	5	5	5	4	5	5	4	3	3	3	4	1	1	1	1	5	5	5	5
	21	2	4	3	1	2	5	5	4	3	4	2	3	2	5	5	5	5	4	5	4	4	5	5	5
	22	1	1	2	2	5	4	4	5	4	5	5	4	3	3	3	5	4	4	3	4	5	3	2	5
	23	5	5	4	5	5	5	5	4	5	5	5	5	5	5	5	4	5	5	4	5	5	5	5	5
	24	3	5	2	3	3	5	2	5	4	3	5	2	3	4	2	1	5	5	4	4	5	2	1	3
	25	5	4	4	5	5	5	5	4	5	4	5	5	2	3	3	3	5	4	4	5	5	5	4	4
	26	5	5	5	5	5	5	5	5	5	5	5	5	5	5	5	5	2	3	2	3	5	5	5	5
	27	5	5	4	5	5	5	5	4	5	5	5	5	4	5	5	3	2	1	1	2	5	5	5	5
	28	5	5	1	3	5	3	1	2	5	1	3	3	5	5	3	4	1	3	1	3	5	3	2	5
	29	5	2	2	5	5	3	3	2	4	1	3	4	3	2	5	5	2	2	2	2	1	4	2	5
	30	5	5	4	5	5	5	5	5	5	5	5	5	5	5	5	5	1	1	2	2	5	5	5	5
	31	2	2	2	3	3	3	3	4	4	2	5	4	2	5	5	5	4	4	3	4	4	3	3	5
	32	5	5	5	5	5	5	5	4	5	5	5	5	5	5	5	5	4	5	3	4	5	5	5	5
	33	5	4	4	5	5	5	5	4	5	5	5	4	5	5	5	5	1	1	2	3	5	5	5	4
	34	5	5	4	5	5	5	5	4	5	5	5	4	4	5	5	4	4	5	5	4	5	5	5	5
	35	3	3	1	1	5	5	5	5	4	3	5	4	3	4	2	3	4	5	5	4	5	5	5	5
	36	3	3	2	3	3	2	3	3	4	2	4	2	2	1	3	3	4	4	3	4	3	3	3	2
	37	5	5	4	5	5	5	5	4	5	5	5	5	5	5	4	5	4	3	4	3	5	5	5	5
	38	2	3	2	3	3	3	2	4	2	1	3	2	4	3	3	1	4	4	5	4	3	3	4	2
	39	5	4	4	5	5	5	5	4	5	5	5	4	4	5	4	4	5	4	3	4	5	5	5	4
	40	3	2	3	2	1	3	4	2	2	4	1	3	3	3	4	3	3	3	3	2	4	3	4	2
	41	2	4	4	5	5	2	5	5	5	5	2	3	3	5	4	1	4	3	3	4	4	2	3	5
	42	5	5	4	5	5	5	5	4	5	5	5	5	4	4	5	5	2	1	1	3	3	4	5	3
	43	5	4	4	5	5	5	5	5	5	5	5	5	5	5	5	4	2	1	1	2	5	5	5	4
	44	3	1	2	3	3	3	4	4	4	4	3	3	3	4	1	5	4	4	4	4	3	5	3	2
	45	5	4	4	5	5	5	5	4	5	5	5	5	5	5	5	4	3	4	4	4	5	5	5	4
	46	3	2	3	2	3	2	2	3	1	2	3	2	3	3	3	3	4	3	3	4	1	3	2	3
	47	2	2	1	3	1	3	2	2	3	3	3	3	3	2	1	4	3	2	2	3	2	3	2	2
	48	5	4	4	5	5	5	5	4	5	5	5	5	4	5	5	5	5	5	5	5	5	5	5	5
	49	1	3	2	3	3	3	2	2	4	1	4	2	2	3	2	3	4	4	5	4	1	2	3	3
	50	1	3	2	3	3	2	3	3	2	4	3	1	2	3	3	4	3	2	2	3	2	2	4	1
	51	5	5	3	5	5	4	5	5	5	4	5	5	4	5	5	4	2	3	2	2	5	5	5	5
	52	5	5	4	5	5	5	5	5	5	5	5	5	5	5	5	4	4	4	4	5	5	5	5	5
	53	4	4	3	1	3	3	3	3	4	4	4	2	2	4	3	3	3	3	2	3	1	5	3	3
	54	2	3	2	2	5	4	1	3	2	2	2	3	2	5	4	5	4	4	3	4	4	5	5	3
	55	1	4	2	3	3	5	5	2	4	4	1	2	2	4	1	5	4	5	5	5	4	3	5	3
	56	1	4	2	2	3	3	2	2	4	4	2	4	1	2	1	2	4	5	5	4	3	3	2	3
	57	2	1	3	2	3	2	3	3	4	4	2	4	3	3	3	3	4	5	4	4	2	4	3	3
	58	2	1	3	2	2	2	1	3	4	4	1	3	3	3	2	2	4	4	5	4	4	3	3	2
	59	3	3	3	2	5	2	5	5	2	3	5	3	3	5	3	3	4	4	5	4	5	3	3	2
	60	5	5	5	5	2	3	3	3	5	5	5	4	3	2	2	5	4	4	5	4	1	2	2	2
	61	3	1	4	4	3	3	1	4	4	3	4	2	2	3	2	3	4	3	3	4	4	1	4	2
	62	5	5	5	5	5	5	5	5	5	5	5	5	5	5	5	5	5	4	5	4	5	5	5	5
	63	5	5	4	5	5	5	5	4	5	5	5	5	4	5	5	4	4	3	4	4	5	5	5	4
	64	1	3	4	2	2	3	2	2	4	2	4	2	2	3	3	3	5	4	4	4	3	4	1	3
	65	5	4	4	5	5	5	5	4	5	5	5	5	5	5	5	5	3	4	4	4	5	4	5	4
	66	2	2	3	3	4	3	3	5	4	4	4	2	4	2	2	4	1	2	3	3	3	5	3	1
	67	5	5	4	1	1	5	5	2	2	3	4	3	2	5	3	3	1	2	1	2	5	3	5	2
	68	3	3	3	2	3	4	4	1	3	3	3	2	3	2	2	3	3	2	3	4	5	5	5	5
	69	3	1	3	3	3	3	3	3	4	1	3	2	2	3	3	3	1	2	1	2	1	2	3	2
	70	5	2	2	5	3	3	5	3	4	2	5	2	3	5	2	3	2	1	1	4	1	2	5	5
	71	5	5	4	3	5	3	2	3	1	5	3	2	5	5	5	5	4	5	5	3	2	1	5	2
	72	5	5	5	5	3	3	4	5	5	5	5	5	5	4	5	5	1	2	1	2	4	5	5	4
	73	1	2	3	3	5	5	5	5	5	4	5	5	5	5	5	2	5	4	5	4	5	4	3	5
	74	3	3	4	4	5	5	5	3	4	3	4	3	3	1	3	2	3	2	3	3	1	4	2	2
	75	1	2	3	4	5	5	5	1	3	1	2	2	2	2	2	5	3	4	3	4	5	4	5	5
	76	2	2	1	1	2	3	4	3	4	2	4	3	5	5	5	4	3	2	3	3	5	5	5	5
	77	1	1	2	2	4	5	4	2	4	2	3	2	5	5	5	5	2	1	2	2	5	4	3	4
	78	3	3	2	2	3	3	3	3	3	2	2	2	3	3	3	3	2	2	1	2	2	3	3	2
	79	2	5	3	4	5	1	4	2	2	3	4	5	5	5	4	1	2	2	3	2	4	2	1	5
	80	2	2	2	3	2	2	3	3	3	2	3	2	3	2	2	3	1	3	3	4	3	2	2	2
	81	3	3	3	3	3	3	3	3	3	2	3	2	3	3	2	3	4	4	4	4	3	3	3	3
	82	5	4	4	4	5	5	5	3	2	4	4	2	5	4	4	5	1	1	1	2	5	5	5	5
	83	2	2	2	2	1	1	1	3	3	2	2	2	3	2	1	2	5	4	5	4	3	2	3	3
	84	5	4	4	3	4	5	4	4	4	3	4	3	4	4	4	5	3	4	3	4	5	5	4	3
	85	3	2	3	2	1	3	2	2	1	2	2	1	2	1	3	2	5	5	4	5	2	3	3	2
	86	4	4	4	5	5	5	4	5	5	4	4	4	5	5	4	5	5	5	4	4	4	5	5	4
	87	4	2	2	2	5	2	3	5	5	1	2	1	4	3	5	5	5	4	4	5	2	1	2	2
	88	2	4	5	3	2	5	3	3	3	5	3	2	1	1	5	3	2	3	2	3	2	1	3	5
	89	5	2	3	5	1	2	5	2	5	2	4	3	5	4	5	1	2	1	1	2	3	2	5	4
	90	5	4	4	5	5	5	5	5	5	4	4	5	5	5	4	5	1	3	1	3	5	5	5	4
	91	4	1	3	2	4	4	1	1	5	2	1	3	5	4	2	5	2	2	2	2	4	2	1	2
	92	2	2	1	1	3	3	3	3	3	2	4	2	4	4	2	3	1	1	2	2	2	2	2	3
	93	2	3	3	3	2	2	3	3	2	2	2	2	3	4	3	3	4	4	3	4	2	2	3	3
	94	2	2	2	2	2	3	3	2	3	3	3	2	3	3	2	3	4	5	3	4	3	3	3	3
	95	4	4	1	5	5	3	1	1	2	4	4	2	1	5	3	5	4	4	5	5	5	5	4	3
	96	4	4	4	5	4	4	4	5	5	4	4	5	5	4	5	5	4	5	5	4	4	5	5	5
	97	2	2	3	2	2	2	2	2	3	2	3	3	3	2	2	3	4	3	3	4	2	2	2	2
	98	5	4	5	5	5	5	5	5	5	5	4	5	5	4	4	5	4	4	3	4	5	4	4	5
	99	3	3	3	3	2	3	3	2	2	3	3	3	3	2	2	3	4	4	5	5	3	3	3	2
	100	4	4	4	4	5	5	4	5	4	4	5	5	5	5	5	5	4	2	2	3	4	5	4	4
	101	2	3	2	2	3	3	4	2	3	2	3	2	3	2	3	3	3	4	3	4	2	2	3	3
	102	3	2	3	2	2	2	2	3	4	2	3	3	3	2	2	3	4	3	3	2	1	1	2	3
	103	5	3	1	3	1	3	2	4	4	3	4	2	5	5	4	5	4	3	3	4	5	5	5	1
	104	3	4	4	3	4	4	4	3	4	3	3	2	2	4	4	3	4	3	4	3	3	3	4	4
	105	2	2	3	3	2	3	2	2	4	3	2	2	1	5	1	3	4	3	4	4	2	2	5	3
	106	3	2	3	3	3	3	3	3	3	2	2	3	3	3	3	3	3	4	3	4	3	3	3	3
	107	2	2	3	3	2	3	3	1	3	2	2	1	2	3	3	3	5	4	5	4	1	2	3	3
	108	5	5	1	3	5	3	5	2	4	2	5	1	2	5	1	5	4	3	4	4	2	1	4	5
	109	4	3	3	4	5	5	4	4	4	4	5	5	5	4	5	5	5	4	4	4	4	5	5	5
	110	4	4	5	4	5	5	5	5	4	4	4	5	5	5	4	5	3	4	4	4	4	5	5	5
	111	2	2	5	3	3	3	5	2	1	3	5	2	3	4	1	3	1	2	3	3	4	2	4	4
	112	4	5	5	5	5	5	4	5	5	5	5	5	5	5	4	5	1	2	1	1	5	4	4	4
	113	5	2	3	5	5	2	3	2	3	2	2	4	5	3	1	2	3	2	3	2	5	5	3	3
	114	1	1	2	2	2	3	3	2	4	3	3	3	2	2	1	2	4	2	1	2	2	1	2	1
	115	4	1	4	2	3	4	5	5	2	2	5	4	5	5	4	3	4	4	4	4	1	5	3	4
	116	2	2	3	2	3	2	2	3	2	3	2	2	3	2	2	3	1	2	3	2	2	3	2	3
	117	1	5	4	2	2	2	5	2	3	1	4	5	1	4	4	2	5	5	5	4	5	2	5	3
	118	3	3	3	2	3	3	2	3	4	2	2	2	4	4	3	3	5	4	5	4	3	3	4	3
	119	2	2	2	3	2	2	3	3	4	4	3	4	3	3	2	3	3	2	3	3	3	3	2	2
	120	2	1	1	1	2	1	1	3	2	4	3	2	2	2	1	2	3	4	3	4	1	1	2	1
	121	1	4	5	4	5	4	2	2	2	4	5	4	5	1	4	1	1	2	1	1	5	1	4	2
	122	2	2	2	2	2	2	3	2	4	2	2	3	3	2	2	3	1	3	1	1	2	2	2	2
	123	1	1	1	2	2	2	1	2	4	3	3	2	2	1	2	2	4	4	4	4	1	2	1	2
	124	2	3	2	2	2	2	2	2	4	2	3	2	3	2	3	2	4	4	5	4	3	3	2	2
	125	1	1	1	2	2	2	2	1	4	1	2	1	2	1	3	2	4	4	3	3	1	1	2	2
	126	4	3	5	5	5	5	5	4	5	5	5	5	5	5	5	5	1	2	3	3	5	4	4	4
	127	2	3	2	2	2	2	3	2	4	3	2	2	3	3	2	3	1	1	1	1	2	3	2	2
	128	3	3	3	2	3	3	3	3	2	1	2	3	2	2	3	3	5	4	5	4	1	1	1	1
	129	2	2	3	3	3	3	3	3	4	1	1	1	2	2	2	2	4	4	3	4	2	2	1	2
	130	3	2	1	3	5	5	5	4	1	4	1	2	5	4	5	5	5	5	4	5	3	5	3	5
	131	3	3	2	3	5	5	5	4	5	5	5	3	4	4	5	5	5	5	4	4	5	5	5	5
	132	5	3	2	3	5	5	3	2	2	5	5	2	2	4	5	5	5	4	4	5	5	5	2	5
	133	2	2	4	5	3	3	4	4	4	2	5	5	3	5	5	4	2	3	2	3	3	4	2	1
	134	2	2	3	2	3	3	2	2	4	2	2	3	4	3	3	4	2	1	1	2	3	3	4	4
	135	3	3	3	4	5	5	5	5	5	5	4	4	4	4	4	5	1	3	1	3	4	5	4	3
	136	2	2	1	1	5	5	5	1	4	2	4	2	2	3	5	3	2	2	2	2	3	5	5	5
	137	3	3	4	5	5	5	5	4	5	4	5	3	3	3	5	5	1	1	2	2	5	4	5	5
	138	1	5	5	5	5	4	2	4	5	1	1	2	1	2	5	5	4	4	3	4	5	2	5	4
	139	1	4	4	2	1	5	5	4	3	3	5	3	5	5	3	5	4	5	3	4	1	4	5	2
	140	3	3	4	5	5	5	5	4	5	3	5	5	5	4	5	4	1	1	2	3	4	5	5	5
	141	3	1	3	5	3	5	5	4	2	5	2	4	5	4	5	5	4	5	5	4	4	1	2	5
	142	2	3	1	3	5	5	5	1	4	1	5	3	1	2	3	3	4	5	5	4	3	5	5	4
	143	5	4	4	1	2	3	4	4	5	4	2	4	3	3	5	2	4	4	3	4	1	2	5	5
	144	5	5	4	5	5	5	5	5	5	5	5	5	5	5	5	5	4	3	4	3	5	5	5	5
	145	1	2	1	2	3	3	3	2	2	3	3	2	2	2	2	2	4	4	5	4	2	2	2	3
	146	4	5	5	5	5	5	5	5	5	5	5	5	5	4	5	5	5	4	3	4	5	5	5	5
	147	2	2	3	4	4	4	4	3	4	5	5	4	5	5	5	5	3	3	3	2	3	4	5	3
	148	2	2	1	3	5	5	5	1	4	1	4	2	5	3	5	3	4	3	3	4	3	5	5	4
	149	3	3	5	2	5	2	5	4	3	1	4	2	5	4	5	1	2	1	1	3	2	1	2	5
	150	3	3	4	5	5	5	5	4	5	5	5	5	5	4	5	5	2	1	1	2	3	5	3	4
	151	2	2	4	3	5	5	5	4	4	4	5	4	3	3	5	5	4	4	4	4	3	4	5	5
	152	5	5	4	5	5	5	5	5	5	5	5	5	3	5	5	5	3	4	4	4	5	4	3	4
	153	3	3	5	5	5	5	5	4	5	4	5	5	5	5	5	5	4	3	3	4	5	5	5	5
	154	2	2	1	2	3	2	4	2	2	5	5	4	3	3	5	3	3	2	2	3	3	4	5	2
	155	3	3	5	5	5	5	4	4	5	4	5	5	3	4	5	5	5	5	5	5	5	4	5	5
	156	5	4	4	5	5	5	5	4	5	5	5	5	5	5	5	4	4	4	5	4	5	5	5	4
	157	5	5	5	5	5	5	5	5	5	5	5	5	5	5	5	5	3	2	2	3	5	5	5	5
	158	5	4	4	5	5	5	5	5	5	5	5	5	5	5	5	5	2	3	2	2	5	5	5	5
	159	5	5	4	5	5	5	5	5	5	5	5	5	5	5	5	5	4	4	4	5	5	5	5	4
	160	3	5	5	4	3	4	4	4	2	5	5	2	3	3	5	5	3	3	2	3	1	4	5	5
	161	2	2	1	3	5	5	4	4	5	5	4	5	3	3	5	5	4	4	3	4	5	4	5	5
	162	3	3	4	3	5	5	5	4	4	4	5	4	5	4	3	5	4	5	5	5	3	4	4	5
	163	2	2	3	5	5	4	4	4	5	4	5	5	5	4	5	5	4	5	5	4	5	4	5	4
	164	3	3	4	5	5	5	4	4	5	5	4	5	5	3	4	5	4	5	4	4	5	5	5	5
	165	2	2	1	3	5	5	5	1	4	1	3	2	5	4	3	1	4	4	5	4	5	5	4	1
	166	4	3	4	5	5	4	4	3	4	5	5	4	5	4	5	5	4	4	5	4	4	5	5	5
	167	4	4	3	5	5	5	4	3	4	2	3	4	3	4	5	5	4	4	5	4	4	5	5	5
	168	2	2	1	4	3	3	3	3	4	1	4	3	5	3	5	4	4	3	3	4	4	4	5	2
	169	5	5	3	4	3	5	5	1	4	5	2	2	3	1	5	5	5	4	5	4	3	2	3	4
	170	5	5	4	5	5	5	5	4	5	5	5	4	5	5	5	5	4	3	4	4	5	5	5	5
	171	5	4	4	5	5	5	5	4	5	5	5	5	5	5	4	4	5	4	4	4	5	5	5	4
	172	3	3	5	5	5	5	5	4	5	4	5	5	3	4	3	5	3	4	4	4	3	4	3	5
	173	5	4	4	5	5	5	5	4	5	5	5	4	5	5	5	4	1	2	3	3	5	5	5	5
	174	5	5	5	5	5	5	5	5	5	5	5	5	5	5	5	5	1	2	1	2	5	5	5	4
	175	3	2	1	3	5	5	5	3	5	4	5	5	5	5	5	5	3	2	3	4	5	5	5	5
	176	3	3	5	5	5	5	5	4	5	4	5	4	5	3	5	5	1	2	1	2	5	4	5	3
	177	5	5	5	5	5	5	5	4	5	4	5	5	3	5	5	5	2	1	1	4	5	4	5	5
	178	1	4	5	5	1	1	5	4	5	2	5	2	4	3	3	5	4	5	5	3	5	2	3	2
	179	2	2	1	3	5	5	5	1	2	1	4	2	2	3	5	3	1	2	1	2	5	5	5	3
	180	5	5	5	5	2	2	3	4	4	4	5	4	5	4	5	5	5	4	5	4	4	4	5	3
	181	5	5	4	5	2	3	3	3	4	2	4	4	5	4	5	3	3	2	3	3	5	5	5	5
	182	2	2	4	3	2	1	4	4	5	3	4	4	5	2	5	5	3	4	3	4	5	4	5	5
	183	3	3	2	3	4	3	1	5	4	4	5	4	2	5	5	5	3	2	3	3	4	5	5	5
	184	5	4	4	5	5	5	5	5	5	5	5	5	5	5	5	4	2	1	2	2	5	5	5	4
	185	5	5	4	5	5	5	5	5	5	5	5	5	5	5	5	5	2	2	1	2	5	5	5	5
	186	5	3	2	1	5	5	4	5	4	5	2	5	5	4	1	4	2	2	3	2	5	5	5	2
	187	5	4	4	5	5	5	5	5	4	5	5	5	5	5	5	5	1	3	3	4	5	5	5	4
	188	5	4	4	1	3	3	4	4	5	5	2	4	1	3	5	2	4	4	4	4	4	5	2	4
	189	5	5	4	5	5	5	5	4	5	5	5	4	5	5	5	5	1	1	1	2	5	5	5	5
	190	5	5	5	5	5	5	5	5	5	5	5	5	5	5	5	5	5	4	5	4	5	5	5	5
	191	5	4	4	5	5	5	5	5	5	5	5	5	5	5	5	4	3	4	3	4	5	5	5	5
	192	5	5	5	5	4	4	4	5	5	5	5	5	5	5	5	5	5	5	4	5	5	5	5	5
	193	5	4	4	5	5	5	5	4	5	4	5	5	5	5	4	4	5	5	4	4	5	5	5	5
	194	5	5	5	5	5	5	5	5	5	5	5	5	5	5	5	5	5	4	4	5	5	5	5	5
	195	3	2	2	3	5	4	4	3	5	2	5	3	4	3	5	5	2	3	2	3	5	5	5	5
	196	5	5	5	5	5	5	5	5	5	5	5	5	5	5	5	5	2	1	1	2	5	5	5	4
	197	5	2	4	5	5	5	2	3	5	2	5	1	2	1	2	2	1	3	1	3	3	2	5	5
	198	5	4	4	5	5	5	5	5	5	3	5	3	5	3	5	5	2	2	2	2	5	5	5	4
	199	3	3	4	5	1	2	4	3	4	4	5	5	4	3	5	5	1	1	2	2	5	5	3	2
	200	4	5	4	5	3	3	3	4	3	4	3	3	3	4	3	3	4	4	3	4	5	4	5	5
	201	2	2	2	2	3	2	3	3	2	2	3	3	3	2	3	3	4	5	3	4	3	2	2	3
	202	2	3	2	2	4	3	3	2	3	2	3	5	4	1	3	4	4	4	5	5	5	4	3	2
	203	5	5	5	4	4	4	5	5	4	5	5	5	5	4	5	5	4	5	5	4	5	4	5	5
	204	4	2	2	2	5	1	4	1	5	4	5	3	3	3	3	5	4	3	3	4	1	5	3	5
	205	2	2	2	1	5	5	5	5	3	1	5	2	2	1	2	2	4	4	3	4	3	2	2	2
	206	4	4	4	3	5	5	5	4	3	4	3	5	4	3	4	4	4	4	5	5	4	5	4	3
	207	5	3	4	3	5	5	3	4	3	4	4	5	4	4	5	3	4	2	2	3	5	4	4	3
	208	2	2	3	5	5	5	5	2	3	1	5	3	3	2	5	5	3	4	3	4	4	4	3	3
	209	2	2	1	1	5	5	5	3	4	4	5	3	5	5	3	5	4	3	3	2	4	4	3	5
	210	5	5	3	3	2	2	3	4	4	3	4	4	4	3	5	5	4	3	3	4	3	4	3	5
	211	4	3	5	4	5	4	5	4	5	5	4	3	5	4	5	4	4	3	4	3	4	3	4	4
	212	2	2	1	4	3	5	3	4	5	2	3	2	3	3	4	5	4	3	4	4	2	5	5	5
	213	2	3	5	5	2	3	4	5	5	4	3	4	5	4	4	2	3	4	3	4	5	5	4	5
	214	4	5	1	3	3	2	2	2	2	4	2	3	2	2	3	2	5	4	5	4	1	1	1	2
	215	5	4	3	4	4	2	5	3	3	3	4	5	4	4	5	5	4	3	4	4	5	2	2	2
	216	5	2	3	4	5	5	3	4	5	5	5	5	4	5	5	5	5	4	4	4	5	5	4	5
	217	5	5	5	4	4	4	4	4	4	4	4	5	5	4	5	5	3	4	4	4	3	4	5	5
	218	5	5	5	5	4	4	4	4	4	3	4	3	3	5	3	5	1	2	3	3	4	4	5	3
	219	5	3	4	5	5	4	3	5	3	4	3	4	2	2	5	4	1	2	1	1	5	5	3	4
	220	5	3	4	5	4	3	5	5	4	4	5	4	5	5	5	5	3	2	3	2	5	3	5	5
	221	5	5	4	4	2	3	4	4	4	3	5	3	5	3	4	5	4	2	1	2	4	3	3	5
	222	3	3	4	5	4	3	3	3	5	5	5	4	5	5	4	5	4	4	4	4	4	5	5	4
	223	2	1	2	3	2	1	3	3	2	3	3	2	2	1	2	1	1	2	3	2	3	3	3	2
	224	3	2	2	5	4	5	4	5	5	5	3	4	5	5	5	5	5	5	5	4	5	4	4	5
	225	2	2	1	2	5	5	5	2	3	3	2	3	3	3	2	4	5	4	5	4	4	5	5	5
	226	5	3	4	5	2	3	5	3	5	5	5	4	4	4	4	5	3	2	3	3	3	5	5	4
	227	3	2	1	3	5	4	4	3	3	5	5	5	4	4	4	3	3	4	3	4	4	4	5	4
	228	3	3	5	5	5	5	5	4	4	2	4	3	5	5	5	5	1	2	1	1	3	4	3	5
	229	4	3	3	5	4	5	4	4	4	4	5	4	3	5	5	5	1	3	1	1	5	5	5	5
	230	5	5	5	5	5	5	5	4	5	5	4	5	3	5	5	5	4	4	4	4	3	2	1	1
	231	5	5	4	5	4	5	5	4	3	4	3	4	4	3	3	4	4	4	5	4	5	5	5	5
	232	4	3	3	4	5	4	5	5	5	5	5	4	2	3	3	1	4	4	3	3	4	5	4	5
	233	5	4	5	4	2	5	5	1	2	5	5	2	3	3	3	3	1	2	3	3	3	3	2	5
	234	2	3	2	1	3	2	3	2	3	4	2	4	3	3	3	2	1	1	1	1	2	4	2	2
	235	3	2	4	2	3	2	2	3	3	1	3	2	1	2	3	2	5	4	5	4	1	4	2	3
	236	2	2	3	2	2	1	2	3	3	4	4	3	3	3	4	3	4	4	3	4	2	1	3	1
	237	4	5	5	4	4	5	5	3	3	2	3	2	3	1	2	3	5	5	4	5	1	2	1	2
	238	1	2	2	3	2	2	3	2	3	2	4	4	2	1	1	3	5	5	4	4	4	3	2	3
	239	3	2	2	2	5	4	5	2	2	2	3	2	2	2	3	2	5	4	4	5	3	3	5	5
	240	2	2	1	3	5	5	5	3	5	4	5	3	5	3	2	5	2	3	2	3	4	5	3	3
	241	5	4	3	3	4	5	4	3	3	3	3	4	5	4	4	5	2	1	1	2	4	3	5	5
	242	4	3	5	4	5	5	5	4	5	5	4	5	3	4	4	5	1	3	1	3	5	5	4	5
	243	3	3	3	2	5	3	4	3	3	2	5	3	5	5	4	2	2	2	2	2	2	4	3	5
	244	3	3	2	3	2	3	2	4	3	3	3	2	3	1	4	3	1	1	2	2	2	3	2	3
	245	5	5	5	5	4	5	4	4	4	4	3	3	5	4	5	5	4	4	3	4	5	5	5	5
	246	4	4	5	5	5	5	4	4	5	4	5	5	3	3	5	5	4	5	3	4	4	5	4	5
	247	3	2	3	2	5	5	5	4	3	3	4	4	5	4	5	5	1	1	2	3	4	3	5	4
	248	2	2	1	2	5	5	5	1	2	2	2	2	3	3	4	4	4	5	5	4	3	2	4	1
	249	4	4	5	5	1	1	2	3	5	5	5	3	5	4	3	5	4	5	5	4	5	5	3	4
	250	3	2	3	2	2	3	2	2	3	4	4	3	1	2	2	3	4	4	3	4	2	3	2	3
	251	2	3	1	3	5	5	5	4	5	4	5	3	5	3	3	5	4	3	4	3	4	5	5	5
	252	2	2	3	2	5	4	5	4	3	5	4	5	2	2	2	4	4	4	5	4	5	5	4	5
	253	4	2	4	2	5	5	1	1	3	5	4	3	1	4	3	4	5	4	3	4	1	5	2	4
	254	5	4	5	5	5	4	5	4	3	3	3	4	4	3	4	4	3	3	3	2	4	5	5	4
	255	3	4	3	4	5	4	5	3	4	3	4	4	4	4	5	5	4	3	3	4	4	5	3	5
	256	2	2	2	1	1	1	2	2	3	1	1	3	5	3	2	3	2	1	1	3	5	5	3	1
	257	1	2	2	3	2	2	2	2	3	3	2	1	3	3	3	3	2	1	1	2	3	2	2	3
	258	5	5	5	5	5	5	5	4	3	3	3	4	5	4	5	5	4	4	4	4	4	3	5	5
	259	4	3	4	1	5	5	4	3	2	3	5	5	1	4	3	5	3	4	4	4	3	4	3	2
	260	2	1	2	2	2	2	3	2	3	4	3	3	2	2	2	2	4	3	3	4	1	2	1	2
	261	3	3	2	1	1	1	2	2	2	2	3	3	3	2	3	2	3	2	2	3	2	1	2	2
	262	4	5	5	4	4	4	4	4	3	5	4	5	5	5	4	5	5	5	5	5	5	5	5	5
	263	2	2	1	1	2	3	2	3	5	3	5	5	3	2	2	5	4	4	5	4	5	5	5	5
	264	5	5	3	5	5	5	5	4	5	5	5	3	5	3	5	5	3	2	2	3	5	5	5	5
	265	2	2	3	3	2	2	1	3	3	4	3	2	3	2	2	1	2	3	2	2	2	2	2	3
	266	3	4	4	3	5	4	5	4	4	5	4	5	4	3	4	3	4	4	4	5	5	5	5	5
	267	2	3	5	2	2	2	1	2	2	2	3	1	2	1	3	1	3	3	2	3	2	3	5	2
	268	3	2	1	5	4	4	3	4	3	5	2	3	2	2	4	1	4	4	3	4	3	5	1	2
	269	1	2	1	2	2	2	2	3	2	2	4	3	2	3	3	2	4	5	5	5	1	3	2	2
	270	2	2	3	5	5	2	5	2	5	4	2	1	2	4	1	5	4	5	5	4	2	1	5	5
	271	3	2	3	2	5	5	5	5	5	5	5	3	5	4	5	5	4	5	4	4	3	5	5	5
	272	2	2	1	3	2	2	2	1	1	2	4	2	2	1	4	1	4	4	5	4	2	3	2	3
	273	2	2	1	2	2	3	2	2	2	1	3	3	3	5	5	3	4	4	5	4	2	2	2	3
	274	4	3	3	4	5	5	5	3	5	5	5	3	5	3	5	5	4	4	5	4	5	3	3	5
	275	3	4	5	4	3	3	4	4	5	4	5	4	5	4	3	3	4	3	3	4	4	4	5	4
	276	3	2	3	2	4	4	4	3	3	3	2	2	5	5	5	4	5	4	5	4	4	4	4	5
	277	3	2	1	2	1	1	1	4	5	4	5	5	5	3	5	5	4	3	4	4	3	5	5	5
	278	1	1	1	3	2	2	2	1	3	1	3	2	3	2	2	2	5	4	4	4	2	3	3	1
	279	5	3	5	5	5	5	5	3	4	3	5	5	5	5	5	5	3	4	4	4	3	5	5	5
	280	3	3	2	2	5	5	5	2	1	1	3	2	5	3	5	5	1	2	3	3	5	5	5	5
	281	4	4	5	5	5	5	5	5	5	5	5	4	3	5	5	5	1	2	1	2	5	4	5	4
	282	5	3	4	4	5	5	5	1	3	1	3	2	2	1	2	3	3	2	3	4	3	3	2	1
	283	4	4	5	5	4	4	4	4	4	5	4	3	5	4	3	4	1	2	1	2	5	4	3	4
[truncated: 651 more rows]
