# Supplementary material for: Exploring customer retention dynamics: A comparative investigation of factors affecting customer retention in the banking sector using mediation-moderation approach
Source: Heliyon. 2024 Aug 29;10(19):e36919. doi: 10.1016/j.heliyon.2024.e36919 (PMC11483330; doi:10.1016/j.heliyon.2024.e36919)
Supplement: Multimedia component 5 [file mmc5.xlsx]

## Sheet: Navigation
	SmartPLS report
	Please cite the use of SmartPLS: Ringle, C. M., Wende, S., and Becker, J.-M. 2022. "SmartPLS 4." Oststeinbek: SmartPLS GmbH, http://www.smartpls.com.
		complete
	Final results
	Path coefficients	show
	Indirect effects	show
	Total effects	show
	Outer loadings	show
	Outer weights	show
	Latent variables	show
	Residuals	show
	Simple slope analysis	show
	Quality criteria
	R-square	show
	f-square	show
	Construct reliability and validity	show
	Discriminant validity	show
	Collinearity statistics (VIF)	show
	Model fit	show
	Model selection criteria	show
	Algorithm
	Setting	show
	Stop criterion changes	show
	Posthoc minimum sample size	show
	Execution log	show
	Model and data
	Inner model	show
	Outer model	show
	Indicator data (original)	show
	Indicator data (standardized)	show
	Indicator data (correlations)	show

## Sheet: complete
	SmartPLS report
	Please cite the use of SmartPLS: Ringle, C. M., Wende, S., and Becker, J.-M. 2022. "SmartPLS 4." Oststeinbek: SmartPLS GmbH, http://www.smartpls.com.
	back to navigation
	Final results
	Path coefficients
	Matrix
		CD	CRB	CS	CT	FT	SQ	FT x CS
	CD		-0.161081	0.289644
	CRB
	CS		0.271101
	CT		0.17647	0.316297
	FT		0.171832
	SQ		0.301362	0.24506
	FT x CS		-0.0549482
	List
		Path coefficients
	CD -> CRB	-0.161081
	CD -> CS	0.289644
	CS -> CRB	0.271101
	CT -> CRB	0.17647
	CT -> CS	0.316297
	FT -> CRB	0.171832
	SQ -> CRB	0.301362
	SQ -> CS	0.24506
	FT x CS -> CRB	-0.0549482
	Indirect effects
	Total indirect effects
		CD	CRB	CS	CT	FT	SQ	FT x CS
	CD		0.0785226
	CRB
	CS
	CT		0.0857482
	FT
	SQ		0.0664358
	FT x CS
	Specific indirect effects
		Specific indirect effects
	CD -> CS -> CRB	0.0785226
	CT -> CS -> CRB	0.0857482
	SQ -> CS -> CRB	0.0664358
	Total effects
	Matrix
		CD	CRB	CS	CT	FT	SQ	FT x CS
	CD		-0.0825582	0.289644
	CRB
	CS		0.271101
	CT		0.262218	0.316297
	FT		0.171832
	SQ		0.367798	0.24506
	FT x CS		-0.0549482
	List
		Total effects
	CD -> CRB	-0.0825582
	CD -> CS	0.289644
	CS -> CRB	0.271101
	CT -> CRB	0.262218
	CT -> CS	0.316297
	FT -> CRB	0.171832
	SQ -> CRB	0.367798
	SQ -> CS	0.24506
	FT x CS -> CRB	-0.0549482
	Outer loadings
	Matrix
		CD	CRB	CS	CT	FT	SQ	FT x CS
	CD1	0.830154
	CD2	0.848047
	CD3	0.838037
	CD4	0.820587
	CRB1		0.737448
	CRB2		0.749744
	CRB3		0.707888
	CRB4		0.778619
	CS1			0.732693
	CS2			0.791781
	CS3			0.759421
	CS4			0.851679
	CT1				0.787862
	CT2				0.785595
	CT3				0.812349
	CT4				0.751538
	FT1					0.741843
	FT2					0.728433
	FT3					0.745854
	FT4					0.86182
	SQ1						0.793274
	SQ2						0.811807
	SQ3						0.818665
	SQ4						0.770454
	FT x CS							1
	List
		Outer loadings
	CD1 <- CD	0.830154
	CD2 <- CD	0.848047
	CD3 <- CD	0.838037
	CD4 <- CD	0.820587
	CRB1 <- CRB	0.737448
	CRB2 <- CRB	0.749744
	CRB3 <- CRB	0.707888
	CRB4 <- CRB	0.778619
	CS1 <- CS	0.732693
	CS2 <- CS	0.791781
	CS3 <- CS	0.759421
	CS4 <- CS	0.851679
	CT1 <- CT	0.787862
	CT2 <- CT	0.785595
	CT3 <- CT	0.812349
	CT4 <- CT	0.751538
	FT1 <- FT	0.741843
	FT2 <- FT	0.728433
	FT3 <- FT	0.745854
	FT4 <- FT	0.86182
	SQ1 <- SQ	0.793274
	SQ2 <- SQ	0.811807
	SQ3 <- SQ	0.818665
	SQ4 <- SQ	0.770454
	FT x CS -> FT x CS	1
	Outer weights
	Matrix
		CD	CRB	CS	CT	FT	SQ	FT x CS
	CD1	0.369911
	CD2	0.239765
	CD3	0.251135
	CD4	0.340151
	CRB1		0.25326
	CRB2		0.353133
	CRB3		0.332842
	CRB4		0.401815
	CS1			0.283512
	CS2			0.325689
	CS3			0.302516
	CS4			0.357719
	CT1				0.324782
	CT2				0.294392
	CT3				0.330219
	CT4				0.325453
	FT1					0.330519
	FT2					0.271837
	FT3					0.237334
	FT4					0.440666
	SQ1						0.303146
	SQ2						0.320998
	SQ3						0.306999
	SQ4						0.321375
	FT x CS							1
	List
		Outer weights
	CD1 <- CD	0.369911
	CD2 <- CD	0.239765
	CD3 <- CD	0.251135
	CD4 <- CD	0.340151
	CRB1 <- CRB	0.25326
	CRB2 <- CRB	0.353133
	CRB3 <- CRB	0.332842
	CRB4 <- CRB	0.401815
	CS1 <- CS	0.283512
	CS2 <- CS	0.325689
	CS3 <- CS	0.302516
	CS4 <- CS	0.357719
	CT1 <- CT	0.324782
	CT2 <- CT	0.294392
	CT3 <- CT	0.330219
	CT4 <- CT	0.325453
	FT1 <- FT	0.330519
	FT2 <- FT	0.271837
	FT3 <- FT	0.237334
	FT4 <- FT	0.440666
	SQ1 <- SQ	0.303146
	SQ2 <- SQ	0.320998
	SQ3 <- SQ	0.306999
	SQ4 <- SQ	0.321375
	FT x CS -> FT x CS	1
	Latent variables
	Scores
		CD	CRB	CS	CT	FT	SQ	FT x CS
	0	1.64316	1.71856	1.5882	1.17817	1.10094	1.36053	1.74851
	1	-0.215073	-0.15362	-0.85219	-0.536193	-0.0712396	-0.856037	0.0607097
	2	1.64316	0.641167	1.5882	1.48455	1.39726	1.36053	2.21912
	3	0.938868	0.382637	-0.447376	-0.623316	0.199884	0.251421	-0.0894234
	4	1.35004	-0.352476	1.30164	1.48455	0.0181671	1.06652	0.023647
	5	-0.352368	-1.67528	-0.847	-0.0499193	-0.322854	-1.1835	0.273457
	6	0.351925	-1.49562	1.5882	0.303566	-1.66886	-0.281499	-2.65047
	7	1.29101	0.207861	1.30164	0.915548	-0.278151	1.06652	-0.362052
	8	1.64316	-0.243449	1.5882	1.17817	-0.574468	1.36053	-0.912369
	9	1.64316	0.213937	1.5882	1.48455	1.10094	1.36053	1.74851
	10	-1.23172	0.124108	-0.875219	0.303566	0.618307	0.519529	-0.541154
	11	0.938868	0.213937	-0.273158	-1.18934	1.35256	-0.0869612	-0.369461
	12	1.64316	-0.760508	1.5882	1.48455	0.0181671	1.36053	0.0288529
	13	0.938868	0.382637	0.0523315	-0.31177	0.567034	1.06652	0.0296737
	14	1.64316	-0.869535	1.5882	1.17817	-0.18124	1.09702	-0.287844
	15	-1.52484	-1.68233	1.01508	-1.14598	0.0181671	1.08019	0.0184411
	16	-0.0585418	-2.24266	-2.35804	-1.76093	-2.08772	0.509011	4.92294
	17	0.938868	-1.32692	-0.438456	-0.227618	-1.25656	-0.383924	0.550947
	18	0.293605	-1.54803	-2.94081	-1.49611	-0.238048	1.36053	0.700053
	19	1.64316	-1.59857	1.29645	1.22192	-1.52724	1.36053	-1.98
	20	1.64316	-2.54774	0.965773	-0.0517332	-1.15357	1.36053	-1.11409
	21	0.0780442	0.647242	-0.831827	0.959302	-0.295841	1.09702	0.246088
	22	-0.371604	-0.759315	0.965773	0.254643	-0.115501	-0.0625702	-0.111547
	23	1.64316	1.09855	1.5882	1.17817	1.10094	1.36053	1.74851
	24	-1.23172	0.266563	-0.268698	-0.967891	0.863352	-1.22197	-0.23198
	25	1.64316	0.382637	1.30164	-0.620731	1.79049	0.786188	2.33057
	26	1.64316	-0.159695	1.5882	1.48455	-0.574468	1.36053	-0.912369
	27	1.64316	0.10491	1.5882	0.609172	-0.278151	1.36053	-0.441758
	28	-1.09442	-1.49659	-0.811798	0.303566	-0.374127	-0.0625702	0.303716
	29	0.059517	-2.54774	-0.772865	0.0324192	-0.574468	-0.825534	0.443987
	30	1.64316	-0.15362	1.5882	1.48455	0.0181671	1.36053	0.0288529
	31	0.997898	-1.66313	0.106103	1.22192	-0.0451608	-0.0457411	-0.00479171
	32	1.64316	1.09248	1.5882	1.48455	1.49417	1.36053	2.37304
	33	1.64316	-0.869535	1.25752	1.22192	-0.671379	1.06652	-0.844272
	34	1.64316	0.989525	1.25752	1.17817	1.79049	1.36053	2.25157
	35	1.64316	-0.424079	0.39266	-0.355139	-0.3154	1.36053	-0.123845
	36	-0.801307	-0.0625978	-0.85146	-1.50127	0.470123	-1.19126	-0.400291
	37	1.64316	0.989525	1.5882	1.17855	1.49417	1.36053	2.37304
	38	-1.36901	-0.430154	-2.01771	-1.75873	-0.142072	-0.910931	0.28666
	39	1.64316	-1.49562	1.25752	0.872179	0.508307	1.06652	0.639205
	40	-0.429924	-0.417032	-1.41978	-0.577363	-0.857255	-0.647427	1.21711
	41	-0.879573	1.00872	0.0382218	-0.572193	0.444044	-0.336791	0.0169722
	42	1.64316	-0.521176	1.5882	0.650341	-0.375062	-0.0455421	-0.595672
	43	1.64316	-0.978562	1.5882	1.17817	-0.574468	1.06652	-0.912369
	44	-1.66213	-1.3854	-0.243875	-0.836243	0.567034	-0.609164	-0.138285
	45	1.64316	0.641167	1.5882	0.915548	0.707714	1.06652	1.12399
	46	-0.938602	-0.675561	-2.0229	-0.620731	-0.464026	-1.7046	0.93868
	47	-1.09442	-2.02461	-0.822177	-1.49792	-1.12794	-1.7351	0.927363
	48	1.64316	1.00872	1.5882	1.48455	1.49417	1.36053	2.37304
	49	-1.09442	-0.430154	-1.13802	-1.45197	-0.102953	-1.71531	0.117163
	50	-1.87698	-0.688684	-1.48872	-0.839599	-1.50161	-1.75949	2.23548
	51	1.29101	-0.991684	1.30164	1.17817	-0.0460955	1.36053	-0.0599998
	52	1.64316	1.09855	1.5882	1.17817	1.57152	1.36053	2.49589
	53	-0.938602	0.388712	-0.278347	-0.837014	-0.663925	-0.842164	0.184802
	54	0.352634	-0.430154	-1.69669	1.17855	-0.444467	0.509011	0.754121
	55	0.059517	-0.0817956	-1.16697	-1.09887	-0.102953	-0.0730885	0.120143
	56	-1.23172	0.285761	-0.209402	-2.11067	-0.740785	-1.17759	0.155122
	57	-1.09442	-0.656363	-0.209402	-0.883353	-0.444467	-0.869711	0.0930723
	58	-0.801307	-0.76539	-0.836287	-1.75834	-0.0512381	-0.92776	0.0428497
	59	0.0780442	0.13723	-0.521511	0.259812	-0.199864	-0.664256	0.104231
	60	-0.234309	1.35101	1.25752	-0.885553	1.57152	-2.28965	1.97622
	61	-0.0777779	-0.662439	-0.564904	-1.71459	0.611737	-1.22953	-0.345573
	62	1.64316	1.35708	1.5882	1.22192	1.57152	1.36053	2.49589
	63	1.64316	1.09855	1.5882	0.915548	1.39726	1.06652	2.21912
	64	-0.938602	0.0342785	-0.85146	-0.620731	-0.0768746	-1.16687	0.0654556
	65	1.64316	0.382637	1.5882	1.48455	1.39726	0.775471	2.21912
	66	-0.742278	-2.74052	-0.278347	-1.71717	-1.37254	-0.90317	0.382042
	67	-0.938602	-0.656363	-0.817717	-0.528053	-0.838138	-0.103591	0.68536
	68	0.508456	-1.66313	-1.15286	-1.76093	-1.20529	1.36053	1.38952
	69	-1.23172	-2.04988	-1.43422	-0.620731	-1.12794	-2.00932	1.61771
	70	-0.0777779	-2.28921	-0.555254	-0.3088	0.566099	-0.566636	-0.314329
	71	-0.352368	1.46003	-1.16324	0.434058	0.585659	-1.4762	-0.681259
	72	1.64316	0.298883	1.5882	1.17558	0.785065	0.803017	1.24684
	73	1.05693	-0.249524	1.30164	0.302796	-0.173786	0.508812	-0.226206
	74	-0.156043	-0.694759	-0.234225	-2.07027	-1.00588	-1.70755	0.235602
	75	0.586722	-0.249524	-2.02217	-0.622931	-0.0964338	1.06948	0.195006
	76	0.508456	-2.90923	-0.520781	1.17817	-1.74621	1.36053	0.909393
	77	0.704781	-3.01825	-1.14767	1.48455	-2.52565	0.214806	2.89861
	78	-0.50819	-1.92166	-1.73562	-1.14598	-1.20529	-1.45477	2.09192
	79	-1.95525	-0.231298	-0.15636	-0.0469491	-0.682992	-0.897456	0.106793
	80	-0.50819	-1.92773	-1.43941	-1.76093	-0.760344	-1.76265	1.09445
	81	-1.23172	-0.243449	-1.43941	-1.18934	0.0964535	-0.897257	-0.138836
	82	0.938868	-1.03704	-0.861839	0.869594	-0.516676	1.36053	0.445292
	83	-0.801307	-0.159695	-1.73562	-2.11067	-0.0512381	-1.18831	0.0889298
	84	0.997898	1.09248	-0.234225	0.869594	0.978887	0.492182	-0.22928
	85	-2.01428	-0.262647	-2.64979	-2.07027	-0.199864	-1.45477	0.529598
	86	1.64316	0.744118	0.674756	0.915933	1.54589	0.803017	1.0431
	87	-0.50819	-0.508054	-1.76936	0.34138	0.263704	-2.3172	-0.466588
	88	0.0780442	-0.791635	-0.579743	-1.41454	-1.37254	-1.15485	0.79572
	89	-0.293338	-1.32085	-0.229035	-0.837785	-0.0460955	-0.333635	0.0105575
	90	1.64316	-1.05017	1.00543	1.17855	0.347133	1.06652	0.34902
	91	0.059517	-3.10808	-1.11765	-0.00500895	-1.17965	-1.77947	1.31844
	92	-0.50819	-2.19939	-1.14321	-0.617761	-1.74621	-1.73214	1.99628
	93	-0.801307	-0.953289	-2.02736	-0.574392	-0.148149	-1.45181	0.300352
	94	-0.50819	-0.869535	-1.15286	-1.45197	-0.0512381	-0.897257	0.0590701
	95	-1.09442	0.316888	-0.861839	0.0846985	1.54589	0.492182	-1.33231
	96	1.64316	0.744118	1.00543	0.912963	1.54589	1.09702	1.55429
	97	-0.50819	-0.624128	-1.10873	-1.76093	-0.444467	-2.02615	0.492795
	98	1.64316	0.989525	1.29199	0.869594	1.79049	0.789145	2.3133
	99	-0.50819	-0.243449	-1.11392	-1.76093	0.489682	-1.19126	-0.545468
	100	1.13816	-0.0817956	1.00989	1.48455	1.54589	0.522685	1.56118
	101	-1.01319	-1.66313	-1.43941	-1.45494	-1.98473	-1.45181	2.85685
	102	-1.01983	-1.5925	-0.816988	-1.76093	0.193364	-2.2867	-0.157976
	103	-0.494906	0.621969	-0.564904	0.128067	1.17829	0.184502	-0.665623
	104	-0.296305	-0.920968	-0.86111	-0.268402	-1.12794	-0.322918	0.971277
	105	-0.50819	-1.6692	-1.15732	-1.14003	-0.97931	-0.891145	1.13337
	106	-0.50819	-0.972486	-1.40494	-1.14598	0.0964535	-0.897257	-0.135511
	107	-1.07886	-0.159695	-2.0663	-0.883353	-0.740785	-1.71531	1.53068
	108	-1.28411	-0.579657	-0.885933	-0.789905	0.0703747	-0.874515	-0.0623472
	109	0.137074	1.3702	1.00989	0.912963	1.39726	1.09702	1.41109
	110	0.779371	1.00872	0.713689	1.17855	1.39726	1.09702	0.997209
	111	-0.655094	-0.940166	-1.14394	-1.18637	-0.316335	-0.350465	0.361866
	112	1.29101	-0.397834	1.5882	1.17855	0.0508155	0.495138	0.080705
	113	0.56381	-2.37297	-1.07426	-1.27647	-1.12794	0.211849	1.2117
	114	-2.15454	-1.92773	-0.530431	-2.63592	-1.37254	-2.6112	0.728037
	115	-0.67433	0.10491	-0.477389	-0.222063	-1.3469	-0.548158	0.642996
	116	-1.37198	-1.30165	-1.74081	-1.4983	0.148169	-1.44109	-0.257933
	117	-0.856661	-1.30165	-0.437727	-0.0495339	0.786	-0.100635	-0.344053
	118	-0.801307	-0.953289	-1.44387	-0.574392	0.760364	-0.616924	-1.09787
	119	-1.29075	-1.57937	0.086804	-1.18934	-1.39818	-1.4716	-0.121367
	120	-2.30739	-1.92773	-1.15805	-2.63592	1.0306	-2.87471	-1.19348
	121	-0.277069	-1.8571	0.0957241	-1.54541	-1.49459	-0.966023	-0.143069
	122	-1.58387	-1.30165	-1.11319	-1.76093	-1.20529	-2.02615	1.34172
	123	-2.36642	-2.90218	-0.86111	-2.37626	-1.6246	-2.56998	1.39895
	124	-1.36534	-0.953289	-1.14767	-1.76131	-1.72057	-1.4716	1.97464
	125	-2.36642	-2.28921	-2.06111	-2.07027	0.663453	-2.5807	-1.36745
	126	0.853961	1.71856	1.5882	1.22192	-2.18414	0.495138	-3.46885
	127	-1.36534	-0.953289	-1.15732	-1.45197	-1.69449	-1.7351	1.96106
	128	-0.801307	-2.28921	-1.98324	-1.45494	1.57152	-3.15504	-3.11671
	129	-1.07886	-2.63757	-2.35731	-2.32992	1.57152	-2.30648	-3.70457
	130	-1.15049	0.995601	-2.0422	1.17558	0.933692	0.272855	-1.90679
	131	-0.720075	1.71856	0.92684	1.17558	1.49417	1.36053	1.38486
	132	-0.0157819	-0.397834	-0.279077	1.17558	1.24957	0.519529	-0.348726
	133	-0.280744	-1.91461	0.436782	1.17817	-1.88782	-1.47455	-0.824567
	134	-1.37198	-1.57937	-1.11319	-0.576977	-1.12794	-0.322918	1.25561
	135	-0.215073	1.71856	0.961313	0.34435	-1.22391	0.228678	-1.17656
	136	-2.08887	0.021156	-0.85146	0.253872	-2.13243	0.83352	1.81567
	137	0.289929	1.71856	0.640284	0.866624	-1.15357	1.06948	-0.738614
	138	0.234575	0.995601	-1.73489	0.557663	0.0964535	0.193371	-0.167336
	139	-1.07519	1.35708	-0.229765	0.0846985	1.0306	-0.866555	-0.236796
	140	0.289929	1.71856	1.01508	0.869209	-2.06209	1.09702	-2.09319
	141	-0.35901	0.660365	-0.506338	1.17558	1.49417	-0.908173	-0.756555
	142	-1.28411	-1.02392	-0.511132	-0.929692	0.714726	0.539514	-0.365319
	143	0.0402808	0.995601	0.0823439	-1.10299	1.57152	-0.566636	0.129405
	144	1.43128	1.71856	1.5882	1.22192	1.32692	1.36053	2.10741
	145	-2.1479	-1.92773	-1.4446	-1.80468	0.978887	-1.73214	-1.4141
	146	1.29101	1.71856	1.5882	0.912963	-1.68842	1.36053	-2.68154
	147	-0.785746	-0.230326	0.965773	1.22192	0.437967	-0.0455421	0.422977
	148	-1.50263	0.021156	-1.13802	0.253872	1.24957	0.539514	-1.42203
	149	-0.377537	-0.675561	-1.42976	-0.0499193	-1.72057	-1.43518	2.46001
	150	0.289929	0.744118	1.5882	1.17558	-1.7392	-0.0211512	-2.76219
	151	-0.866979	1.35708	0.679216	0.866624	0.933692	0.54247	0.634178
	152	1.43128	1.71856	1.5882	1.48455	0.734285	0.214806	1.16619
	153	0.501814	1.71856	1.30164	1.48455	0.341056	1.36053	0.443932
	154	-1.79575	-0.953289	0.382281	-0.271372	-0.812059	-0.339548	-0.310434
	155	0.501814	1.71856	1.30164	1.17558	1.54589	1.06948	2.01219
	156	1.21275	1.3702	1.5882	1.17817	1.32692	1.06652	2.10741
	157	1.64316	1.71856	1.5882	1.48455	-0.199864	1.36053	-0.317424
	158	1.21275	1.71856	1.5882	1.22192	-1.49459	1.36053	-2.37371
	159	1.43128	1.71856	1.5882	1.48455	1.15266	1.06652	1.83065
	160	0.645751	0.298883	-0.279077	-0.183864	0.508307	0.0154637	-0.141857
	161	-1.50263	1.71856	1.29199	0.866624	1.0306	1.06948	1.33153
	162	-0.296305	1.71856	0.679216	0.563604	1.32692	0.262138	0.901266
	163	-0.492629	1.71856	1.30164	1.17558	1.24957	0.775471	1.62649
	164	0.289929	1.71856	1.29199	0.560633	0.85634	1.36053	1.10638
	165	-1.50263	-1.92773	-1.43422	-0.6619	1.32692	-0.0958307	-1.9031
	166	0.642076	1.35708	0.965773	1.17558	1.0306	1.09702	0.995328
	167	0.648718	1.35708	-0.486309	1.17558	1.32692	1.09702	-0.645293
	168	-1.20952	-0.256571	-0.807338	0.035004	0.881976	-0.076045	-0.712053
	169	0.926274	-2.55382	-0.584203	0.248702	1.15266	-0.8943	-0.673386
	170	1.43128	1.71856	1.25752	1.48455	1.10094	1.36053	1.38446
	171	1.21275	1.71856	1.5882	0.872179	1.17829	1.06652	1.87136
	172	0.501814	1.71856	1.30164	0.300982	0.881976	-0.0181947	1.14802
	173	1.21275	1.71856	1.25752	0.915548	-2.28105	1.36053	-2.86846
	174	1.64316	1.71856	1.5882	1.48455	-1.19828	1.06652	-1.9031
	175	-1.15049	1.71856	1.30164	1.48455	-1.42425	1.36053	-1.85387
	176	0.501814	1.71856	0.970962	0.866624	-1.44989	0.481465	-1.40779
	177	1.64316	1.71856	1.30164	1.48455	-1.12794	1.06948	-1.46817
	178	0.0160482	-1.91461	-0.263508	0.254643	1.24957	-0.955306	-0.329271
	179	-1.50263	-0.966411	-1.72151	0.253872	-0.271139	0.772514	0.466768
	180	1.64316	-2.17922	0.679216	0.912963	1.27521	0.217961	0.86614
	181	1.43128	0.021156	-0.190103	0.562833	-1.10838	1.36053	0.210706
	182	-0.866979	1.71856	0.3882	0.557663	1.0306	1.06948	0.40008
	183	-0.720075	0.744118	0.679216	1.48455	-1.81748	1.09702	-1.23446
	184	1.21275	1.71856	1.5882	1.17817	-2.60301	1.06652	-4.13409
	185	1.43128	1.71856	1.5882	1.48455	-1.42425	1.36053	-2.262
	186	-0.602016	0.298883	0.407833	-1.14262	-0.934607	0.478508	-0.381163
	187	1.21275	1.71856	1.29645	1.48455	-0.734707	1.06652	-0.952512
	188	0.0402808	-1.50874	0.3689	-0.0525041	0.637374	-0.0379804	0.235127
	189	1.43128	1.71856	1.25752	1.22192	-1.72057	1.36053	-2.16365
	190	1.64316	1.35708	1.5882	1.48455	1.54589	1.36053	2.45517
	191	1.21275	1.71856	1.5882	0.915548	1.54589	1.36053	2.45517
	192	1.64316	1.35708	1.5882	1.48455	0.85634	1.36053	1.36004
	193	1.21275	1.35708	1.30164	0.872179	1.57152	1.36053	2.04556
	194	1.64316	1.35708	1.5882	1.48455	1.27521	1.36053	2.02528
	195	-0.938602	1.35708	0.0671707	0.866624	-1.84312	1.36053	-0.123804
	196	1.64316	1.35708	1.5882	1.48455	-1.15357	1.06652	-1.8321
	197	0.775695	0.325128	-0.594187	-1.5884	-1.35298	-0.0396291	0.803922
	198	1.21275	0.744118	0.353727	0.34138	-2.18414	1.06652	-0.77259
	199	0.289929	-0.591807	1.00989	0.866624	-1.20529	-0.082157	-1.21721
	200	1.07913	0.750194	-0.535621	-0.574392	0.12209	1.06948	-0.0653939
	201	-1.58387	0.0150807	-1.40048	-1.19231	1.0306	-1.46864	-1.44334
	202	-1.36534	0.491664	-0.447376	-1.45752	1.79049	-0.373207	-0.801022
	203	1.35004	0.382637	1.29645	1.17558	1.57152	1.06948	2.0374
	204	-0.879573	0.376562	0.640284	-0.795845	0.560022	-0.254152	0.358573
	205	-1.87698	-0.352476	-1.13356	-2.37626	1.49417	-1.76265	-1.69373
	206	0.274369	0.382637	0.125737	0.254257	1.0306	0.228678	0.129584
	207	0.407988	0.124108	0.421943	0.562833	0.68257	0.201132	0.288005
	208	-0.492629	-0.700834	-0.802878	0.557663	-2.30669	-0.342704	1.85199
	209	-2.08887	0.491664	0.348538	0.872564	0.437967	0.245309	0.152648
	210	0.633157	0.401835	0.0964536	0.604002	0.85634	-0.0181947	0.0825971
	211	0.560843	-0.327203	0.630634	0.343965	-1.29519	-0.0594148	-0.816789
	212	-1.20952	0.401835	-0.85592	0.560633	-0.97931	0.570017	0.838211
	213	0.149668	0.382637	0.37855	-0.0495339	0.341056	1.08019	0.129107
	214	-0.142759	-0.0939461	-1.12357	-1.76131	1.15266	-2.86103	-1.29509
	215	0.707747	1.09248	0.135386	1.17558	-0.41883	-1.23564	-0.0567039
	216	0.270693	0.750194	1.5882	1.48455	1.17829	1.08019	1.87136
	217	1.35004	0.750194	0.713689	0.912963	0.881976	0.54247	0.629457
	218	1.64316	0.737071	-0.234225	0.34732	-0.831618	0.217961	0.194786
	219	0.994222	-0.0686731	-0.204942	-0.536579	-1.19828	0.505856	0.245577
	220	0.994222	0.744118	0.679216	0.959302	-2.18414	0.778427	-1.4835
	221	1.13816	0.0403538	0.0619811	0.560633	-1.44989	-0.0457411	-0.0898658
	222	0.289929	-0.218176	1.25752	0.915933	-1.39818	0.803017	-1.75823
	223	-1.50928	-0.339353	-1.4446	-2.94526	0.0447382	-1.19126	-0.0646289
	224	-0.352368	1.3702	0.665107	1.48455	0.734285	0.789145	0.488378
	225	-1.79575	0.737071	-1.11838	-1.14559	0.68257	1.09702	-0.763374
	226	0.994222	0.647242	1.25752	0.869594	-1.50161	0.539514	-1.8883
	227	-1.15049	0.279686	1.00471	0.256842	1.0306	0.511968	1.03545
	228	0.501814	0.750194	-0.520781	1.48455	-1.52023	-0.0181947	0.791708
	229	0.430191	1.09855	0.679216	1.48455	-1.12794	1.36053	-0.766113
	230	1.64316	-0.243449	1.29199	0.959302	-1.3921	-2.33698	-1.79858
	231	1.43128	1.46003	-0.204942	-0.576977	-1.5915	1.36053	0.326166
	232	0.137074	1.00265	1.25752	-1.75873	0.508307	0.816691	0.639205
	233	1.13152	0.00900548	-0.279077	-0.620731	-2.13243	-0.589577	0.59511
	234	-1.65846	-0.60493	-0.501148	-1.45235	-1.72057	-1.44405	0.862261
	235	-0.807949	-0.713957	-1.72597	-1.76131	1.54589	-1.41355	-2.66815
	236	-1.37198	0.376562	-0.239415	-0.314741	1.54589	-2.33087	-0.370108
	237	0.997898	-0.352476	-1.43941	-1.80727	0.85634	-2.56998	-1.23263
	238	-1.64289	-0.327203	-0.481849	-2.37588	1.57152	-0.914086	-0.757237
	239	-1.23172	0.750194	-1.73116	-1.76131	1.27521	0.251421	-2.20758
	240	-1.50263	0.363439	0.640284	-0.839214	-1.91346	-0.0516541	-1.22516
	241	0.41463	0.744118	-0.491499	0.34435	-1.15357	0.514924	0.566979
	242	0.560843	0.130183	1.29199	0.34435	-1.35298	1.08019	-1.74804
	243	-0.801307	1.11167	-0.516321	0.259427	-2.20978	-0.281698	1.14096
	244	-0.720075	-0.333278	-1.15286	-1.45791	-1.20529	-1.44109	1.38952
	245	1.64316	0.750194	-0.243875	0.912963	0.12209	1.36053	-0.0297746
	246	1.07249	-0.237374	1.30164	0.604002	1.0306	0.816691	1.34147
	247	-1.01983	0.730996	-0.195292	1.17558	-2.06209	0.220918	0.40271
	248	-1.79575	-0.611005	-2.02736	-0.533609	1.57152	-1.49599	-3.18605
	249	1.07249	0.0150807	0.92684	0.563604	0.560022	0.505856	0.519051
	250	-1.01983	-0.352476	-0.239415	-1.4983	1.49417	-1.44109	-0.357726
	251	-1.28411	0.401835	0.640284	-0.270601	1.32692	1.09702	0.849605
	252	-1.37198	0.382637	0.708499	-1.19193	0.978887	1.08019	0.693541
	253	-0.455803	0.737071	0.0471419	0.257228	-1.68842	-0.82849	-0.079595
	254	1.42463	1.11167	-0.491499	-0.270987	0.437967	0.803017	-0.21526
	255	0.00345422	0.0282033	0.0964536	1.17558	1.24957	0.536358	0.120525
	256	-1.87698	-0.352476	-1.9877	-0.6641	-1.72057	-0.376163	3.41998
	257	-1.64289	-0.0939461	-1.77974	-1.14598	-1.7392	-1.46864	3.09532
	258	1.64316	0.989525	-0.491499	1.17558	0.933692	0.514924	-0.458908
	259	-0.530393	-0.224251	0.139846	0.563604	0.734285	-0.900213	0.102687
	260	-1.80239	0.0150807	-0.535621	-2.0673	0.341056	-2.56998	-0.182677
	261	-1.30631	-0.700834	-1.40048	-2.02393	-0.812059	-2.3172	1.13727
	262	0.997898	0.750194	0.708499	1.17855	1.54589	1.36053	1.09526
	263	-2.08887	0.750194	1.01508	-1.14817	1.32692	1.36053	1.34694
	264	1.21939	0.504787	0.92684	0.866624	-0.199864	1.36053	-0.185242
	265	-1.07886	-0.3464	-0.866299	-2.6363	-1.49459	-1.73214	1.29477
	266	-0.0777779	0.130183	1.00025	-0.314741	1.15266	1.36053	1.15294
	267	-0.729684	0.730996	-2.06184	-2.37665	0.508307	-0.894101	-1.04805
	268	-0.564253	0.401835	-0.54527	-1.23645	1.0306	-1.16983	-0.561957
	269	-2.1479	-0.0939461	-1.10427	-1.18973	1.32692	-1.9986	-1.46528
	270	-0.492629	0.363439	-0.909692	-0.836243	1.24957	-0.594182	-1.13672
	271	-1.01983	1.11167	0.92684	0.912963	0.85634	0.83352	0.79369
	272	-1.50263	0.615894	-1.7267	-1.80804	1.32692	-1.44109	-2.29119
	273	-1.79575	0.0150807	-1.68704	0.871794	1.0306	-1.73214	-1.73866
	274	0.137074	0.750194	0.92684	0.866624	1.32692	0.217762	1.22984
	275	0.427224	1.11167	0.970962	-0.574392	0.881976	0.511968	0.856366
	276	-1.01983	-0.224251	-1.44906	1.17817	1.15266	0.525641	-1.67027
	277	-1.4436	0.504787	1.30164	0.866624	1.10094	0.83352	1.43303
	278	-2.07331	-0.352476	-1.72597	-1.80468	1.17829	-1.74877	-2.0337
	279	1.20611	0.750194	0.723338	1.48455	0.881976	0.83352	0.637967
	280	-1.01319	0.750194	-2.30946	0.866624	-2.28105	1.36053	5.268
	281	-3.55361e-15	5.00341e-15	-1.20635e-14	6.82516e-15	-1.36915e-14	-6.21565e-15	1.65168e-28
	282	-3.55361e-15	5.00341e-15	-1.20635e-14	6.82516e-15	-1.36915e-14	-6.21565e-15	1.65168e-28
	283	-3.55361e-15	5.00341e-15	-1.20635e-14	6.82516e-15	-1.36915e-14	-6.21565e-15	1.65168e-28
	284	-3.55361e-15	5.00341e-15	-1.20635e-14	6.82516e-15	-1.36915e-14	-6.21565e-15	1.65168e-28
	285	-3.55361e-15	5.00341e-15	-1.20635e-14	6.82516e-15	-1.36915e-14	-6.21565e-15	1.65168e-28
	286	-3.55361e-15	5.00341e-15	-1.20635e-14	6.82516e-15	-1.36915e-14	-6.21565e-15	1.65168e-28
	287	-3.55361e-15	5.00341e-15	-1.20635e-14	6.82516e-15	-1.36915e-14	-6.21565e-15	1.65168e-28
	288	-3.55361e-15	5.00341e-15	-1.20635e-14	6.82516e-15	-1.36915e-14	-6.21565e-15	1.65168e-28
	289	-3.55361e-15	5.00341e-15	-1.20635e-14	6.82516e-15	-1.36915e-14	-6.21565e-15	1.65168e-28
	290	-3.55361e-15	5.00341e-15	-1.20635e-14	6.82516e-15	-1.36915e-14	-6.21565e-15	1.65168e-28
	291	-3.55361e-15	5.00341e-15	-1.20635e-14	6.82516e-15	-1.36915e-14	-6.21565e-15	1.65168e-28
	292	-3.55361e-15	5.00341e-15	-1.20635e-14	6.82516e-15	-1.36915e-14	-6.21565e-15	1.65168e-28
	293	-3.55361e-15	5.00341e-15	-1.20635e-14	6.82516e-15	-1.36915e-14	-6.21565e-15	1.65168e-28
	294	-3.55361e-15	5.00341e-15	-1.20635e-14	6.82516e-15	-1.36915e-14	-6.21565e-15	1.65168e-28
	295	-3.55361e-15	5.00341e-15	-1.20635e-14	6.82516e-15	-1.36915e-14	-6.21565e-15	1.65168e-28
	296	-3.55361e-15	5.00341e-15	-1.20635e-14	6.82516e-15	-1.36915e-14	-6.21565e-15	1.65168e-28
	297	-3.55361e-15	5.00341e-15	-1.20635e-14	6.82516e-15	-1.36915e-14	-6.21565e-15	1.65168e-28
	298	-3.55361e-15	5.00341e-15	-1.20635e-14	6.82516e-15	-1.36915e-14	-6.21565e-15	1.65168e-28
	299	-3.55361e-15	5.00341e-15	-1.20635e-14	6.82516e-15	-1.36915e-14	-6.21565e-15	1.65168e-28
	300	-3.55361e-15	5.00341e-15	-1.20635e-14	6.82516e-15	-1.36915e-14	-6.21565e-15	1.65168e-28
	301	-3.55361e-15	5.00341e-15	-1.20635e-14	6.82516e-15	-1.36915e-14	-6.21565e-15	1.65168e-28
	302	-3.55361e-15	5.00341e-15	-1.20635e-14	6.82516e-15	-1.36915e-14	-6.21565e-15	1.65168e-28
	303	-3.55361e-15	5.00341e-15	-1.20635e-14	6.82516e-15	-1.36915e-14	-6.21565e-15	1.65168e-28
	304	-3.55361e-15	5.00341e-15	-1.20635e-14	6.82516e-15	-1.36915e-14	-6.21565e-15	1.65168e-28
	305	-3.55361e-15	5.00341e-15	-1.20635e-14	6.82516e-15	-1.36915e-14	-6.21565e-15	1.65168e-28
	306	-3.55361e-15	5.00341e-15	-1.20635e-14	6.82516e-15	-1.36915e-14	-6.21565e-15	1.65168e-28
	307	-3.55361e-15	5.00341e-15	-1.20635e-14	6.82516e-15	-1.36915e-14	-6.21565e-15	1.65168e-28
	308	-3.55361e-15	5.00341e-15	-1.20635e-14	6.82516e-15	-1.36915e-14	-6.21565e-15	1.65168e-28
	309	-3.55361e-15	5.00341e-15	-1.20635e-14	6.82516e-15	-1.36915e-14	-6.21565e-15	1.65168e-28
	310	-3.55361e-15	5.00341e-15	-1.20635e-14	6.82516e-15	-1.36915e-14	-6.21565e-15	1.65168e-28
	311	-3.55361e-15	5.00341e-15	-1.20635e-14	6.82516e-15	-1.36915e-14	-6.21565e-15	1.65168e-28
	312	-3.55361e-15	5.00341e-15	-1.20635e-14	6.82516e-15	-1.36915e-14	-6.21565e-15	1.65168e-28
	313	-3.55361e-15	5.00341e-15	-1.20635e-14	6.82516e-15	-1.36915e-14	-6.21565e-15	1.65168e-28
	314	-3.55361e-15	5.00341e-15	-1.20635e-14	6.82516e-15	-1.36915e-14	-6.21565e-15	1.65168e-28
	315	-3.55361e-15	5.00341e-15	-1.20635e-14	6.82516e-15	-1.36915e-14	-6.21565e-15	1.65168e-28
	316	-3.55361e-15	5.00341e-15	-1.20635e-14	6.82516e-15	-1.36915e-14	-6.21565e-15	1.65168e-28
	317	-3.55361e-15	5.00341e-15	-1.20635e-14	6.82516e-15	-1.36915e-14	-6.21565e-15	1.65168e-28
	318	-3.55361e-15	5.00341e-15	-1.20635e-14	6.82516e-15	-1.36915e-14	-6.21565e-15	1.65168e-28
	319	-3.55361e-15	5.00341e-15	-1.20635e-14	6.82516e-15	-1.36915e-14	-6.21565e-15	1.65168e-28
	320	-3.55361e-15	5.00341e-15	-1.20635e-14	6.82516e-15	-1.36915e-14	-6.21565e-15	1.65168e-28
	321	-3.55361e-15	5.00341e-15	-1.20635e-14	6.82516e-15	-1.36915e-14	-6.21565e-15	1.65168e-28
	322	-3.55361e-15	5.00341e-15	-1.20635e-14	6.82516e-15	-1.36915e-14	-6.21565e-15	1.65168e-28
	323	-3.55361e-15	5.00341e-15	-1.20635e-14	6.82516e-15	-1.36915e-14	-6.21565e-15	1.65168e-28
	324	-3.55361e-15	5.00341e-15	-1.20635e-14	6.82516e-15	-1.36915e-14	-6.21565e-15	1.65168e-28
	325	-3.55361e-15	5.00341e-15	-1.20635e-14	6.82516e-15	-1.36915e-14	-6.21565e-15	1.65168e-28
	326	-3.55361e-15	5.00341e-15	-1.20635e-14	6.82516e-15	-1.36915e-14	-6.21565e-15	1.65168e-28
	327	-3.55361e-15	5.00341e-15	-1.20635e-14	6.82516e-15	-1.36915e-14	-6.21565e-15	1.65168e-28
	328	-3.55361e-15	5.00341e-15	-1.20635e-14	6.82516e-15	-1.36915e-14	-6.21565e-15	1.65168e-28
	329	-3.55361e-15	5.00341e-15	-1.20635e-14	6.82516e-15	-1.36915e-14	-6.21565e-15	1.65168e-28
	330	-3.55361e-15	5.00341e-15	-1.20635e-14	6.82516e-15	-1.36915e-14	-6.21565e-15	1.65168e-28
	331	-3.55361e-15	5.00341e-15	-1.20635e-14	6.82516e-15	-1.36915e-14	-6.21565e-15	1.65168e-28
	332	-3.55361e-15	5.00341e-15	-1.20635e-14	6.82516e-15	-1.36915e-14	-6.21565e-15	1.65168e-28
	333	-3.55361e-15	5.00341e-15	-1.20635e-14	6.82516e-15	-1.36915e-14	-6.21565e-15	1.65168e-28
	334	-3.55361e-15	5.00341e-15	-1.20635e-14	6.82516e-15	-1.36915e-14	-6.21565e-15	1.65168e-28
	335	-3.55361e-15	5.00341e-15	-1.20635e-14	6.82516e-15	-1.36915e-14	-6.21565e-15	1.65168e-28
	336	-3.55361e-15	5.00341e-15	-1.20635e-14	6.82516e-15	-1.36915e-14	-6.21565e-15	1.65168e-28
	337	-3.55361e-15	5.00341e-15	-1.20635e-14	6.82516e-15	-1.36915e-14	-6.21565e-15	1.65168e-28
	338	-3.55361e-15	5.00341e-15	-1.20635e-14	6.82516e-15	-1.36915e-14	-6.21565e-15	1.65168e-28
	339	-3.55361e-15	5.00341e-15	-1.20635e-14	6.82516e-15	-1.36915e-14	-6.21565e-15	1.65168e-28
	340	-3.55361e-15	5.00341e-15	-1.20635e-14	6.82516e-15	-1.36915e-14	-6.21565e-15	1.65168e-28
	341	-3.55361e-15	5.00341e-15	-1.20635e-14	6.82516e-15	-1.36915e-14	-6.21565e-15	1.65168e-28
	342	-3.55361e-15	5.00341e-15	-1.20635e-14	6.82516e-15	-1.36915e-14	-6.21565e-15	1.65168e-28
	343	-3.55361e-15	5.00341e-15	-1.20635e-14	6.82516e-15	-1.36915e-14	-6.21565e-15	1.65168e-28
	344	-3.55361e-15	5.00341e-15	-1.20635e-14	6.82516e-15	-1.36915e-14	-6.21565e-15	1.65168e-28
	345	-3.55361e-15	5.00341e-15	-1.20635e-14	6.82516e-15	-1.36915e-14	-6.21565e-15	1.65168e-28
	346	-3.55361e-15	5.00341e-15	-1.20635e-14	6.82516e-15	-1.36915e-14	-6.21565e-15	1.65168e-28
	347	-3.55361e-15	5.00341e-15	-1.20635e-14	6.82516e-15	-1.36915e-14	-6.21565e-15	1.65168e-28
	348	-3.55361e-15	5.00341e-15	-1.20635e-14	6.82516e-15	-1.36915e-14	-6.21565e-15	1.65168e-28
	349	-3.55361e-15	5.00341e-15	-1.20635e-14	6.82516e-15	-1.36915e-14	-6.21565e-15	1.65168e-28
	350	-3.55361e-15	5.00341e-15	-1.20635e-14	6.82516e-15	-1.36915e-14	-6.21565e-15	1.65168e-28
	351	-3.55361e-15	5.00341e-15	-1.20635e-14	6.82516e-15	-1.36915e-14	-6.21565e-15	1.65168e-28
	352	-3.55361e-15	5.00341e-15	-1.20635e-14	6.82516e-15	-1.36915e-14	-6.21565e-15	1.65168e-28
	353	-3.55361e-15	5.00341e-15	-1.20635e-14	6.82516e-15	-1.36915e-14	-6.21565e-15	1.65168e-28
	354	-3.55361e-15	5.00341e-15	-1.20635e-14	6.82516e-15	-1.36915e-14	-6.21565e-15	1.65168e-28
	355	-3.55361e-15	5.00341e-15	-1.20635e-14	6.82516e-15	-1.36915e-14	-6.21565e-15	1.65168e-28
	356	-3.55361e-15	5.00341e-15	-1.20635e-14	6.82516e-15	-1.36915e-14	-6.21565e-15	1.65168e-28
	357	-3.55361e-15	5.00341e-15	-1.20635e-14	6.82516e-15	-1.36915e-14	-6.21565e-15	1.65168e-28
	358	-3.55361e-15	5.00341e-15	-1.20635e-14	6.82516e-15	-1.36915e-14	-6.21565e-15	1.65168e-28
	359	-3.55361e-15	5.00341e-15	-1.20635e-14	6.82516e-15	-1.36915e-14	-6.21565e-15	1.65168e-28
	360	-3.55361e-15	5.00341e-15	-1.20635e-14	6.82516e-15	-1.36915e-14	-6.21565e-15	1.65168e-28
	361	-3.55361e-15	5.00341e-15	-1.20635e-14	6.82516e-15	-1.36915e-14	-6.21565e-15	1.65168e-28
	362	-3.55361e-15	5.00341e-15	-1.20635e-14	6.82516e-15	-1.36915e-14	-6.21565e-15	1.65168e-28
	363	-3.55361e-15	5.00341e-15	-1.20635e-14	6.82516e-15	-1.36915e-14	-6.21565e-15	1.65168e-28
	364	-3.55361e-15	5.00341e-15	-1.20635e-14	6.82516e-15	-1.36915e-14	-6.21565e-15	1.65168e-28
	365	-3.55361e-15	5.00341e-15	-1.20635e-14	6.82516e-15	-1.36915e-14	-6.21565e-15	1.65168e-28
	366	-3.55361e-15	5.00341e-15	-1.20635e-14	6.82516e-15	-1.36915e-14	-6.21565e-15	1.65168e-28
	367	-3.55361e-15	5.00341e-15	-1.20635e-14	6.82516e-15	-1.36915e-14	-6.21565e-15	1.65168e-28
	368	-3.55361e-15	5.00341e-15	-1.20635e-14	6.82516e-15	-1.36915e-14	-6.21565e-15	1.65168e-28
	369	-3.55361e-15	5.00341e-15	-1.20635e-14	6.82516e-15	-1.36915e-14	-6.21565e-15	1.65168e-28
	370	-3.55361e-15	5.00341e-15	-1.20635e-14	6.82516e-15	-1.36915e-14	-6.21565e-15	1.65168e-28
	371	-3.55361e-15	5.00341e-15	-1.20635e-14	6.82516e-15	-1.36915e-14	-6.21565e-15	1.65168e-28
	372	-3.55361e-15	5.00341e-15	-1.20635e-14	6.82516e-15	-1.36915e-14	-6.21565e-15	1.65168e-28
	373	-3.55361e-15	5.00341e-15	-1.20635e-14	6.82516e-15	-1.36915e-14	-6.21565e-15	1.65168e-28
	374	-3.55361e-15	5.00341e-15	-1.20635e-14	6.82516e-15	-1.36915e-14	-6.21565e-15	1.65168e-28
	375	-3.55361e-15	5.00341e-15	-1.20635e-14	6.82516e-15	-1.36915e-14	-6.21565e-15	1.65168e-28
	376	-3.55361e-15	5.00341e-15	-1.20635e-14	6.82516e-15	-1.36915e-14	-6.21565e-15	1.65168e-28
	377	-3.55361e-15	5.00341e-15	-1.20635e-14	6.82516e-15	-1.36915e-14	-6.21565e-15	1.65168e-28
	378	-3.55361e-15	5.00341e-15	-1.20635e-14	6.82516e-15	-1.36915e-14	-6.21565e-15	1.65168e-28
	379	-3.55361e-15	5.00341e-15	-1.20635e-14	6.82516e-15	-1.36915e-14	-6.21565e-15	1.65168e-28
	380	-3.55361e-15	5.00341e-15	-1.20635e-14	6.82516e-15	-1.36915e-14	-6.21565e-15	1.65168e-28
	381	-3.55361e-15	5.00341e-15	-1.20635e-14	6.82516e-15	-1.36915e-14	-6.21565e-15	1.65168e-28
	382	-3.55361e-15	5.00341e-15	-1.20635e-14	6.82516e-15	-1.36915e-14	-6.21565e-15	1.65168e-28
	383	-3.55361e-15	5.00341e-15	-1.20635e-14	6.82516e-15	-1.36915e-14	-6.21565e-15	1.65168e-28
	384	-3.55361e-15	5.00341e-15	-1.20635e-14	6.82516e-15	-1.36915e-14	-6.21565e-15	1.65168e-28
	385	-3.55361e-15	5.00341e-15	-1.20635e-14	6.82516e-15	-1.36915e-14	-6.21565e-15	1.65168e-28
	386	-3.55361e-15	5.00341e-15	-1.20635e-14	6.82516e-15	-1.36915e-14	-6.21565e-15	1.65168e-28
	387	-3.55361e-15	5.00341e-15	-1.20635e-14	6.82516e-15	-1.36915e-14	-6.21565e-15	1.65168e-28
	388	-3.55361e-15	5.00341e-15	-1.20635e-14	6.82516e-15	-1.36915e-14	-6.21565e-15	1.65168e-28
	389	-3.55361e-15	5.00341e-15	-1.20635e-14	6.82516e-15	-1.36915e-14	-6.21565e-15	1.65168e-28
	390	-3.55361e-15	5.00341e-15	-1.20635e-14	6.82516e-15	-1.36915e-14	-6.21565e-15	1.65168e-28
	391	-3.55361e-15	5.00341e-15	-1.20635e-14	6.82516e-15	-1.36915e-14	-6.21565e-15	1.65168e-28
	392	-3.55361e-15	5.00341e-15	-1.20635e-14	6.82516e-15	-1.36915e-14	-6.21565e-15	1.65168e-28
	393	-3.55361e-15	5.00341e-15	-1.20635e-14	6.82516e-15	-1.36915e-14	-6.21565e-15	1.65168e-28
	394	-3.55361e-15	5.00341e-15	-1.20635e-14	6.82516e-15	-1.36915e-14	-6.21565e-15	1.65168e-28
	Correlations
		CD	CRB	CS	CT	FT	SQ	FT x CS
	CD	1	0.314702	0.642801	0.635635	0.0469993	0.620696	0.0893113
	CRB	0.314702	1	0.502336	0.477853	0.232915	0.508636	-0.000244322
	CS	0.642801	0.502336	1	0.674242	0.133477	0.649211	0.0430704
	CT	0.635635	0.477853	0.674242	1	0.0662039	0.709368	0.0643908
	FT	0.0469993	0.232915	0.133477	0.0662039	1	0.0870472	0.084156
	SQ	0.620696	0.508636	0.649211	0.709368	0.0870472	1	0.137268
	FT x CS	0.0893113	-0.000244322	0.0430704	0.0643908	0.084156	0.137268	1
	Covariances
		CD	CRB	CS	CT	FT	SQ	FT x CS
	CD	1	0.314702	0.642801	0.635635	0.0469993	0.620696	0.105203
	CRB	0.314702	1	0.502336	0.477853	0.232915	0.508636	-0.000287796
	CS	0.642801	0.502336	1	0.674242	0.133477	0.649211	0.0507342
	CT	0.635635	0.477853	0.674242	1	0.0662039	0.709368	0.0758483
	FT	0.0469993	0.232915	0.133477	0.0662039	1	0.0870472	0.0991305
	SQ	0.620696	0.508636	0.649211	0.709368	0.0870472	1	0.161693
	FT x CS	0.105203	-0.000287796	0.0507342	0.0758483	0.0991305	0.161693	1.38754
	Descriptives
		Mean	Median	Observed min	Observed max	Standard deviation	Excess kurtosis	Skewness	Number of observations used	Cramér-von Mises test statistic	Cramér-von Mises p value
	CD	-3.69407e-15	-3.55361e-15	-2.36642	1.64316	1	-0.544317	-0.0729091	395	1.49099	7.37e-10
	CRB	4.77581e-15	5.00341e-15	-3.10808	1.71856	1	0.574069	-0.532913	395	2.10846	7.37e-10
	CS	-1.20486e-14	-1.20635e-14	-2.94081	1.5882	1	-0.411265	-0.201505	395	1.45227	7.37e-10
	CT	6.89637e-15	6.82516e-15	-2.94526	1.48455	1	-0.239263	-0.538006	395	1.68773	7.37e-10
	FT	-1.37394e-14	-1.36915e-14	-2.60301	1.79049	1	-0.437656	-0.357822	395	1.77895	7.37e-10
	SQ	-6.2685e-15	-6.21565e-15	-3.15504	1.36053	1	0.0919833	-0.67762	395	2.06231	7.37e-10
	Residuals
	Outer model scores
	Case index	CD1	CD2	CD3	CD4	CRB1	CRB2	CRB3	CRB4	CS1	CS2	CS3	CS4	CT1	CT2	CT3	CT4	FT1	FT2	FT3	FT4	SQ1	SQ2	SQ3	SQ4	FT x CS
	0	0.0994594	0.092041	-0.0529187	-0.133968	0.0113852	-0.0316839	0.194148	-0.140153	0.0155276	0.0607011	-0.125917	0.0389126	0.38867	0.214142	0.160806	-0.744734	-0.16268	0.581379	0.538142	-0.526456	0.0343346	-0.0493532	-0.0641947	0.0782312	8.5243e-15
	1	-0.261873	-0.154931	-0.183066	0.529149	-1.6704	1.37197	0.4334	-0.511918	-1.28355	0.233258	1.72736	-0.655886	-1.11451	-1.11531	0.626838	1.48506	-0.189627	1.43523	-2.27801	0.483754	-0.815015	0.843365	-0.988986	0.871154	-3.84072e-16
	2	0.0994594	0.092041	-0.0529187	-0.133968	0.805908	-0.210394	-0.12922	-0.216013	0.0155276	0.0607011	-0.125917	0.0389126	0.147288	-0.0265452	-0.088078	-0.0336047	0.514021	0.365531	0.317132	-0.781828	0.0343346	-0.0493532	-0.0641947	0.0782312	1.10082e-14
	3	-1.21982	0.689315	0.537305	0.443965	-0.0242481	-0.0165629	0.0537896	-0.0147169	-0.551109	-0.967113	-0.538346	1.77257	-1.04587	0.737299	-0.229018	0.609151	1.40229	-2.36151	0.287594	0.250094	-0.824301	-0.962381	0.843792	0.932747	-1.17649e-15
	4	0.342792	0.340618	0.192724	-0.755166	0.517859	0.534583	0.574167	-1.27183	0.225486	-0.592256	0.0917004	0.282967	0.147288	-0.0265452	-0.088078	-0.0336047	-0.255953	1.37011	1.34573	-1.378	0.267562	0.189323	0.176498	-0.610088	-5.79692e-16
	5	-0.147897	-0.94992	-0.911716	1.50354	0.472549	-0.446615	1.51056	-1.15661	-0.258307	-0.650698	1.72342	-0.660306	0.404948	1.17892	1.15844	-2.64593	-0.899491	1.61852	-0.245126	-0.191751	0.313985	2.01591	-0.720901	-1.62106	7.38828e-16
	6	1.17138	-1.54719	-1.50194	0.925603	-1.70156	1.39165	1.38339	-1.29649	0.0155276	0.0607011	-0.125917	0.0389126	1.07774	0.00914397	-0.98197	-0.0874368	0.0990318	-0.100446	-0.16381	0.0759096	-2.14001	1.28366	1.28008	-0.486338	-1.46939e-14
	7	-0.560181	0.390678	0.242193	0.154998	-1.93698	1.10096	1.26356	-0.793374	0.225486	-0.592256	0.0917004	0.282967	0.595579	-0.471626	0.374147	-0.547364	-0.932654	1.58596	1.56674	-1.12263	0.267562	0.189323	0.176498	-0.610088	-2.61544e-15
	8	0.0994594	0.092041	-0.0529187	-0.133968	-0.583351	0.452841	0.496988	-0.441975	0.0155276	0.0607011	-0.125917	0.0389126	0.38867	0.214142	0.160806	-0.744734	-1.60936	1.8018	1.78775	-0.867256	0.0343346	-0.0493532	-0.0641947	0.0782312	-5.52006e-15
	9	0.0994594	0.092041	-0.0529187	-0.133968	-1.94146	1.0964	0.173211	0.116637	0.0155276	0.0607011	-0.125917	0.0389126	0.147288	-0.0265452	-0.088078	-0.0336047	-0.16268	0.581379	0.538142	-0.526456	0.0343346	-0.0493532	-0.0641947	0.0782312	8.5243e-15
	10	0.582101	-0.204188	-0.174787	-0.360054	-0.854405	0.177268	0.2368	0.186579	1.82046	1.13134	-2.17172	-0.636272	1.07774	0.00914397	-0.98197	-0.0874368	0.19536	0.932946	-2.79231	0.781841	0.701476	0.633375	-2.11511	0.726181	-3.56076e-15
	11	-1.21982	0.689315	0.537305	0.443965	-1.94146	1.0964	0.173211	0.116637	1.37933	-0.225208	0.308492	-1.14904	0.351371	0.289885	-0.695835	0.0931591	0.547184	0.398095	-1.49474	0.149049	1.18259	-1.59438	0.207675	0.278617	-2.65455e-15
	12	0.0994594	0.092041	-0.0529187	-0.133968	-2.24366	0.840503	0.863008	-0.0393835	0.0155276	0.0607011	-0.125917	0.0389126	0.147288	-0.0265452	-0.088078	-0.0336047	-0.255953	1.37011	1.34573	-1.378	0.0343346	-0.0493532	-0.0641947	0.0782312	-5.52215e-16
	13	-1.21982	0.689315	0.537305	0.443965	-0.0242481	-0.0165629	0.0537896	-0.0147169	0.111802	0.396923	0.0613088	-0.501839	0.611251	0.49255	-0.482102	-0.566371	0.233396	-0.82933	-0.908852	0.826029	0.267562	0.189323	0.176498	-0.610088	-5.47883e-16
	14	0.0994594	0.092041	-0.0529187	-0.133968	-1.14245	0.922245	0.940187	-0.869234	0.0155276	0.0607011	-0.125917	0.0389126	0.38867	0.214142	0.160806	-0.744734	-1.90107	1.51536	1.49446	-0.313797	-0.625866	0.164561	0.151526	0.281248	-2.22377e-15
	15	0.825433	0.0443887	0.0708562	-0.981252	0.477746	0.545149	-0.656537	-0.236379	0.435443	-1.24521	0.309317	0.527021	0.317203	-0.636268	0.195564	0.060566	-0.255953	1.37011	1.34573	-1.378	0.256715	0.178223	-0.747834	0.294215	-6.07169e-16
	16	-2.29577	1.53517	1.37317	0.400702	2.93258	-0.0212225	-1.34593	-0.714831	-0.18022	0.545717	-0.0664891	-0.29779	-0.149586	-0.153165	-0.231511	0.522725	0.409764	-0.695143	1.07121	-0.455455	-0.159411	0.641914	0.632912	-1.09539	2.52792e-14
	17	-1.21982	0.689315	0.537305	0.443965	0.215652	0.278686	1.26396	-1.42785	-2.61573	-0.974175	1.41317	1.76497	-0.406335	-1.35773	1.3028	0.311769	-0.206827	-1.30059	2.2965	-0.279415	1.41816	-0.446603	0.450789	-1.32226	2.20344e-15
	18	-1.63613	1.23653	1.07806	0.111735	-0.642102	-0.542022	-1.83765	2.40327	0.246766	0.12729	-0.60307	0.198536	0.593057	0.530875	0.479992	-1.55906	1.72716	-2.04251	-1.23098	0.627513	0.0343346	-0.0493532	-0.0641947	0.0782312	2.99044e-15
	19	0.0994594	0.092041	-0.0529187	-0.133968	-0.604827	1.46884	0.37022	-1.21633	-0.799756	0.2917	0.0956415	0.287387	0.354197	-0.712313	0.125263	0.163766	-0.902546	-0.203602	1.57578	-0.0461365	0.0343346	-0.0493532	-0.0641947	0.0782312	-1.11551e-14
	20	0.0994594	0.092041	-0.0529187	-0.133968	-0.925671	0.20751	-0.0439179	0.437451	-0.55747	0.553525	0.346766	-0.35539	-0.544908	1.18035	-0.693343	0.179584	0.613294	-0.475796	0.374469	-0.368172	0.0343346	-0.0493532	-0.0641947	0.0782312	-6.58476e-15
	21	-0.505205	-0.403508	-0.428709	1.15035	0.801428	-0.214949	-1.21957	0.693998	-0.269425	1.09698	-1.22553	0.25118	0.561107	-1.39808	0.338603	0.361136	-0.919531	-2.00041	0.657332	1.56967	-0.625866	0.164561	0.151526	0.281248	5.94371e-16
	22	1.77203	-1.84503	-1.7393	0.657597	1.83869	-2.11983	-1.30993	1.78917	-0.55747	0.553525	0.346766	-0.35539	-0.78629	0.939661	-0.942227	0.890714	0.73973	-1.23196	-2.24499	1.41425	1.16324	-0.707481	-1.63857	1.17466	-1.29326e-15
	23	0.0994594	0.092041	-0.0529187	-0.133968	-0.552198	0.433165	-0.452998	0.342599	0.0155276	0.0607011	-0.125917	0.0389126	0.38867	0.214142	0.160806	-0.744734	-0.16268	0.581379	0.538142	-0.526456	0.0343346	-0.0493532	-0.0641947	0.0782312	8.5243e-15
	24	0.582101	-0.204188	-0.174787	-0.360054	1.08216	1.05694	-2.03613	0.0756606	0.347018	-0.22874	1.28425	-1.15283	1.12818	1.90008	-0.875732	-1.95604	0.910097	-1.04518	-1.12986	0.570656	2.08296	-0.672979	-1.60255	0.238248	-1.92891e-15
	25	0.0994594	0.092041	-0.0529187	-0.133968	-0.0242481	-0.0165629	0.0537896	-0.0147169	0.225486	-0.592256	0.0917004	0.282967	-0.0966166	0.735268	-0.231118	-0.334175	0.222307	0.0790905	0.0238405	-0.228369	0.489942	0.416899	-0.507142	-0.394105	1.15965e-14
	26	0.0994594	0.092041	-0.0529187	-0.133968	-1.66592	1.37653	1.52374	-1.42193	0.0155276	0.0607011	-0.125917	0.0389126	0.147288	-0.0265452	-0.088078	-0.0336047	-1.60936	1.8018	1.78775	-0.867256	0.0343346	-0.0493532	-0.0641947	0.0782312	-5.52006e-15
	27	0.0994594	0.092041	-0.0529187	-0.133968	-0.840247	1.17814	0.25039	-0.713214	0.0155276	0.0607011	-0.125917	0.0389126	0.836961	-0.230938	0.623031	-1.25849	-0.932654	1.58596	1.56674	-1.12263	0.0343346	-0.0493532	-0.0641947	0.0782312	-3.03614e-15
	28	0.468125	0.5908	0.553863	-1.33444	-1.70084	2.37886	-1.87406	0.533746	1.77399	-1.55842	-0.261597	0.234122	1.07774	0.00914397	-0.98197	-0.0874368	-0.861455	-0.143757	1.63833	-0.147563	1.16324	-0.707481	-1.63857	1.17466	8.98533e-16
	29	-0.489824	1.43505	1.27423	-1.41963	-0.925671	0.20751	-0.0439179	0.437451	0.716418	-1.58924	-0.291163	1.12537	-1.56249	-0.669927	1.09156	1.05772	-1.60936	1.8018	1.78775	-0.867256	-1.70844	0.818603	-1.01396	1.76249	1.6389e-15
	30	0.0994594	0.092041	-0.0529187	-0.133968	-1.6704	1.37197	0.4334	-0.511918	0.0155276	0.0607011	-0.125917	0.0389126	0.147288	-0.0265452	-0.088078	-0.0336047	-0.255953	1.37011	1.34573	-1.378	0.0343346	-0.0493532	-0.0641947	0.0782312	-5.52215e-16
	31	-0.316849	0.639255	0.487836	-0.466199	0.463588	-0.455725	-0.670127	0.663414	0.072404	-1.40535	0.999616	0.376773	0.354197	-0.712313	0.125263	0.163766	0.687549	-0.383387	-1.37485	0.461279	0.28066	-0.721143	-0.739208	1.1617	-7.29794e-16
	32	0.0994594	0.092041	-0.0529187	-0.133968	-0.547718	0.43772	0.637347	-0.567411	0.0155276	0.0607011	-0.125917	0.0389126	0.147288	-0.0265452	-0.088078	-0.0336047	-0.454394	0.294938	0.24485	0.0270033	0.0343346	-0.0493532	-0.0641947	0.0782312	1.18206e-14
	33	0.0994594	0.092041	-0.0529187	-0.133968	-1.14245	0.922245	0.940187	-0.869234	0.257814	0.322526	0.125208	-0.603864	0.354197	-0.712313	0.125263	0.163766	-0.64094	1.8724	1.86004	-1.67609	0.267562	0.189323	0.176498	-0.610088	-5.16064e-15
	34	0.0994594	0.092041	-0.0529187	-0.133968	0.549012	0.514908	-0.375819	-0.487251	0.257814	0.322526	0.125208	-0.603864	0.38867	0.214142	0.160806	-0.744734	0.222307	0.0790905	0.0238405	-0.228369	0.0343346	-0.0493532	-0.0641947	0.0782312	1.11795e-14
	35	0.0994594	0.092041	-0.0529187	-0.133968	1.59147	-0.398214	-2.63328	1.52815	-0.137554	-0.75239	0.782	0.132719	0.645419	1.4187	-1.3735	-0.533778	0.888024	-1.98616	-0.250685	0.694176	0.0343346	-0.0493532	-0.0641947	0.0782312	-1.35817e-15
	36	0.224792	0.342223	0.30822	-0.713245	1.3249	-0.669232	-1.80312	1.24669	0.774004	-0.647167	0.747667	-0.656507	-1.30544	0.534936	0.484191	0.327587	1.20181	-0.758736	-0.836571	0.0171971	0.320142	0.208801	0.198591	-0.700244	-2.81727e-15
	37	0.0994594	0.092041	-0.0529187	-0.133968	0.549012	0.514908	-0.375819	-0.487251	0.0155276	0.0607011	-0.125917	0.0389126	0.388366	0.21384	-0.766136	0.196359	-0.454394	0.294938	0.24485	0.0270033	0.0343346	-0.0493532	-0.0641947	0.0782312	1.18206e-14
	38	0.696077	-0.999177	-0.903437	0.614334	1.59595	-0.393659	-1.54293	0.618138	-0.429576	-0.603596	0.654202	0.336767	0.799967	-0.154893	0.693332	-1.36169	1.65596	-0.312794	-1.30257	-0.347553	0.0977613	-0.0187754	0.882231	-0.916227	8.08514e-16
	39	0.0994594	0.092041	-0.0529187	-0.133968	-1.70156	1.39165	1.38339	-1.29649	0.257814	0.322526	0.125208	-0.603864	0.629748	0.454527	-0.517252	-0.514771	-1.51608	1.01307	0.980161	-0.0157105	0.267562	0.189323	0.176498	-0.610088	2.66928e-15
	40	-1.03549	0.938694	0.840696	-0.156271	1.58627	-1.38998	-0.466179	0.60792	-0.86768	1.56251	-1.75817	0.751926	-0.130785	-0.190885	0.660282	-0.366768	1.29	-0.691643	0.153459	-0.623545	0.757961	-0.232689	0.66651	-1.11924	5.71952e-15
	41	1.24174	-0.502825	-0.469899	-0.649021	0.534855	-0.485967	-0.389409	0.412542	1.15118	1.28794	-1.88626	-0.489822	1.76771	-0.194946	0.656082	-2.25342	0.324635	1.05989	-1.73973	0.0396723	0.511542	-1.39157	-0.500936	1.38594	-6.14922e-16
	42	0.0994594	0.092041	-0.0529187	-0.133968	-1.39935	1.64755	0.693588	-1.14047	0.0155276	0.0607011	-0.125917	0.0389126	-0.14676	-1.15536	0.589588	0.593332	0.0357612	1.65655	1.63903	-1.93146	-0.588729	0.1854	1.08691	-0.668132	-3.84851e-15
	43	0.0994594	0.092041	-0.0529187	-0.133968	-0.0412439	1.00399	1.01737	-1.69908	0.0155276	0.0607011	-0.125917	0.0389126	0.38867	0.214142	0.160806	-0.744734	-1.60936	1.8018	1.78775	-0.867256	0.267562	0.189323	0.176498	-0.610088	-5.52006e-15
	44	0.939409	-0.7506	-0.657794	-0.00686367	1.27959	-1.65043	-0.866727	1.36191	0.32883	0.631454	-0.692889	-0.249567	1.02446	-0.879592	-1.90931	1.71056	0.233396	-0.82933	-0.908852	0.826029	-0.141622	1.54966	-0.277954	-1.14873	-1.43438e-15
	45	0.0994594	0.092041	-0.0529187	-0.133968	0.805908	-0.210394	-0.12922	-0.216013	0.0155276	0.0607011	-0.125917	0.0389126	0.595579	-0.471626	0.374147	-0.547364	0.129034	0.86782	0.831433	-1.07991	0.267562	0.189323	0.176498	-0.610088	5.228e-15
	46	0.338768	-0.452766	-0.42043	0.261143	0.756118	-1.19615	-0.283169	0.809216	-1.45482	0.280361	0.658143	0.341187	-0.0966166	0.735268	-0.231118	-0.334175	0.998281	-0.978084	-0.139832	-0.070086	-1.01111	0.625528	-0.294299	0.610093	4.24993e-15
	47	0.468125	0.5908	0.553863	-1.33444	0.730162	-0.184707	-1.50028	0.94487	-0.276495	0.209495	-0.253714	0.242961	-0.356799	0.5323	-1.37179	1.26645	0.594276	0.405342	-0.567258	-0.390266	-0.117678	0.650291	-0.269328	-0.281244	4.1902e-15
	48	0.0994594	0.092041	-0.0529187	-0.133968	0.534855	-0.485967	-0.389409	0.412542	0.0155276	0.0607011	-0.125917	0.0389126	0.147288	-0.0265452	-0.088078	-0.0336047	-0.454394	0.294938	0.24485	0.0270033	0.0343346	-0.0493532	-0.0641947	0.0782312	1.18206e-14
	49	0.468125	0.5908	0.553863	-1.33444	1.59595	-0.393659	-1.54293	0.618138	0.983962	-1.30012	0.965284	-0.412453	0.558281	-0.395883	-0.482495	0.29053	-1.95915	-0.341289	0.513466	1.40344	-1.0026	-0.272476	0.627613	0.61835	-8.61089e-17
	50	0.165793	0.343026	0.365968	-0.692285	0.765795	-0.199828	-1.35992	0.819434	-0.817164	1.6171	0.252475	-1.03817	0.075821	-0.876956	-0.0533204	0.771696	-0.921565	0.677536	0.634051	-0.0682305	-0.0983293	-0.236613	1.57692	-1.17729	1.10945e-14
	51	-0.560181	0.390678	0.242193	0.154998	-0.0315667	2.00031	-0.0593893	-1.68887	0.225486	-0.592256	0.0917004	0.282967	0.38867	0.214142	0.160806	-0.744734	1.58476	1.41692	-1.37415	-1.32262	0.0343346	-0.0493532	-0.0641947	0.0782312	-1.02119e-15
	52	0.0994594	0.092041	-0.0529187	-0.133968	-0.552198	0.433165	-0.452998	0.342599	0.0155276	0.0607011	-0.125917	0.0389126	0.38867	0.214142	0.160806	-0.744734	0.384745	0.238593	-0.735449	-0.03966	0.0343346	-0.0493532	-0.0641947	0.0782312	1.2469e-14
	53	0.338768	-0.452766	-0.42043	0.261143	-0.0287283	-0.0211178	-1.03656	0.895294	0.354088	0.658748	0.312433	-1.14462	1.02507	-0.878986	-0.0554201	-0.17163	1.14658	-1.73228	1.85448	-0.79016	-1.69525	1.73881	-0.0872043	-0.0543715	2.70896e-16
	54	-0.733157	1.18647	1.02859	-0.798429	1.59595	-0.393659	-1.54293	0.618138	-0.664792	0.0220669	-0.568738	0.987762	0.388366	0.21384	-0.766136	0.196359	-0.809273	-0.992331	0.768186	0.805409	-0.159411	0.641914	0.632912	-1.09539	3.27581e-15
	55	-0.489824	1.43505	1.27423	-1.41963	1.33906	0.331643	-1.78953	0.346899	1.00517	1.36234	-1.95016	-0.387798	1.23137	-1.56536	-1.69596	1.90793	-1.95915	-0.341289	0.513466	1.40344	0.302354	-0.698942	1.10946	-0.646909	-7.03782e-17
	56	0.582101	-0.204188	-0.174787	-0.360054	1.068	0.0560695	-2.04972	0.975454	0.303573	0.604159	-1.69821	0.645482	0.125964	1.01368	-0.874025	-0.155811	-1.48597	-0.776484	0.989196	1.06078	0.309295	0.1977	-0.725742	0.204058	1.14243e-16
	57	0.468125	0.5908	0.553863	-1.33444	0.74196	-2.19702	-0.296759	1.70901	0.303573	0.604159	-1.69821	0.645482	0.110293	0.0494999	-0.0177768	-0.136804	-0.809273	-0.992331	0.768186	0.805409	-0.804168	0.854466	-0.064653	-0.0331483	-2.1326e-16
	58	0.224792	0.342223	0.30822	-0.713245	1.84317	-2.11528	-0.21958	0.879159	0.762887	1.10051	-2.20129	0.254978	0.799663	-0.155196	-0.23361	-0.4206	-1.10099	-1.27877	0.474894	1.35887	0.980342	-0.0051134	-0.0171301	-0.903261	-4.78338e-16
	59	-0.505205	-0.403508	-0.428709	1.15035	-0.864082	-0.819052	1.31355	0.176362	-1.52583	-0.0285668	1.47624	-0.0131096	1.11221	0.9356	-0.946426	-0.995937	-0.99073	-0.270696	0.585748	0.594606	1.64054	-0.219027	-0.232851	-1.10628	-1.54361e-16
	60	1.65805	-1.05004	-1.01065	-0.316791	0.282439	0.243889	0.454337	-0.768707	0.257814	0.322526	0.125208	-0.603864	-0.839259	0.0512277	-0.94262	1.74761	0.384745	0.238593	-0.735449	-0.03966	-0.546996	0.193777	0.184666	0.146014	9.72615e-15
	61	-0.375848	0.640058	0.545584	-0.445238	0.746441	-2.19247	0.793586	0.798999	0.564046	0.0057907	0.53005	-0.900561	0.765191	-1.08165	-0.269154	0.4879	0.200233	-0.861893	0.903017	-0.104849	1.21973	-1.57354	1.14305	-0.670764	-2.52846e-15
	62	0.0994594	0.092041	-0.0529187	-0.133968	0.277959	0.239334	-0.636008	0.141303	0.0155276	0.0607011	-0.125917	0.0389126	0.354197	-0.712313	0.125263	0.163766	0.384745	0.238593	-0.735449	-0.03966	0.0343346	-0.0493532	-0.0641947	0.0782312	1.2469e-14
	63	0.0994594	0.092041	-0.0529187	-0.133968	-0.552198	0.433165	-0.452998	0.342599	0.0155276	0.0607011	-0.125917	0.0389126	0.595579	-0.471626	0.374147	-0.547364	0.514021	0.365531	0.317132	-0.781828	0.267562	0.189323	0.176498	-0.610088	1.10082e-14
	64	0.338768	-0.452766	-0.42043	0.261143	0.232648	-0.741864	0.300389	0.256522	0.774004	-0.647167	0.747667	-0.656507	-0.0966166	0.735268	-0.231118	-0.334175	-1.08197	-2.15991	1.41662	1.38096	0.300793	1.0957	-1.64765	0.195801	-3.59023e-16
	65	0.0994594	0.092041	-0.0529187	-0.133968	-0.0242481	-0.0165629	0.0537896	-0.0147169	0.0155276	0.0607011	-0.125917	0.0389126	0.147288	-0.0265452	-0.088078	-0.0336047	0.514021	0.365531	0.317132	-0.781828	0.498444	-0.481104	0.41477	-0.385847	1.10082e-14
	66	1.12777	0.292163	0.258751	-1.62341	1.25811	-0.634435	-0.993495	0.587554	0.354088	0.658748	0.312433	-1.14462	-0.184058	-1.07962	-0.267054	1.43123	0.775733	-0.316293	-0.38482	-0.179463	0.0916049	1.78833	-0.037261	-1.83704	1.31195e-15
	67	0.338768	-0.452766	-0.42043	0.261143	0.74196	-2.19702	-0.296759	1.70901	-1.30881	0.205964	0.722042	0.239163	1.73294	-1.1217	-0.306404	-0.403826	-1.41375	1.99387	-0.783405	0.252331	1.19578	-0.674179	1.13443	-1.53825	2.91288e-15
	68	-0.862513	0.142903	0.0542981	0.797156	0.463588	-0.455725	-0.670127	0.663414	-0.034209	0.47132	-0.00259016	-0.399815	-0.149586	-0.153165	-0.231511	0.522725	-0.244863	0.461688	0.413041	-0.323603	0.0343346	-0.0493532	-0.0641947	0.0782312	6.62951e-15
	69	0.582101	-0.204188	-0.174787	-0.360054	0.748799	0.820723	-0.396348	-0.864934	1.20099	-1.06559	0.211086	-0.160181	-0.0966166	0.735268	-0.231118	-0.334175	0.594276	0.405342	-0.567258	-0.390266	-0.769376	-0.0337992	0.868306	-0.0699693	7.83391e-15
	70	-0.375848	0.640058	0.545584	-0.445238	-0.0955148	0.0136789	-0.226928	0.236155	0.556976	-0.881697	1.50186	-0.90878	1.5602	0.490216	-1.41114	-0.568603	1.13061	0.970976	-0.908155	-0.957869	-1.91382	-1.20498	1.51351	1.56302	-2.36356e-15
	71	-0.147897	-0.94992	-0.911716	1.50354	-0.818771	0.162147	0.377158	0.061143	-2.08469	2.23923	0.00529202	-0.390975	0.974927	-2.76962	0.765285	0.755877	-0.676943	0.956729	-0.000137644	-0.0823738	-0.323055	-1.37329	2.25814	-0.480713	-4.30024e-15
	72	0.0994594	0.092041	-0.0529187	-0.133968	1.05832	-0.94025	-0.972967	0.965236	0.0155276	0.0607011	-0.125917	0.0389126	-0.560579	0.216173	0.162906	0.198591	0.968174	0.811474	-0.148866	-1.14658	-0.392638	0.403237	0.392219	-0.407071	5.87641e-15
	73	0.586124	0.589195	0.438368	-1.37636	-0.578871	0.457396	1.58733	-1.35199	0.225486	-0.592256	0.0917004	0.282967	1.07834	0.00974957	0.871916	-1.96962	-0.113554	-2.08932	1.4889	0.57213	0.709978	-0.264629	-1.1932	0.734438	-1.89844e-15
	74	0.6411	-0.204991	-0.232535	-0.381015	0.770275	-0.195273	-0.269579	-0.0905768	0.32176	-0.256034	0.278926	-0.257785	-0.857149	0.0898559	0.946416	-0.186172	1.40025	0.316434	0.264313	-1.38781	-1.00876	1.53463	-0.291879	-0.302467	5.39027e-16
	75	-1.87946	0.987952	0.832417	0.732932	-0.578871	0.457396	1.58733	-1.35199	0.602735	-0.600065	-0.321554	0.340566	-1.04617	0.736996	-1.15596	1.55024	0.725585	-2.14566	0.508604	0.505467	0.265217	-0.719781	0.174078	0.302472	3.24755e-16
	76	-0.862513	0.142903	0.0542981	0.797156	-0.659098	0.478528	-0.874074	0.718907	0.531718	-0.908992	0.496543	-0.0137309	0.38867	0.214142	0.160806	-0.744734	-0.740108	-0.0441003	0.816489	0.142573	0.0343346	-0.0493532	-0.0641947	0.0782312	4.09535e-15
	77	-0.0735163	0.887832	0.733479	-1.0874	0.442112	0.56027	-0.796896	-0.110943	0.991032	-0.412636	-0.00653126	-0.404235	0.147288	-0.0265452	-0.088078	-0.0336047	0.734641	-0.376139	-0.44737	-0.0780368	0.943205	-0.0259525	-0.952509	0.0461192	1.45946e-14
	78	-0.0185401	0.0936459	0.0625771	-0.0920477	-0.366568	-0.261894	-0.487117	0.86471	0.392777	0.052893	-0.539171	0.0965119	0.317203	-0.636268	0.195564	0.060566	-0.244863	0.461688	0.413041	-0.323603	-0.340058	0.422715	0.414312	-0.497227	1.03368e-14
	79	1.18274	-0.502023	-0.412151	-0.628061	-0.592311	0.443731	-1.6837	1.37805	-1.79338	-0.317687	0.219793	1.52472	1.35389	1.17659	0.229401	-2.64816	1.16072	-0.818582	-0.899121	0.118623	0.956303	-0.936418	-1.86822	1.8179	-1.40843e-16
	80	-0.0185401	0.0936459	0.0625771	-0.0920477	-0.362088	-0.257339	0.603229	-0.0453008	0.175749	-0.181637	0.215027	-0.155761	-0.149586	-0.153165	-0.231511	0.522725	0.32158	-0.762236	0.081178	0.185287	0.773404	-0.234051	-0.246776	-0.26002	5.07209e-15
	81	0.582101	-0.204188	-0.174787	-0.360054	-0.583351	0.452841	0.496988	-0.441975	0.175749	-0.181637	0.215027	-0.155761	0.351371	0.289885	-0.695835	0.0931591	-0.314029	-0.486543	0.364738	0.339233	0.0869143	-0.0298759	-0.0421018	-0.011925	-1.43729e-15
	82	-1.21982	0.689315	0.537305	0.443965	1.02269	-0.925129	-1.11333	1.09067	-1.27648	1.12075	0.755549	-0.647667	-0.319501	0.456558	-0.515152	0.428555	1.03734	1.75971	-0.100563	-1.80941	0.0343346	-0.0493532	-0.0641947	0.0782312	1.64578e-15
	83	0.224792	0.342223	0.30822	-0.713245	-1.66592	1.37653	1.52374	-1.42193	0.392777	0.052893	-0.539171	0.0965119	0.125964	1.01368	-0.874025	-0.155811	-1.10099	-1.27877	0.474894	1.35887	0.317796	-0.700304	0.196171	0.212315	-2.35124e-16
	84	-0.316849	0.639255	0.487836	-0.466199	-0.547718	0.43772	0.637347	-0.567411	0.32176	-0.256034	0.278926	-0.257785	-0.319501	0.456558	-0.515152	0.428555	-0.968657	0.670288	-0.293429	0.471085	0.72317	0.655576	-0.266449	-1.08242	-1.91466e-15
	85	0.279769	-0.451963	-0.362682	0.282103	-0.569194	1.45372	0.510578	-1.34177	-0.995504	0.776716	0.155069	-0.0493164	-0.857149	0.0898559	0.946416	-0.186172	-0.99073	-0.270696	0.585748	0.594606	-0.340058	0.422715	0.414312	-0.497227	2.09076e-15
	86	0.0994594	0.092041	-0.0529187	-0.133968	-0.290822	-0.287581	0.883946	-0.296173	0.6848	-0.095901	-0.411373	-0.107537	0.595276	-0.471928	-0.552796	0.393729	0.403764	-0.642545	0.206278	-0.0175659	-0.392638	0.403237	0.392219	-0.407071	4.80105e-15
	87	-0.0185401	0.0936459	0.0625771	-0.0920477	-1.40903	0.651227	1.77034	-1.15069	2.47559	-0.800237	-0.513546	-0.799158	-0.854627	-0.912645	0.840572	0.825528	-1.33463	0.291438	1.1626	0.195093	0.344086	-0.690565	0.207217	0.167237	-3.16719e-15
	88	-0.505205	-0.403508	-0.428709	1.15035	1.86252	-0.122641	-2.37309	0.899594	-0.454125	1.77724	-0.437824	-0.887923	-1.37378	-1.31737	2.26699	0.262401	0.775733	-0.316293	-0.38482	-0.179463	-0.577976	-1.63417	0.168779	2.01621	3.49537e-15
	89	0.755076	-0.99998	-0.961185	0.593373	0.211172	0.274131	0.17362	-0.517835	1.347	-1.13999	0.274985	-0.262205	1.02568	-0.878381	1.79847	-2.05382	1.58476	1.41692	-1.37415	-1.32262	-0.360192	-1.39413	1.32276	0.468668	-6.4878e-16
	90	0.0994594	0.092041	-0.0529187	-0.133968	1.03237	0.0711904	-2.19008	1.10089	0.442514	-0.357726	-0.662498	0.535239	0.388366	0.21384	-0.766136	0.196359	1.29305	1.13048	-1.66744	-0.769159	0.267562	0.189323	0.176498	-0.610088	1.13765e-15
	91	-0.489824	1.43505	1.27423	-1.41963	1.52916	-0.358862	-0.733307	-0.0410007	1.99809	-0.4364	-1.98761	0.494613	0.369565	0.251559	-1.65793	1.08585	-0.263882	1.34283	-0.528686	-0.345697	1.65598	-0.220389	-1.14614	-0.247054	6.25434e-15
	92	-0.0185401	0.0936459	0.0625771	-0.0920477	-1.18257	0.932811	-0.290517	0.166213	-0.0412793	-0.416168	0.969225	-0.408033	0.852329	0.732935	-1.16016	-0.336407	-0.740108	-0.0441003	0.816489	0.142573	-0.120023	-0.258814	-0.271748	0.631316	9.83201e-15
	93	0.224792	0.342223	0.30822	-0.713245	-0.0598814	-0.001442	-0.0865691	0.110719	-0.422506	0.283892	-0.317613	0.344986	0.81816	-0.193218	-0.268761	-0.369	-0.132572	-1.20818	0.547176	0.550036	-0.342404	-0.48639	0.411892	0.415333	8.8078e-16
	94	-0.0185401	0.0936459	0.0625771	-0.0920477	-1.14245	0.922245	0.940187	-0.869234	-0.034209	0.47132	-0.00259016	-0.399815	0.558281	-0.395883	-0.482495	0.29053	-1.10099	-1.27877	0.474894	1.35887	0.0869143	-0.0298759	-0.0421018	-0.011925	-3.92726e-16
	95	0.468125	0.5908	0.553863	-1.33444	-3.03819	1.01921	1.18638	0.0364765	-1.27648	1.12075	0.755549	-0.647667	1.25017	-1.60308	-0.804173	1.01843	0.403764	-0.642545	0.206278	-0.0175659	0.72317	0.655576	-0.266449	-1.08242	-7.73652e-15
	96	0.0994594	0.092041	-0.0529187	-0.133968	-0.290822	-0.287581	0.883946	-0.296173	0.442514	-0.357726	-0.662498	0.535239	-0.35367	-0.469595	0.376247	0.395962	0.403764	-0.642545	0.206278	-0.0175659	-0.625866	0.164561	0.151526	0.281248	7.49916e-15
	97	-0.0185401	0.0936459	0.0625771	-0.0920477	-0.30262	1.72473	-0.319578	-1.06031	-0.066537	-0.443463	-0.0360975	0.487016	-0.149586	-0.153165	-0.231511	0.522725	-0.809273	-0.992331	0.768186	0.805409	0.113204	-0.0201372	-0.0310553	-0.0570032	1.89651e-15
	98	0.0994594	0.092041	-0.0529187	-0.133968	0.549012	0.514908	-0.375819	-0.487251	0.232556	0.295231	-0.880115	0.291185	-0.319501	0.456558	-0.515152	0.428555	0.222307	0.0790905	0.0238405	-0.228369	0.487597	-0.492205	-0.509562	0.518455	1.15053e-14
	99	-0.0185401	0.0936459	0.0625771	-0.0920477	-0.583351	0.452841	0.496988	-0.441975	-1.09178	0.440494	-0.0321564	0.491435	-0.149586	-0.153165	-0.231511	0.522725	-0.605743	-0.772984	0.0714467	0.892692	0.320142	0.208801	0.198591	-0.700244	-3.58353e-15
	100	0.518689	0.520307	-0.473417	-0.581296	1.33906	0.331643	-1.78953	0.346899	-0.589798	-0.361257	0.313258	0.531441	0.147288	-0.0265452	-0.088078	-0.0336047	0.403764	-0.642545	0.206278	-0.0175659	-0.170258	0.630813	-0.291421	-0.191087	7.53555e-15
	101	0.40069	0.521912	-0.357921	-0.539375	0.463588	-0.455725	-0.670127	0.663414	0.175749	-0.181637	0.215027	-0.155761	-0.390664	-0.39355	0.446548	0.292762	1.22989	0.129649	-0.850818	-0.544213	-0.342404	-0.48639	0.411892	0.415333	1.43742e-14
	102	0.406204	-0.383877	0.491354	-0.533924	-0.609307	1.46428	-0.720126	-0.306322	0.748746	-0.674462	-0.257655	0.238542	-0.149586	-0.153165	-0.231511	0.522725	-1.28244	-0.557136	0.292457	1.14806	-0.549341	-0.715327	0.182245	1.05857	-1.53832e-15
	103	-0.0295681	1.90522	-1.63597	-0.102949	0.820066	0.790481	-0.11563	-1.11581	0.564046	0.0057907	0.53005	-0.900561	1.216	-2.52923	0.0872264	0.985841	0.676459	0.525033	-0.442157	-0.593119	0.967244	0.905352	0.898576	-2.67505	-4.21771e-15
	104	-0.194437	-0.0860425	0.728718	-0.265918	-0.083716	-1.99864	0.976596	1.00029	0.781074	0.240321	-0.224148	-0.648289	0.577082	-0.433603	0.409298	-0.598964	0.594276	0.405342	-0.567258	-0.390266	-0.368694	-0.496128	0.400845	0.460411	4.42198e-15
	105	-0.0185401	0.0936459	0.0625771	-0.0920477	0.468068	-0.45117	0.420219	-0.246597	0.998102	0.474852	-0.978346	-0.396016	2.21509	-0.640935	-1.66252	0.0561015	0.484019	-0.602734	-0.678111	0.373996	-0.787165	-0.941542	1.77917	-0.016634	5.27752e-15
	106	-0.0185401	0.0936459	0.0625771	-0.0920477	-0.0457241	0.999433	-0.0729792	-0.789074	0.150491	-0.208932	-0.790296	0.739288	0.317203	-0.636268	0.195564	0.060566	-0.314029	-0.486543	0.364738	0.339233	0.0869143	-0.0298759	-0.0421018	-0.011925	-1.41974e-15
	107	-0.496769	-0.333817	0.540823	0.37624	-1.66592	1.37653	1.52374	-1.42193	0.635063	0.314718	-0.288047	-0.546264	0.110293	0.0494999	-0.0177768	-0.136804	-1.48597	-0.776484	0.989196	1.06078	-1.0026	-0.272476	0.627613	0.61835	7.37456e-15
	108	-0.326386	0.75166	-0.974593	0.544659	-0.335415	-0.28157	-1.4371	1.64928	0.799262	-0.619872	1.75299	-1.55156	1.93924	-1.80808	-1.94695	1.67573	-1.19121	1.33208	-0.538417	0.361708	-0.800357	-1.86175	0.852418	1.80023	-1.03358e-15
	109	0.397768	-0.453568	-0.478178	0.240183	0.268281	-0.756985	0.440747	0.131086	-0.589798	-0.361257	0.313258	0.531441	-0.35367	-0.469595	0.376247	0.395962	0.514021	0.365531	0.317132	-0.781828	-0.625866	0.164561	0.151526	0.281248	6.74332e-15
	110	-0.135438	-0.086845	0.67097	-0.286878	0.534855	-0.485967	-0.389409	0.412542	-0.37277	-0.126727	-0.44094	0.783713	0.388366	0.21384	-0.766136	0.196359	0.514021	0.365531	0.317132	-0.781828	-0.625866	0.164561	0.151526	0.281248	4.55885e-15
	111	-0.848564	-0.693194	1.8731	0.0284996	-0.0695586	-0.997762	0.990186	0.100502	-2.09883	0.464257	1.94892	-0.407412	1.30032	0.287551	-1.62488	0.0909269	1.78524	-0.185855	-0.249988	-1.08972	0.522389	-1.38047	0.423397	0.481634	1.20546e-15
	112	-0.560181	0.390678	0.242193	0.154998	1.57212	-2.39085	-0.479769	1.50771	0.0155276	0.0607011	-0.125917	0.0389126	0.388366	0.21384	-0.766136	0.196359	0.616349	1.34633	-1.44643	-0.513787	0.720825	-0.253529	-0.268869	-0.169864	-2.78535e-16
	113	0.995487	-1.72688	-0.835799	0.751733	0.987058	-0.910008	-1.25368	1.21611	-0.0917948	-0.470757	-1.04142	1.38206	0.420012	2.14249	-1.55169	-0.782748	0.594276	0.405342	-0.567258	-0.390266	0.94555	0.883152	-0.950089	-0.86644	5.69094e-15
	114	-0.555769	-0.333015	0.598571	0.3972	-0.362088	-0.257339	0.603229	-0.0453008	0.538788	-0.021504	-0.475272	-0.00551254	0.539784	-0.357861	-0.447344	0.23893	0.775733	-0.316293	-0.38482	-0.179463	0.577314	-0.451888	0.44791	-0.521082	3.13814e-15
	115	1.07136	-1.5883	1.04552	-0.817441	-0.840247	1.17814	0.25039	-0.713214	-1.55816	-0.943349	1.44273	0.873721	1.49186	-1.36209	0.371654	-0.633789	0.756715	0.564845	-1.32655	-0.201557	-1.92848	1.50013	-0.327897	0.633948	2.68928e-15
	116	-0.253437	-0.0852401	0.786466	-0.244957	0.197015	-0.726744	0.16003	0.381958	-0.632464	0.93685	-0.53523	0.100932	-0.356496	0.532603	-0.444851	0.325355	0.544129	-1.42403	0.326166	0.294664	-0.350905	0.411614	-0.51002	0.407076	-2.0659e-15
	117	-1.63321	2.21201	1.19832	-0.667822	0.197015	-0.726744	0.16003	0.381958	-0.558179	-1.8546	0.433469	1.76435	0.404644	1.17862	0.2315	-1.70483	0.0709577	-0.988832	-0.149563	0.637319	1.19344	-1.58328	1.13201	-0.625686	-2.52044e-15
	118	0.224792	0.342223	0.30822	-0.713245	-0.0598814	-0.001442	-0.0865691	0.110719	1.20806	-0.178106	-0.760729	-0.151962	0.81816	-0.193218	-0.268761	-0.369	0.089976	-1.86997	0.792164	0.659413	-0.135466	-0.257452	0.641538	-0.227908	-6.49914e-15
	119	-0.320872	-0.154129	-0.125318	0.55011	-0.618984	0.467962	0.35663	-0.316539	0.0865445	0.369628	-0.944014	0.39321	0.351371	0.289885	-0.695835	0.0931591	0.794751	-1.19743	0.556907	-0.157369	0.542522	0.436377	-0.485049	-0.484261	-1.34509e-15
	120	0.523101	-0.203386	-0.117039	-0.339094	-0.362088	-0.257339	0.603229	-0.0453008	-1.05945	1.35528	0.00135093	-0.395395	0.539784	-0.357861	-0.447344	0.23893	-0.110499	-0.267196	-0.332001	0.426516	-0.0828864	-0.237974	0.663631	-0.318065	-7.00381e-15
	121	-2.11436	0.809066	1.55631	0.580023	-1.43498	1.66267	0.55323	-1.01504	-1.97808	0.362566	1.0075	0.385613	-1.27067	1.46169	1.44668	-1.52201	-0.0302438	-0.227384	-1.21639	0.818078	1.87993	-1.78746	0.927333	-0.873781	-1.45963e-15
	122	-0.0775398	0.0944484	0.120325	-0.0710874	0.197015	-0.726744	0.16003	0.381958	0.965774	-0.439931	-1.01185	0.490814	-0.149586	-0.153165	-0.231511	0.522725	-0.244863	0.461688	0.413041	-0.323603	0.113204	-0.0201372	-0.0310553	-0.0570032	6.3772e-15
	123	-0.379872	-0.153326	-0.0675702	0.57107	-0.664295	-0.513237	1.29303	-0.201321	0.781074	0.240321	-0.224148	-0.648289	-0.616071	0.330241	0.268358	0.0437915	-0.830325	2.56675	-0.196822	-0.854587	-0.324615	0.421353	-0.498974	0.361997	6.6793e-15
	124	-0.258951	0.820549	-0.0628089	-0.250408	-0.0598814	-0.001442	-0.0865691	0.110719	0.991032	-0.412636	-0.00653126	-0.404235	-0.149282	-0.152862	0.695432	-0.418368	-0.759126	0.837038	-0.125238	0.120479	0.542522	0.436377	-0.485049	-0.484261	9.71782e-15
	125	-0.379872	-0.153326	-0.0675702	0.57107	-0.0955148	0.0136789	-0.226928	0.236155	1.6603	-0.569238	-0.291988	-0.550684	-0.857149	0.0898559	0.946416	-0.186172	1.05839	-1.79938	0.864445	-0.149418	-0.316114	-0.476651	0.422938	0.370254	-7.922e-15
	126	-0.197359	-1.06152	0.608461	0.51364	0.0113852	-0.0316839	0.194148	-0.140153	0.0155276	0.0607011	-0.125917	0.0389126	0.354197	-0.712313	0.125263	0.163766	-0.415231	0.274904	-0.702089	0.519991	0.720825	-0.253529	-0.268869	-0.169864	-1.90134e-14
	127	-0.258951	0.820549	-0.0628089	-0.250408	-0.0598814	-0.001442	-0.0865691	0.110719	0.998102	0.474852	-0.978346	-0.396016	0.558281	-0.395883	-0.482495	0.29053	0.11805	-0.981584	0.777917	0.0980036	-0.117678	0.650291	-0.269328	-0.281244	9.64615e-15
	128	0.224792	0.342223	0.30822	-0.713245	-0.0955148	0.0136789	-0.226928	0.236155	-0.454834	-0.630891	-0.351121	1.23182	-0.390664	-0.39355	0.446548	0.292762	0.384745	0.238593	-0.735449	-0.03966	0.139494	-0.0103985	-0.0200088	-0.102081	-1.71548e-14
	129	-0.496769	-0.333817	0.540823	0.37624	0.161381	-0.711623	0.019671	0.507394	1.87733	-0.334708	-1.04619	-0.298412	0.298706	-0.598246	0.230714	0.00896613	0.384745	0.238593	-0.735449	-0.03966	0.335585	0.207439	-0.714695	0.15898	-2.02575e-14
	130	0.514666	-0.273077	-1.08657	0.435013	0.544532	0.510353	-1.46616	0.422759	-1.44068	2.05534	-1.28549	0.357624	-0.560579	0.216173	0.162906	0.198591	0.857916	-0.196603	-0.25972	-0.382316	-0.841305	0.833627	-1.00003	0.916232	-1.07687e-14
	131	0.157357	0.273334	-0.603564	0.0818224	0.0113852	-0.0316839	0.194148	-0.140153	0.500099	0.584351	0.376332	-1.24664	-0.560579	0.216173	0.162906	0.198591	-0.454394	0.294938	0.24485	0.0270033	0.0343346	-0.0493532	-0.0641947	0.0782312	6.60489e-15
	132	1.47664	-0.323939	-1.19379	-0.496112	1.57212	-2.39085	-0.479769	1.50771	-1.70346	1.53917	1.29213	-1.14399	-0.560579	0.216173	0.162906	0.198591	-0.272938	-0.426698	0.427288	0.237807	0.701476	0.633375	-2.11511	0.726181	-2.5451e-15
	133	-1.15933	-1.01066	0.715678	1.44476	-0.371765	-1.25366	1.67998	-0.0555183	-0.169882	-1.66717	0.748492	1.01955	0.38867	0.214142	0.160806	-0.744734	0.26147	0.0590563	-0.923099	0.264619	0.544867	1.34548	-0.482628	-1.39682	-5.05663e-15
	134	-0.253437	-0.0852401	0.786466	-0.244957	-0.618984	0.467962	0.35663	-0.316539	0.965774	-0.439931	-1.01185	0.490814	-0.131089	-0.191188	-0.266661	0.574325	0.594276	0.405342	-0.567258	-0.390266	-0.368694	-0.496128	0.400845	0.460411	5.92272e-15
	135	-0.261873	-0.154931	-0.183066	0.529149	0.0113852	-0.0316839	0.194148	-0.140153	0.474842	0.557057	-0.62899	-0.351591	0.0943183	-0.914978	-0.088471	0.823296	0.665475	-1.32437	-0.495673	0.584799	0.0629698	0.86949	-0.0507279	-0.879406	-6.9145e-15
	136	0.34169	0.522714	-0.300173	-0.518414	0.242325	0.254455	-0.776367	0.266739	0.774004	-0.647167	0.747667	-0.656507	-0.785683	0.940266	0.911659	-0.991472	0.442927	-0.66258	-0.740661	0.475422	-1.28607	0.378475	0.367248	0.484266	8.87878e-15
	137	-0.681102	-0.583197	0.237432	0.976477	0.0113852	-0.0316839	0.194148	-0.140153	0.710057	-0.0686063	0.593949	-1.00259	-1.26845	0.458891	0.41389	0.430787	0.613294	-0.475796	0.374469	-0.368172	0.265217	-0.719781	0.174078	0.302472	-4.60297e-15
	138	-2.5391	1.28659	1.12753	1.0219	0.544532	0.510353	-1.46616	0.422759	2.45033	-0.827532	-1.51887	0.0958905	-1.97631	0.701609	0.664874	0.662983	-0.314029	-0.486543	0.364738	0.339233	0.960208	-1.82196	0.891315	0.0626334	-1.58772e-15
	139	-1.4518	1.48591	1.38145	-0.488502	0.277959	0.239334	-0.636008	0.141303	-0.710551	-0.259566	1.25468	-0.261584	1.25017	-1.60308	-0.804173	1.01843	-0.110499	-0.267196	-0.332001	0.426516	-1.6759	0.851904	1.75904	-0.950417	-1.95433e-15
	140	-0.681102	-0.583197	0.237432	0.976477	0.0113852	-0.0316839	0.194148	-0.140153	0.435443	-1.24521	0.309317	0.527021	-0.319198	0.456861	0.41179	-0.512539	0.390746	0.185995	0.129481	-0.477549	-0.625866	0.164561	0.151526	0.281248	-1.17525e-14
	141	-0.142383	-1.85571	-0.0624414	1.50899	0.791751	-1.21127	-0.14281	0.68378	-1.53695	1.71911	-1.47271	0.898376	-0.560579	0.216173	0.162906	0.198591	-0.454394	0.294938	0.24485	0.0270033	0.964804	-1.83442	-0.946303	1.82616	-4.69766e-15
	142	-0.326386	0.75166	-0.974593	0.544659	1.01301	-1.92145	-0.0365701	1.08045	0.524648	-1.79648	1.46836	-0.0219494	-0.804484	0.977986	0.0198665	-0.101979	1.02035	-0.0371005	-1.01901	-0.193606	-1.05284	0.617151	0.60794	-0.204053	-2.63269e-15
	143	1.4301	0.539938	0.446647	-2.26557	0.544532	0.510353	-1.46616	0.422759	1.11886	0.37316	-1.91977	0.397008	0.283338	-1.56212	2.01391	-0.91312	0.384745	0.238593	-0.735449	-0.03966	-1.91382	-1.20498	1.51351	1.56302	-2.14906e-17
	144	0.275357	0.271729	-0.71906	0.0399016	0.0113852	-0.0316839	0.194148	-0.140153	0.0155276	0.0607011	-0.125917	0.0389126	0.354197	-0.712313	0.125263	0.163766	0.566202	-0.483043	-0.553011	0.171143	0.0343346	-0.0493532	-0.0641947	0.0782312	1.04186e-14
	145	-0.561283	0.572774	-0.250704	0.39175	-0.362088	-0.257339	0.603229	-0.0453008	-0.849492	0.702319	0.218968	-0.151341	-0.115114	0.77329	-0.195967	-0.385775	-0.968657	0.670288	-0.293429	0.471085	-0.120023	-0.258814	-0.271748	0.631316	-8.16825e-15
	146	-0.560181	0.390678	0.242193	0.154998	0.0113852	-0.0316839	0.194148	-0.140153	0.0155276	0.0607011	-0.125917	0.0389126	-0.35367	-0.469595	0.376247	0.395962	1.90659	-0.0861982	-1.07183	-0.799585	0.0343346	-0.0493532	-0.0641947	0.0782312	-1.48579e-14
	147	-0.740102	-0.582394	0.29518	0.997437	-0.593028	-0.543479	1.57374	-0.452193	-0.55747	0.553525	0.346766	-0.35539	0.354197	-0.712313	0.125263	0.163766	-1.4639	0.1645	0.110019	0.937261	-0.588729	0.1854	1.08691	-0.668132	1.528e-15
	148	-0.144975	0.0255597	-0.791459	0.72398	0.242325	0.254455	-0.776367	0.266739	0.983962	-1.30012	0.965284	-0.412453	-0.785683	0.940266	0.911659	-0.991472	-0.272938	-0.426698	0.427288	0.237807	-1.05284	0.617151	0.60794	-0.204053	-8.21009e-15
	149	-0.127002	-0.0171538	1.6405	-1.06099	0.756118	-1.19615	-0.283169	0.809216	0.168679	-1.06913	1.18684	-0.163979	0.404948	1.17892	1.15844	-2.64593	-0.759126	0.837038	-0.125238	0.120479	-0.355596	-1.40659	-0.514861	2.23219	1.22796e-14
	150	-0.681102	-0.583197	0.237432	0.976477	-0.290822	-0.287581	0.883946	-0.296173	0.0155276	0.0607011	-0.125917	0.0389126	-0.560579	0.216173	0.162906	0.198591	0.151213	-0.94902	-1.03395	1.02888	-0.608077	1.0723	-0.759339	0.227913	-1.52836e-14
	151	-0.672667	-0.513506	1.20696	0.20237	0.277959	0.239334	-0.636008	0.141303	-0.347512	-0.0994324	0.564383	-0.111335	-1.26845	0.458891	0.41389	0.430787	0.857916	-0.196603	-0.25972	-0.382316	-1.05518	-0.291953	0.60552	0.708506	2.64274e-15
	152	0.275357	0.271729	-0.71906	0.0399016	0.0113852	-0.0316839	0.194148	-0.140153	0.0155276	0.0607011	-0.125917	0.0389126	0.147288	-0.0265452	-0.088078	-0.0336047	-0.7872	-0.0513481	-0.110991	0.681889	0.943205	-0.0259525	-0.952509	0.0461192	5.45074e-15
	153	-0.856999	-0.762885	0.903573	0.802606	0.0113852	-0.0316839	0.194148	-0.140153	0.225486	-0.592256	0.0917004	0.282967	0.147288	-0.0265452	-0.088078	-0.0336047	-0.495486	0.235093	0.1823	0.12843	0.0343346	-0.0493532	-0.0641947	0.0782312	1.63861e-15
	154	0.0983574	0.274137	-0.545816	0.102783	-0.0598814	-0.001442	-0.0865691	0.110719	-2.18804	1.01552	0.789882	0.141558	-0.371863	-0.43127	1.33834	-0.596732	-0.536578	0.175247	0.11975	0.229856	-0.355501	0.424076	1.3276	-1.35645	-2.343e-15
	155	-0.856999	-0.762885	0.903573	0.802606	0.0113852	-0.0316839	0.194148	-0.140153	0.225486	-0.592256	0.0917004	0.282967	-0.560579	0.216173	0.162906	0.198591	0.403764	-0.642545	0.206278	-0.0175659	0.265217	-0.719781	0.174078	0.302472	9.916e-15
	156	0.456768	-0.454371	-0.535926	0.219222	0.268281	-0.756985	0.440747	0.131086	0.0155276	0.0607011	-0.125917	0.0389126	0.38867	0.214142	0.160806	-0.744734	0.566202	-0.483043	-0.553011	0.171143	0.267562	0.189323	0.176498	-0.610088	1.04186e-14
	157	0.0994594	0.092041	-0.0529187	-0.133968	0.0113852	-0.0316839	0.194148	-0.140153	0.0155276	0.0607011	-0.125917	0.0389126	0.147288	-0.0265452	-0.088078	-0.0336047	-0.99073	-0.270696	0.585748	0.594606	0.0343346	-0.0493532	-0.0641947	0.0782312	-2.37989e-15
	158	0.456768	-0.454371	-0.535926	0.219222	0.0113852	-0.0316839	0.194148	-0.140153	0.0155276	0.0607011	-0.125917	0.0389126	0.354197	-0.712313	0.125263	0.163766	-0.0302438	-0.227384	-1.21639	0.818078	0.0343346	-0.0493532	-0.0641947	0.0782312	-1.32331e-14
	159	0.275357	0.271729	-0.71906	0.0399016	0.0113852	-0.0316839	0.194148	-0.140153	0.0155276	0.0607011	-0.125917	0.0389126	0.147288	-0.0265452	-0.088078	-0.0336047	0.695478	-0.356105	0.49957	-0.571025	0.267562	0.189323	0.176498	-0.610088	8.95781e-15
	160	-0.976489	0.937892	0.782948	-0.177232	1.05832	-0.94025	-0.972967	0.965236	-1.70346	1.53917	1.29213	-1.14399	-0.440807	-2.28418	1.26725	1.22027	-1.51608	1.01307	0.980161	-0.0157105	-2.37558	0.135875	1.03696	1.11454	-1.45323e-15
	161	-0.144975	0.0255597	-0.791459	0.72398	0.0113852	-0.0316839	0.194148	-0.140153	0.232556	0.295231	-0.880115	0.291185	-1.26845	0.458891	0.41389	0.430787	-0.110499	-0.267196	-0.332001	0.426516	0.265217	-0.719781	0.174078	0.302472	6.32342e-15
	162	-0.194437	-0.0860425	0.728718	-0.265918	0.0113852	-0.0316839	0.194148	-0.140153	-0.347512	-0.0994324	0.564383	-0.111335	-0.078423	0.696943	-1.19321	0.658518	0.566202	-0.483043	-0.553011	0.171143	-0.832803	-0.064377	-0.0781199	0.924489	4.05245e-15
	163	-0.983434	-0.830972	0.0495367	1.61863	0.0113852	-0.0316839	0.194148	-0.140153	0.225486	-0.592256	0.0917004	0.282967	-0.560579	0.216173	0.162906	0.198591	-0.272938	-0.426698	0.427288	0.237807	0.498444	-0.481104	0.41477	-0.385847	7.88024e-15
	164	-0.681102	-0.583197	0.237432	0.976477	0.0113852	-0.0316839	0.194148	-0.140153	0.232556	0.295231	-0.880115	0.291185	-1.02737	0.699276	-0.264168	0.660751	0.0187766	-0.140257	0.720579	-0.315652	0.0343346	-0.0493532	-0.0641947	0.0782312	5.13508e-15
	165	-0.144975	0.0255597	-0.791459	0.72398	-0.362088	-0.257339	0.603229	-0.0453008	1.20099	-1.06559	0.211086	-0.160181	0.887105	1.65969	-0.197674	-2.186	0.566202	-0.483043	-0.553011	0.171143	1.18962	1.13293	0.214937	-2.45906	-1.07492e-14
	166	-0.0214616	-0.881834	-0.05768	0.68751	0.277959	0.239334	-0.636008	0.141303	-0.55747	0.553525	0.346766	-0.35539	-0.560579	0.216173	0.162906	0.198591	-0.110499	-0.267196	-0.332001	0.426516	-0.625866	0.164561	0.151526	0.281248	4.54892e-15
	167	-0.0269756	0.0239547	-0.906955	0.682059	0.277959	0.239334	-0.636008	0.141303	0.50646	-0.936287	-0.50878	0.881318	-0.560579	0.216173	0.162906	0.198591	0.566202	-0.483043	-0.553011	0.171143	-0.625866	0.164561	0.151526	0.281248	-4.11041e-15
	168	-0.388307	-0.223017	-1.0371	1.34518	-0.573674	1.44916	-0.579767	-0.431758	0.741676	-1.56195	0.71416	0.230323	-0.613245	-0.671957	1.08946	0.114398	-0.000241644	0.740881	-0.221148	-0.337746	0.304699	0.210162	1.11188	-1.55947	-4.46278e-15
	169	0.694586	0.699995	-1.13956	-0.407426	-0.921191	0.212065	1.04643	-0.472559	0.578187	1.78077	-1.41358	-0.884125	-2.68418	0.944328	0.915858	0.895179	0.695478	-0.356105	0.49957	-0.571025	0.084569	-0.93898	-0.0445222	0.900635	-4.25869e-15
	170	0.275357	0.271729	-0.71906	0.0399016	0.0113852	-0.0316839	0.194148	-0.140153	0.257814	0.322526	0.125208	-0.603864	0.147288	-0.0265452	-0.088078	-0.0336047	-0.16268	0.581379	0.538142	-0.526456	0.0343346	-0.0493532	-0.0641947	0.0782312	6.60277e-15
	171	0.456768	-0.454371	-0.535926	0.219222	0.0113852	-0.0316839	0.194148	-0.140153	0.0155276	0.0607011	-0.125917	0.0389126	0.629748	0.454527	-0.517252	-0.514771	0.676459	0.525033	-0.442157	-0.593119	0.267562	0.189323	0.176498	-0.610088	9.17271e-15
	172	-0.856999	-0.762885	0.903573	0.802606	0.0113852	-0.0316839	0.194148	-0.140153	0.225486	-0.592256	0.0917004	0.282967	0.128487	0.0111746	-0.97987	0.855889	-0.000241644	0.740881	-0.221148	-0.337746	-0.610423	0.163199	-0.76176	1.14047	5.35482e-15
	173	0.456768	-0.454371	-0.535926	0.219222	0.0113852	-0.0316839	0.194148	-0.140153	0.257814	0.322526	0.125208	-0.603864	0.595579	-0.471626	0.374147	-0.547364	0.553184	0.345497	-0.629808	-0.28884	0.0343346	-0.0493532	-0.0641947	0.0782312	-1.58445e-14
	174	0.0994594	0.092041	-0.0529187	-0.133968	0.0113852	-0.0316839	0.194148	-0.140153	0.0155276	0.0607011	-0.125917	0.0389126	0.147288	-0.0265452	-0.088078	-0.0336047	0.646457	-0.443232	-1.4374	0.562705	0.267562	0.189323	0.176498	-0.610088	-1.07492e-14
	175	0.514666	-0.273077	-1.08657	0.435013	0.0113852	-0.0316839	0.194148	-0.140153	0.225486	-0.592256	0.0917004	0.282967	0.147288	-0.0265452	-0.088078	-0.0336047	-0.082425	0.62119	-0.346248	-0.134894	0.0343346	-0.0493532	-0.0641947	0.0782312	-1.04894e-14
	176	-0.856999	-0.762885	0.903573	0.802606	0.0113852	-0.0316839	0.194148	-0.140153	0.467771	-0.330431	0.342825	-0.359809	-1.26845	0.458891	0.41389	0.430787	-0.0634067	-0.259948	0.595479	-0.1128	0.731672	-0.242428	0.655463	-1.07417	-8.13493e-15
	177	0.0994594	0.092041	-0.0529187	-0.133968	0.0113852	-0.0316839	0.194148	-0.140153	0.225486	-0.592256	0.0917004	0.282967	0.147288	-0.0265452	-0.088078	-0.0336047	0.594276	0.405342	-0.567258	-0.390266	0.265217	-0.719781	0.174078	0.302472	-8.45361e-15
	178	-2.35769	0.560489	1.31066	1.20122	-0.371765	-1.25366	1.67998	-0.0555183	1.37226	-1.1127	1.28031	-1.15725	-0.78629	0.939661	-0.942227	0.890714	-0.272938	-0.426698	0.427288	0.237807	1.87142	-0.889455	0.00542115	-0.882038	-2.44242e-15
	179	-0.144975	0.0255597	-0.791459	0.72398	-0.0502043	0.994878	-1.16332	0.120937	-0.646605	-0.838126	1.4084	0.0844949	-0.785683	0.940266	0.911659	-0.991472	-0.0413333	0.681036	-0.283698	-0.23632	0.500789	0.428	0.417191	-1.29841	1.75914e-15
	180	0.0994594	0.092041	-0.0529187	-0.133968	-1.19744	-1.05527	2.95334	-0.764233	-0.347512	-0.0994324	0.564383	-0.111335	-0.35367	-0.469595	0.376247	0.395962	-0.291956	0.45444	-0.514439	0.215713	0.0714714	-0.0285141	0.871184	-0.871149	3.86706e-15
	181	0.275357	0.271729	-0.71906	0.0399016	0.242325	0.254455	-0.776367	0.266739	0.289432	-1.17082	0.245418	0.629045	-0.0778156	0.697548	0.660675	-1.22367	-1.21328	0.391095	0.34076	0.485228	0.0343346	-0.0493532	-0.0641947	0.0782312	4.07619e-16
	182	-0.672667	-0.513506	1.20696	0.20237	0.0113852	-0.0316839	0.194148	-0.140153	0.894758	-0.748859	-0.193757	0.136517	-1.97631	0.701609	0.664874	0.662983	-0.110499	-0.267196	-0.332001	0.426516	0.265217	-0.719781	0.174078	0.302472	1.40715e-15
	183	0.157357	0.273334	-0.603564	0.0818224	-0.290822	-0.287581	0.883946	-0.296173	-0.347512	-0.0994324	0.564383	-0.111335	0.147288	-0.0265452	-0.088078	-0.0336047	0.209289	0.907631	-0.0529565	-0.688353	-0.625866	0.164561	0.151526	0.281248	-7.2201e-15
	184	0.456768	-0.454371	-0.535926	0.219222	0.0113852	-0.0316839	0.194148	-0.140153	0.0155276	0.0607011	-0.125917	0.0389126	0.38867	0.214142	0.160806	-0.744734	-0.104498	-0.319793	0.532929	-0.0113735	0.267562	0.189323	0.176498	-0.610088	-2.25246e-14
	185	0.275357	0.271729	-0.71906	0.0399016	0.0113852	-0.0316839	0.194148	-0.140153	0.0155276	0.0607011	-0.125917	0.0389126	0.147288	-0.0265452	-0.088078	-0.0336047	-0.082425	0.62119	-0.346248	-0.134894	0.0343346	-0.0493532	-0.0641947	0.0782312	-1.26435e-14
	186	1.9633	0.173215	-0.702502	-1.73851	1.05832	-0.94025	-0.972967	0.965236	-0.148671	0.995291	-2.16695	1.0442	1.26584	-0.638904	-1.66042	0.999427	0.450856	-0.635298	1.13376	-0.556882	0.734017	0.666676	0.657884	-1.98673	-2.71631e-15
	187	0.456768	-0.454371	-0.535926	0.219222	0.0113852	-0.0316839	0.194148	-0.140153	-0.799756	0.2917	0.0956415	0.287387	0.147288	-0.0265452	-0.088078	-0.0336047	0.302562	0.118902	-0.860549	0.163193	0.267562	0.189323	0.176498	-0.610088	-5.73194e-15
	188	1.4301	0.539938	0.446647	-2.26557	-1.69188	2.38797	0.306631	-1.28628	0.908898	1.02612	-2.13739	0.152954	-0.544301	1.18095	1.16054	-1.7026	0.181215	0.019245	-0.0387097	-0.126943	0.274503	1.08597	-1.6587	0.240879	5.36519e-16
	189	0.275357	0.271729	-0.71906	0.0399016	0.0113852	-0.0316839	0.194148	-0.140153	0.257814	0.322526	0.125208	-0.603864	0.354197	-0.712313	0.125263	0.163766	-0.759126	0.837038	-0.125238	0.120479	0.0343346	-0.0493532	-0.0641947	0.0782312	-1.21244e-14
	190	0.0994594	0.092041	-0.0529187	-0.133968	0.277959	0.239334	-0.636008	0.141303	0.0155276	0.0607011	-0.125917	0.0389126	0.147288	-0.0265452	-0.088078	-0.0336047	0.403764	-0.642545	0.206278	-0.0175659	0.0343346	-0.0493532	-0.0641947	0.0782312	1.22541e-14
	191	0.456768	-0.454371	-0.535926	0.219222	0.0113852	-0.0316839	0.194148	-0.140153	0.0155276	0.0607011	-0.125917	0.0389126	0.595579	-0.471626	0.374147	-0.547364	0.403764	-0.642545	0.206278	-0.0175659	0.0343346	-0.0493532	-0.0641947	0.0782312	1.22541e-14
	192	0.0994594	0.092041	-0.0529187	-0.133968	0.277959	0.239334	-0.636008	0.141303	0.0155276	0.0607011	-0.125917	0.0389126	0.147288	-0.0265452	-0.088078	-0.0336047	0.0187766	-0.140257	0.720579	-0.315652	0.0343346	-0.0493532	-0.0641947	0.0782312	6.47388e-15
	193	0.456768	-0.454371	-0.535926	0.219222	0.277959	0.239334	-0.636008	0.141303	0.225486	-0.592256	0.0917004	0.282967	0.629748	0.454527	-0.517252	-0.514771	0.384745	0.238593	-0.735449	-0.03966	0.0343346	-0.0493532	-0.0641947	0.0782312	1.00921e-14
	194	0.0994594	0.092041	-0.0529187	-0.133968	0.277959	0.239334	-0.636008	0.141303	0.0155276	0.0607011	-0.125917	0.0389126	0.147288	-0.0265452	-0.088078	-0.0336047	-0.291956	0.45444	-0.514439	0.215713	0.0343346	-0.0493532	-0.0641947	0.0782312	9.98508e-15
	195	0.338768	-0.452766	-0.42043	0.261143	0.277959	0.239334	-0.636008	0.141303	1.12997	-1.37452	1.02918	-0.514477	-1.26845	0.458891	0.41389	0.430787	0.228307	0.0264929	0.888771	-0.666259	0.0343346	-0.0493532	-0.0641947	0.0782312	-1.35795e-15
	196	0.0994594	0.092041	-0.0529187	-0.133968	0.277959	0.239334	-0.636008	0.141303	0.0155276	0.0607011	-0.125917	0.0389126	0.147288	-0.0265452	-0.088078	-0.0336047	0.613294	-0.475796	0.374469	-0.368172	0.267562	0.189323	0.176498	-0.610088	-1.03745e-14
	197	0.81959	-1.90657	-0.169658	0.577863	1.03897	-2.93289	1.18054	0.944801	1.61455	-0.850871	1.53143	-1.80003	-1.2368	2.38754	-0.371664	-0.54832	-1.03182	-0.330541	0.523198	0.696032	-0.593419	-1.63281	1.08206	1.15699	3.53866e-15
	198	0.456768	-0.454371	-0.535926	0.219222	-0.290822	-0.287581	0.883946	-0.296173	0.920015	-0.721564	0.811566	-0.758532	-0.854627	-0.912645	0.840572	0.825528	-0.415231	0.274904	-0.702089	0.519991	0.267562	0.189323	0.176498	-0.610088	-4.7823e-15
	199	-0.681102	-0.583197	0.237432	0.976477	-0.326455	-0.27246	0.743587	-0.170737	-0.589798	-0.361257	0.313258	0.531441	-1.26845	0.458891	0.41389	0.430787	-0.244863	0.461688	0.413041	-0.323603	1.17878	1.12183	-0.709396	-1.55476	-7.12906e-15
	200	-0.384284	0.570366	-0.423948	0.328869	-0.295302	-0.292136	-0.206399	0.613838	-0.486453	0.862453	-0.471331	-0.00109266	0.81816	-0.193218	-0.268761	-0.369	-0.333047	0.394595	-0.576989	0.317139	0.265217	-0.719781	0.174078	0.302472	-1.04966e-15
	201	-0.0775398	0.0944484	0.120325	-0.0710874	0.246805	0.25901	0.313978	-0.643271	-0.88182	-0.212463	0.185461	0.73549	-0.597574	0.292218	0.233207	0.0953914	-0.110499	-0.267196	-0.332001	0.426516	0.540177	-0.472728	-0.487469	0.428299	-8.32256e-15
	202	-0.258951	0.820549	-0.0628089	-0.250408	-1.12546	-0.0983051	-0.0233891	0.815134	-0.551109	-0.967113	-0.538346	1.77257	-1.33991	-0.391519	0.448648	1.23609	0.222307	0.0790905	0.0238405	-0.228369	1.40966	0.4514	-0.471124	-1.33052	-4.93237e-15
	203	0.342792	0.340618	0.192724	-0.755166	-0.0242481	-0.0165629	0.0537896	-0.0147169	-0.799756	0.2917	0.0956415	0.287387	-0.560579	0.216173	0.162906	0.198591	0.384745	0.238593	-0.735449	-0.03966	0.265217	-0.719781	0.174078	0.302472	1.00491e-14
	204	1.24174	-0.502825	-0.469899	-0.649021	-0.0197679	-0.0120081	1.14413	-0.924727	0.710057	-0.0686063	0.593949	-1.00259	0.0413489	-1.80341	-0.0888639	1.6802	-0.657924	0.0755906	0.941589	-0.0602797	-2.1617	1.26145	-0.56859	1.32227	1.18807e-15
	205	0.165793	0.343026	0.365968	-0.692285	0.517859	0.534583	0.574167	-1.27183	-0.0483495	-1.30366	1.94104	-0.416252	-0.616071	0.330241	0.268358	0.0437915	-0.454394	0.294938	0.24485	0.0270033	0.773404	-0.234051	-0.246776	-0.26002	-9.64414e-15
	206	0.283792	0.341421	0.250472	-0.734205	-0.0242481	-0.0165629	0.0537896	-0.0147169	-0.971025	0.338802	-0.97358	1.28446	-0.785986	0.939964	-0.0152841	-0.0503792	-0.110499	-0.267196	-0.332001	0.426516	0.0629698	0.86949	-0.0507279	-0.879406	-2.05457e-17
	207	1.12484	-0.683316	0.138494	-0.843852	-0.854405	0.177268	0.2368	0.186579	-1.18805	0.104272	-0.219382	1.03219	-0.0778156	0.697548	0.660675	-1.22367	-1.64536	0.886135	-0.0724191	0.726458	0.954052	-0.0148521	-0.0281766	-0.858183	8.15612e-16
	208	-0.983434	-0.830972	0.0495367	1.61863	0.774755	-0.190718	0.820766	-1.00059	-0.290635	-1.56548	1.68992	0.226525	-1.97631	0.701609	0.664874	0.662983	0.572203	-0.535641	0.311919	-0.266746	0.516232	0.426638	-0.496095	-0.439183	9.07045e-15
	209	0.34169	0.522714	-0.300173	-0.518414	-1.12546	-0.0983051	-0.0233891	0.815134	-0.105226	0.162393	0.815507	-0.754112	0.629444	0.454224	-1.44419	0.426322	-1.4639	0.1645	0.110019	0.937261	0.0497775	-0.050715	-0.977481	0.937456	1.01186e-16
	210	0.937919	0.948572	-0.893915	-1.02862	-0.0384055	-1.01744	0.0401998	0.885076	0.0794742	-0.517859	0.0278015	0.384991	-1.06154	-0.226877	0.627231	0.628157	0.0187766	-0.140257	0.720579	-0.315652	-0.610423	0.163199	-0.76176	1.14047	-2.68549e-16
	211	0.0459736	-0.812945	0.854104	-0.107558	0.499221	-0.470846	-0.529768	0.537978	0.717128	0.818882	-0.377866	-0.994367	0.094622	-0.914675	0.838472	-0.117798	1.61487	-0.372639	-1.36512	-0.246126	0.291507	-0.710042	0.185124	0.257394	-5.01558e-15
	212	-0.388307	-0.223017	-1.0371	1.34518	-0.0384055	-1.01744	0.0401998	0.885076	1.80632	-0.643635	-0.228089	-0.652709	-1.02737	0.699276	-0.264168	0.660751	0.484019	-0.602734	-0.678111	0.373996	-1.94627	0.592389	0.582969	0.687283	3.71964e-15
	213	-1.51664	-0.464248	1.19868	1.09157	-0.0242481	-0.0165629	0.0537896	-0.0147169	0.901828	0.138629	-1.16557	0.144736	0.404644	1.17862	0.2315	-1.70483	-0.495486	0.235093	0.1823	0.12843	0.256715	0.178223	-0.747834	0.294215	-2.30667e-17
	214	0.630072	1.60659	-1.93108	-0.391916	1.34802	0.340752	0.391157	-1.47312	-1.08471	1.32798	-1.00397	0.499654	-0.149282	-0.152862	0.695432	-0.418368	0.695478	-0.356105	0.49957	-0.571025	-0.0937334	-0.249075	-0.260702	0.586238	-7.54012e-15
	215	0.875997	-0.026105	-0.956424	-0.228105	-0.547718	0.43772	0.637347	-0.567411	-0.978095	-0.548686	-0.00176473	1.27624	-0.560579	0.216173	0.162906	0.198591	-0.828292	-0.111194	-0.173541	0.783315	2.0938	-0.661879	-0.678219	-0.666055	-1.00379e-15
	216	1.23882	-1.47831	-0.590156	0.130536	-0.295302	-0.292136	-0.206399	0.613838	0.0155276	0.0607011	-0.125917	0.0389126	0.147288	-0.0265452	-0.088078	-0.0336047	0.676459	0.525033	-0.442157	-0.593119	0.256715	0.178223	-0.747834	0.294215	9.17271e-15
	217	0.342792	0.340618	0.192724	-0.755166	-0.295302	-0.292136	-0.206399	0.613838	-0.37277	-0.126727	-0.44094	0.783713	-0.35367	-0.469595	0.376247	0.395962	-0.000241644	0.740881	-0.221148	-0.337746	-1.05518	-0.291953	0.60552	0.708506	2.61782e-15
	218	0.0994594	0.092041	-0.0529187	-0.133968	-0.285625	0.704184	-1.28315	0.624055	0.32176	-0.256034	0.278926	-0.257785	1.04326	-0.917312	-1.01751	0.821063	1.27098	0.189495	-0.788268	-0.645639	0.0714714	-0.0285141	0.871184	-0.871149	3.23593e-16
	219	0.638179	-1.18047	-0.352792	0.398543	1.32938	-0.664677	-0.712778	0.336682	-0.728739	0.600627	-0.722456	0.641684	-1.1142	-1.11501	1.55378	0.543964	0.646457	-0.443232	-1.4374	0.562705	0.712323	0.644475	-1.19078	-0.178121	5.91674e-16
	220	0.638179	-1.18047	-0.352792	0.398543	-0.290822	-0.287581	0.883946	-0.296173	-0.347512	-0.0994324	0.564383	-0.111335	0.561107	-1.39808	0.338603	0.361136	-0.415231	0.274904	-0.702089	0.519991	0.496099	-1.39021	0.41235	0.526712	-8.53456e-15
	221	0.518689	0.520307	-0.473417	-0.581296	0.228168	-0.746419	-0.789957	1.16653	0.104732	-0.490565	1.03312	-0.510058	-1.02737	0.699276	-0.264168	0.660751	-0.0634067	-0.259948	0.595479	-0.1128	0.28066	-0.721143	-0.739208	1.1617	-1.17882e-15
	222	-0.681102	-0.583197	0.237432	0.976477	-0.601989	-0.552588	-0.606947	1.36783	0.257814	0.322526	0.125208	-0.603864	0.595276	-0.471928	-0.552796	0.393729	0.794751	-1.19743	0.556907	-0.157369	-0.392638	0.403237	0.392219	-0.407071	-9.98459e-15
	223	-0.139461	-0.880229	0.0578158	0.72943	0.508182	-0.461736	1.65092	-1.28204	-0.849492	0.702319	0.218968	-0.151341	-0.16778	-0.11484	0.730583	-0.469968	-1.17219	0.45094	0.40331	0.383802	0.320142	0.208801	0.198591	-0.700244	-1.04562e-15
	224	-0.147897	-0.94992	-0.911716	1.50354	0.268281	-0.756985	0.440747	0.131086	0.69187	0.791587	-1.38319	-0.0993185	0.147288	-0.0265452	-0.088078	-0.0336047	-0.7872	-0.0513481	-0.110991	0.681889	0.487597	-0.492205	-0.509562	0.518455	1.87319e-15
	225	0.0983574	0.274137	-0.545816	0.102783	-0.285625	0.704184	-1.28315	0.624055	-0.0594668	0.444025	-1.00791	0.495234	0.316899	-0.636571	-0.731379	1.00166	-1.64536	0.886135	-0.0724191	0.726458	-0.625866	0.164561	0.151526	0.281248	-4.73366e-15
	226	0.638179	-1.18047	-0.352792	0.398543	0.801428	-0.214949	-1.21957	0.693998	0.257814	0.322526	0.125208	-0.603864	-0.319501	0.456558	-0.515152	0.428555	-0.921565	0.677536	0.634051	-0.0682305	-1.05284	0.617151	0.60794	-0.204053	-1.06711e-14
	227	0.514666	-0.273077	-1.08657	0.435013	1.07248	0.0606244	-0.959377	0.0654431	-1.61504	0.522699	0.3172	0.535861	0.163263	0.937933	-0.0173839	-0.993705	-0.110499	-0.267196	-0.332001	0.426516	-0.161756	-0.267191	0.630492	-0.18283	4.7607e-15
	228	-0.856999	-0.762885	0.903573	0.802606	-0.295302	-0.292136	-0.206399	0.613838	0.531718	-0.908992	0.496543	-0.0137309	0.147288	-0.0265452	-0.088078	-0.0336047	-0.0112256	-1.10852	-0.274663	0.840172	-0.610423	0.163199	-0.76176	1.14047	3.4742e-15
	229	0.154436	-0.702145	-0.723821	0.86138	-0.552198	0.433165	-0.452998	0.342599	-0.347512	-0.0994324	0.564383	-0.111335	0.147288	-0.0265452	-0.088078	-0.0336047	0.594276	0.405342	-0.567258	-0.390266	0.0343346	-0.0493532	-0.0641947	0.0782312	-4.74811e-15
	230	0.0994594	0.092041	-0.0529187	-0.133968	-0.583351	0.452841	0.496988	-0.441975	0.232556	0.295231	-0.880115	0.291185	0.561107	-1.39808	0.338603	0.361136	2.58329	-0.302046	-1.29284	-1.05496	1.22901	0.232201	-0.689723	-0.732356	-1.01975e-14
	231	0.275357	0.271729	-0.71906	0.0399016	-0.818771	0.162147	0.377158	0.061143	-0.728739	0.600627	-0.722456	0.641684	-0.131089	-0.191188	-0.266661	0.574325	0.938171	-0.156791	-1.14411	0.00924629	0.0343346	-0.0493532	-0.0641947	0.0782312	1.01703e-15
	232	0.397768	-0.453568	-0.478178	0.240183	0.539335	-0.481412	0.700936	-0.497469	0.257814	0.322526	0.125208	-0.603864	0.799967	-0.154893	0.693332	-1.36169	-1.51608	1.01307	0.980161	-0.0157105	-0.403485	0.392137	-0.532113	0.497232	2.66928e-15
	233	0.524203	-0.385482	0.375858	-0.575845	0.251286	0.263565	1.40432	-1.55328	-1.70346	1.53917	1.29213	-1.14399	-0.0966166	0.735268	-0.231118	-0.334175	0.442927	-0.66258	-0.740661	0.475422	-0.15716	-0.279653	-1.20713	1.5807	2.43654e-15
	234	-0.0156186	1.06913	0.182834	-0.871605	-0.316778	0.723859	-0.333168	-0.160519	-0.511711	0.835158	-1.47665	0.893956	0.558585	-0.395581	0.444448	-0.650564	-0.759126	0.837038	-0.125238	0.120479	-0.34856	1.32072	-0.5076	-0.505484	3.84658e-15
	235	0.230306	-0.563565	1.1575	-0.707794	0.784432	0.805602	-0.255989	-0.99037	0.385707	-0.834595	0.432644	0.0882935	-0.149282	-0.152862	0.695432	-0.418368	0.403764	-0.642545	0.206278	-0.0175659	-1.24199	1.29596	-0.532572	0.385852	-1.47872e-14
	236	-0.253437	-0.0852401	0.786466	-0.244957	-0.0197679	-0.0120081	1.14413	-0.924727	-0.703481	0.627922	0.282867	-0.253365	-0.337695	0.494883	0.446941	-0.564138	0.403764	-0.642545	0.206278	-0.0175659	0.354933	-0.679464	1.13155	-0.737065	-2.65796e-15
	237	-0.316849	0.639255	0.487836	-0.466199	0.517859	0.534583	0.574167	-1.27183	0.175749	-0.181637	0.215027	-0.155761	-1.06436	0.775321	-0.193867	0.557551	0.0187766	-0.140257	0.720579	-0.315652	-0.324615	0.421353	-0.498974	0.361997	-7.21041e-15
	238	-0.980513	0.144508	0.169794	0.839077	0.499221	-0.470846	-0.529768	0.537978	-0.525851	-0.939818	0.466976	0.877519	-0.616375	0.329938	-0.658585	0.984885	0.384745	0.238593	-0.735449	-0.03966	0.969495	-0.0162138	-0.941463	0.00104107	-4.70126e-15
	239	0.582101	-0.204188	-0.174787	-0.360054	-0.295302	-0.292136	-0.206399	0.613838	-0.639534	0.0493616	0.436585	0.0927133	-0.149282	-0.152862	0.695432	-0.418368	-0.291956	0.45444	-0.514439	0.215713	-0.824301	-0.962381	0.843792	0.932747	-1.23563e-14
	240	-0.144975	0.0255597	-0.791459	0.72398	-0.0100908	0.984312	0.0673795	-0.91451	0.710057	-0.0686063	0.593949	-1.00259	0.0755174	-0.877258	-0.980263	1.71279	0.280489	-0.822082	0.0186278	0.286713	0.28535	1.09707	-0.734368	-0.663423	-7.17098e-15
	241	1.11933	0.222472	-0.710781	-0.849302	-0.290822	-0.287581	0.883946	-0.296173	-0.518781	-0.0523301	-0.504839	0.885738	0.0943183	-0.914978	-0.088471	0.823296	0.613294	-0.475796	0.374469	-0.368172	-0.164101	-1.17629	0.628071	0.729729	2.28806e-15
	242	0.0459736	-0.812945	0.854104	-0.107558	-0.858885	0.172713	-0.853546	1.09659	0.232556	0.295231	-0.880115	0.291185	0.0943183	-0.914978	-0.088471	0.823296	-1.03182	-0.330541	0.523198	0.696032	0.256715	0.178223	-0.747834	0.294215	-9.93079e-15
	243	0.224792	0.342223	0.30822	-0.713245	-0.561875	-0.563154	0.623757	0.332382	-0.500593	-0.912523	1.4723	-0.0175295	1.11251	0.935902	-0.0194836	-1.93703	-0.396213	-0.606234	0.239638	0.542085	-1.27062	0.377113	-0.546039	1.34349	5.31755e-15
	244	0.157357	0.273334	-0.603564	0.0818224	0.503702	-0.466291	0.560577	-0.372033	-0.034209	0.47132	-0.00259016	-0.399815	-1.33961	-0.391216	1.37559	0.294994	-0.244863	0.461688	0.413041	-0.323603	-0.350905	0.411614	-0.51002	0.407076	6.62951e-15
	245	0.0994594	0.092041	-0.0529187	-0.133968	-0.295302	-0.292136	-0.206399	0.613838	0.32883	0.631454	-0.692889	-0.249567	-0.35367	-0.469595	0.376247	0.395962	-0.333047	0.394595	-0.576989	0.317139	0.0343346	-0.0493532	-0.0641947	0.0782312	-8.61656e-16
	246	-0.37877	-0.335422	0.425327	0.334319	-0.587831	0.448286	-0.593357	0.468035	0.225486	-0.592256	0.0917004	0.282967	-1.06154	-0.226877	0.627231	0.628157	-0.110499	-0.267196	-0.332001	0.426516	-0.403485	0.392137	-0.532113	0.497232	6.37591e-15
	247	0.406204	-0.383877	0.491354	-0.533924	-0.281144	0.708739	-0.192809	-0.285955	-0.735809	-0.28686	0.249359	0.633465	-0.560579	0.216173	0.162906	0.198591	0.390746	0.185995	0.129481	-0.477549	0.0691261	-0.937618	0.868764	0.0414102	1.42103e-15
	248	0.0983574	0.274137	-0.545816	0.102783	-0.312297	0.728414	0.757177	-1.07053	-0.422506	0.283892	-0.317613	0.344986	-0.165257	-1.11734	0.624738	0.541732	0.384745	0.238593	-0.735449	-0.03966	0.561871	-0.450527	1.3612	-1.38031	-1.75207e-14
	249	-0.37877	-0.335422	0.425327	0.334319	0.246805	0.25901	0.313978	-0.643271	0.500099	0.584351	0.376332	-1.24664	-0.078423	0.696943	-1.19321	0.658518	-0.657924	0.0755906	0.941589	-0.0602797	0.712323	0.644475	-1.19078	-0.178121	2.03509e-15
	250	0.406204	-0.383877	0.491354	-0.533924	0.517859	0.534583	0.574167	-1.27183	-0.703481	0.627922	0.282867	-0.253365	-0.356496	0.532603	-0.444851	0.325355	-0.454394	0.294938	0.24485	0.0270033	-0.350905	0.411614	-0.51002	0.407076	-2.59261e-15
	251	-0.326386	0.75166	-0.974593	0.544659	-0.0384055	-1.01744	0.0401998	0.885076	0.710057	-0.0686063	0.593949	-1.00259	-0.372471	-0.431875	-0.515545	1.28545	0.566202	-0.483043	-0.553011	0.171143	-0.625866	0.164561	0.151526	0.281248	3.77978e-15
	252	-0.253437	-0.0852401	0.786466	-0.244957	-0.0242481	-0.0165629	0.0537896	-0.0147169	-1.39801	0.75723	-0.436999	0.788133	-0.597878	0.291915	-0.693736	1.03648	-0.968657	0.670288	-0.293429	0.471085	0.256715	0.178223	-0.747834	0.294215	2.95606e-15
	253	0.889947	-0.862202	0.862383	-0.996761	-0.285625	0.704184	-1.28315	0.624055	-0.913439	1.28088	0.0652499	-0.497419	0.162959	0.93763	-0.944327	-0.0526114	1.90659	-0.0861982	-1.07183	-0.799585	-1.7061	1.72771	-1.01154	0.849931	-1.12461e-15
	254	0.280871	-0.634059	0.130215	0.045352	-0.561875	-0.563154	0.623757	0.332382	-0.518781	-0.0523301	-0.504839	0.885738	-0.372167	-0.431572	0.411397	0.344362	-1.4639	0.1645	0.110019	0.937261	-0.392638	0.403237	0.392219	-0.407071	-1.84066e-15
	255	-0.443284	0.571169	-0.3662	0.349829	0.237128	-0.73731	1.39073	-0.653489	0.0794742	-0.517859	0.0278015	0.384991	-0.560579	0.216173	0.162906	0.198591	-0.272938	-0.426698	0.427288	0.237807	-0.181105	0.619713	-1.21575	0.713215	-6.83597e-17
	256	0.165793	0.343026	0.365968	-0.692285	0.517859	0.534583	0.574167	-1.27183	0.577477	-0.627359	-1.32688	1.23561	-0.0624481	1.66142	-1.12252	-0.301582	-0.759126	0.837038	-0.125238	0.120479	1.41201	1.3605	-0.468703	-2.24308	1.73465e-14
	257	-0.980513	0.144508	0.169794	0.839077	1.34802	0.340752	0.391157	-1.47312	0.425105	0.967676	-0.505664	-0.790319	0.317203	-0.636268	0.195564	0.060566	0.151213	-0.94902	-1.03395	1.02888	0.540177	-0.472728	-0.487469	0.428299	1.56328e-14
	258	0.0994594	0.092041	-0.0529187	-0.133968	0.549012	0.514908	-0.375819	-0.487251	-0.518781	-0.0523301	-0.504839	0.885738	-0.560579	0.216173	0.162906	0.198591	0.857916	-0.196603	-0.25972	-0.382316	-0.164101	-1.17629	0.628071	0.729729	-3.12666e-15
	259	0.951868	0.112475	0.924892	-1.79728	-0.597508	-0.548033	0.483399	0.457818	-2.01041	-0.552217	0.973991	1.27244	-0.078423	0.696943	-1.19321	0.658518	-0.7872	-0.0513481	-0.110991	0.681889	0.0892596	0.879228	-0.0396814	-0.924485	-1.62513e-16
	260	0.103871	-0.631652	0.303459	0.108233	0.246805	0.25901	0.313978	-0.643271	-0.486453	0.862453	-0.471331	-0.00109266	0.0917959	0.0875225	0.0173738	-0.188404	-0.495486	0.235093	0.1823	0.12843	-0.324615	0.421353	-0.498974	0.361997	-1.66869e-15
	261	0.644022	0.770489	-0.112278	-1.16057	0.774755	-0.190718	0.820766	-1.00059	-0.88182	-0.212463	0.185461	0.73549	0.0576275	-0.83863	0.908773	-0.220997	-0.536578	0.175247	0.11975	0.229856	0.344086	-0.690565	0.207217	0.167237	5.29811e-15
	262	-0.316849	0.639255	0.487836	-0.466199	-0.295302	-0.292136	-0.206399	0.613838	-1.39801	0.75723	-0.436999	0.788133	0.388366	0.21384	-0.766136	0.196359	0.403764	-0.642545	0.206278	-0.0175659	0.0343346	-0.0493532	-0.0641947	0.0782312	5.07637e-15
	263	0.34169	0.522714	-0.300173	-0.518414	-0.295302	-0.292136	-0.206399	0.613838	0.435443	-1.24521	0.309317	0.527021	-0.63235	-0.63454	-0.729279	1.94498	0.566202	-0.483043	-0.553011	0.171143	0.0343346	-0.0493532	-0.0641947	0.0782312	6.40474e-15
	264	0.451254	0.451418	-1.3852	0.213772	-1.13514	-1.09462	1.05337	0.804916	0.500099	0.584351	0.376332	-1.24664	-1.26845	0.458891	0.41389	0.430787	-0.99073	-0.270696	0.585748	0.594606	0.0343346	-0.0493532	-0.0641947	0.0782312	-1.68223e-15
	265	-0.496769	-0.333817	0.540823	0.37624	0.513379	0.530029	-0.516178	-0.361815	-0.244167	1.12428	-0.220207	-0.643869	0.540088	-0.357558	0.479599	-0.702164	-0.0302438	-0.227384	-1.21639	0.818078	-0.120023	-0.258814	-0.271748	0.631316	6.12938e-15
	266	-0.375848	0.640058	0.545584	-0.445238	-0.858885	0.172713	-0.853546	1.09659	-0.582728	0.52623	-0.658557	0.539659	-0.337695	0.494883	0.446941	-0.564138	0.695478	-0.356105	0.49957	-0.571025	0.0343346	-0.0493532	-0.0641947	0.0782312	5.38081e-15
	267	-0.786643	0.281483	1.93561	-0.772018	-0.281144	0.708739	-0.192809	-0.285955	-0.397248	0.311187	0.687709	-0.550063	-0.615768	0.330543	1.1953	-0.897302	-1.51608	1.01307	0.980161	-0.0157105	-0.784819	-0.0324375	1.78159	-0.929194	-6.23617e-15
	268	0.0280007	-0.770232	-1.57786	1.67741	-0.0384055	-1.01744	0.0401998	0.885076	-0.479383	1.74994	-1.44315	0.00712575	-0.562798	1.21898	1.19569	-1.7542	-0.110499	-0.267196	-0.332001	0.426516	0.303138	2.00481	-1.64523	-0.716758	-3.67056e-15
	269	-0.561283	0.572774	-0.250704	0.39175	1.34802	0.340752	0.391157	-1.47312	-1.09885	-0.446994	0.939659	0.483217	0.351675	0.290188	0.231107	-0.847934	0.566202	-0.483043	-0.553011	0.171143	-0.777878	0.864204	-0.0536066	-0.0782264	-8.43839e-15
	270	-0.983434	-0.830972	0.0495367	1.61863	-0.0100908	0.984312	0.0673795	-0.91451	1.84571	1.15864	-1.1664	-1.53132	1.02446	-0.879592	-1.90931	1.71056	-0.272938	-0.426698	0.427288	0.237807	-1.02274	-2.08932	1.53606	1.58424	-6.70422e-15
	271	0.406204	-0.383877	0.491354	-0.533924	-0.561875	-0.563154	0.623757	0.332382	0.500099	0.584351	0.376332	-1.24664	-0.35367	-0.469595	0.376247	0.395962	0.0187766	-0.140257	0.720579	-0.315652	-1.28607	0.378475	0.367248	0.484266	3.48466e-15
	272	-0.144975	0.0255597	-0.791459	0.72398	0.824546	0.795036	0.974715	-2.02582	-1.67185	0.0458302	1.41234	0.0889148	-1.06376	0.775927	1.66002	-1.32464	0.566202	-0.483043	-0.553011	0.171143	-0.350905	0.411614	-0.51002	0.407076	-1.27976e-14
	273	0.0983574	0.274137	-0.545816	0.102783	0.246805	0.25901	0.313978	-0.643271	-0.671862	-0.865421	0.403077	0.979544	0.630051	0.45483	0.409691	-1.45586	-0.110499	-0.267196	-0.332001	0.426516	-0.120023	-0.258814	-0.271748	0.631316	-9.88131e-15
	274	0.397768	-0.453568	-0.478178	0.240183	-0.295302	-0.292136	-0.206399	0.613838	0.500099	0.584351	0.376332	-1.24664	-1.26845	0.458891	0.41389	0.430787	0.566202	-0.483043	-0.553011	0.171143	0.94086	-0.935057	-0.95493	0.958679	5.78671e-15
	275	-0.795078	0.211792	0.966082	0.00208873	-0.561875	-0.563154	0.623757	0.332382	0.467771	-0.330431	0.342825	-0.359809	0.81816	-0.193218	-0.268761	-0.369	-0.000241644	0.740881	-0.221148	-0.337746	-0.161756	-0.267191	0.630492	-0.18283	3.81547e-15
	276	0.406204	-0.383877	0.491354	-0.533924	-0.597508	-0.548033	0.483399	0.457818	0.182819	0.705851	-0.756788	-0.147542	0.38867	0.214142	0.160806	-0.744734	0.695478	-0.356105	0.49957	-0.571025	-0.172603	-0.278291	-0.293841	0.721472	-9.52034e-15
	277	0.757998	-0.0245	-0.840928	-0.186184	-1.13514	-1.09462	1.05337	0.804916	0.225486	-0.592256	0.0917004	0.282967	-1.26845	0.458891	0.41389	0.430787	-0.16268	0.581379	0.538142	-0.526456	-1.28607	0.378475	0.367248	0.484266	6.85916e-15
	278	-0.623204	-0.401903	-0.313213	1.19227	0.517859	0.534583	0.574167	-1.27183	0.385707	-0.834595	0.432644	0.0882935	-0.115114	0.77329	-0.195967	-0.385775	0.676459	0.525033	-0.442157	-0.593119	-0.106831	0.661391	0.655005	-1.18555	-1.14385e-14
	279	0.462282	-1.36016	0.313349	0.224673	-0.295302	-0.292136	-0.206399	0.613838	-0.37984	-1.01421	0.530875	0.775495	0.147288	-0.0265452	-0.088078	-0.0336047	-0.000241644	0.740881	-0.221148	-0.337746	-1.28607	0.378475	0.367248	0.484266	2.66274e-15
	280	0.40069	0.521912	-0.357921	-0.539375	-0.295302	-0.292136	-0.206399	0.613838	-1.24486	-0.372597	0.87576	0.585241	-1.26845	0.458891	0.41389	0.430787	0.553184	0.345497	-0.629808	-0.28884	0.0343346	-0.0493532	-0.0641947	0.0782312	2.71004e-14
	281	-1.05784e-14	-1.35812e-14	-3.39153e-15	2.35809e-14	1.94301e-14	1.06767e-15	1.52679e-14	-2.5832e-14	-1.30965e-14	-3.73319e-15	2.30757e-14	-5.73604e-15	6.87393e-15	-3.30933e-14	1.9969e-14	2.81374e-15	2.44899e-14	-2.81375e-15	-1.23227e-14	-9.99598e-15	4.15868e-15	2.22731e-15	1.27933e-14	-1.83685e-14	-7.04503e-16
	282	-1.05784e-14	-1.35812e-14	-3.39153e-15	2.35809e-14	1.94301e-14	1.06767e-15	1.52679e-14	-2.5832e-14	-1.30965e-14	-3.73319e-15	2.30757e-14	-5.73604e-15	6.87393e-15	-3.30933e-14	1.9969e-14	2.81374e-15	2.44899e-14	-2.81375e-15	-1.23227e-14	-9.99598e-15	4.15868e-15	2.22731e-15	1.27933e-14	-1.83685e-14	-7.04503e-16
	283	-1.05784e-14	-1.35812e-14	-3.39153e-15	2.35809e-14	1.94301e-14	1.06767e-15	1.52679e-14	-2.5832e-14	-1.30965e-14	-3.73319e-15	2.30757e-14	-5.73604e-15	6.87393e-15	-3.30933e-14	1.9969e-14	2.81374e-15	2.44899e-14	-2.81375e-15	-1.23227e-14	-9.99598e-15	4.15868e-15	2.22731e-15	1.27933e-14	-1.83685e-14	-7.04503e-16
	284	-1.05784e-14	-1.35812e-14	-3.39153e-15	2.35809e-14	1.94301e-14	1.06767e-15	1.52679e-14	-2.5832e-14	-1.30965e-14	-3.73319e-15	2.30757e-14	-5.73604e-15	6.87393e-15	-3.30933e-14	1.9969e-14	2.81374e-15	2.44899e-14	-2.81375e-15	-1.23227e-14	-9.99598e-15	4.15868e-15	2.22731e-15	1.27933e-14	-1.83685e-14	-7.04503e-16
	285	-1.05784e-14	-1.35812e-14	-3.39153e-15	2.35809e-14	1.94301e-14	1.06767e-15	1.52679e-14	-2.5832e-14	-1.30965e-14	-3.73319e-15	2.30757e-14	-5.73604e-15	6.87393e-15	-3.30933e-14	1.9969e-14	2.81374e-15	2.44899e-14	-2.81375e-15	-1.23227e-14	-9.99598e-15	4.15868e-15	2.22731e-15	1.27933e-14	-1.83685e-14	-7.04503e-16
	286	-1.05784e-14	-1.35812e-14	-3.39153e-15	2.35809e-14	1.94301e-14	1.06767e-15	1.52679e-14	-2.5832e-14	-1.30965e-14	-3.73319e-15	2.30757e-14	-5.73604e-15	6.87393e-15	-3.30933e-14	1.9969e-14	2.81374e-15	2.44899e-14	-2.81375e-15	-1.23227e-14	-9.99598e-15	4.15868e-15	2.22731e-15	1.27933e-14	-1.83685e-14	-7.04503e-16
	287	-1.05784e-14	-1.35812e-14	-3.39153e-15	2.35809e-14	1.94301e-14	1.06767e-15	1.52679e-14	-2.5832e-14	-1.30965e-14	-3.73319e-15	2.30757e-14	-5.73604e-15	6.87393e-15	-3.30933e-14	1.9969e-14	2.81374e-15	2.44899e-14	-2.81375e-15	-1.23227e-14	-9.99598e-15	4.15868e-15	2.22731e-15	1.27933e-14	-1.83685e-14	-7.04503e-16
	288	-1.05784e-14	-1.35812e-14	-3.39153e-15	2.35809e-14	1.94301e-14	1.06767e-15	1.52679e-14	-2.5832e-14	-1.30965e-14	-3.73319e-15	2.30757e-14	-5.73604e-15	6.87393e-15	-3.30933e-14	1.9969e-14	2.81374e-15	2.44899e-14	-2.81375e-15	-1.23227e-14	-9.99598e-15	4.15868e-15	2.22731e-15	1.27933e-14	-1.83685e-14	-7.04503e-16
	289	-1.05784e-14	-1.35812e-14	-3.39153e-15	2.35809e-14	1.94301e-14	1.06767e-15	1.52679e-14	-2.5832e-14	-1.30965e-14	-3.73319e-15	2.30757e-14	-5.73604e-15	6.87393e-15	-3.30933e-14	1.9969e-14	2.81374e-15	2.44899e-14	-2.81375e-15	-1.23227e-14	-9.99598e-15	4.15868e-15	2.22731e-15	1.27933e-14	-1.83685e-14	-7.04503e-16
	290	-1.05784e-14	-1.35812e-14	-3.39153e-15	2.35809e-14	1.94301e-14	1.06767e-15	1.52679e-14	-2.5832e-14	-1.30965e-14	-3.73319e-15	2.30757e-14	-5.73604e-15	6.87393e-15	-3.30933e-14	1.9969e-14	2.81374e-15	2.44899e-14	-2.81375e-15	-1.23227e-14	-9.99598e-15	4.15868e-15	2.22731e-15	1.27933e-14	-1.83685e-14	-7.04503e-16
	291	-1.05784e-14	-1.35812e-14	-3.39153e-15	2.35809e-14	1.94301e-14	1.06767e-15	1.52679e-14	-2.5832e-14	-1.30965e-14	-3.73319e-15	2.30757e-14	-5.73604e-15	6.87393e-15	-3.30933e-14	1.9969e-14	2.81374e-15	2.44899e-14	-2.81375e-15	-1.23227e-14	-9.99598e-15	4.15868e-15	2.22731e-15	1.27933e-14	-1.83685e-14	-7.04503e-16
	292	-1.05784e-14	-1.35812e-14	-3.39153e-15	2.35809e-14	1.94301e-14	1.06767e-15	1.52679e-14	-2.5832e-14	-1.30965e-14	-3.73319e-15	2.30757e-14	-5.73604e-15	6.87393e-15	-3.30933e-14	1.9969e-14	2.81374e-15	2.44899e-14	-2.81375e-15	-1.23227e-14	-9.99598e-15	4.15868e-15	2.22731e-15	1.27933e-14	-1.83685e-14	-7.04503e-16
	293	-1.05784e-14	-1.35812e-14	-3.39153e-15	2.35809e-14	1.94301e-14	1.06767e-15	1.52679e-14	-2.5832e-14	-1.30965e-14	-3.73319e-15	2.30757e-14	-5.73604e-15	6.87393e-15	-3.30933e-14	1.9969e-14	2.81374e-15	2.44899e-14	-2.81375e-15	-1.23227e-14	-9.99598e-15	4.15868e-15	2.22731e-15	1.27933e-14	-1.83685e-14	-7.04503e-16
	294	-1.05784e-14	-1.35812e-14	-3.39153e-15	2.35809e-14	1.94301e-14	1.06767e-15	1.52679e-14	-2.5832e-14	-1.30965e-14	-3.73319e-15	2.30757e-14	-5.73604e-15	6.87393e-15	-3.30933e-14	1.9969e-14	2.81374e-15	2.44899e-14	-2.81375e-15	-1.23227e-14	-9.99598e-15	4.15868e-15	2.22731e-15	1.27933e-14	-1.83685e-14	-7.04503e-16
	295	-1.05784e-14	-1.35812e-14	-3.39153e-15	2.35809e-14	1.94301e-14	1.06767e-15	1.52679e-14	-2.5832e-14	-1.30965e-14	-3.73319e-15	2.30757e-14	-5.73604e-15	6.87393e-15	-3.30933e-14	1.9969e-14	2.81374e-15	2.44899e-14	-2.81375e-15	-1.23227e-14	-9.99598e-15	4.15868e-15	2.22731e-15	1.27933e-14	-1.83685e-14	-7.04503e-16
	296	-1.05784e-14	-1.35812e-14	-3.39153e-15	2.35809e-14	1.94301e-14	1.06767e-15	1.52679e-14	-2.5832e-14	-1.30965e-14	-3.73319e-15	2.30757e-14	-5.73604e-15	6.87393e-15	-3.30933e-14	1.9969e-14	2.81374e-15	2.44899e-14	-2.81375e-15	-1.23227e-14	-9.99598e-15	4.15868e-15	2.22731e-15	1.27933e-14	-1.83685e-14	-7.04503e-16
	297	-1.05784e-14	-1.35812e-14	-3.39153e-15	2.35809e-14	1.94301e-14	1.06767e-15	1.52679e-14	-2.5832e-14	-1.30965e-14	-3.73319e-15	2.30757e-14	-5.73604e-15	6.87393e-15	-3.30933e-14	1.9969e-14	2.81374e-15	2.44899e-14	-2.81375e-15	-1.23227e-14	-9.99598e-15	4.15868e-15	2.22731e-15	1.27933e-14	-1.83685e-14	-7.04503e-16
	298	-1.05784e-14	-1.35812e-14	-3.39153e-15	2.35809e-14	1.94301e-14	1.06767e-15	1.52679e-14	-2.5832e-14	-1.30965e-14	-3.73319e-15	2.30757e-14	-5.73604e-15	6.87393e-15	-3.30933e-14	1.9969e-14	2.81374e-15	2.44899e-14	-2.81375e-15	-1.23227e-14	-9.99598e-15	4.15868e-15	2.22731e-15	1.27933e-14	-1.83685e-14	-7.04503e-16
	299	-1.05784e-14	-1.35812e-14	-3.39153e-15	2.35809e-14	1.94301e-14	1.06767e-15	1.52679e-14	-2.5832e-14	-1.30965e-14	-3.73319e-15	2.30757e-14	-5.73604e-15	6.87393e-15	-3.30933e-14	1.9969e-14	2.81374e-15	2.44899e-14	-2.81375e-15	-1.23227e-14	-9.99598e-15	4.15868e-15	2.22731e-15	1.27933e-14	-1.83685e-14	-7.04503e-16
	300	-1.05784e-14	-1.35812e-14	-3.39153e-15	2.35809e-14	1.94301e-14	1.06767e-15	1.52679e-14	-2.5832e-14	-1.30965e-14	-3.73319e-15	2.30757e-14	-5.73604e-15	6.87393e-15	-3.30933e-14	1.9969e-14	2.81374e-15	2.44899e-14	-2.81375e-15	-1.23227e-14	-9.99598e-15	4.15868e-15	2.22731e-15	1.27933e-14	-1.83685e-14	-7.04503e-16
	301	-1.05784e-14	-1.35812e-14	-3.39153e-15	2.35809e-14	1.94301e-14	1.06767e-15	1.52679e-14	-2.5832e-14	-1.30965e-14	-3.73319e-15	2.30757e-14	-5.73604e-15	6.87393e-15	-3.30933e-14	1.9969e-14	2.81374e-15	2.44899e-14	-2.81375e-15	-1.23227e-14	-9.99598e-15	4.15868e-15	2.22731e-15	1.27933e-14	-1.83685e-14	-7.04503e-16
	302	-1.05784e-14	-1.35812e-14	-3.39153e-15	2.35809e-14	1.94301e-14	1.06767e-15	1.52679e-14	-2.5832e-14	-1.30965e-14	-3.73319e-15	2.30757e-14	-5.73604e-15	6.87393e-15	-3.30933e-14	1.9969e-14	2.81374e-15	2.44899e-14	-2.81375e-15	-1.23227e-14	-9.99598e-15	4.15868e-15	2.22731e-15	1.27933e-14	-1.83685e-14	-7.04503e-16
	303	-1.05784e-14	-1.35812e-14	-3.39153e-15	2.35809e-14	1.94301e-14	1.06767e-15	1.52679e-14	-2.5832e-14	-1.30965e-14	-3.73319e-15	2.30757e-14	-5.73604e-15	6.87393e-15	-3.30933e-14	1.9969e-14	2.81374e-15	2.44899e-14	-2.81375e-15	-1.23227e-14	-9.99598e-15	4.15868e-15	2.22731e-15	1.27933e-14	-1.83685e-14	-7.04503e-16
	304	-1.05784e-14	-1.35812e-14	-3.39153e-15	2.35809e-14	1.94301e-14	1.06767e-15	1.52679e-14	-2.5832e-14	-1.30965e-14	-3.73319e-15	2.30757e-14	-5.73604e-15	6.87393e-15	-3.30933e-14	1.9969e-14	2.81374e-15	2.44899e-14	-2.81375e-15	-1.23227e-14	-9.99598e-15	4.15868e-15	2.22731e-15	1.27933e-14	-1.83685e-14	-7.04503e-16
	305	-1.05784e-14	-1.35812e-14	-3.39153e-15	2.35809e-14	1.94301e-14	1.06767e-15	1.52679e-14	-2.5832e-14	-1.30965e-14	-3.73319e-15	2.30757e-14	-5.73604e-15	6.87393e-15	-3.30933e-14	1.9969e-14	2.81374e-15	2.44899e-14	-2.81375e-15	-1.23227e-14	-9.99598e-15	4.15868e-15	2.22731e-15	1.27933e-14	-1.83685e-14	-7.04503e-16
	306	-1.05784e-14	-1.35812e-14	-3.39153e-15	2.35809e-14	1.94301e-14	1.06767e-15	1.52679e-14	-2.5832e-14	-1.30965e-14	-3.73319e-15	2.30757e-14	-5.73604e-15	6.87393e-15	-3.30933e-14	1.9969e-14	2.81374e-15	2.44899e-14	-2.81375e-15	-1.23227e-14	-9.99598e-15	4.15868e-15	2.22731e-15	1.27933e-14	-1.83685e-14	-7.04503e-16
	307	-1.05784e-14	-1.35812e-14	-3.39153e-15	2.35809e-14	1.94301e-14	1.06767e-15	1.52679e-14	-2.5832e-14	-1.30965e-14	-3.73319e-15	2.30757e-14	-5.73604e-15	6.87393e-15	-3.30933e-14	1.9969e-14	2.81374e-15	2.44899e-14	-2.81375e-15	-1.23227e-14	-9.99598e-15	4.15868e-15	2.22731e-15	1.27933e-14	-1.83685e-14	-7.04503e-16
	308	-1.05784e-14	-1.35812e-14	-3.39153e-15	2.35809e-14	1.94301e-14	1.06767e-15	1.52679e-14	-2.5832e-14	-1.30965e-14	-3.73319e-15	2.30757e-14	-5.73604e-15	6.87393e-15	-3.30933e-14	1.9969e-14	2.81374e-15	2.44899e-14	-2.81375e-15	-1.23227e-14	-9.99598e-15	4.15868e-15	2.22731e-15	1.27933e-14	-1.83685e-14	-7.04503e-16
	309	-1.05784e-14	-1.35812e-14	-3.39153e-15	2.35809e-14	1.94301e-14	1.06767e-15	1.52679e-14	-2.5832e-14	-1.30965e-14	-3.73319e-15	2.30757e-14	-5.73604e-15	6.87393e-15	-3.30933e-14	1.9969e-14	2.81374e-15	2.44899e-14	-2.81375e-15	-1.23227e-14	-9.99598e-15	4.15868e-15	2.22731e-15	1.27933e-14	-1.83685e-14	-7.04503e-16
	310	-1.05784e-14	-1.35812e-14	-3.39153e-15	2.35809e-14	1.94301e-14	1.06767e-15	1.52679e-14	-2.5832e-14	-1.30965e-14	-3.73319e-15	2.30757e-14	-5.73604e-15	6.87393e-15	-3.30933e-14	1.9969e-14	2.81374e-15	2.44899e-14	-2.81375e-15	-1.23227e-14	-9.99598e-15	4.15868e-15	2.22731e-15	1.27933e-14	-1.83685e-14	-7.04503e-16
	311	-1.05784e-14	-1.35812e-14	-3.39153e-15	2.35809e-14	1.94301e-14	1.06767e-15	1.52679e-14	-2.5832e-14	-1.30965e-14	-3.73319e-15	2.30757e-14	-5.73604e-15	6.87393e-15	-3.30933e-14	1.9969e-14	2.81374e-15	2.44899e-14	-2.81375e-15	-1.23227e-14	-9.99598e-15	4.15868e-15	2.22731e-15	1.27933e-14	-1.83685e-14	-7.04503e-16
	312	-1.05784e-14	-1.35812e-14	-3.39153e-15	2.35809e-14	1.94301e-14	1.06767e-15	1.52679e-14	-2.5832e-14	-1.30965e-14	-3.73319e-15	2.30757e-14	-5.73604e-15	6.87393e-15	-3.30933e-14	1.9969e-14	2.81374e-15	2.44899e-14	-2.81375e-15	-1.23227e-14	-9.99598e-15	4.15868e-15	2.22731e-15	1.27933e-14	-1.83685e-14	-7.04503e-16
	313	-1.05784e-14	-1.35812e-14	-3.39153e-15	2.35809e-14	1.94301e-14	1.06767e-15	1.52679e-14	-2.5832e-14	-1.30965e-14	-3.73319e-15	2.30757e-14	-5.73604e-15	6.87393e-15	-3.30933e-14	1.9969e-14	2.81374e-15	2.44899e-14	-2.81375e-15	-1.23227e-14	-9.99598e-15	4.15868e-15	2.22731e-15	1.27933e-14	-1.83685e-14	-7.04503e-16
	314	-1.05784e-14	-1.35812e-14	-3.39153e-15	2.35809e-14	1.94301e-14	1.06767e-15	1.52679e-14	-2.5832e-14	-1.30965e-14	-3.73319e-15	2.30757e-14	-5.73604e-15	6.87393e-15	-3.30933e-14	1.9969e-14	2.81374e-15	2.44899e-14	-2.81375e-15	-1.23227e-14	-9.99598e-15	4.15868e-15	2.22731e-15	1.27933e-14	-1.83685e-14	-7.04503e-16
	315	-1.05784e-14	-1.35812e-14	-3.39153e-15	2.35809e-14	1.94301e-14	1.06767e-15	1.52679e-14	-2.5832e-14	-1.30965e-14	-3.73319e-15	2.30757e-14	-5.73604e-15	6.87393e-15	-3.30933e-14	1.9969e-14	2.81374e-15	2.44899e-14	-2.81375e-15	-1.23227e-14	-9.99598e-15	4.15868e-15	2.22731e-15	1.27933e-14	-1.83685e-14	-7.04503e-16
	316	-1.05784e-14	-1.35812e-14	-3.39153e-15	2.35809e-14	1.94301e-14	1.06767e-15	1.52679e-14	-2.5832e-14	-1.30965e-14	-3.73319e-15	2.30757e-14	-5.73604e-15	6.87393e-15	-3.30933e-14	1.9969e-14	2.81374e-15	2.44899e-14	-2.81375e-15	-1.23227e-14	-9.99598e-15	4.15868e-15	2.22731e-15	1.27933e-14	-1.83685e-14	-7.04503e-16
	317	-1.05784e-14	-1.35812e-14	-3.39153e-15	2.35809e-14	1.94301e-14	1.06767e-15	1.52679e-14	-2.5832e-14	-1.30965e-14	-3.73319e-15	2.30757e-14	-5.73604e-15	6.87393e-15	-3.30933e-14	1.9969e-14	2.81374e-15	2.44899e-14	-2.81375e-15	-1.23227e-14	-9.99598e-15	4.15868e-15	2.22731e-15	1.27933e-14	-1.83685e-14	-7.04503e-16
	318	-1.05784e-14	-1.35812e-14	-3.39153e-15	2.35809e-14	1.94301e-14	1.06767e-15	1.52679e-14	-2.5832e-14	-1.30965e-14	-3.73319e-15	2.30757e-14	-5.73604e-15	6.87393e-15	-3.30933e-14	1.9969e-14	2.81374e-15	2.44899e-14	-2.81375e-15	-1.23227e-14	-9.99598e-15	4.15868e-15	2.22731e-15	1.27933e-14	-1.83685e-14	-7.04503e-16
	319	-1.05784e-14	-1.35812e-14	-3.39153e-15	2.35809e-14	1.94301e-14	1.06767e-15	1.52679e-14	-2.5832e-14	-1.30965e-14	-3.73319e-15	2.30757e-14	-5.73604e-15	6.87393e-15	-3.30933e-14	1.9969e-14	2.81374e-15	2.44899e-14	-2.81375e-15	-1.23227e-14	-9.99598e-15	4.15868e-15	2.22731e-15	1.27933e-14	-1.83685e-14	-7.04503e-16
	320	-1.05784e-14	-1.35812e-14	-3.39153e-15	2.35809e-14	1.94301e-14	1.06767e-15	1.52679e-14	-2.5832e-14	-1.30965e-14	-3.73319e-15	2.30757e-14	-5.73604e-15	6.87393e-15	-3.30933e-14	1.9969e-14	2.81374e-15	2.44899e-14	-2.81375e-15	-1.23227e-14	-9.99598e-15	4.15868e-15	2.22731e-15	1.27933e-14	-1.83685e-14	-7.04503e-16
	321	-1.05784e-14	-1.35812e-14	-3.39153e-15	2.35809e-14	1.94301e-14	1.06767e-15	1.52679e-14	-2.5832e-14	-1.30965e-14	-3.73319e-15	2.30757e-14	-5.73604e-15	6.87393e-15	-3.30933e-14	1.9969e-14	2.81374e-15	2.44899e-14	-2.81375e-15	-1.23227e-14	-9.99598e-15	4.15868e-15	2.22731e-15	1.27933e-14	-1.83685e-14	-7.04503e-16
	322	-1.05784e-14	-1.35812e-14	-3.39153e-15	2.35809e-14	1.94301e-14	1.06767e-15	1.52679e-14	-2.5832e-14	-1.30965e-14	-3.73319e-15	2.30757e-14	-5.73604e-15	6.87393e-15	-3.30933e-14	1.9969e-14	2.81374e-15	2.44899e-14	-2.81375e-15	-1.23227e-14	-9.99598e-15	4.15868e-15	2.22731e-15	1.27933e-14	-1.83685e-14	-7.04503e-16
	323	-1.05784e-14	-1.35812e-14	-3.39153e-15	2.35809e-14	1.94301e-14	1.06767e-15	1.52679e-14	-2.5832e-14	-1.30965e-14	-3.73319e-15	2.30757e-14	-5.73604e-15	6.87393e-15	-3.30933e-14	1.9969e-14	2.81374e-15	2.44899e-14	-2.81375e-15	-1.23227e-14	-9.99598e-15	4.15868e-15	2.22731e-15	1.27933e-14	-1.83685e-14	-7.04503e-16
	324	-1.05784e-14	-1.35812e-14	-3.39153e-15	2.35809e-14	1.94301e-14	1.06767e-15	1.52679e-14	-2.5832e-14	-1.30965e-14	-3.73319e-15	2.30757e-14	-5.73604e-15	6.87393e-15	-3.30933e-14	1.9969e-14	2.81374e-15	2.44899e-14	-2.81375e-15	-1.23227e-14	-9.99598e-15	4.15868e-15	2.22731e-15	1.27933e-14	-1.83685e-14	-7.04503e-16
	325	-1.05784e-14	-1.35812e-14	-3.39153e-15	2.35809e-14	1.94301e-14	1.06767e-15	1.52679e-14	-2.5832e-14	-1.30965e-14	-3.73319e-15	2.30757e-14	-5.73604e-15	6.87393e-15	-3.30933e-14	1.9969e-14	2.81374e-15	2.44899e-14	-2.81375e-15	-1.23227e-14	-9.99598e-15	4.15868e-15	2.22731e-15	1.27933e-14	-1.83685e-14	-7.04503e-16
	326	-1.05784e-14	-1.35812e-14	-3.39153e-15	2.35809e-14	1.94301e-14	1.06767e-15	1.52679e-14	-2.5832e-14	-1.30965e-14	-3.73319e-15	2.30757e-14	-5.73604e-15	6.87393e-15	-3.30933e-14	1.9969e-14	2.81374e-15	2.44899e-14	-2.81375e-15	-1.23227e-14	-9.99598e-15	4.15868e-15	2.22731e-15	1.27933e-14	-1.83685e-14	-7.04503e-16
	327	-1.05784e-14	-1.35812e-14	-3.39153e-15	2.35809e-14	1.94301e-14	1.06767e-15	1.52679e-14	-2.5832e-14	-1.30965e-14	-3.73319e-15	2.30757e-14	-5.73604e-15	6.87393e-15	-3.30933e-14	1.9969e-14	2.81374e-15	2.44899e-14	-2.81375e-15	-1.23227e-14	-9.99598e-15	4.15868e-15	2.22731e-15	1.27933e-14	-1.83685e-14	-7.04503e-16
	328	-1.05784e-14	-1.35812e-14	-3.39153e-15	2.35809e-14	1.94301e-14	1.06767e-15	1.52679e-14	-2.5832e-14	-1.30965e-14	-3.73319e-15	2.30757e-14	-5.73604e-15	6.87393e-15	-3.30933e-14	1.9969e-14	2.81374e-15	2.44899e-14	-2.81375e-15	-1.23227e-14	-9.99598e-15	4.15868e-15	2.22731e-15	1.27933e-14	-1.83685e-14	-7.04503e-16
	329	-1.05784e-14	-1.35812e-14	-3.39153e-15	2.35809e-14	1.94301e-14	1.06767e-15	1.52679e-14	-2.5832e-14	-1.30965e-14	-3.73319e-15	2.30757e-14	-5.73604e-15	6.87393e-15	-3.30933e-14	1.9969e-14	2.81374e-15	2.44899e-14	-2.81375e-15	-1.23227e-14	-9.99598e-15	4.15868e-15	2.22731e-15	1.27933e-14	-1.83685e-14	-7.04503e-16
	330	-1.05784e-14	-1.35812e-14	-3.39153e-15	2.35809e-14	1.94301e-14	1.06767e-15	1.52679e-14	-2.5832e-14	-1.30965e-14	-3.73319e-15	2.30757e-14	-5.73604e-15	6.87393e-15	-3.30933e-14	1.9969e-14	2.81374e-15	2.44899e-14	-2.81375e-15	-1.23227e-14	-9.99598e-15	4.15868e-15	2.22731e-15	1.27933e-14	-1.83685e-14	-7.04503e-16
	331	-1.05784e-14	-1.35812e-14	-3.39153e-15	2.35809e-14	1.94301e-14	1.06767e-15	1.52679e-14	-2.5832e-14	-1.30965e-14	-3.73319e-15	2.30757e-14	-5.73604e-15	6.87393e-15	-3.30933e-14	1.9969e-14	2.81374e-15	2.44899e-14	-2.81375e-15	-1.23227e-14	-9.99598e-15	4.15868e-15	2.22731e-15	1.27933e-14	-1.83685e-14	-7.04503e-16
	332	-1.05784e-14	-1.35812e-14	-3.39153e-15	2.35809e-14	1.94301e-14	1.06767e-15	1.52679e-14	-2.5832e-14	-1.30965e-14	-3.73319e-15	2.30757e-14	-5.73604e-15	6.87393e-15	-3.30933e-14	1.9969e-14	2.81374e-15	2.44899e-14	-2.81375e-15	-1.23227e-14	-9.99598e-15	4.15868e-15	2.22731e-15	1.27933e-14	-1.83685e-14	-7.04503e-16
	333	-1.05784e-14	-1.35812e-14	-3.39153e-15	2.35809e-14	1.94301e-14	1.06767e-15	1.52679e-14	-2.5832e-14	-1.30965e-14	-3.73319e-15	2.30757e-14	-5.73604e-15	6.87393e-15	-3.30933e-14	1.9969e-14	2.81374e-15	2.44899e-14	-2.81375e-15	-1.23227e-14	-9.99598e-15	4.15868e-15	2.22731e-15	1.27933e-14	-1.83685e-14	-7.04503e-16
	334	-1.05784e-14	-1.35812e-14	-3.39153e-15	2.35809e-14	1.94301e-14	1.06767e-15	1.52679e-14	-2.5832e-14	-1.30965e-14	-3.73319e-15	2.30757e-14	-5.73604e-15	6.87393e-15	-3.30933e-14	1.9969e-14	2.81374e-15	2.44899e-14	-2.81375e-15	-1.23227e-14	-9.99598e-15	4.15868e-15	2.22731e-15	1.27933e-14	-1.83685e-14	-7.04503e-16
	335	-1.05784e-14	-1.35812e-14	-3.39153e-15	2.35809e-14	1.94301e-14	1.06767e-15	1.52679e-14	-2.5832e-14	-1.30965e-14	-3.73319e-15	2.30757e-14	-5.73604e-15	6.87393e-15	-3.30933e-14	1.9969e-14	2.81374e-15	2.44899e-14	-2.81375e-15	-1.23227e-14	-9.99598e-15	4.15868e-15	2.22731e-15	1.27933e-14	-1.83685e-14	-7.04503e-16
	336	-1.05784e-14	-1.35812e-14	-3.39153e-15	2.35809e-14	1.94301e-14	1.06767e-15	1.52679e-14	-2.5832e-14	-1.30965e-14	-3.73319e-15	2.30757e-14	-5.73604e-15	6.87393e-15	-3.30933e-14	1.9969e-14	2.81374e-15	2.44899e-14	-2.81375e-15	-1.23227e-14	-9.99598e-15	4.15868e-15	2.22731e-15	1.27933e-14	-1.83685e-14	-7.04503e-16
	337	-1.05784e-14	-1.35812e-14	-3.39153e-15	2.35809e-14	1.94301e-14	1.06767e-15	1.52679e-14	-2.5832e-14	-1.30965e-14	-3.73319e-15	2.30757e-14	-5.73604e-15	6.87393e-15	-3.30933e-14	1.9969e-14	2.81374e-15	2.44899e-14	-2.81375e-15	-1.23227e-14	-9.99598e-15	4.15868e-15	2.22731e-15	1.27933e-14	-1.83685e-14	-7.04503e-16
	338	-1.05784e-14	-1.35812e-14	-3.39153e-15	2.35809e-14	1.94301e-14	1.06767e-15	1.52679e-14	-2.5832e-14	-1.30965e-14	-3.73319e-15	2.30757e-14	-5.73604e-15	6.87393e-15	-3.30933e-14	1.9969e-14	2.81374e-15	2.44899e-14	-2.81375e-15	-1.23227e-14	-9.99598e-15	4.15868e-15	2.22731e-15	1.27933e-14	-1.83685e-14	-7.04503e-16
	339	-1.05784e-14	-1.35812e-14	-3.39153e-15	2.35809e-14	1.94301e-14	1.06767e-15	1.52679e-14	-2.5832e-14	-1.30965e-14	-3.73319e-15	2.30757e-14	-5.73604e-15	6.87393e-15	-3.30933e-14	1.9969e-14	2.81374e-15	2.44899e-14	-2.81375e-15	-1.23227e-14	-9.99598e-15	4.15868e-15	2.22731e-15	1.27933e-14	-1.83685e-14	-7.04503e-16
	340	-1.05784e-14	-1.35812e-14	-3.39153e-15	2.35809e-14	1.94301e-14	1.06767e-15	1.52679e-14	-2.5832e-14	-1.30965e-14	-3.73319e-15	2.30757e-14	-5.73604e-15	6.87393e-15	-3.30933e-14	1.9969e-14	2.81374e-15	2.44899e-14	-2.81375e-15	-1.23227e-14	-9.99598e-15	4.15868e-15	2.22731e-15	1.27933e-14	-1.83685e-14	-7.04503e-16
	341	-1.05784e-14	-1.35812e-14	-3.39153e-15	2.35809e-14	1.94301e-14	1.06767e-15	1.52679e-14	-2.5832e-14	-1.30965e-14	-3.73319e-15	2.30757e-14	-5.73604e-15	6.87393e-15	-3.30933e-14	1.9969e-14	2.81374e-15	2.44899e-14	-2.81375e-15	-1.23227e-14	-9.99598e-15	4.15868e-15	2.22731e-15	1.27933e-14	-1.83685e-14	-7.04503e-16
	342	-1.05784e-14	-1.35812e-14	-3.39153e-15	2.35809e-14	1.94301e-14	1.06767e-15	1.52679e-14	-2.5832e-14	-1.30965e-14	-3.73319e-15	2.30757e-14	-5.73604e-15	6.87393e-15	-3.30933e-14	1.9969e-14	2.81374e-15	2.44899e-14	-2.81375e-15	-1.23227e-14	-9.99598e-15	4.15868e-15	2.22731e-15	1.27933e-14	-1.83685e-14	-7.04503e-16
	343	-1.05784e-14	-1.35812e-14	-3.39153e-15	2.35809e-14	1.94301e-14	1.06767e-15	1.52679e-14	-2.5832e-14	-1.30965e-14	-3.73319e-15	2.30757e-14	-5.73604e-15	6.87393e-15	-3.30933e-14	1.9969e-14	2.81374e-15	2.44899e-14	-2.81375e-15	-1.23227e-14	-9.99598e-15	4.15868e-15	2.22731e-15	1.27933e-14	-1.83685e-14	-7.04503e-16
	344	-1.05784e-14	-1.35812e-14	-3.39153e-15	2.35809e-14	1.94301e-14	1.06767e-15	1.52679e-14	-2.5832e-14	-1.30965e-14	-3.73319e-15	2.30757e-14	-5.73604e-15	6.87393e-15	-3.30933e-14	1.9969e-14	2.81374e-15	2.44899e-14	-2.81375e-15	-1.23227e-14	-9.99598e-15	4.15868e-15	2.22731e-15	1.27933e-14	-1.83685e-14	-7.04503e-16
	345	-1.05784e-14	-1.35812e-14	-3.39153e-15	2.35809e-14	1.94301e-14	1.06767e-15	1.52679e-14	-2.5832e-14	-1.30965e-14	-3.73319e-15	2.30757e-14	-5.73604e-15	6.87393e-15	-3.30933e-14	1.9969e-14	2.81374e-15	2.44899e-14	-2.81375e-15	-1.23227e-14	-9.99598e-15	4.15868e-15	2.22731e-15	1.27933e-14	-1.83685e-14	-7.04503e-16
	346	-1.05784e-14	-1.35812e-14	-3.39153e-15	2.35809e-14	1.94301e-14	1.06767e-15	1.52679e-14	-2.5832e-14	-1.30965e-14	-3.73319e-15	2.30757e-14	-5.73604e-15	6.87393e-15	-3.30933e-14	1.9969e-14	2.81374e-15	2.44899e-14	-2.81375e-15	-1.23227e-14	-9.99598e-15	4.15868e-15	2.22731e-15	1.27933e-14	-1.83685e-14	-7.04503e-16
	347	-1.05784e-14	-1.35812e-14	-3.39153e-15	2.35809e-14	1.94301e-14	1.06767e-15	1.52679e-14	-2.5832e-14	-1.30965e-14	-3.73319e-15	2.30757e-14	-5.73604e-15	6.87393e-15	-3.30933e-14	1.9969e-14	2.81374e-15	2.44899e-14	-2.81375e-15	-1.23227e-14	-9.99598e-15	4.15868e-15	2.22731e-15	1.27933e-14	-1.83685e-14	-7.04503e-16
	348	-1.05784e-14	-1.35812e-14	-3.39153e-15	2.35809e-14	1.94301e-14	1.06767e-15	1.52679e-14	-2.5832e-14	-1.30965e-14	-3.73319e-15	2.30757e-14	-5.73604e-15	6.87393e-15	-3.30933e-14	1.9969e-14	2.81374e-15	2.44899e-14	-2.81375e-15	-1.23227e-14	-9.99598e-15	4.15868e-15	2.22731e-15	1.27933e-14	-1.83685e-14	-7.04503e-16
	349	-1.05784e-14	-1.35812e-14	-3.39153e-15	2.35809e-14	1.94301e-14	1.06767e-15	1.52679e-14	-2.5832e-14	-1.30965e-14	-3.73319e-15	2.30757e-14	-5.73604e-15	6.87393e-15	-3.30933e-14	1.9969e-14	2.81374e-15	2.44899e-14	-2.81375e-15	-1.23227e-14	-9.99598e-15	4.15868e-15	2.22731e-15	1.27933e-14	-1.83685e-14	-7.04503e-16
	350	-1.05784e-14	-1.35812e-14	-3.39153e-15	2.35809e-14	1.94301e-14	1.06767e-15	1.52679e-14	-2.5832e-14	-1.30965e-14	-3.73319e-15	2.30757e-14	-5.73604e-15	6.87393e-15	-3.30933e-14	1.9969e-14	2.81374e-15	2.44899e-14	-2.81375e-15	-1.23227e-14	-9.99598e-15	4.15868e-15	2.22731e-15	1.27933e-14	-1.83685e-14	-7.04503e-16
	351	-1.05784e-14	-1.35812e-14	-3.39153e-15	2.35809e-14	1.94301e-14	1.06767e-15	1.52679e-14	-2.5832e-14	-1.30965e-14	-3.73319e-15	2.30757e-14	-5.73604e-15	6.87393e-15	-3.30933e-14	1.9969e-14	2.81374e-15	2.44899e-14	-2.81375e-15	-1.23227e-14	-9.99598e-15	4.15868e-15	2.22731e-15	1.27933e-14	-1.83685e-14	-7.04503e-16
	352	-1.05784e-14	-1.35812e-14	-3.39153e-15	2.35809e-14	1.94301e-14	1.06767e-15	1.52679e-14	-2.5832e-14	-1.30965e-14	-3.73319e-15	2.30757e-14	-5.73604e-15	6.87393e-15	-3.30933e-14	1.9969e-14	2.81374e-15	2.44899e-14	-2.81375e-15	-1.23227e-14	-9.99598e-15	4.15868e-15	2.22731e-15	1.27933e-14	-1.83685e-14	-7.04503e-16
	353	-1.05784e-14	-1.35812e-14	-3.39153e-15	2.35809e-14	1.94301e-14	1.06767e-15	1.52679e-14	-2.5832e-14	-1.30965e-14	-3.73319e-15	2.30757e-14	-5.73604e-15	6.87393e-15	-3.30933e-14	1.9969e-14	2.81374e-15	2.44899e-14	-2.81375e-15	-1.23227e-14	-9.99598e-15	4.15868e-15	2.22731e-15	1.27933e-14	-1.83685e-14	-7.04503e-16
	354	-1.05784e-14	-1.35812e-14	-3.39153e-15	2.35809e-14	1.94301e-14	1.06767e-15	1.52679e-14	-2.5832e-14	-1.30965e-14	-3.73319e-15	2.30757e-14	-5.73604e-15	6.87393e-15	-3.30933e-14	1.9969e-14	2.81374e-15	2.44899e-14	-2.81375e-15	-1.23227e-14	-9.99598e-15	4.15868e-15	2.22731e-15	1.27933e-14	-1.83685e-14	-7.04503e-16
	355	-1.05784e-14	-1.35812e-14	-3.39153e-15	2.35809e-14	1.94301e-14	1.06767e-15	1.52679e-14	-2.5832e-14	-1.30965e-14	-3.73319e-15	2.30757e-14	-5.73604e-15	6.87393e-15	-3.30933e-14	1.9969e-14	2.81374e-15	2.44899e-14	-2.81375e-15	-1.23227e-14	-9.99598e-15	4.15868e-15	2.22731e-15	1.27933e-14	-1.83685e-14	-7.04503e-16
	356	-1.05784e-14	-1.35812e-14	-3.39153e-15	2.35809e-14	1.94301e-14	1.06767e-15	1.52679e-14	-2.5832e-14	-1.30965e-14	-3.73319e-15	2.30757e-14	-5.73604e-15	6.87393e-15	-3.30933e-14	1.9969e-14	2.81374e-15	2.44899e-14	-2.81375e-15	-1.23227e-14	-9.99598e-15	4.15868e-15	2.22731e-15	1.27933e-14	-1.83685e-14	-7.04503e-16
	357	-1.05784e-14	-1.35812e-14	-3.39153e-15	2.35809e-14	1.94301e-14	1.06767e-15	1.52679e-14	-2.5832e-14	-1.30965e-14	-3.73319e-15	2.30757e-14	-5.73604e-15	6.87393e-15	-3.30933e-14	1.9969e-14	2.81374e-15	2.44899e-14	-2.81375e-15	-1.23227e-14	-9.99598e-15	4.15868e-15	2.22731e-15	1.27933e-14	-1.83685e-14	-7.04503e-16
	358	-1.05784e-14	-1.35812e-14	-3.39153e-15	2.35809e-14	1.94301e-14	1.06767e-15	1.52679e-14	-2.5832e-14	-1.30965e-14	-3.73319e-15	2.30757e-14	-5.73604e-15	6.87393e-15	-3.30933e-14	1.9969e-14	2.81374e-15	2.44899e-14	-2.81375e-15	-1.23227e-14	-9.99598e-15	4.15868e-15	2.22731e-15	1.27933e-14	-1.83685e-14	-7.04503e-16
	359	-1.05784e-14	-1.35812e-14	-3.39153e-15	2.35809e-14	1.94301e-14	1.06767e-15	1.52679e-14	-2.5832e-14	-1.30965e-14	-3.73319e-15	2.30757e-14	-5.73604e-15	6.87393e-15	-3.30933e-14	1.9969e-14	2.81374e-15	2.44899e-14	-2.81375e-15	-1.23227e-14	-9.99598e-15	4.15868e-15	2.22731e-15	1.27933e-14	-1.83685e-14	-7.04503e-16
	360	-1.05784e-14	-1.35812e-14	-3.39153e-15	2.35809e-14	1.94301e-14	1.06767e-15	1.52679e-14	-2.5832e-14	-1.30965e-14	-3.73319e-15	2.30757e-14	-5.73604e-15	6.87393e-15	-3.30933e-14	1.9969e-14	2.81374e-15	2.44899e-14	-2.81375e-15	-1.23227e-14	-9.99598e-15	4.15868e-15	2.22731e-15	1.27933e-14	-1.83685e-14	-7.04503e-16
	361	-1.05784e-14	-1.35812e-14	-3.39153e-15	2.35809e-14	1.94301e-14	1.06767e-15	1.52679e-14	-2.5832e-14	-1.30965e-14	-3.73319e-15	2.30757e-14	-5.73604e-15	6.87393e-15	-3.30933e-14	1.9969e-14	2.81374e-15	2.44899e-14	-2.81375e-15	-1.23227e-14	-9.99598e-15	4.15868e-15	2.22731e-15	1.27933e-14	-1.83685e-14	-7.04503e-16
	362	-1.05784e-14	-1.35812e-14	-3.39153e-15	2.35809e-14	1.94301e-14	1.06767e-15	1.52679e-14	-2.5832e-14	-1.30965e-14	-3.73319e-15	2.30757e-14	-5.73604e-15	6.87393e-15	-3.30933e-14	1.9969e-14	2.81374e-15	2.44899e-14	-2.81375e-15	-1.23227e-14	-9.99598e-15	4.15868e-15	2.22731e-15	1.27933e-14	-1.83685e-14	-7.04503e-16
	363	-1.05784e-14	-1.35812e-14	-3.39153e-15	2.35809e-14	1.94301e-14	1.06767e-15	1.52679e-14	-2.5832e-14	-1.30965e-14	-3.73319e-15	2.30757e-14	-5.73604e-15	6.87393e-15	-3.30933e-14	1.9969e-14	2.81374e-15	2.44899e-14	-2.81375e-15	-1.23227e-14	-9.99598e-15	4.15868e-15	2.22731e-15	1.27933e-14	-1.83685e-14	-7.04503e-16
	364	-1.05784e-14	-1.35812e-14	-3.39153e-15	2.35809e-14	1.94301e-14	1.06767e-15	1.52679e-14	-2.5832e-14	-1.30965e-14	-3.73319e-15	2.30757e-14	-5.73604e-15	6.87393e-15	-3.30933e-14	1.9969e-14	2.81374e-15	2.44899e-14	-2.81375e-15	-1.23227e-14	-9.99598e-15	4.15868e-15	2.22731e-15	1.27933e-14	-1.83685e-14	-7.04503e-16
	365	-1.05784e-14	-1.35812e-14	-3.39153e-15	2.35809e-14	1.94301e-14	1.06767e-15	1.52679e-14	-2.5832e-14	-1.30965e-14	-3.73319e-15	2.30757e-14	-5.73604e-15	6.87393e-15	-3.30933e-14	1.9969e-14	2.81374e-15	2.44899e-14	-2.81375e-15	-1.23227e-14	-9.99598e-15	4.15868e-15	2.22731e-15	1.27933e-14	-1.83685e-14	-7.04503e-16
	366	-1.05784e-14	-1.35812e-14	-3.39153e-15	2.35809e-14	1.94301e-14	1.06767e-15	1.52679e-14	-2.5832e-14	-1.30965e-14	-3.73319e-15	2.30757e-14	-5.73604e-15	6.87393e-15	-3.30933e-14	1.9969e-14	2.81374e-15	2.44899e-14	-2.81375e-15	-1.23227e-14	-9.99598e-15	4.15868e-15	2.22731e-15	1.27933e-14	-1.83685e-14	-7.04503e-16
	367	-1.05784e-14	-1.35812e-14	-3.39153e-15	2.35809e-14	1.94301e-14	1.06767e-15	1.52679e-14	-2.5832e-14	-1.30965e-14	-3.73319e-15	2.30757e-14	-5.73604e-15	6.87393e-15	-3.30933e-14	1.9969e-14	2.81374e-15	2.44899e-14	-2.81375e-15	-1.23227e-14	-9.99598e-15	4.15868e-15	2.22731e-15	1.27933e-14	-1.83685e-14	-7.04503e-16
	368	-1.05784e-14	-1.35812e-14	-3.39153e-15	2.35809e-14	1.94301e-14	1.06767e-15	1.52679e-14	-2.5832e-14	-1.30965e-14	-3.73319e-15	2.30757e-14	-5.73604e-15	6.87393e-15	-3.30933e-14	1.9969e-14	2.81374e-15	2.44899e-14	-2.81375e-15	-1.23227e-14	-9.99598e-15	4.15868e-15	2.22731e-15	1.27933e-14	-1.83685e-14	-7.04503e-16
	369	-1.05784e-14	-1.35812e-14	-3.39153e-15	2.35809e-14	1.94301e-14	1.06767e-15	1.52679e-14	-2.5832e-14	-1.30965e-14	-3.73319e-15	2.30757e-14	-5.73604e-15	6.87393e-15	-3.30933e-14	1.9969e-14	2.81374e-15	2.44899e-14	-2.81375e-15	-1.23227e-14	-9.99598e-15	4.15868e-15	2.22731e-15	1.27933e-14	-1.83685e-14	-7.04503e-16
	370	-1.05784e-14	-1.35812e-14	-3.39153e-15	2.35809e-14	1.94301e-14	1.06767e-15	1.52679e-14	-2.5832e-14	-1.30965e-14	-3.73319e-15	2.30757e-14	-5.73604e-15	6.87393e-15	-3.30933e-14	1.9969e-14	2.81374e-15	2.44899e-14	-2.81375e-15	-1.23227e-14	-9.99598e-15	4.15868e-15	2.22731e-15	1.27933e-14	-1.83685e-14	-7.04503e-16
	371	-1.05784e-14	-1.35812e-14	-3.39153e-15	2.35809e-14	1.94301e-14	1.06767e-15	1.52679e-14	-2.5832e-14	-1.30965e-14	-3.73319e-15	2.30757e-14	-5.73604e-15	6.87393e-15	-3.30933e-14	1.9969e-14	2.81374e-15	2.44899e-14	-2.81375e-15	-1.23227e-14	-9.99598e-15	4.15868e-15	2.22731e-15	1.27933e-14	-1.83685e-14	-7.04503e-16
	372	-1.05784e-14	-1.35812e-14	-3.39153e-15	2.35809e-14	1.94301e-14	1.06767e-15	1.52679e-14	-2.5832e-14	-1.30965e-14	-3.73319e-15	2.30757e-14	-5.73604e-15	6.87393e-15	-3.30933e-14	1.9969e-14	2.81374e-15	2.44899e-14	-2.81375e-15	-1.23227e-14	-9.99598e-15	4.15868e-15	2.22731e-15	1.27933e-14	-1.83685e-14	-7.04503e-16
	373	-1.05784e-14	-1.35812e-14	-3.39153e-15	2.35809e-14	1.94301e-14	1.06767e-15	1.52679e-14	-2.5832e-14	-1.30965e-14	-3.73319e-15	2.30757e-14	-5.73604e-15	6.87393e-15	-3.30933e-14	1.9969e-14	2.81374e-15	2.44899e-14	-2.81375e-15	-1.23227e-14	-9.99598e-15	4.15868e-15	2.22731e-15	1.27933e-14	-1.83685e-14	-7.04503e-16
	374	-1.05784e-14	-1.35812e-14	-3.39153e-15	2.35809e-14	1.94301e-14	1.06767e-15	1.52679e-14	-2.5832e-14	-1.30965e-14	-3.73319e-15	2.30757e-14	-5.73604e-15	6.87393e-15	-3.30933e-14	1.9969e-14	2.81374e-15	2.44899e-14	-2.81375e-15	-1.23227e-14	-9.99598e-15	4.15868e-15	2.22731e-15	1.27933e-14	-1.83685e-14	-7.04503e-16
	375	-1.05784e-14	-1.35812e-14	-3.39153e-15	2.35809e-14	1.94301e-14	1.06767e-15	1.52679e-14	-2.5832e-14	-1.30965e-14	-3.73319e-15	2.30757e-14	-5.73604e-15	6.87393e-15	-3.30933e-14	1.9969e-14	2.81374e-15	2.44899e-14	-2.81375e-15	-1.23227e-14	-9.99598e-15	4.15868e-15	2.22731e-15	1.27933e-14	-1.83685e-14	-7.04503e-16
	376	-1.05784e-14	-1.35812e-14	-3.39153e-15	2.35809e-14	1.94301e-14	1.06767e-15	1.52679e-14	-2.5832e-14	-1.30965e-14	-3.73319e-15	2.30757e-14	-5.73604e-15	6.87393e-15	-3.30933e-14	1.9969e-14	2.81374e-15	2.44899e-14	-2.81375e-15	-1.23227e-14	-9.99598e-15	4.15868e-15	2.22731e-15	1.27933e-14	-1.83685e-14	-7.04503e-16
	377	-1.05784e-14	-1.35812e-14	-3.39153e-15	2.35809e-14	1.94301e-14	1.06767e-15	1.52679e-14	-2.5832e-14	-1.30965e-14	-3.73319e-15	2.30757e-14	-5.73604e-15	6.87393e-15	-3.30933e-14	1.9969e-14	2.81374e-15	2.44899e-14	-2.81375e-15	-1.23227e-14	-9.99598e-15	4.15868e-15	2.22731e-15	1.27933e-14	-1.83685e-14	-7.04503e-16
	378	-1.05784e-14	-1.35812e-14	-3.39153e-15	2.35809e-14	1.94301e-14	1.06767e-15	1.52679e-14	-2.5832e-14	-1.30965e-14	-3.73319e-15	2.30757e-14	-5.73604e-15	6.87393e-15	-3.30933e-14	1.9969e-14	2.81374e-15	2.44899e-14	-2.81375e-15	-1.23227e-14	-9.99598e-15	4.15868e-15	2.22731e-15	1.27933e-14	-1.83685e-14	-7.04503e-16
	379	-1.05784e-14	-1.35812e-14	-3.39153e-15	2.35809e-14	1.94301e-14	1.06767e-15	1.52679e-14	-2.5832e-14	-1.30965e-14	-3.73319e-15	2.30757e-14	-5.73604e-15	6.87393e-15	-3.30933e-14	1.9969e-14	2.81374e-15	2.44899e-14	-2.81375e-15	-1.23227e-14	-9.99598e-15	4.15868e-15	2.22731e-15	1.27933e-14	-1.83685e-14	-7.04503e-16
	380	-1.05784e-14	-1.35812e-14	-3.39153e-15	2.35809e-14	1.94301e-14	1.06767e-15	1.52679e-14	-2.5832e-14	-1.30965e-14	-3.73319e-15	2.30757e-14	-5.73604e-15	6.87393e-15	-3.30933e-14	1.9969e-14	2.81374e-15	2.44899e-14	-2.81375e-15	-1.23227e-14	-9.99598e-15	4.15868e-15	2.22731e-15	1.27933e-14	-1.83685e-14	-7.04503e-16
	381	-1.05784e-14	-1.35812e-14	-3.39153e-15	2.35809e-14	1.94301e-14	1.06767e-15	1.52679e-14	-2.5832e-14	-1.30965e-14	-3.73319e-15	2.30757e-14	-5.73604e-15	6.87393e-15	-3.30933e-14	1.9969e-14	2.81374e-15	2.44899e-14	-2.81375e-15	-1.23227e-14	-9.99598e-15	4.15868e-15	2.22731e-15	1.27933e-14	-1.83685e-14	-7.04503e-16
	382	-1.05784e-14	-1.35812e-14	-3.39153e-15	2.35809e-14	1.94301e-14	1.06767e-15	1.52679e-14	-2.5832e-14	-1.30965e-14	-3.73319e-15	2.30757e-14	-5.73604e-15	6.87393e-15	-3.30933e-14	1.9969e-14	2.81374e-15	2.44899e-14	-2.81375e-15	-1.23227e-14	-9.99598e-15	4.15868e-15	2.22731e-15	1.27933e-14	-1.83685e-14	-7.04503e-16
	383	-1.05784e-14	-1.35812e-14	-3.39153e-15	2.35809e-14	1.94301e-14	1.06767e-15	1.52679e-14	-2.5832e-14	-1.30965e-14	-3.73319e-15	2.30757e-14	-5.73604e-15	6.87393e-15	-3.30933e-14	1.9969e-14	2.81374e-15	2.44899e-14	-2.81375e-15	-1.23227e-14	-9.99598e-15	4.15868e-15	2.22731e-15	1.27933e-14	-1.83685e-14	-7.04503e-16
	384	-1.05784e-14	-1.35812e-14	-3.39153e-15	2.35809e-14	1.94301e-14	1.06767e-15	1.52679e-14	-2.5832e-14	-1.30965e-14	-3.73319e-15	2.30757e-14	-5.73604e-15	6.87393e-15	-3.30933e-14	1.9969e-14	2.81374e-15	2.44899e-14	-2.81375e-15	-1.23227e-14	-9.99598e-15	4.15868e-15	2.22731e-15	1.27933e-14	-1.83685e-14	-7.04503e-16
	385	-1.05784e-14	-1.35812e-14	-3.39153e-15	2.35809e-14	1.94301e-14	1.06767e-15	1.52679e-14	-2.5832e-14	-1.30965e-14	-3.73319e-15	2.30757e-14	-5.73604e-15	6.87393e-15	-3.30933e-14	1.9969e-14	2.81374e-15	2.44899e-14	-2.81375e-15	-1.23227e-14	-9.99598e-15	4.15868e-15	2.22731e-15	1.27933e-14	-1.83685e-14	-7.04503e-16
	386	-1.05784e-14	-1.35812e-14	-3.39153e-15	2.35809e-14	1.94301e-14	1.06767e-15	1.52679e-14	-2.5832e-14	-1.30965e-14	-3.73319e-15	2.30757e-14	-5.73604e-15	6.87393e-15	-3.30933e-14	1.9969e-14	2.81374e-15	2.44899e-14	-2.81375e-15	-1.23227e-14	-9.99598e-15	4.15868e-15	2.22731e-15	1.27933e-14	-1.83685e-14	-7.04503e-16
	387	-1.05784e-14	-1.35812e-14	-3.39153e-15	2.35809e-14	1.94301e-14	1.06767e-15	1.52679e-14	-2.5832e-14	-1.30965e-14	-3.73319e-15	2.30757e-14	-5.73604e-15	6.87393e-15	-3.30933e-14	1.9969e-14	2.81374e-15	2.44899e-14	-2.81375e-15	-1.23227e-14	-9.99598e-15	4.15868e-15	2.22731e-15	1.27933e-14	-1.83685e-14	-7.04503e-16
	388	-1.05784e-14	-1.35812e-14	-3.39153e-15	2.35809e-14	1.94301e-14	1.06767e-15	1.52679e-14	-2.5832e-14	-1.30965e-14	-3.73319e-15	2.30757e-14	-5.73604e-15	6.87393e-15	-3.30933e-14	1.9969e-14	2.81374e-15	2.44899e-14	-2.81375e-15	-1.23227e-14	-9.99598e-15	4.15868e-15	2.22731e-15	1.27933e-14	-1.83685e-14	-7.04503e-16
	389	-1.05784e-14	-1.35812e-14	-3.39153e-15	2.35809e-14	1.94301e-14	1.06767e-15	1.52679e-14	-2.5832e-14	-1.30965e-14	-3.73319e-15	2.30757e-14	-5.73604e-15	6.87393e-15	-3.30933e-14	1.9969e-14	2.81374e-15	2.44899e-14	-2.81375e-15	-1.23227e-14	-9.99598e-15	4.15868e-15	2.22731e-15	1.27933e-14	-1.83685e-14	-7.04503e-16
	390	-1.05784e-14	-1.35812e-14	-3.39153e-15	2.35809e-14	1.94301e-14	1.06767e-15	1.52679e-14	-2.5832e-14	-1.30965e-14	-3.73319e-15	2.30757e-14	-5.73604e-15	6.87393e-15	-3.30933e-14	1.9969e-14	2.81374e-15	2.44899e-14	-2.81375e-15	-1.23227e-14	-9.99598e-15	4.15868e-15	2.22731e-15	1.27933e-14	-1.83685e-14	-7.04503e-16
	391	-1.05784e-14	-1.35812e-14	-3.39153e-15	2.35809e-14	1.94301e-14	1.06767e-15	1.52679e-14	-2.5832e-14	-1.30965e-14	-3.73319e-15	2.30757e-14	-5.73604e-15	6.87393e-15	-3.30933e-14	1.9969e-14	2.81374e-15	2.44899e-14	-2.81375e-15	-1.23227e-14	-9.99598e-15	4.15868e-15	2.22731e-15	1.27933e-14	-1.83685e-14	-7.04503e-16
	392	-1.05784e-14	-1.35812e-14	-3.39153e-15	2.35809e-14	1.94301e-14	1.06767e-15	1.52679e-14	-2.5832e-14	-1.30965e-14	-3.73319e-15	2.30757e-14	-5.73604e-15	6.87393e-15	-3.30933e-14	1.9969e-14	2.81374e-15	2.44899e-14	-2.81375e-15	-1.23227e-14	-9.99598e-15	4.15868e-15	2.22731e-15	1.27933e-14	-1.83685e-14	-7.04503e-16
	393	-1.05784e-14	-1.35812e-14	-3.39153e-15	2.35809e-14	1.94301e-14	1.06767e-15	1.52679e-14	-2.5832e-14	-1.30965e-14	-3.73319e-15	2.30757e-14	-5.73604e-15	6.87393e-15	-3.30933e-14	1.9969e-14	2.81374e-15	2.44899e-14	-2.81375e-15	-1.23227e-14	-9.99598e-15	4.15868e-15	2.22731e-15	1.27933e-14	-1.83685e-14	-7.04503e-16
	394	-1.05784e-14	-1.35812e-14	-3.39153e-15	2.35809e-14	1.94301e-14	1.06767e-15	1.52679e-14	-2.5832e-14	-1.30965e-14	-3.73319e-15	2.30757e-14	-5.73604e-15	6.87393e-15	-3.30933e-14	1.9969e-14	2.81374e-15	2.44899e-14	-2.81375e-15	-1.23227e-14	-9.99598e-15	4.15868e-15	2.22731e-15	1.27933e-14	-1.83685e-14	-7.04503e-16
	Outer model correlations
		CD1	CD2	CD3	CD4	CRB1	CRB2	CRB3	CRB4	CS1	CS2	CS3	CS4	CT1	CT2	CT3	CT4	FT1	FT2	FT3	FT4	SQ1	SQ2	SQ3	SQ4	FT x CS
	CD1	1	-0.316838	-0.528849	-0.481046	0.00931461	-0.0186763	-0.0764167	0.0822411	-0.0760504	0.148961	-0.0923242	0.0171308	0.14272	-0.0615802	-0.00887168	-0.0727588	0.00340026	0.10059	-0.0626525	-0.0428736	-0.124725	0.189713	-0.214421	0.123315	-0.0164342
	CD2	-0.316838	1	0.196293	-0.455798	0.0147886	0.118016	-0.105428	-0.0211063	0.0674038	-0.0786982	-0.0815042	0.099706	0.00399112	-0.0969226	-0.0269363	0.102673	-0.0345008	-0.037987	0.161242	-0.0481829	0.0909224	-0.0743655	0.130198	-0.125915	0.120115
	CD3	-0.528849	0.196293	1	-0.272084	-0.0487047	0.069193	-0.013086	-0.0188839	0.0319651	-0.113081	-0.00825198	0.0957608	0.0203617	0.048265	-0.0930161	0.0235132	-0.0489773	-0.0630685	0.108046	0.0246966	0.00659387	-0.143907	0.091622	0.0468753	0.0938367
	CD4	-0.481046	-0.455798	-0.272084	1	0.0147818	-0.106088	0.159197	-0.0601429	0.0140967	-0.0268904	0.157029	-0.150834	-0.168368	0.0946557	0.0925776	-0.00648873	0.0534623	-0.0374332	-0.115071	0.0595673	0.0682459	-0.0512277	0.0778023	-0.0815667	-0.127208
	CRB1	0.00931461	0.0147886	-0.0487047	0.0147818	1	-0.481031	-0.495492	0.229403	-0.0258757	0.0701281	-0.0437667	-0.00183555	-0.0385723	0.0469193	-0.0157912	0.010292	0.203912	-0.1729	-0.17483	0.0655238	0.0093661	0.0226619	0.00481356	-0.0333134	0.141469
	CRB2	-0.0186763	0.118016	0.069193	-0.106088	-0.481031	1	0.0249878	-0.623749	0.0362501	-0.069713	-0.039975	0.0786353	0.0526753	-0.0669577	0.0773071	-0.0616069	-0.0952658	0.132232	0.161236	-0.129757	-0.0244846	0.0269313	0.0103757	-0.0115093	-0.0865742
	CRB3	-0.0764167	-0.105428	-0.013086	0.159197	-0.495492	0.0249878	1	-0.619417	-0.0459316	-0.0444339	0.14883	-0.0618263	-0.0846926	0.00198427	0.117195	-0.0279	-0.220763	0.117899	0.192229	-0.0152916	0.072417	0.0197716	0.0377006	-0.115773	-0.140828
	CRB4	0.0822411	-0.0211063	-0.0188839	-0.0601429	0.229403	-0.623749	-0.619417	1	0.0267851	0.0584638	-0.0720294	-0.0139857	0.0563169	0.0283748	-0.170207	0.0761284	0.155796	-0.115183	-0.21006	0.0900631	-0.051184	-0.0587687	-0.0480338	0.141214	0.115571
	CS1	-0.0760504	0.0674038	0.0319651	0.0140967	-0.0258757	0.0362501	-0.0459316	0.0267851	1	-0.32821	-0.295914	-0.370273	0.00957667	0.0163075	-0.124401	0.088825	-0.0164042	-0.0057579	0.043137	-0.00944649	-0.0220167	-0.0798918	0.0042644	0.0892578	0.0218708
	CS2	0.148961	-0.0786982	-0.113081	-0.0268904	0.0701281	-0.069713	-0.0444339	0.0584638	-0.32821	1	-0.417908	-0.284605	0.101417	-0.219878	-0.0193234	0.109397	-0.0351465	-0.0341275	-0.0205655	0.0778343	-0.0230319	0.001906	-0.0236417	0.0393502	-0.00889802
	CS3	-0.0923242	-0.0815042	-0.00825198	0.157029	-0.0437667	-0.039975	0.14883	-0.0720294	-0.295914	-0.417908	1	-0.301842	-0.0639983	0.0943921	0.0602563	-0.0745081	0.0126032	0.0793847	-0.0287651	-0.0582989	-0.106679	0.00813106	0.0892304	0.0118842	-0.0231963
	CS4	0.0171308	0.099706	0.0957608	-0.150834	-0.00183555	0.0786353	-0.0618263	-0.0139857	-0.370273	-0.284605	-0.301842	1	-0.0502854	0.117441	0.0852811	-0.129285	0.0409478	-0.0412028	0.00762502	-0.0116655	0.159099	0.0716676	-0.0729818	-0.1461	0.0112853
	CT1	0.14272	0.00399112	0.0203617	-0.168368	-0.0385723	0.0526753	-0.0846926	0.0563169	0.00957667	0.101417	-0.0639983	-0.0502854	1	-0.293576	-0.423073	-0.303075	-0.0343157	0.0674462	-0.0619534	0.0216484	0.0130124	-0.0228418	0.109738	-0.0852572	-0.0251065
	CT2	-0.0615802	-0.0969226	0.048265	0.0946557	0.0469193	-0.0669577	0.00198427	0.0283748	0.0163075	-0.219878	0.0943921	0.117441	-0.293576	1	-0.145277	-0.444602	0.0523671	-0.130486	-0.0338301	0.080727	0.196367	0.0344794	-0.303274	0.0525209	0.0994462
	CT3	-0.00887168	-0.0269363	-0.0930161	0.0925776	-0.0157912	0.0773071	0.117195	-0.170207	-0.124401	-0.0193234	0.0602563	0.0852811	-0.423073	-0.145277	1	-0.379554	0.00742419	0.118527	0.0362721	-0.131779	-0.0871047	-0.0220759	0.0563926	0.0501434	-0.0755541
	CT4	-0.0727588	0.102673	0.0235132	-0.00648873	0.010292	-0.0616069	-0.0279	0.0761284	0.088825	0.109397	-0.0745081	-0.129285	-0.303075	-0.444602	-0.379554	1	-0.0191186	-0.0584419	0.0538848	0.0295418	-0.100594	0.0118284	0.104485	-0.0101079	0.0067871
	FT1	0.00340026	-0.0345008	-0.0489773	0.0534623	0.203912	-0.0952658	-0.220763	0.155796	-0.0164042	-0.0351465	0.0126032	0.0409478	-0.0343157	0.0523671	0.00742419	-0.0191186	1	-0.283424	-0.498151	-0.403107	-0.00388322	0.000372206	-0.00996998	0.0117373	0.0103573
	FT2	0.10059	-0.037987	-0.0630685	-0.0374332	-0.1729	0.132232	0.117899	-0.115183	-0.0057579	-0.0341275	0.0793847	-0.0412028	0.0674462	-0.130486	0.118527	-0.0584419	-0.283424	1	-0.00910375	-0.545759	-0.0476957	0.0249427	0.0716168	-0.0414783	0.0313214
	FT3	-0.0626525	0.161242	0.108046	-0.115071	-0.17483	0.161236	0.192229	-0.21006	0.043137	-0.0205655	-0.0287651	0.00762502	-0.0619534	-0.0338301	0.0362721	0.0538848	-0.498151	-0.00910375	1	-0.205744	-0.0772156	0.0647679	0.080354	-0.0588377	0.0366006
	FT4	-0.0428736	-0.0481829	0.0246966	0.0595673	0.0655238	-0.129757	-0.0152916	0.0900631	-0.00944649	0.0778343	-0.0582989	-0.0116655	0.0216484	0.080727	-0.131779	0.0295418	-0.403107	-0.545759	-0.205744	1	0.0982077	-0.066963	-0.106623	0.0645388	-0.0622565
	SQ1	-0.124725	0.0909224	0.00659387	0.0682459	0.0093661	-0.0244846	0.072417	-0.051184	-0.0220167	-0.0230319	-0.106679	0.159099	0.0130124	0.196367	-0.0871047	-0.100594	-0.00388322	-0.0476957	-0.0772156	0.0982077	1	-0.239564	-0.298816	-0.424598	-0.00723502
	SQ2	0.189713	-0.0743655	-0.143907	-0.0512277	0.0226619	0.0269313	0.0197716	-0.0587687	-0.0798918	0.001906	0.00813106	0.0716676	-0.0228418	0.0344794	-0.0220759	0.0118284	0.000372206	0.0249427	0.0647679	-0.066963	-0.239564	1	-0.337195	-0.4089	-0.0344215
	SQ3	-0.214421	0.130198	0.091622	0.0778023	0.00481356	0.0103757	0.0377006	-0.0480338	0.0042644	-0.0236417	0.0892304	-0.0729818	0.109738	-0.303274	0.0563926	0.104485	-0.00996998	0.0716168	0.080354	-0.106623	-0.298816	-0.337195	1	-0.282822	-0.0310331
	SQ4	0.123315	-0.125915	0.0468753	-0.0815667	-0.0333134	-0.0115093	-0.115773	0.141214	0.0892578	0.0393502	0.0118842	-0.1461	-0.0852572	0.0525209	0.0501434	-0.0101079	0.0117373	-0.0414783	-0.0588377	0.0645388	-0.424598	-0.4089	-0.282822	1	0.0647148
	FT x CS	-0.0164342	0.120115	0.0938367	-0.127208	0.141469	-0.0865742	-0.140828	0.115571	0.0218708	-0.00889802	-0.0231963	0.0112853	-0.0251065	0.0994462	-0.0755541	0.0067871	0.0103573	0.0313214	0.0366006	-0.0622565	-0.00723502	-0.0344215	-0.0310331	0.0647148	1
	Outer model descriptives
		Mean	Median	Observed min	Observed max	Standard deviation	Excess kurtosis	Skewness	Number of observations used	Cramér-von Mises test statistic	Cramér-von Mises p value
	CD1	-1.05677e-14	-1.05784e-14	-2.5391	1.9633	0.557534	3.82515	-0.698728	395	3.36361	7.37e-10
	CD2	-1.36747e-14	-1.35812e-14	-1.90657	2.21201	0.52992	2.72347	-0.0731794	395	2.93516	7.37e-10
	CD3	-3.37128e-15	-3.39153e-15	-1.93108	1.93561	0.545613	1.60912	0.116935	395	2.97018	7.37e-10
	CD4	2.35658e-14	2.35809e-14	-2.26557	1.67741	0.571521	2.17304	-0.164362	395	2.85282	7.37e-10
	CRB1	1.93944e-14	1.94301e-14	-3.03819	2.93258	0.675404	2.79935	-0.156629	395	3.6092	7.37e-10
	CRB2	1.15809e-15	1.06767e-15	-2.93289	2.38797	0.661728	3.56521	-0.433771	395	3.74709	7.37e-10
	CRB3	1.52072e-14	1.52679e-14	-2.63328	2.95334	0.706325	1.98829	-0.285691	395	2.59714	7.37e-10
	CRB4	-2.58822e-14	-2.5832e-14	-2.02582	2.40327	0.627497	1.26212	-0.0935851	395	2.71674	7.37e-10
	CS1	-1.30742e-14	-1.30965e-14	-2.61573	2.47559	0.680559	2.43349	-0.24951	395	3.63143	7.37e-10
	CS2	-3.60143e-15	-3.73319e-15	-1.8546	2.23923	0.610805	1.65255	0.201595	395	2.96647	7.37e-10
	CS3	2.2898e-14	2.30757e-14	-2.20129	1.94892	0.6506	2.2155	-0.334448	395	3.56341	7.37e-10
	CS4	-5.7394e-15	-5.73604e-15	-1.80003	1.77257	0.524064	1.79534	0.0932655	395	3.15753	7.37e-10
	CT1	6.86435e-15	6.87393e-15	-2.68418	2.21509	0.615852	2.00616	-0.294551	395	2.28168	7.37e-10
	CT2	-3.29847e-14	-3.30933e-14	-2.76962	2.38754	0.618741	3.02177	-0.401237	395	2.98115	7.37e-10
	CT3	1.99236e-14	1.9969e-14	-1.94695	2.26699	0.583171	2.25379	-0.190021	395	3.00085	7.37e-10
	CT4	2.85684e-15	2.81374e-15	-2.64816	1.94498	0.65969	3.22812	-0.738992	395	3.50751	7.37e-10
	FT1	2.44664e-14	2.44899e-14	-1.95915	2.58329	0.670573	1.20919	-0.138119	395	2.10418	7.37e-10
	FT2	-2.79136e-15	-2.81375e-15	-2.36151	2.56675	0.685117	1.99314	0.015174	395	1.99801	7.37e-10
	FT3	-1.22665e-14	-1.23227e-14	-2.79231	2.2965	0.666109	1.88209	-0.045671	395	1.74062	7.37e-10
	FT4	-9.9694e-15	-9.99598e-15	-1.93146	1.56967	0.507214	1.8857	-0.23514	395	2.62718	7.37e-10
	SQ1	4.0757e-15	4.15868e-15	-2.37558	2.0938	0.608865	2.95695	-0.381831	395	4.14714	7.37e-10
	SQ2	2.32094e-15	2.22731e-15	-2.08932	2.01591	0.583925	2.57157	-0.185004	395	4.32617	7.37e-10
	SQ3	1.29619e-14	1.27933e-14	-2.11511	2.25814	0.574271	2.63611	-0.0462069	395	3.90276	7.37e-10
	SQ4	-1.85335e-14	-1.83685e-14	-2.67505	2.23219	0.637496	2.57984	-0.255411	395	3.3191	7.37e-10
	Inner model scores
		CRB	CS
	0	0.841663	0.406204
	1	0.410941	-0.410519
	2	-0.314857	0.309298
	3	0.650123	-0.583774
	4	-1.07309	0.179691
	5	-1.06644	-0.439121
	6	-1.69711	1.45923
	7	-0.39213	0.37676
	8	-0.978672	0.406204
	9	-0.71703	0.309298
	10	-0.183143	-0.741792
	11	0.4226	-0.147599
	12	-1.59991	0.309298
	13	0.157489	-0.382355
	14	-1.5586	0.470778
	15	-2.32855	1.5545
	16	-0.82623	-1.90885
	17	-0.654763	-0.544315
	18	-0.770101	-2.88604
	19	-2.15737	0.100619
	20	-2.80876	0.172794
	21	0.44979	-1.42669
	22	-1.09336	1.0082
	23	0.221652	0.406204
	24	0.51896	0.693658
	25	-0.0125451	0.829382
	26	-0.948984	0.309298
	27	-0.554959	0.586176
	28	-1.40654	-0.575488
	29	-1.96246	-0.598053
	30	-0.993024	0.309298
	31	-1.7255	-0.558213
	32	0.128258	0.309298
	33	-1.41384	0.133735
	34	0.111429	0.0755255
	35	-0.565796	-0.304353
	36	0.560312	0.147413
	37	0.0793044	0.406082
	38	0.521373	-0.841676
	39	-2.09939	0.244358
	40	0.409797	-0.953978
	41	0.983781	0.556501
	42	-0.75638	0.917726
	43	-1.62518	0.478253
	44	-1.36091	0.651334
	45	-0.067534	0.56132
	46	0.476212	-1.13698
	47	-0.946006	0.393806
	48	0.0445041	0.309298
	49	0.499358	0.0585831
	50	0.47183	-0.248325
	51	-1.7499	0.221645
	52	0.181858	0.406204
	53	0.838723	0.464639
	54	-0.156944	-2.29634
	55	0.484391	-0.818726
	56	1.00729	1.10354
	57	-0.276415	0.600124
	58	-0.0667035	0.179321
	59	0.485586	-0.463511
	60	1.65719	2.16658
	61	0.0271792	0.30125
	62	0.432667	0.392365
	63	0.331541	0.56132
	64	0.591916	-0.097311
	65	-0.397073	0.452672
	66	-1.95258	0.701116
	67	-0.279789	-0.353449
	68	-1.08449	-1.07656
	69	-0.861693	-0.388724
	70	-2.0405	-0.296194
	71	1.94883	-0.836707
	72	-0.382837	0.543645
	73	-0.621488	0.775046
	74	0.409323	0.884245
	75	0.208113	-2.25717
	76	-2.95404	-1.37411
	77	-2.32704	-1.874
	78	-0.570296	-0.869451
	79	-0.10189	0.644746
	80	-0.586634	-0.303289
	81	0.40445	-0.486585
	82	-1.10238	-1.74224
	83	0.926027	-0.54472
	84	0.834134	-0.918924
	85	0.998446	-1.05504
	86	0.213924	-0.287669
	87	0.456883	-1.16229
	88	0.255323	0.128072
	89	-1.04912	0.202678
	90	-1.62792	-0.104631
	91	-1.9832	-0.697231
	92	-0.930558	-0.376138
	93	0.0480991	-1.25781
	94	-0.100178	-0.326528
	95	-0.127869	-0.69225
	96	0.0642883	-0.0281004
	97	0.619396	0.0919634
	98	0.332122	0.347622
	99	0.532313	-0.117823
	100	-0.771585	0.082588
	101	-0.243818	-0.329976
	102	-0.577321	0.595754
	103	0.37815	-0.507278
	104	-0.343385	-0.611258
	105	-0.737023	-0.431149
	106	-0.224857	-0.675396
	107	1.11091	-1.05405
	108	-0.158904	-0.0498464
	109	0.464233	0.412589
	110	0.216905	-0.153661
	111	-0.346352	-0.493061
	112	-0.981929	0.720151
	113	-1.56911	-0.885739
	114	-0.603062	1.56725
	115	0.596861	-0.0775041
	116	-0.39165	-0.516359
	117	-1.43587	-0.149271
	118	-0.594629	-0.878917
	119	-0.923875	1.19748
	120	-0.896647	1.04848
	121	-1.11489	0.901518
	122	-0.0528048	0.399066
	123	-1.50006	1.20571
	124	0.296367	0.165522
	125	-1.15771	-0.0884403
	126	1.24541	0.833024
	127	0.318575	0.122601
	128	-1.11437	-0.517784
	129	-1.53964	-0.742654
	130	0.809026	-2.14767
	131	0.55319	0.430161
	132	-0.922617	-0.773655
	133	-1.5627	0.5068
	134	-1.03664	-0.454178
	135	1.43928	0.85865
	136	0.0857047	-0.530993
	137	1.27409	0.0201113
	138	1.32126	-2.02661
	139	1.30228	0.267225
	140	1.2454	0.387344
	141	0.50772	-0.55163
	142	-1.23361	0.0226473
	143	1.08225	0.558409
	144	0.780701	0.453736
	145	-1.28752	0.172817
	146	1.06762	0.592085
	147	-0.872639	0.818029
	148	-0.412615	-0.9153
	149	0.523373	-0.952917
	150	0.30625	1.13757
	151	0.591289	0.523283
	152	1.12975	0.65144
	153	0.740321	0.353326
	154	-1.07349	1.07145
	155	0.7617	0.522374
	156	0.493466	0.602919
	157	0.897597	0.309298
	158	0.984096	0.517031
	159	0.837695	0.442719
	160	0.411208	-0.411749
	161	0.547101	1.19102
	162	1.12976	0.522534
	163	0.719839	0.882458
	164	0.819707	0.697278
	165	-1.96785	-0.766153
	166	0.538232	0.139129
	167	0.791896	-1.31488
	168	-0.406469	-0.449445
	169	-2.25568	-0.711999
	170	0.823109	0.0399909
	171	0.908391	0.699703
	172	1.31042	1.06555
	173	1.23576	0.283258
	174	1.07063	0.381347
	175	0.651243	0.831905
	176	1.40992	0.433517
	177	1.15923	0.0940664
	178	-1.83044	-0.114592
	179	-0.947124	-1.55589
	180	-2.49699	-0.138896
	181	-0.00405767	-1.1161
	182	0.897852	0.200842
	183	0.0958832	0.149388
	184	1.17415	0.602919
	185	0.967004	0.37067
	186	0.288431	0.826347
	187	1.05297	0.214268
	188	-1.67815	0.383148
	189	1.15932	0.123057
	190	0.38849	0.309298
	191	0.781051	0.613937
	192	0.4468	0.309298
	193	0.477996	0.341098
	194	0.411379	0.309298
	195	0.93464	-0.26849
	196	0.705366	0.381347
	197	1.18007	-0.306745
	198	0.794773	-0.366877
	199	-0.80684	0.671942
	200	0.823719	-0.928591
	201	0.536221	-0.204693
	202	0.41102	0.500553
	203	-0.439205	0.2715
	204	0.201806	1.20905
	205	0.253206	0.593658
	206	0.108992	-0.0901933
	207	-0.18596	0.0764599
	208	-0.0595346	-0.752595
	209	-0.234078	0.617461
	210	0.233963	-0.273522
	211	-0.272948	0.373954
	212	0.382664	-0.822606
	213	-0.0641774	0.086155
	214	1.09146	0.175998
	215	1.40355	-0.138637
	216	-0.323911	0.775524
	217	0.332624	-0.0990482
	218	1.09188	-0.873427
	219	0.308677	-0.447159
	220	0.610045	-0.102939
	221	0.365935	-0.433797
	222	-0.772382	0.687049
	223	0.676676	0.216058
	224	0.534001	0.104223
	225	0.463332	-0.504745
	226	0.304697	0.562285
	227	-0.497818	1.13124
	228	1.02044	-1.13123
	229	0.463442	-0.248353
	230	0.346341	1.08534
	231	1.72935	-0.770417
	232	0.695837	1.57396
	233	0.953263	-0.265997
	234	0.298292	0.792466
	235	-0.0516259	-0.58845
	236	0.692477	0.828726
	237	1.07704	-0.527015
	238	-0.0781168	0.969494
	239	0.915732	-0.878914
	240	0.372948	1.35361
	241	0.957582	-0.846698
	242	-0.379599	0.755917
	243	1.60409	-0.297251
	244	0.838296	-0.130006
	245	0.487254	-1.34198
	246	-0.873578	0.599819
	247	0.722092	-0.325875
	248	-0.250752	-0.971851
	249	-0.383042	0.31397
	250	-0.0295524	0.883037
	251	-0.442762	0.828971
	252	-0.275722	1.21818
	253	1.1409	0.300832
	254	1.19314	-1.01521
	255	-0.574575	-0.40782
	256	0.598171	-1.14181
	257	1.23766	-0.581513
	258	0.839165	-1.46545
	259	-0.296299	0.335811
	260	0.940627	1.27011
	261	0.725922	0.185901
	262	-0.104578	-0.286719
	263	-0.222861	1.64987
	264	-0.0888392	-0.0338699
	265	1.02986	0.704519
	266	-0.642692	0.788914
	267	1.71635	-0.879654
	268	0.821538	0.295926
	269	0.36317	0.383936
	270	0.580164	-0.356894
	271	0.180296	0.729199
	272	1.24141	-0.36644
	273	0.278706	-1.01818
	274	0.14202	0.559662
	275	0.759844	0.903435
	276	-0.651846	-1.65514
	277	-0.595184	1.2414
	278	0.312734	-0.126079
	279	0.118712	-0.299822
	280	1.33156	-2.62352
	281	1.07228e-14	-1.16698e-14
	282	1.07228e-14	-1.16698e-14
	283	1.07228e-14	-1.16698e-14
	284	1.07228e-14	-1.16698e-14
	285	1.07228e-14	-1.16698e-14
	286	1.07228e-14	-1.16698e-14
	287	1.07228e-14	-1.16698e-14
	288	1.07228e-14	-1.16698e-14
	289	1.07228e-14	-1.16698e-14
	290	1.07228e-14	-1.16698e-14
	291	1.07228e-14	-1.16698e-14
	292	1.07228e-14	-1.16698e-14
	293	1.07228e-14	-1.16698e-14
	294	1.07228e-14	-1.16698e-14
	295	1.07228e-14	-1.16698e-14
	296	1.07228e-14	-1.16698e-14
	297	1.07228e-14	-1.16698e-14
	298	1.07228e-14	-1.16698e-14
	299	1.07228e-14	-1.16698e-14
	300	1.07228e-14	-1.16698e-14
	301	1.07228e-14	-1.16698e-14
	302	1.07228e-14	-1.16698e-14
	303	1.07228e-14	-1.16698e-14
	304	1.07228e-14	-1.16698e-14
	305	1.07228e-14	-1.16698e-14
	306	1.07228e-14	-1.16698e-14
	307	1.07228e-14	-1.16698e-14
	308	1.07228e-14	-1.16698e-14
	309	1.07228e-14	-1.16698e-14
	310	1.07228e-14	-1.16698e-14
	311	1.07228e-14	-1.16698e-14
	312	1.07228e-14	-1.16698e-14
	313	1.07228e-14	-1.16698e-14
	314	1.07228e-14	-1.16698e-14
	315	1.07228e-14	-1.16698e-14
	316	1.07228e-14	-1.16698e-14
	317	1.07228e-14	-1.16698e-14
	318	1.07228e-14	-1.16698e-14
	319	1.07228e-14	-1.16698e-14
	320	1.07228e-14	-1.16698e-14
	321	1.07228e-14	-1.16698e-14
	322	1.07228e-14	-1.16698e-14
	323	1.07228e-14	-1.16698e-14
	324	1.07228e-14	-1.16698e-14
	325	1.07228e-14	-1.16698e-14
	326	1.07228e-14	-1.16698e-14
	327	1.07228e-14	-1.16698e-14
	328	1.07228e-14	-1.16698e-14
	329	1.07228e-14	-1.16698e-14
	330	1.07228e-14	-1.16698e-14
	331	1.07228e-14	-1.16698e-14
	332	1.07228e-14	-1.16698e-14
	333	1.07228e-14	-1.16698e-14
	334	1.07228e-14	-1.16698e-14
	335	1.07228e-14	-1.16698e-14
	336	1.07228e-14	-1.16698e-14
	337	1.07228e-14	-1.16698e-14
	338	1.07228e-14	-1.16698e-14
	339	1.07228e-14	-1.16698e-14
	340	1.07228e-14	-1.16698e-14
	341	1.07228e-14	-1.16698e-14
	342	1.07228e-14	-1.16698e-14
	343	1.07228e-14	-1.16698e-14
	344	1.07228e-14	-1.16698e-14
	345	1.07228e-14	-1.16698e-14
	346	1.07228e-14	-1.16698e-14
	347	1.07228e-14	-1.16698e-14
	348	1.07228e-14	-1.16698e-14
	349	1.07228e-14	-1.16698e-14
	350	1.07228e-14	-1.16698e-14
	351	1.07228e-14	-1.16698e-14
	352	1.07228e-14	-1.16698e-14
	353	1.07228e-14	-1.16698e-14
	354	1.07228e-14	-1.16698e-14
	355	1.07228e-14	-1.16698e-14
	356	1.07228e-14	-1.16698e-14
	357	1.07228e-14	-1.16698e-14
	358	1.07228e-14	-1.16698e-14
	359	1.07228e-14	-1.16698e-14
	360	1.07228e-14	-1.16698e-14
	361	1.07228e-14	-1.16698e-14
	362	1.07228e-14	-1.16698e-14
	363	1.07228e-14	-1.16698e-14
	364	1.07228e-14	-1.16698e-14
	365	1.07228e-14	-1.16698e-14
	366	1.07228e-14	-1.16698e-14
	367	1.07228e-14	-1.16698e-14
	368	1.07228e-14	-1.16698e-14
	369	1.07228e-14	-1.16698e-14
	370	1.07228e-14	-1.16698e-14
	371	1.07228e-14	-1.16698e-14
	372	1.07228e-14	-1.16698e-14
	373	1.07228e-14	-1.16698e-14
	374	1.07228e-14	-1.16698e-14
	375	1.07228e-14	-1.16698e-14
	376	1.07228e-14	-1.16698e-14
	377	1.07228e-14	-1.16698e-14
	378	1.07228e-14	-1.16698e-14
	379	1.07228e-14	-1.16698e-14
	380	1.07228e-14	-1.16698e-14
	381	1.07228e-14	-1.16698e-14
	382	1.07228e-14	-1.16698e-14
	383	1.07228e-14	-1.16698e-14
	384	1.07228e-14	-1.16698e-14
	385	1.07228e-14	-1.16698e-14
	386	1.07228e-14	-1.16698e-14
	387	1.07228e-14	-1.16698e-14
	388	1.07228e-14	-1.16698e-14
	389	1.07228e-14	-1.16698e-14
	390	1.07228e-14	-1.16698e-14
	391	1.07228e-14	-1.16698e-14
	392	1.07228e-14	-1.16698e-14
	393	1.07228e-14	-1.16698e-14
	394	1.07228e-14	-1.16698e-14
	Inner model correlation
		CRB	CS
	CRB	1	3.5689e-14
	CS	3.5689e-14	1
	Inner model descriptives
		Mean	Median	Observed min	Observed max	Standard deviation	Excess kurtosis	Skewness	Number of observations used	Cramér-von Mises test statistic	Cramér-von Mises p value
	CRB	0.00733432	1.07228e-14	-2.95404	1.94883	0.798036	1.19431	-0.789223	395	2.04595	7.37e-10
	CS	-1.17124e-14	-1.16698e-14	-2.88604	2.16658	0.664425	2.32455	-0.714441	395	1.87142	7.37e-10
	Simple slope analysis
	Quality criteria
	R-square
	Overview
		R-square	R-square adjusted
	CRB	0.363139	0.353291
	CS	0.55854	0.555152
	f-square
	Matrix
		CD	CRB	CS	CT	FT	SQ	FT x CS
	CD		0.0198017	0.102227
	CRB
	CS		0.0500314
	CT		0.0193194	0.0985183
	FT		0.0450713
	SQ		0.0592843	0.061001
	FT x CS		0.00637386
	List
		f-square
	CD -> CRB	0.0198017
	CD -> CS	0.102227
	CS -> CRB	0.0500314
	CT -> CRB	0.0193194
	CT -> CS	0.0985183
	FT -> CRB	0.0450713
	SQ -> CRB	0.0592843
	SQ -> CS	0.061001
	FT x CS -> CRB	0.00637386
	Construct reliability and validity
	Overview
		Cronbach's alpha	Composite reliability (rho_a)	Composite reliability (rho_c)	Average variance extracted (AVE)
	CD	0.857254	0.874347	0.901543	0.696003
	CRB	0.732569	0.741131	0.831912	0.553324
	CS	0.791701	0.800297	0.865021	0.616458
	CT	0.791691	0.792503	0.864908	0.615652
	FT	0.777054	0.82066	0.853971	0.594995
	SQ	0.810674	0.810778	0.875727	0.638032
	Discriminant validity
	Heterotrait-monotrait ratio (HTMT) - Matrix
		CD	CRB	CS	CT	FT	SQ	FT x CS
	CD
	CRB	0.364656
	CS	0.753095	0.642718
	CT	0.754322	0.607907	0.848397
	FT	0.164795	0.29229	0.229395	0.15541
	SQ	0.73582	0.639921	0.809135	0.885927	0.160744
	FT x CS	0.106811	0.127369	0.0484666	0.0746774	0.10267	0.152075
	Heterotrait-monotrait ratio (HTMT) - List
		Heterotrait-monotrait ratio (HTMT)
	CRB <-> CD	0.364656
	CS <-> CD	0.753095
	CS <-> CRB	0.642718
	CT <-> CD	0.754322
	CT <-> CRB	0.607907
	CT <-> CS	0.848397
	FT <-> CD	0.164795
	FT <-> CRB	0.29229
	FT <-> CS	0.229395
	FT <-> CT	0.15541
	SQ <-> CD	0.73582
	SQ <-> CRB	0.639921
	SQ <-> CS	0.809135
	SQ <-> CT	0.885927
	SQ <-> FT	0.160744
	Fornell-Larcker criterion
		CD	CRB	CS	CT	FT	SQ
	CD	0.834268
	CRB	0.314702	0.743858
	CS	0.642801	0.502336	0.785149
	CT	0.635635	0.477853	0.674242	0.784635
	FT	0.0469993	0.232915	0.133477	0.0662039	0.771359
	SQ	0.620696	0.508636	0.649211	0.709368	0.0870472	0.798769
	Cross loadings
		CD	CRB	CS	CT	FT	SQ	FT x CS
	CD1	0.830154	0.317737	0.634518	0.555207	0.0556497	0.509485	0.0649795
	CD2	0.848047	0.154739	0.436346	0.48196	0.0861837	0.509162	0.139391
	CD3	0.838037	0.165388	0.455417	0.461954	-0.000161778	0.45665	0.126045
	CD4	0.820587	0.348468	0.555911	0.584115	0.0170238	0.57466	0.000585634
	CRB1	0.161484	0.737448	0.25961	0.231146	0.155643	0.29204	0.0953688
	CRB2	0.279827	0.749744	0.402245	0.382119	0.178434	0.384837	-0.0574718
	CRB3	0.255647	0.707888	0.426145	0.370745	0.185338	0.296508	-0.0996435
	CRB4	0.223733	0.778619	0.380033	0.40062	0.171218	0.497953	0.0723301
	CS1	0.477386	0.308871	0.732693	0.480591	0.0788947	0.493352	0.0464417
	CS2	0.518971	0.457873	0.791781	0.480757	0.129169	0.482356	0.0286674
	CS3	0.449525	0.368994	0.759421	0.535785	0.0564538	0.486707	0.017617
	CS4	0.565932	0.430554	0.851679	0.613131	0.14526	0.573092	0.0425964
	CT1	0.525084	0.343685	0.564487	0.787862	0.0266222	0.564777	0.0352691
	CT2	0.47111	0.325448	0.5018	0.785595	0.0771194	0.578182	0.112117
	CT3	0.519493	0.422384	0.522237	0.812349	0.0375177	0.55047	0.00824683
	CT4	0.475827	0.402338	0.524587	0.751538	0.0690272	0.534489	0.0528695
	FT1	0.0638733	0.177522	0.109332	0.0700131	0.741843	0.0786684	0.0693759
	FT2	0.14512	0.146004	0.259109	0.168928	0.728433	0.162313	0.0827608
	FT3	0.113608	0.127473	0.148683	0.0843045	0.745854	0.108674	0.0871481
	FT4	-0.0919613	0.236682	-0.0190224	-0.0518896	0.86182	-0.0201261	0.04095
	SQ1	0.544954	0.349251	0.535636	0.582087	0.0651651	0.793274	0.104486
	SQ2	0.453197	0.379188	0.559838	0.567875	0.0299907	0.811807	0.0913358
	SQ3	0.50045	0.436511	0.477557	0.541549	0.0884086	0.818665	0.0945554
	SQ4	0.486603	0.457519	0.499477	0.573691	0.0949805	0.770454	0.147014
	FT x CS	0.0893113	-0.000244322	0.0430704	0.0643908	0.084156	0.137268	1
	Collinearity statistics (VIF)
	Outer model - List
		VIF
	CD1	1.73778
	CD2	2.83632
	CD3	2.73158
	CD4	1.74388
	CRB1	1.88352
	CRB2	1.50739
	CRB3	1.44591
	CRB4	1.86372
	CS1	1.43665
	CS2	1.62193
	CS3	1.51579
	CS4	1.903
	CT1	1.57139
	CT2	1.70528
	CT3	1.7416
	CT4	1.42911
	FT1	1.42462
	FT2	1.55057
	FT3	1.76107
	FT4	1.7917
	SQ1	1.68123
	SQ2	1.72855
	SQ3	1.79408
	SQ4	1.5141
	FT x CS	1
	Inner model - Matrix
		CD	CRB	CS	CT	FT	SQ	FT x CS
	CD		2.0575	1.85896
	CRB
	CS		2.30661
	CT		2.53106	2.30028
	FT		1.02863
	SQ		2.40543	2.23005
	FT x CS		1.03206
	Inner model - List
		VIF
	CD -> CRB	2.0575
	CD -> CS	1.85896
	CS -> CRB	2.30661
	CT -> CRB	2.53106
	CT -> CS	2.30028
	FT -> CRB	1.02863
	SQ -> CRB	2.40543
	SQ -> CS	2.23005
	FT x CS -> CRB	1.03206
	Model fit
	Fit summary
		Saturated model	Estimated model
	SRMR	0.0798006	0.0807301
	d_ULS	1.91044	1.9552
	d_G	0.618173	0.621428
	Chi-square	1398.98	1399.91
	NFI	0.708506	0.708312
	Model selection criteria
	Matrix
		BIC (Bayesian information criterion)
	CRB	-137.375
	CS	-300.064
	Algorithm
	Setting
	Data file
		Setting
	Data file	PAK trail
	Missing value treatment	Mean replacement
	Weighting vector	-
	PLS-SEM algorithm
		Setting
	Initial weights	1.0
	Max. number of iterations	3000
	Stop criterion	10⁻⁷
	Type of results	Standardized
	Use Lohmoeller settings?	No
	Weighting scheme	Path
	Construct outer weighting mode
		Setting
	CD	AUTOMATIC
	CRB	AUTOMATIC
	CS	AUTOMATIC
	CT	AUTOMATIC
	FT	AUTOMATIC
	SQ	AUTOMATIC
	Stop criterion changes
	Matrix
		CD1	CD2	CD3	CD4	CRB1	CRB2	CRB3	CRB4	CS1	CS2	CS3	CS4	CT1	CT2	CT3	CT4	FT1	FT2	FT3	FT4	SQ1	SQ2	SQ3	SQ4	FT x CS
	Iteration 0	0.298772	0.298772	0.298772	0.298772	0.335624	0.335624	0.335624	0.335624	0.318679	0.318679	0.318679	0.318679	0.318681	0.318681	0.318681	0.318681	0.322959	0.322959	0.322959	0.322959	0.313047	0.313047	0.313047	0.313047	1
	Iteration 1	0.369911	0.239765	0.251135	0.340151	0.25326	0.353133	0.332842	0.401815	0.283512	0.325689	0.302516	0.357719	0.324782	0.294392	0.330219	0.325453	0.330519	0.271837	0.237334	0.440666	0.303146	0.320998	0.306999	0.321375	1
	Iteration 2	0.369911	0.239765	0.251135	0.340151	0.25326	0.353133	0.332842	0.401815	0.283512	0.325689	0.302516	0.357719	0.324782	0.294392	0.330219	0.325453	0.330519	0.271837	0.237334	0.440666	0.303146	0.320998	0.306999	0.321375	1
	Posthoc minimum sample size
	List
		Path coefficients	Alpha 1%, power 80%	Alpha 5%, power 80%	Alpha 1%, power 90%	Alpha 5%, power 90%
	CD -> CRB	-0.161081	387	239	502	331
	CD -> CS	0.289644	120	74	156	103
	CS -> CRB	0.271101	137	85	178	117
	CT -> CRB	0.17647	323	199	418	275
	CT -> CS	0.316297	101	62	131	86
	FT -> CRB	0.171832	340	210	441	291
	SQ -> CRB	0.301362	111	69	144	95
	SQ -> CS	0.24506	168	103	217	143
	FT x CS -> CRB	-0.0549482	3324	2048	4312	2837
	Execution log
	Reading score matrix of complete data set
	Processing missing values for scores of complete data set
	Calculating full data set.
	Model contains generic indicators. We are using an PLS algorithm that accounts for moderating and nonlinear effects.
	Running first stage.
	Running PLS-SEM iterations, at most 3000.
	Running second stage.
	Running PLS-SEM iterations, at most 3000.
	Calculating report matrices and charts.
	All calculations done.
	Model and data
	Inner model
		CD	CRB	CS	CT	FT	SQ
	CD		1	1
	CRB
	CS		1
	CT		1	1
	FT		1
	SQ		1	1
	Outer model
		CD	CRB	CS	CT	FT	SQ
	CD1	-1
	CD2	-1
	CD3	-1
	CD4	-1
	CRB1		-1
	CRB2		-1
	CRB3		-1
	CRB4		-1
	CS1			-1
	CS2			-1
	CS3			-1
	CS4			-1
	CT1				-1
	CT2				-1
	CT3				-1
	CT4				-1
	FT1					-1
	FT2					-1
	FT3					-1
	FT4					-1
	SQ1						-1
	SQ2						-1
	SQ3						-1
	SQ4						-1
	Indicator data (original)
	Matrix
	Case index	CD1	CD2	CD3	CD4	CRB1	CRB2	CRB3	CRB4	CS1	CS2	CS3	CS4	CT1	CT2	CT3	CT4	FT1	FT2	FT3	FT4	SQ1	SQ2	SQ3	SQ4
	0	5	5	5	5	5	5	5	5	5	5	5	5	5	5	5	4	4	5	5	4	5	5	5	5
	1	3	3	3	4	2	5	4	3	2	3	5	2	2	2	4	5	3	5	1	4	2	4	2	4
	2	5	5	5	5	5	4	4	4	5	5	5	5	5	5	5	5	5	5	5	4	5	5	5	5
	3	3	5	5	5	4	4	4	4	3	2	3	5	2	4	3	4	5	1	4	4	3	3	5	5
	4	5	5	5	4	4	4	4	2	5	4	5	5	5	5	5	5	3	5	5	2	5	5	5	4
	5	3	2	2	5	3	2	4	1	3	2	5	2	4	5	5	1	2	5	3	3	3	5	2	1
	6	5	2	2	5	1	4	4	1	5	5	5	5	5	4	3	4	2	2	2	2	1	5	5	3
	7	4	5	5	5	2	5	5	3	5	4	5	5	5	4	5	4	2	5	5	2	5	5	5	4
	8	5	5	5	5	3	4	4	3	5	5	5	5	5	5	5	4	1	5	5	2	5	5	5	5
	9	5	5	5	5	2	5	4	4	5	5	5	5	5	5	5	5	4	5	5	4	5	5	5	5
	10	3	2	2	2	3	4	4	4	5	4	1	2	5	4	3	4	4	5	1	5	5	5	2	5
	11	3	5	5	5	2	5	4	4	5	3	4	2	3	3	2	3	5	5	3	5	5	2	4	4
	12	5	5	5	5	1	4	4	3	5	5	5	5	5	5	5	5	3	5	5	2	5	5	5	5
	13	3	5	5	5	4	4	4	4	4	4	4	3	4	4	3	3	4	3	3	5	5	5	5	4
	14	5	5	5	5	2	4	4	2	5	5	5	5	5	5	5	4	1	5	5	3	4	5	5	5
	15	3	2	2	1	3	3	2	2	5	3	5	5	3	2	3	3	3	5	5	2	5	5	4	5
	16	1	5	5	4	5	2	1	1	2	2	2	1	2	2	2	3	2	1	3	1	4	5	5	3
	17	3	5	5	5	3	3	4	1	1	2	5	5	3	2	5	4	2	1	5	2	5	3	4	2
	18	2	5	5	4	2	2	1	5	2	1	1	1	3	3	3	1	5	1	2	4	5	5	5	5
	19	5	5	5	5	2	4	3	1	4	5	5	5	5	4	5	5	1	2	4	2	5	5	5	5
	20	5	5	5	5	1	2	2	2	4	5	5	4	3	5	3	4	3	2	3	2	5	5	5	5
	21	3	3	3	5	5	4	3	5	3	4	2	3	5	3	5	5	2	1	4	5	4	5	5	5
	22	5	1	1	4	5	1	2	5	4	5	5	4	3	5	3	5	4	2	1	5	5	3	2	5
	23	5	5	5	5	4	5	4	5	5	5	5	5	5	5	5	4	4	5	5	4	5	5	5	5
	24	3	2	2	2	5	5	2	4	4	3	5	2	4	5	2	1	5	3	3	5	5	2	1	3
	25	5	5	5	5	4	4	4	4	5	4	5	5	3	4	3	3	5	5	5	5	5	5	4	4
	26	5	5	5	5	2	5	5	2	5	5	5	5	5	5	5	5	1	5	5	2	5	5	5	5
	27	5	5	5	5	3	5	4	3	5	5	5	5	5	4	5	3	2	5	5	2	5	5	5	5
	28	3	3	3	1	1	5	1	3	5	1	3	3	5	4	3	4	2	3	5	3	5	3	2	5
	29	3	5	5	2	1	2	2	2	4	1	3	4	2	3	5	5	1	5	5	2	1	4	2	5
	30	5	5	5	5	2	5	4	3	5	5	5	5	5	5	5	5	3	5	5	2	5	5	5	5
	31	4	5	5	4	3	2	2	3	4	2	5	4	5	4	5	5	4	3	2	4	4	3	3	5
	32	5	5	5	5	4	5	5	4	5	5	5	5	5	5	5	5	4	5	5	5	5	5	5	5
	33	5	5	5	5	2	4	4	2	5	5	5	4	5	4	5	5	2	5	5	1	5	5	5	4
	34	5	5	5	5	5	5	4	4	5	5	5	4	5	5	5	4	5	5	5	5	5	5	5	5
	35	5	5	5	5	5	3	1	5	4	3	5	4	4	5	2	3	4	1	3	4	5	5	5	5
	36	3	3	3	2	5	3	2	5	4	2	4	2	1	3	3	3	5	3	3	4	3	3	3	2
	37	5	5	5	5	5	5	4	4	5	5	5	5	5	5	4	5	4	5	5	5	5	5	5	5
	38	3	1	1	3	5	3	2	4	2	1	3	2	3	2	3	1	5	3	2	3	3	3	4	2
	39	5	5	5	5	1	4	4	1	5	5	5	4	5	5	4	4	2	5	5	4	5	5	5	4
	40	2	4	4	3	5	2	3	4	2	4	1	3	3	3	4	3	4	2	3	2	4	3	4	2
	41	4	2	2	2	5	4	4	5	5	5	2	3	5	3	4	1	4	5	2	4	4	2	3	5
	42	5	5	5	5	2	5	4	2	5	5	5	5	4	3	5	5	3	5	5	1	3	4	5	3
	43	5	5	5	5	3	4	4	1	5	5	5	5	5	5	5	4	1	5	5	2	5	5	5	4
	44	3	1	1	2	4	1	2	4	4	4	3	3	4	2	1	5	4	3	3	5	3	5	3	2
	45	5	5	5	5	5	4	4	4	5	5	5	5	5	4	5	4	4	5	5	3	5	5	5	4
	46	3	2	2	3	4	2	3	4	1	2	3	2	3	4	3	3	4	2	3	3	1	3	2	3
	47	3	3	3	1	3	2	1	3	3	3	3	3	2	3	1	4	3	3	2	2	2	3	2	2
	48	5	5	5	5	5	4	4	5	5	5	5	5	5	5	5	5	4	5	5	5	5	5	5	5
	49	3	3	3	1	5	3	2	4	4	1	4	2	3	2	2	3	1	3	4	5	1	2	3	3
	50	2	2	2	1	4	3	2	4	2	4	3	1	3	2	3	4	1	3	3	2	2	2	4	1
	51	4	5	5	5	3	5	3	1	5	4	5	5	5	5	5	4	5	5	2	2	5	5	5	5
	52	5	5	5	5	4	5	4	5	5	5	5	5	5	5	5	4	5	5	4	5	5	5	5	5
	53	3	2	2	3	4	4	3	5	4	4	4	2	4	2	3	3	4	1	5	2	1	5	3	3
	54	3	5	5	3	5	3	2	4	2	2	2	3	5	5	4	5	2	2	4	4	4	5	5	3
	55	3	5	5	2	5	4	2	4	4	4	1	2	4	1	1	5	1	3	4	5	4	3	5	3
	56	3	2	2	2	5	4	2	5	4	4	2	4	2	3	1	2	1	2	4	4	3	3	2	3
	57	3	3	3	1	4	1	3	5	4	4	2	4	3	3	3	3	2	2	4	4	2	4	3	3
	58	3	3	3	2	5	1	3	4	4	4	1	3	3	2	2	2	2	2	4	5	4	3	3	2
	59	3	3	3	5	3	3	5	4	2	3	5	3	5	5	3	3	2	3	4	4	5	3	3	2
	60	5	2	2	3	5	5	5	4	5	5	5	4	2	3	2	5	5	5	4	5	1	2	2	2
	61	3	4	4	3	4	1	4	4	4	3	4	2	3	1	2	3	4	3	5	4	4	1	4	2
	62	5	5	5	5	5	5	4	5	5	5	5	5	5	4	5	5	5	5	4	5	5	5	5	5
	63	5	5	5	5	4	5	4	5	5	5	5	5	5	4	5	4	5	5	5	4	5	5	5	4
	64	3	2	2	3	4	3	4	4	4	2	4	2	3	4	3	3	2	1	5	5	3	4	1	3
	65	5	5	5	5	4	4	4	4	5	5	5	5	5	5	5	5	5	5	5	4	5	4	5	4
	66	4	3	3	1	3	1	1	2	4	4	4	2	2	1	2	4	3	2	2	2	3	5	3	1
	67	3	2	2	3	4	1	3	5	2	3	4	3	5	2	3	3	1	5	2	3	5	3	5	2
	68	3	4	4	5	3	2	2	3	3	3	3	2	2	2	2	3	2	3	3	2	5	5	5	5
	69	3	2	2	2	3	3	2	1	4	1	3	2	3	4	3	3	3	3	2	2	1	2	3	2
	70	3	4	4	3	2	2	2	2	4	2	5	2	5	4	2	3	5	5	3	3	1	2	5	5
	71	3	2	2	5	4	5	5	5	1	5	3	2	5	1	5	5	3	5	4	4	2	1	5	2
	72	5	5	5	5	5	3	3	5	5	5	5	5	4	5	5	5	5	5	4	3	4	5	5	4
	73	5	5	5	3	3	4	5	2	5	4	5	5	5	4	5	2	3	1	5	4	5	4	3	5
	74	4	3	3	3	4	3	3	3	4	3	4	3	1	2	3	2	4	3	3	1	1	4	2	2
	75	2	5	5	5	3	4	5	2	3	1	2	2	2	4	2	5	4	1	4	4	5	4	5	5
	76	3	4	4	5	1	2	1	2	4	2	4	3	5	5	5	4	1	2	3	2	5	5	5	5
	77	4	5	5	3	2	2	1	1	4	2	3	2	5	5	5	5	2	1	1	1	5	4	3	4
	78	3	3	3	3	2	2	2	3	3	2	2	2	3	2	3	3	2	3	3	2	2	3	3	2
	79	3	1	1	1	3	4	2	5	2	3	4	5	5	5	4	1	4	2	2	3	4	2	1	5
	80	3	3	3	3	2	2	3	2	3	2	3	2	2	2	2	3	3	2	3	3	3	2	2	2
	81	3	2	2	2	3	4	4	3	3	2	3	2	3	3	2	3	3	3	4	4	3	3	3	3
	82	3	5	5	5	4	2	2	4	2	4	4	2	4	5	4	5	4	5	3	1	5	5	5	5
	83	3	3	3	2	2	5	5	2	3	2	2	2	2	3	1	2	2	2	4	5	3	2	3	3
	84	4	5	5	4	4	5	5	4	4	3	4	3	4	5	4	5	3	5	4	5	5	5	4	3
	85	2	1	1	2	3	5	4	2	1	2	2	1	1	2	3	2	2	3	4	4	2	3	3	2
	86	5	5	5	5	4	4	5	4	5	4	4	4	5	4	4	5	5	4	5	5	4	5	5	4
	87	3	3	3	3	2	4	5	2	5	1	2	1	3	3	5	5	2	4	5	4	2	1	2	2
	88	3	3	3	5	5	3	1	4	3	5	3	2	1	1	5	3	3	2	2	2	2	1	3	5
	89	4	2	2	4	3	3	3	2	5	2	4	3	4	2	5	1	5	5	2	2	3	2	5	4
	90	5	5	5	5	4	3	1	4	5	4	4	5	5	5	4	5	5	5	2	3	5	5	5	4
	91	3	5	5	2	3	1	1	1	5	2	1	3	4	4	2	5	2	4	2	2	4	2	1	2
	92	3	3	3	3	1	3	2	2	3	2	4	2	4	4	2	3	1	2	3	2	2	2	2	3
	93	3	3	3	2	3	3	3	3	2	2	2	2	4	3	3	3	3	2	4	4	2	2	3	3
	94	3	3	3	3	2	4	4	2	3	3	3	2	3	2	2	3	2	2	4	5	3	3	3	3
	95	3	3	3	1	1	5	5	4	2	4	4	2	5	2	3	5	5	4	5	5	5	5	4	3
	96	5	5	5	5	4	4	5	4	5	4	4	5	4	4	5	5	5	4	5	5	4	5	5	5
	97	3	3	3	3	3	5	3	2	3	2	3	3	2	2	2	3	2	2	4	4	2	2	2	2
	98	5	5	5	5	5	5	4	4	5	5	4	5	4	5	4	5	5	5	5	5	5	4	4	5
	99	3	3	3	3	3	4	4	3	2	3	3	3	2	2	2	3	3	3	4	5	3	3	3	2
	100	5	5	4	4	5	4	2	4	4	4	5	5	5	5	5	5	5	4	5	5	4	5	4	4
	101	3	3	2	2	3	2	2	3	3	2	3	2	2	2	3	3	3	2	1	1	2	2	3	3
	102	3	2	3	2	2	4	2	2	4	2	3	3	2	2	2	3	2	3	4	5	1	1	2	3
	103	3	5	1	3	5	5	4	3	4	3	4	2	5	1	4	5	5	5	4	4	5	5	5	1
	104	3	3	4	3	3	1	4	4	4	3	3	2	4	3	4	3	3	3	2	2	3	3	4	4
	105	3	3	3	3	3	2	3	2	4	3	2	2	5	2	1	3	3	2	2	3	2	2	5	3
	106	3	3	3	3	3	4	3	2	3	2	2	3	3	2	3	3	3	3	4	4	3	3	3	3
	107	2	2	3	3	2	5	5	2	3	2	2	1	3	3	3	3	1	2	4	4	1	2	3	3
	108	2	3	1	3	3	3	2	5	4	2	5	1	5	1	1	5	2	5	3	4	2	1	4	5
	109	4	3	3	4	5	4	5	5	4	4	5	5	4	4	5	5	5	5	5	4	4	5	5	5
	110	4	4	5	4	5	4	4	5	4	4	4	5	5	5	4	5	5	5	5	4	4	5	5	5
	111	2	2	5	3	3	2	4	3	1	3	5	2	4	3	1	3	5	3	3	2	4	2	4	4
	112	4	5	5	5	5	1	3	5	5	5	5	5	5	5	4	5	4	5	2	3	5	4	4	4
	113	5	2	3	5	3	1	1	3	3	2	2	4	3	5	1	2	3	3	2	2	5	5	3	3
	114	1	1	2	2	2	2	3	2	4	3	3	3	2	1	1	2	3	2	2	2	2	1	2	1
	115	4	1	4	2	3	5	4	3	2	2	5	4	5	2	4	3	3	3	1	2	1	5	3	4
	116	2	2	3	2	3	2	3	3	2	3	2	2	2	3	2	3	4	2	4	4	2	3	2	3
	117	1	5	4	2	3	2	3	3	3	1	4	5	4	5	4	2	4	3	4	5	5	2	5	3
	118	3	3	3	2	3	3	3	3	4	2	2	2	4	3	3	3	4	2	5	5	3	3	4	3
	119	2	2	2	3	2	3	3	2	4	4	3	4	3	3	2	3	3	1	3	2	3	3	2	2
	120	2	1	1	1	2	2	3	2	2	4	3	2	2	1	1	2	4	4	4	5	1	1	2	1
	121	1	4	5	4	1	4	3	1	2	4	5	4	1	4	4	1	2	2	1	3	5	1	4	2
	122	2	2	2	2	3	2	3	3	4	2	2	3	2	2	2	3	2	3	3	2	2	2	2	2
	123	1	1	1	2	1	1	3	1	4	3	3	2	1	2	2	2	1	5	2	1	1	2	1	2
	124	2	3	2	2	3	3	3	3	4	2	3	2	2	2	3	2	1	3	2	2	3	3	2	2
	125	1	1	1	2	2	2	2	2	4	1	2	1	1	2	3	2	5	2	5	4	1	1	2	2
	126	4	3	5	5	5	5	5	5	5	5	5	5	5	4	5	5	1	2	1	2	5	4	4	4
	127	2	3	2	2	3	3	3	3	4	3	2	2	3	2	2	3	2	1	3	2	2	3	2	2
	128	3	3	3	2	2	2	2	2	2	1	2	3	2	2	3	3	5	5	4	5	1	1	1	1
	129	2	2	3	3	2	1	2	2	4	1	1	1	2	1	2	2	5	5	4	5	2	2	1	2
	130	3	2	1	3	5	5	3	5	1	4	1	2	4	5	5	5	5	4	4	4	3	5	3	5
	131	3	3	2	3	5	5	5	5	5	5	5	3	4	5	5	5	4	5	5	5	5	5	5	5
	132	5	3	2	3	5	1	3	5	2	5	5	2	4	5	5	5	4	4	5	5	5	5	2	5
	133	2	2	4	5	2	1	4	2	4	2	5	5	5	5	5	4	2	2	1	2	3	4	2	1
	134	2	2	3	2	2	3	3	2	4	2	2	3	3	3	3	4	3	3	2	2	3	3	4	4
	135	3	3	3	4	5	5	5	5	5	5	4	4	4	3	4	5	3	1	2	3	4	5	4	3
	136	2	2	1	1	4	4	3	4	4	2	4	2	3	5	5	3	2	1	1	2	3	5	5	5
	137	3	3	4	5	5	5	5	5	5	4	5	3	3	5	5	5	3	2	3	2	5	4	5	5
	138	1	5	5	5	5	5	3	5	5	1	1	2	2	5	5	5	3	3	4	4	5	2	5	4
	139	1	4	4	2	5	5	4	5	3	3	5	3	5	2	3	5	4	4	4	5	1	4	5	2
	140	3	3	4	5	5	5	5	5	5	3	5	5	4	5	5	4	2	2	2	1	4	5	5	5
	141	3	1	3	5	5	3	4	5	2	5	2	4	4	5	5	5	4	5	5	5	4	1	2	5
	142	2	3	1	3	4	1	3	4	4	1	5	3	2	4	3	3	5	4	3	4	3	5	5	4
	143	5	4	4	1	5	5	3	5	5	4	2	4	3	1	5	2	5	5	4	5	1	2	5	5
	144	5	5	4	5	5	5	5	5	5	5	5	5	5	4	5	5	5	4	4	5	5	5	5	5
	145	1	2	1	2	2	2	3	2	2	3	3	2	2	3	2	2	3	5	4	5	2	2	2	3
	146	4	5	5	5	5	5	5	5	5	5	5	5	4	4	5	5	4	2	1	1	5	5	5	5
	147	2	2	3	4	3	3	5	3	4	5	5	4	5	4	5	5	2	4	4	5	3	4	5	3
	148	2	2	1	3	4	4	3	4	4	1	4	2	3	5	5	3	4	4	5	5	3	5	5	4
	149	3	3	5	2	4	2	3	4	3	1	4	2	4	5	5	1	1	3	2	2	2	1	2	5
	150	3	3	4	5	4	4	5	4	5	5	5	5	4	5	5	5	2	1	1	3	3	5	3	4
	151	2	2	4	3	5	5	4	5	4	4	5	4	3	5	5	5	5	4	4	4	3	4	5	5
	152	5	5	4	5	5	5	5	5	5	5	5	5	5	5	5	5	3	4	4	5	5	4	3	4
	153	3	3	5	5	5	5	5	5	5	4	5	5	5	5	5	5	3	4	4	4	5	5	5	5
	154	2	2	1	2	3	3	3	3	2	5	5	4	3	3	5	3	2	3	3	3	3	4	5	2
	155	3	3	5	5	5	5	5	5	5	4	5	5	4	5	5	5	5	4	5	5	5	4	5	5
	156	5	4	4	5	5	4	5	5	5	5	5	5	5	5	5	4	5	4	4	5	5	5	5	4
	157	5	5	5	5	5	5	5	5	5	5	5	5	5	5	5	5	2	3	4	4	5	5	5	5
	158	5	4	4	5	5	5	5	5	5	5	5	5	5	4	5	5	2	2	1	3	5	5	5	5
	159	5	5	4	5	5	5	5	5	5	5	5	5	5	5	5	5	5	4	5	4	5	5	5	4
	160	3	5	5	4	5	3	3	5	2	5	5	2	3	1	5	5	2	5	5	4	1	4	5	5
	161	2	2	1	3	5	5	5	5	5	5	4	5	3	5	5	5	4	4	4	5	5	4	5	5
	162	3	3	4	3	5	5	5	5	4	4	5	4	4	5	3	5	5	4	4	5	3	4	4	5
	163	2	2	3	5	5	5	5	5	5	4	5	5	4	5	5	5	4	4	5	5	5	4	5	4
	164	3	3	4	5	5	5	5	5	5	5	4	5	3	5	4	5	4	4	5	4	5	5	5	5
	165	2	2	1	3	2	2	3	2	4	1	3	2	4	5	3	1	5	4	4	5	5	5	4	1
	166	4	3	4	5	5	5	4	5	4	5	5	4	4	5	5	5	4	4	4	5	4	5	5	5
	167	4	4	3	5	5	5	4	5	4	2	3	4	4	5	5	5	5	4	4	5	4	5	5	5
	168	2	2	1	4	3	5	3	3	4	1	4	3	3	3	5	4	4	5	4	4	4	4	5	2
	169	5	5	3	4	1	2	3	1	4	5	2	2	1	5	5	5	5	4	5	4	3	2	3	4
	170	5	5	4	5	5	5	5	5	5	5	5	4	5	5	5	5	4	5	5	4	5	5	5	5
	171	5	4	4	5	5	5	5	5	5	5	5	5	5	5	4	4	5	5	4	4	5	5	5	4
	172	3	3	5	5	5	5	5	5	5	4	5	5	4	4	3	5	4	5	4	4	3	4	3	5
	173	5	4	4	5	5	5	5	5	5	5	5	4	5	4	5	4	2	2	1	1	5	5	5	5
	174	5	5	5	5	5	5	5	5	5	5	5	5	5	5	5	5	3	2	1	3	5	5	5	4
	175	3	2	1	3	5	5	5	5	5	4	5	5	5	5	5	5	2	3	2	2	5	5	5	5
	176	3	3	5	5	5	5	5	5	5	4	5	4	3	5	5	5	2	2	3	2	5	4	5	3
	177	5	5	5	5	5	5	5	5	5	4	5	5	5	5	5	5	3	3	2	2	5	4	5	5
	178	1	4	5	5	2	1	4	2	5	2	5	2	3	5	3	5	4	4	5	5	5	2	3	2
	179	2	2	1	3	3	4	2	3	2	1	4	2	3	5	5	3	3	4	3	3	5	5	5	3
	180	5	5	5	5	1	1	5	1	4	4	5	4	4	4	5	5	4	5	4	5	4	4	5	3
	181	5	5	4	5	4	4	3	4	4	2	4	4	4	5	5	3	1	3	3	3	5	5	5	5
	182	2	2	4	3	5	5	5	5	5	3	4	4	2	5	5	5	4	4	4	5	5	4	5	5
	183	3	3	2	3	4	4	5	4	4	4	5	4	5	5	5	5	2	3	2	1	4	5	5	5
	184	5	4	4	5	5	5	5	5	5	5	5	5	5	5	5	4	1	1	2	1	5	5	5	4
	185	5	5	4	5	5	5	5	5	5	5	5	5	5	5	5	5	2	3	2	2	5	5	5	5
	186	5	3	2	1	5	3	3	5	4	5	2	5	4	2	1	4	3	2	4	2	5	5	5	2
	187	5	4	4	5	5	5	5	5	4	5	5	5	5	5	5	5	3	3	2	3	5	5	5	4
	188	5	4	4	1	1	5	3	1	5	5	2	4	3	5	5	2	4	4	4	4	4	5	2	4
	189	5	5	4	5	5	5	5	5	5	5	5	4	5	4	5	5	1	3	2	2	5	5	5	5
	190	5	5	5	5	5	5	4	5	5	5	5	5	5	5	5	5	5	4	5	5	5	5	5	5
	191	5	4	4	5	5	5	5	5	5	5	5	5	5	4	5	4	5	4	5	5	5	5	5	5
	192	5	5	5	5	5	5	4	5	5	5	5	5	5	5	5	5	4	4	5	4	5	5	5	5
	193	5	4	4	5	5	5	4	5	5	4	5	5	5	5	4	4	5	5	4	5	5	5	5	5
	194	5	5	5	5	5	5	4	5	5	5	5	5	5	5	5	5	4	5	4	5	5	5	5	5
	195	3	2	2	3	5	5	4	5	5	2	5	3	3	5	5	5	2	2	3	1	5	5	5	5
	196	5	5	5	5	5	5	4	5	5	5	5	5	5	5	5	5	3	2	3	2	5	5	5	4
	197	5	2	4	5	5	1	5	5	5	2	5	1	1	5	2	2	1	2	3	3	3	2	5	5
	198	5	4	4	5	4	4	5	4	5	3	5	3	3	3	5	5	1	2	1	2	5	5	5	4
	199	3	3	4	5	3	3	4	3	4	4	5	5	3	5	5	5	2	3	3	2	5	5	3	2
	200	4	5	4	5	4	4	4	5	3	4	3	3	4	3	3	3	3	4	3	4	5	4	5	5
	201	2	2	2	2	4	4	4	3	2	2	3	3	2	3	3	3	4	4	4	5	3	2	2	3
	202	2	3	2	2	3	4	4	5	3	2	3	5	1	2	3	4	5	5	5	5	5	4	3	2
	203	5	5	5	4	4	4	4	4	4	5	5	5	4	5	5	5	5	5	4	5	5	4	5	5
	204	4	2	2	2	4	4	5	3	5	4	5	3	3	1	3	5	3	4	5	4	1	5	3	5
	205	2	2	2	1	4	4	4	2	3	1	5	2	1	2	2	2	4	5	5	5	3	2	2	2
	206	4	4	4	3	4	4	4	4	3	4	3	5	3	5	4	4	4	4	4	5	4	5	4	3
	207	5	3	4	3	3	4	4	4	3	4	4	5	4	5	5	3	2	5	4	5	5	4	4	3
	208	2	2	3	5	4	3	4	2	3	1	5	3	2	5	5	5	2	1	2	1	4	4	3	3
	209	2	2	1	1	3	4	4	5	4	4	5	3	5	5	3	5	2	4	4	5	4	4	3	5
	210	5	5	3	3	4	3	4	5	4	3	4	4	3	4	5	5	4	4	5	4	3	4	3	5
	211	4	3	5	4	4	3	3	4	5	5	4	3	4	3	5	4	4	2	1	2	4	3	4	4
	212	2	2	1	4	4	3	4	5	5	2	3	2	3	5	4	5	3	2	2	3	2	5	5	5
	213	2	3	5	5	4	4	4	4	5	4	3	4	4	5	4	2	3	4	4	4	5	5	4	5
	214	4	5	1	3	5	4	4	2	2	4	2	3	2	2	3	2	5	4	5	4	1	1	1	2
	215	5	4	3	4	4	5	5	4	3	3	4	5	4	5	5	5	2	3	3	4	5	2	2	2
	216	5	2	3	4	4	4	4	5	5	5	5	5	5	5	5	5	5	5	4	4	5	5	4	5
	217	5	5	5	4	4	4	4	5	4	4	4	5	4	4	5	5	4	5	4	4	3	4	5	5
	218	5	5	5	5	4	5	3	5	4	3	4	3	5	3	3	5	4	3	2	2	4	4	5	3
	219	5	3	4	5	5	3	3	4	3	4	3	4	2	2	5	4	3	2	1	3	5	5	3	4
	220	5	3	4	5	4	4	5	4	4	4	5	4	5	3	5	5	1	2	1	2	5	3	5	5
	221	5	5	4	4	4	3	3	5	4	3	5	3	3	5	4	5	2	2	3	2	4	3	3	5
	222	3	3	4	5	3	3	3	5	5	5	5	4	5	4	4	5	3	1	3	2	4	5	5	4
	223	2	1	2	3	4	3	5	2	2	3	3	2	1	1	2	1	2	4	4	4	3	3	3	2
	224	3	2	2	5	5	4	5	5	5	5	3	4	5	5	5	5	3	4	4	5	5	4	4	5
	225	2	2	1	2	4	5	3	5	3	3	2	3	3	2	2	4	2	5	4	5	4	5	5	5
	226	5	3	4	5	5	4	3	5	5	5	5	4	4	5	4	5	1	3	3	2	3	5	5	4
	227	3	2	1	3	5	4	3	4	3	5	5	5	4	5	4	3	4	4	4	5	4	4	5	4
	228	3	3	5	5	4	4	4	5	4	2	4	3	5	5	5	5	2	1	2	3	3	4	3	5
	229	4	3	3	5	4	5	4	5	4	4	5	4	5	5	5	5	3	3	2	2	5	5	5	5
	230	5	5	5	5	3	4	4	3	5	5	4	5	5	3	5	5	5	2	1	1	3	2	1	1
	231	5	5	4	5	4	5	5	5	3	4	3	4	3	3	3	4	3	2	1	2	5	5	5	5
	232	4	3	3	4	5	4	5	4	5	5	5	4	3	2	3	1	2	5	5	4	4	5	4	5
	233	5	4	5	4	4	4	5	2	2	5	5	2	3	4	3	3	2	1	1	2	3	3	2	5
	234	2	3	2	1	3	4	3	3	3	4	2	4	3	2	3	2	1	3	2	2	2	4	2	2
	235	3	2	4	2	4	4	3	2	3	1	3	2	2	2	3	2	5	4	5	5	1	4	2	3
	236	2	2	3	2	4	4	5	3	3	4	4	3	3	4	4	3	5	4	5	5	2	1	3	1
	237	4	5	5	4	4	4	4	2	3	2	3	2	1	3	2	3	4	4	5	4	1	2	1	2
	238	1	2	2	3	4	3	3	4	3	2	4	4	1	2	1	3	5	5	4	5	4	3	2	3
	239	3	2	2	2	4	4	4	5	2	2	3	2	2	2	3	2	4	5	4	5	3	3	5	5
	240	2	2	1	3	4	5	4	3	5	4	5	3	3	2	2	5	2	1	2	2	4	5	3	3
	241	5	4	3	3	4	4	5	4	3	3	3	4	4	3	4	5	3	2	3	2	4	3	5	5
	242	4	3	5	4	3	4	3	5	5	5	4	5	4	3	4	5	1	2	3	3	5	5	4	5
	243	3	3	3	2	4	4	5	5	3	2	5	3	5	5	4	2	1	1	2	2	2	4	3	5
	244	3	3	2	3	4	3	4	3	3	3	3	2	1	2	4	3	2	3	3	2	2	3	2	3
	245	5	5	5	5	4	4	4	5	4	4	3	3	4	4	5	5	3	4	3	4	5	5	5	5
	246	4	4	5	5	3	4	3	4	5	4	5	5	3	4	5	5	4	4	4	5	4	5	4	5
	247	3	2	3	2	4	5	4	4	3	3	4	4	4	5	5	5	2	2	2	1	4	3	5	4
	248	2	2	1	2	3	4	4	2	2	2	2	2	3	2	4	4	5	5	4	5	3	2	4	1
	249	4	4	5	5	4	4	4	3	5	5	5	3	4	5	3	5	3	4	5	4	5	5	3	4
	250	3	2	3	2	4	4	4	2	3	4	4	3	2	3	2	3	4	5	5	5	2	3	2	3
	251	2	3	1	3	4	3	4	5	5	4	5	3	3	3	3	5	5	4	4	5	4	5	5	5
	252	2	2	3	2	4	4	4	4	3	5	4	5	2	3	2	4	3	5	4	5	5	5	4	5
	253	4	2	4	2	4	5	3	5	3	5	4	3	4	5	3	4	4	2	1	1	1	5	2	4
	254	5	4	5	5	4	4	5	5	3	3	3	4	3	3	4	4	2	4	4	5	4	5	5	4
	255	3	4	3	4	4	3	5	3	4	3	4	4	4	5	5	5	4	4	5	5	4	5	3	5
	256	2	2	2	1	4	4	4	2	3	1	1	3	3	5	2	3	1	3	2	2	5	5	3	1
	257	1	2	2	3	5	4	4	2	3	3	2	1	3	2	3	3	2	1	1	3	3	2	2	3
	258	5	5	5	5	5	5	4	4	3	3	3	4	4	5	5	5	5	4	4	4	4	3	5	5
	259	4	3	4	1	3	3	4	4	2	3	5	5	4	5	3	5	3	4	4	5	3	4	3	2
	260	2	1	2	2	4	4	4	3	3	4	3	3	2	2	2	2	3	4	4	4	1	2	1	2
	261	3	3	2	1	4	3	4	2	2	2	3	3	2	1	3	2	2	3	3	3	2	1	2	2
	262	4	5	5	4	4	4	4	5	3	5	4	5	5	5	4	5	5	4	5	5	5	5	5	5
	263	2	2	1	1	4	4	4	5	5	3	5	5	2	2	2	5	5	4	4	5	5	5	5	5
	264	5	5	3	5	3	3	5	5	5	5	5	3	3	5	5	5	2	3	4	4	5	5	5	5
	265	2	2	3	3	4	4	3	3	3	4	3	2	2	1	2	1	2	2	1	3	2	2	2	3
	266	3	4	4	3	3	4	3	5	4	5	4	5	3	4	4	3	5	4	5	4	5	5	5	5
	267	2	3	5	2	4	5	4	4	2	2	3	1	1	2	3	1	2	5	5	4	2	3	5	2
	268	3	2	1	5	4	3	4	5	3	5	2	3	2	4	4	1	4	4	4	5	3	5	1	2
	269	1	2	1	2	5	4	4	2	2	2	4	3	3	3	3	2	5	4	4	5	1	3	2	2
	270	2	2	3	5	4	5	4	3	5	4	2	1	4	2	1	5	4	4	5	5	2	1	5	5
	271	3	2	3	2	4	4	5	5	5	5	5	3	4	4	5	5	4	4	5	4	3	5	5	5
	272	2	2	1	3	5	5	5	2	1	2	4	2	1	3	4	1	5	4	4	5	2	3	2	3
	273	2	2	1	2	4	4	4	3	2	1	3	3	5	5	5	3	4	4	4	5	2	2	2	3
	274	4	3	3	4	4	4	4	5	5	5	5	3	3	5	5	5	5	4	4	5	5	3	3	5
	275	3	4	5	4	4	4	5	5	5	4	5	4	4	3	3	3	4	5	4	4	4	4	5	4
	276	3	2	3	2	3	3	4	4	3	3	2	2	5	5	5	4	5	4	5	4	4	4	4	5
	277	3	2	1	2	3	3	5	5	5	4	5	5	3	5	5	5	4	5	5	4	3	5	5	5
	278	1	1	1	3	4	4	4	2	3	1	3	2	2	3	2	2	5	5	4	4	2	3	3	1
	279	5	3	5	5	4	4	4	5	4	3	5	5	5	5	5	5	4	5	4	4	3	5	5	5
	280	3	3	2	2	4	4	4	5	1	1	3	2	3	5	5	5	2	2	1	1	5	5	5	5
	281	3.46263	3.37011	3.4306	3.59075	3.74733	3.72598	3.70107	3.69039	3.85409	3.50178	3.8968	3.49466	3.61566	3.72242	3.79359	3.85053	3.27046	3.46263	3.52669	3.52669	3.71886	3.8363	3.85053	3.76868
	282	3.46263	3.37011	3.4306	3.59075	3.74733	3.72598	3.70107	3.69039	3.85409	3.50178	3.8968	3.49466	3.61566	3.72242	3.79359	3.85053	3.27046	3.46263	3.52669	3.52669	3.71886	3.8363	3.85053	3.76868
	283	3.46263	3.37011	3.4306	3.59075	3.74733	3.72598	3.70107	3.69039	3.85409	3.50178	3.8968	3.49466	3.61566	3.72242	3.79359	3.85053	3.27046	3.46263	3.52669	3.52669	3.71886	3.8363	3.85053	3.76868
	284	3.46263	3.37011	3.4306	3.59075	3.74733	3.72598	3.70107	3.69039	3.85409	3.50178	3.8968	3.49466	3.61566	3.72242	3.79359	3.85053	3.27046	3.46263	3.52669	3.52669	3.71886	3.8363	3.85053	3.76868
	285	3.46263	3.37011	3.4306	3.59075	3.74733	3.72598	3.70107	3.69039	3.85409	3.50178	3.8968	3.49466	3.61566	3.72242	3.79359	3.85053	3.27046	3.46263	3.52669	3.52669	3.71886	3.8363	3.85053	3.76868
	286	3.46263	3.37011	3.4306	3.59075	3.74733	3.72598	3.70107	3.69039	3.85409	3.50178	3.8968	3.49466	3.61566	3.72242	3.79359	3.85053	3.27046	3.46263	3.52669	3.52669	3.71886	3.8363	3.85053	3.76868
	287	3.46263	3.37011	3.4306	3.59075	3.74733	3.72598	3.70107	3.69039	3.85409	3.50178	3.8968	3.49466	3.61566	3.72242	3.79359	3.85053	3.27046	3.46263	3.52669	3.52669	3.71886	3.8363	3.85053	3.76868
	288	3.46263	3.37011	3.4306	3.59075	3.74733	3.72598	3.70107	3.69039	3.85409	3.50178	3.8968	3.49466	3.61566	3.72242	3.79359	3.85053	3.27046	3.46263	3.52669	3.52669	3.71886	3.8363	3.85053	3.76868
	289	3.46263	3.37011	3.4306	3.59075	3.74733	3.72598	3.70107	3.69039	3.85409	3.50178	3.8968	3.49466	3.61566	3.72242	3.79359	3.85053	3.27046	3.46263	3.52669	3.52669	3.71886	3.8363	3.85053	3.76868
	290	3.46263	3.37011	3.4306	3.59075	3.74733	3.72598	3.70107	3.69039	3.85409	3.50178	3.8968	3.49466	3.61566	3.72242	3.79359	3.85053	3.27046	3.46263	3.52669	3.52669	3.71886	3.8363	3.85053	3.76868
	291	3.46263	3.37011	3.4306	3.59075	3.74733	3.72598	3.70107	3.69039	3.85409	3.50178	3.8968	3.49466	3.61566	3.72242	3.79359	3.85053	3.27046	3.46263	3.52669	3.52669	3.71886	3.8363	3.85053	3.76868
	292	3.46263	3.37011	3.4306	3.59075	3.74733	3.72598	3.70107	3.69039	3.85409	3.50178	3.8968	3.49466	3.61566	3.72242	3.79359	3.85053	3.27046	3.46263	3.52669	3.52669	3.71886	3.8363	3.85053	3.76868
	293	3.46263	3.37011	3.4306	3.59075	3.74733	3.72598	3.70107	3.69039	3.85409	3.50178	3.8968	3.49466	3.61566	3.72242	3.79359	3.85053	3.27046	3.46263	3.52669	3.52669	3.71886	3.8363	3.85053	3.76868
	294	3.46263	3.37011	3.4306	3.59075	3.74733	3.72598	3.70107	3.69039	3.85409	3.50178	3.8968	3.49466	3.61566	3.72242	3.79359	3.85053	3.27046	3.46263	3.52669	3.52669	3.71886	3.8363	3.85053	3.76868
	295	3.46263	3.37011	3.4306	3.59075	3.74733	3.72598	3.70107	3.69039	3.85409	3.50178	3.8968	3.49466	3.61566	3.72242	3.79359	3.85053	3.27046	3.46263	3.52669	3.52669	3.71886	3.8363	3.85053	3.76868
	296	3.46263	3.37011	3.4306	3.59075	3.74733	3.72598	3.70107	3.69039	3.85409	3.50178	3.8968	3.49466	3.61566	3.72242	3.79359	3.85053	3.27046	3.46263	3.52669	3.52669	3.71886	3.8363	3.85053	3.76868
	297	3.46263	3.37011	3.4306	3.59075	3.74733	3.72598	3.70107	3.69039	3.85409	3.50178	3.8968	3.49466	3.61566	3.72242	3.79359	3.85053	3.27046	3.46263	3.52669	3.52669	3.71886	3.8363	3.85053	3.76868
	298	3.46263	3.37011	3.4306	3.59075	3.74733	3.72598	3.70107	3.69039	3.85409	3.50178	3.8968	3.49466	3.61566	3.72242	3.79359	3.85053	3.27046	3.46263	3.52669	3.52669	3.71886	3.8363	3.85053	3.76868
[truncated: 626 more rows]
