# Supplementary material for: Exploring customer retention dynamics: A comparative investigation of factors affecting customer retention in the banking sector using mediation-moderation approach
Source: Heliyon. 2024 Aug 29;10(19):e36919. doi: 10.1016/j.heliyon.2024.e36919 (PMC11483330; doi:10.1016/j.heliyon.2024.e36919)
Supplement: Multimedia component 6 [file mmc6.xlsx]

## Sheet: Navigation
	SmartPLS report
	Please cite the use of SmartPLS: Ringle, C. M., Wende, S., and Becker, J.-M. 2022. "SmartPLS 4." Oststeinbek: SmartPLS GmbH, http://www.smartpls.com.
		complete
	Final results
	MV prediction summary
	LV prediction summary
	CVPAT
	MV predictions and errors
	LV predictions and errors
	Algorithm
	Setting
	Execution log
	Histograms
	PLS-SEM MV error histogram
	LM MV prediction error
	PLS-SEM LV error histogram
	Model and data
	Inner model
	Outer model
	Indicator data (original)
	Indicator data (standardized)

## Sheet: complete
	SmartPLS report
	Please cite the use of SmartPLS: Ringle, C. M., Wende, S., and Becker, J.-M. 2022. "SmartPLS 4." Oststeinbek: SmartPLS GmbH, http://www.smartpls.com.
	Final results
	MV prediction summary
	Overview
		Q²predict	PLS-SEM_RMSE	PLS-SEM_MAE	LM_RMSE	LM_MAE
	CRB1	0.0730419	0.945274	0.637148	0.932145	0.634081
	CRB2	0.17669	0.921605	0.620495	0.958541	0.648279
	CRB3	0.133477	0.859217	0.57559	0.840931	0.560549
	CRB4	0.251659	0.947947	0.662426	0.893478	0.599624
	CS1	0.292974	0.819026	0.556585	0.857172	0.56624
	CS2	0.304076	0.950811	0.653071	0.914516	0.623693
	CS3	0.30283	0.854709	0.56091	0.879632	0.565649
	CS4	0.432009	0.817426	0.56859	0.811791	0.538404
	PLS-SEM prediction error (descriptives)
		Mean	Median	Observed min	Observed max	Standard deviation	Excess kurtosis	Skewness	Number of observations used	Cramér-von Mises test statistic	Cramér-von Mises p value
	CRB1	0.00231684	0.00493541	-3.35315	2.24486	0.945271	1.61275	-0.878981	3950	22.5777	7.37e-10
	CRB2	0.00243114	0.00563027	-3.33864	2.29337	0.921601	1.40267	-0.828492	3950	23.3444	7.37e-10
	CRB3	0.0024722	0.00327466	-3.14129	2.06863	0.859213	1.53368	-0.752956	3950	23.3636	7.37e-10
	CRB4	0.00285667	0.00606079	-3.33181	2.27772	0.947943	1.22229	-0.853243	3950	17.8538	7.37e-10
	CS1	-6.88107e-05	0.00529228	-3.15568	1.8941	0.819026	1.54525	-0.828424	3950	20.7061	7.37e-10
	CS2	-0.00017428	0.00487933	-2.89151	2.61806	0.950811	0.767494	-0.404637	3950	18.3392	7.37e-10
	CS3	6.22435e-05	0.00907138	-3.15342	2.53876	0.854709	1.7494	-0.840302	3950	29.955	7.37e-10
	CS4	-0.000219581	0.00255081	-2.65756	2.45491	0.817426	0.671072	-0.206801	3950	16.7756	7.37e-10
	PLS-SEM predictions (descriptives)
		Mean	Median	Observed min	Observed max	Standard deviation	Excess kurtosis	Skewness	Number of observations used	Cramér-von Mises test statistic	Cramér-von Mises p value
	CRB1	3.74501	3.75181	2.33314	4.56916	0.414009	0.167041	-0.629933	3950	15.1793	7.37e-10
	CRB2	3.72355	3.73213	2.23554	4.59592	0.435751	0.191784	-0.640025	3950	15.4421	7.37e-10
	CRB3	3.6986	3.70467	2.3856	4.43621	0.374203	0.227346	-0.64684	3950	15.1484	7.37e-10
	CRB4	3.68753	3.69736	2.01665	4.65939	0.487023	0.175348	-0.632193	3950	15.5442	7.37e-10
	CS1	3.85416	3.85527	2.19706	4.82365	0.534106	-0.122707	-0.370803	3950	13.7436	7.37e-10
	CS2	3.50195	3.50347	1.38194	4.71334	0.674674	-0.124355	-0.371502	3950	13.7325	7.37e-10
	CS3	3.89673	3.8988	2.06247	4.93477	0.581888	-0.118977	-0.372215	3950	13.556	7.37e-10
	CS4	3.49488	3.49697	1.33439	4.73363	0.690169	-0.1337	-0.367042	3950	14.0288	7.37e-10
	LV prediction summary
	PLS-SEM
		Q²predict	RMSE	MAE
	CRB	0.299839	0.84233	0.570403
	CS	0.541118	0.68088	0.457342
	PLS-SEM prediction error (descriptives)
		Mean	Median	Observed min	Observed max	Standard deviation	Excess kurtosis	Skewness	Number of observations used	Cramér-von Mises test statistic	Cramér-von Mises p value
	CRB	0.00301334	0.00561306	-3.58865	2.20504	0.842325	1.61822	-0.843982	3950	21.5983	7.37e-10
	CS	-0.000802305	0.00303636	-3.14734	2.3184	0.680879	2.44384	-0.728083	3950	18.106	7.37e-10
	PLS-SEM predictions (descriptives)
		Mean	Median	Observed min	Observed max	Standard deviation	Excess kurtosis	Skewness	Number of observations used	Cramér-von Mises test statistic	Cramér-von Mises p value
	CRB	-0.00378072	0.00405971	-1.94547	1.14657	0.574969	0.192554	-0.641059	3950	16.5807	7.37e-10
	CS	-0.000112823	0.00330539	-2.3189	1.33821	0.751921	-0.135995	-0.369052	3950	14.2706	7.37e-10
	CVPAT
	PLS-SEM vs. Indicator average (IA)
		PLS loss	LM loss	Average loss difference	t value	p value
	CRB	0.844939	1.01209	-0.167149	5.30852	1.85025e-07
	CS	0.74339	1.11802	-0.374628	9.15617	5.68434e-14
	Overall	0.794164	1.06505	-0.270889	9.5317	5.68434e-14
	PLS-SEM vs. Linear model (LM)
		PLS loss	LM loss	Average loss difference	t value	p value
	CRB	0.844939	0.823291	0.021648	0.843683	0.399358
	CS	0.74339	0.75096	-0.00757031	0.298339	0.765602
	Overall	0.794164	0.787125	0.00703882	0.378209	0.705479
	MV predictions and errors
	PLS-SEM MV prediction error
	Case index	CRB1	CRB2	CRB3	CRB4	CS1	CS2	CS3	CS4
	286	-0.0101496	-0.00829959	0.0183693	-0.0224297	0.0049559	0.00447758	0.0357765	-0.0062741
	361	-0.0101496	-0.00829959	0.0183693	-0.0224297	0.0049559	0.00447758	0.0357765	-0.0062741
	350	-0.0101496	-0.00829959	0.0183693	-0.0224297	0.0049559	0.00447758	0.0357765	-0.0062741
	205	0.695911	0.770711	0.757096	-1.16832	0.429358	-0.96272	2.51959	0.0934144
	150	0.224086	0.24519	1.29942	0.26504	0.826271	1.11309	0.788461	1.09428
	387	-0.0101496	-0.00829959	0.0183693	-0.0224297	0.0049559	0.00447758	0.0357765	-0.0062741
	287	-0.0101496	-0.00829959	0.0183693	-0.0224297	0.0049559	0.00447758	0.0357765	-0.0062741
	2	0.644054	-0.400852	-0.263216	-0.431553	0.201677	0.363386	0.113979	0.315378
	190	0.63443	0.58843	-0.272551	0.55689	0.201677	0.363386	0.113979	0.315378
	217	-0.0464935	-0.0561818	0.0369562	0.940087	-0.443269	-0.210441	-0.502608	0.75815
	136	0.147914	0.16035	-0.774467	0.173562	0.373147	-1.23049	0.379018	-1.22374
	198	0.193876	0.211543	1.27012	0.228761	0.606269	-1.15098	0.550887	-1.18007
	5	-0.442074	-1.38298	0.623249	-2.33403	-0.54966	-1.13784	1.46238	-1.12747
	6	-2.51788	0.532585	0.549713	-2.42508	1.05861	1.39196	1.03936	1.38402
	341	-0.0101496	-0.00829959	0.0183693	-0.0224297	0.0049559	0.00447758	0.0357765	-0.0062741
	300	-0.0101496	-0.00829959	0.0183693	-0.0224297	0.0049559	0.00447758	0.0357765	-0.0062741
	260	1.0761	1.19417	1.12588	0.288274	0.500045	2.12213	0.595923	1.18156
	391	-0.0101496	-0.00829959	0.0183693	-0.0224297	0.0049559	0.00447758	0.0357765	-0.0062741
	92	-1.9768	0.135242	-0.925434	-0.775262	-0.263678	-0.794573	0.7712	-0.770838
	288	-0.0101496	-0.00829959	0.0183693	-0.0224297	0.0049559	0.00447758	0.0357765	-0.0062741
	125	-1.03893	-0.933952	-0.985695	-0.84987	1.62172	-0.731825	-0.272681	-0.666698
	132	0.758284	-3.27362	-1.15241	0.705632	-2.22154	1.05571	0.736836	-1.96534
	270	0.337992	1.37206	0.409911	-0.598163	1.57154	1.00764	-1.40674	-1.97632
	147	-1.08463	-1.09866	0.999962	-1.10572	0.0520584	1.3841	1.03228	0.375849
	162	0.903599	0.888231	0.988545	0.88015	0.0417734	0.371757	1.02118	0.363023
	173	0.992586	0.987345	1.07486	0.987019	0.418201	0.62328	0.347797	-0.414605
	114	-0.443367	-0.270614	0.592005	-0.134627	1.71495	1.38007	0.82799	1.44956
	45	0.856871	-0.163814	-0.056781	-0.175968	0.386022	0.584656	0.313048	0.545267
	17	-0.430204	-0.369757	0.634763	-2.31978	-2.92146	-1.58411	1.06088	1.40887
	371	-0.0101496	-0.00829959	0.0183693	-0.0224297	0.0049559	0.00447758	0.0357765	-0.0062741
	367	-0.0101496	-0.00829959	0.0183693	-0.0224297	0.0049559	0.00447758	0.0357765	-0.0062741
	59	-0.625	-0.586721	1.44581	0.446282	-1.80255	-0.441381	1.18929	-0.442837
	33	-2.10426	-0.120527	-0.0190817	-2.12929	0.31842	0.503513	0.240046	-0.539037
	221	0.363508	-0.599521	-0.565339	1.43248	-0.209482	-0.929826	0.749852	-0.950306
	187	0.833239	0.809863	0.920295	0.79565	-0.653603	0.537094	0.270258	0.495852
	378	-0.0101496	-0.00829959	0.0183693	-0.0224297	0.0049559	0.00447758	0.0357765	-0.0062741
	306	-0.0101496	-0.00829959	0.0183693	-0.0224297	0.0049559	0.00447758	0.0357765	-0.0062741
	165	-1.91274	-1.9072	-0.833298	-1.89928	0.626739	-1.92611	-0.347136	-0.907494
	291	-0.0101496	-0.00829959	0.0183693	-0.0224297	0.0049559	0.00447758	0.0357765	-0.0062741
	390	-0.0101496	-0.00829959	0.0183693	-0.0224297	0.0049559	0.00447758	0.0357765	-0.0062741
	61	0.780824	-2.23249	0.762004	0.899015	0.69849	0.218428	0.698402	-0.786792
	105	-0.149096	-1.1639	-0.177599	-1.02136	0.630743	0.130973	-1.37635	-0.875078
	184	1.12086	1.12161	1.19322	1.14912	0.462506	0.622889	0.334591	0.602521
	68	-0.579919	-1.58554	-1.5489	-0.51088	-0.965973	-0.639331	-1.03478	-1.65269
	271	-0.27469	-0.265503	0.85233	0.699686	1.04546	1.37542	0.97783	-0.637802
	256	0.736603	0.724231	0.723893	-1.15123	-0.257213	-1.72439	-2.25272	0.270933
	317	0.0109748	-0.0126672	0.0173496	0.00175991	-0.00139597	0.00507313	-0.0160726	-0.0140543
	137	0.987527	0.991124	1.07832	0.997631	0.714895	-0.0513008	0.613082	-1.06858
	275	0.120657	0.121416	1.19305	1.1489	1.03326	0.359684	0.964377	0.34631
	84	-0.115907	0.889895	0.989174	-0.119897	-0.324994	-1.10279	-0.430933	-1.12056
	321	0.0109748	-0.0126672	0.0173496	0.00175991	-0.00139597	0.00507313	-0.0160726	-0.0140543
	193	0.596502	0.608435	-0.258681	0.553328	0.452313	-0.390269	0.323344	0.589237
	186	1.47113	-0.535583	-0.5049	1.54712	0.368485	1.79242	-1.66573	1.78316
	392	0.0109748	-0.0126672	0.0173496	0.00175991	-0.00139597	0.00507313	-0.0160726	-0.0140543
	169	-2.69189	-1.69513	-0.645399	-2.63811	0.0907674	1.43392	-1.97217	-1.57875
	381	0.0109748	-0.0126672	0.0173496	0.00175991	-0.00139597	0.00507313	-0.0160726	-0.0140543
	16	1.77396	-1.23921	-2.24391	-2.10878	-1.67358	-1.26188	-1.71215	-2.27166
	261	1.36076	0.335077	1.26181	-0.442036	-0.749975	-0.0695923	0.306977	0.931947
	360	0.0109748	-0.0126672	0.0173496	0.00175991	-0.00139597	0.00507313	-0.0160726	-0.0140543
	171	0.717766	0.727114	0.845828	0.691114	0.513199	0.688328	0.390526	0.668581
	389	0.0109748	-0.0126672	0.0173496	0.00175991	-0.00139597	0.00507313	-0.0160726	-0.0140543
	111	-0.398983	-1.40847	0.60704	-0.305291	-2.44315	0.0355829	1.54211	-0.971374
	64	0.656084	-0.354572	0.654499	0.757279	0.70012	-0.779467	0.700201	-0.784668
	18	-1.79479	-1.79584	-2.73408	1.24497	-1.96971	-2.64415	-3.0389	-2.65756
	180	-3.06993	-3.06511	1.02879	-3.06766	-0.413629	-0.217213	0.471266	-0.236063
	32	-0.476096	0.537384	0.678751	-0.529163	0.253965	0.353681	0.104482	0.330757
	293	0.0109748	-0.0126672	0.0173496	0.00175991	-0.00139597	0.00507313	-0.0160726	-0.0140543
	315	0.0109748	-0.0126672	0.0173496	0.00175991	-0.00139597	0.00507313	-0.0160726	-0.0140543
	283	0.0109748	-0.0126672	0.0173496	0.00175991	-0.00139597	0.00507313	-0.0160726	-0.0140543
	161	0.629825	0.641048	0.770038	0.591191	1.11046	1.45934	0.0495575	1.44691
	265	1.45002	1.42244	0.338739	0.659394	0.177076	1.83624	0.226485	-0.163117
	330	0.0109748	-0.0126672	0.0173496	0.00175991	-0.00139597	0.00507313	-0.0160726	-0.0140543
	373	0.0109748	-0.0126672	0.0173496	0.00175991	-0.00139597	0.00507313	-0.0160726	-0.0140543
	223	1.05714	0.0379321	2.00014	-0.787022	-0.789245	0.879714	0.263646	-0.119229
	42	-1.73655	1.26117	0.316116	-1.68885	0.684307	0.909214	0.579331	0.891563
	182	0.708623	0.718165	0.837948	0.680725	1.01906	-0.658654	-0.051297	0.327798
	49	1.96473	-0.0525014	-1.0795	1.10798	0.98302	-1.41427	1.01236	-0.416004
	266	-1.20303	-0.195371	-1.08591	0.781109	-0.0756796	1.21905	-0.155833	1.20434
	110	0.614741	-0.373715	-0.242962	0.574052	-0.45116	-0.265662	-0.570146	0.715027
	231	0.255675	1.25356	1.30941	1.30231	-1.35987	-0.147818	-1.46942	-0.16601
	29	-2.52928	-1.48658	-1.49201	-1.42648	0.232862	-2.40571	-0.828014	0.60914
	41	1.35693	0.391282	0.40649	1.43642	1.54907	1.98338	-1.49174	0.014135
	207	-0.958988	0.0521718	0.12468	0.0557602	-1.09975	0.185011	-0.181727	1.18314
	163	0.644901	0.626984	0.771337	0.578479	0.851285	0.124763	0.766204	1.12043
	143	1.47064	1.51334	-0.492081	1.57343	1.49527	0.91718	-1.54896	0.94523
	40	1.60487	-1.34258	-0.37234	0.735166	-1.52451	0.892834	-2.57	-0.0801106
	8	-1.21544	-0.223109	-0.104086	-1.25325	0.297596	0.44346	0.177393	0.411281
	78	-1.0361	-0.957197	-1.05208	0.167764	-0.247172	-0.765906	-1.27506	-0.724904
	354	-0.0104008	-0.00582003	0.00527352	-0.011351	-0.000210265	-0.0111888	-0.0239109	-0.00783568
	134	-1.52142	-0.478141	-0.484997	-1.41701	0.631389	-0.915334	-1.40421	0.119561
	238	0.668421	-0.274364	-0.315653	0.811737	0.212994	-0.199679	1.21429	1.86446
	336	-0.0104008	-0.00582003	0.00527352	-0.011351	-0.000210265	-0.0111888	-0.0239109	-0.00783568
	232	1.38824	0.424893	1.43442	0.474147	1.42965	1.83643	1.38125	0.861176
	196	0.829774	0.825428	-0.0637511	0.801235	0.263596	0.401623	0.141235	0.367735
	376	-0.0104008	-0.00582003	0.00527352	-0.011351	-0.000210265	-0.0111888	-0.0239109	-0.00783568
	75	-0.82768	0.193119	1.24181	-1.78602	-1.01136	-2.70622	-2.08772	-1.70365
	88	2.01494	0.0975902	-2.00655	1.22926	-0.359856	2.09544	-0.394896	-0.869225
	1	-1.43775	1.61167	0.589639	-0.31619	-1.5596	-0.150338	1.39269	-1.12505
	174	0.837997	0.834255	0.943584	0.811144	0.263596	0.401623	0.141235	0.367735
	254	0.172178	0.192966	1.24168	1.2138	-1.2263	-0.970709	-1.31631	0.0210543
	212	-0.0243894	-1.01803	0.0663395	0.976957	1.18851	-1.46029	-0.875185	-1.44767
	54	0.910118	-1.08833	-1.99208	-0.101956	-2.29993	-2.06131	-2.39461	-1.07325
	131	0.459325	0.427785	0.605797	0.354874	0.818388	1.08428	0.73122	-0.921706
	144	0.656965	0.639933	0.782098	0.593014	0.331269	0.484893	0.213201	0.454408
	358	-0.0104008	-0.00582003	0.00527352	-0.011351	-0.000210265	-0.0111888	-0.0239109	-0.00783568
	14	-2.17213	-0.176621	-0.0654531	-2.20106	0.336251	0.491024	0.2185	0.460789
	233	0.820196	0.888553	1.81973	-1.00539	-1.86612	1.47249	1.06673	-1.51763
	4	-0.268217	-0.279757	-0.151162	-2.31684	0.328589	-0.518404	0.210351	0.450976
	104	-0.51906	-2.47561	0.517108	0.585838	0.325701	-0.291477	-0.729286	-1.27195
	87	-1.34025	0.71633	1.67661	-1.19871	1.51683	-2.05629	-1.52603	-2.02716
	209	-1.22395	-0.232244	-0.111677	0.736498	0.360106	0.750858	1.3073	-0.22789
	324	-0.0104008	-0.00582003	0.00527352	-0.011351	-0.000210265	-0.0111888	-0.0239109	-0.00783568
	69	-0.0676005	0.0089923	-1.08018	-1.87019	0.872712	-1.61839	-0.147576	-0.57136
	369	-0.0104008	-0.00582003	0.00527352	-0.011351	-0.000210265	-0.0111888	-0.0239109	-0.00783568
	277	-1.38481	-1.40491	0.744835	0.54268	1.1318	0.469927	1.06451	1.4797
	206	0.0614085	0.0740654	0.142874	0.0803362	-1.01097	0.294254	-1.08731	1.29685
	76	-3.20361	-2.2104	-3.09353	-2.23899	-0.453601	-2.25039	-0.558022	-1.27006
	272	1.7318	1.79367	1.74088	-1.1119	-1.85966	-0.289085	1.13702	-0.228596
	308	-0.0104008	-0.00582003	0.00527352	-0.011351	-0.000210265	-0.0111888	-0.0239109	-0.00783568
	382	-0.0104008	-0.00582003	0.00527352	-0.011351	-0.000210265	-0.0111888	-0.0239109	-0.00783568
	385	-0.00523126	0.0183267	0.00382427	0.00606079	-0.00339548	0.0146847	0.00735299	0.00916198
	141	1.07038	-0.898297	0.141685	1.10667	-1.86572	1.50248	-1.89832	0.503674
	60	1.77394	1.85924	1.78171	0.937128	1.81581	2.3662	1.83697	1.40046
	343	-0.00523126	0.0183267	0.00382427	0.00606079	-0.00339548	0.0146847	0.00735299	0.00916198
	200	0.109913	0.144271	0.17765	1.15334	-1.15248	0.139056	-1.20771	-0.873663
	156	0.692327	-0.305354	0.797771	0.660438	0.447179	0.631684	0.360361	0.599539
	166	0.666251	0.666569	-0.225951	0.629659	-0.443105	0.770731	0.478733	-0.25609
	364	-0.00523126	0.0183267	0.00382427	0.00606079	-0.00339548	0.0146847	0.00735299	0.00916198
	27	-1.11757	0.899335	-0.0292917	-1.11517	0.425573	0.604301	0.33705	0.571108
	331	-0.00523126	0.0183267	0.00382427	0.00606079	-0.00339548	0.0146847	0.00735299	0.00916198
	340	-0.00523126	0.0183267	0.00382427	0.00606079	-0.00339548	0.0146847	0.00735299	0.00916198
	262	-0.420956	-0.427329	-0.305284	0.526723	-1.56777	0.612739	-0.655767	0.579869
	168	-0.944993	1.08515	-0.872298	-0.911468	0.390583	-2.17271	0.378199	-0.159074
	368	-0.00523126	0.0183267	0.00382427	0.00606079	-0.00339548	0.0146847	0.00735299	0.00916198
	320	-0.00523126	0.0183267	0.00382427	0.00606079	-0.00339548	0.0146847	0.00735299	0.00916198
	176	1.14288	1.17977	1.20764	1.19225	0.770358	0.0412606	0.709039	0.0247972
	326	-0.00523126	0.0183267	0.00382427	0.00606079	-0.00339548	0.0146847	0.00735299	0.00916198
	199	-0.722819	-0.675627	0.329814	-0.649223	-0.0782745	0.233094	0.872349	1.22398
	347	-0.00523126	0.0183267	0.00382427	0.00606079	-0.00339548	0.0146847	0.00735299	0.00916198
	189	0.869217	0.885108	0.958688	0.869233	0.336596	0.491538	0.241053	-0.545973
	377	-0.00523126	0.0183267	0.00382427	0.00606079	-0.00339548	0.0146847	0.00735299	0.00916198
	327	-0.00523126	0.0183267	0.00382427	0.00606079	-0.00339548	0.0146847	0.00735299	0.00916198
	285	-0.00523126	0.0183267	0.00382427	0.00606079	-0.00339548	0.0146847	0.00735299	0.00916198
	93	-0.267862	-0.185763	-0.25631	-0.11221	-1.30649	-0.78879	-1.29497	-0.760459
	309	-0.00523126	0.0183267	0.00382427	0.00606079	-0.00339548	0.0146847	0.00735299	0.00916198
	305	-0.00523126	0.0183267	0.00382427	0.00606079	-0.00339548	0.0146847	0.00735299	0.00916198
	249	0.0222999	0.0499363	0.097948	-0.950075	0.717657	0.974471	0.65218	-1.04455
	70	-1.63868	-1.58503	-1.59364	-1.54991	0.319204	-1.26317	1.30119	-1.253
	380	-0.00523126	0.0183267	0.00382427	0.00606079	-0.00339548	0.0146847	0.00735299	0.00916198
	210	0.087353	-0.880019	0.157127	1.12671	-0.109182	-0.806076	-0.160997	0.183305
	83	-1.05971	2.03836	1.93304	-0.866518	-0.0182878	-0.423545	-0.984031	-0.381229
	359	-0.00523126	0.0183267	0.00382427	0.00606079	-0.00339548	0.0146847	0.00735299	0.00916198
	79	-0.516296	0.546742	-1.48231	1.59455	-1.29064	0.231291	0.722127	2.26039
	229	-0.286271	0.71769	-0.18276	0.6857	-0.518432	-0.324734	0.397463	-0.355211
	329	-0.00523126	0.0183267	0.00382427	0.00606079	-0.00339548	0.0146847	0.00735299	0.00916198
	274	-0.112799	-0.095528	-0.0249518	0.89046	0.89337	1.19716	0.841756	-0.813336
	51	-1.27127	0.733841	-1.16911	-3.29659	0.373453	-0.461752	0.280818	0.502526
	234	0.129994	1.24262	0.105621	0.357405	0.0543643	1.66853	-0.905646	1.71437
	244	1.08684	0.196152	1.06636	0.306464	-0.125806	0.440193	-0.100032	-0.522709
	246	-1.12213	-0.105574	-1.03344	-0.120552	0.648539	-0.113125	0.577609	0.864501
	106	-0.329761	0.742396	-0.332912	-1.21763	-0.347002	-0.860657	-1.35376	0.176986
	9	-2.42341	0.5782	-0.321974	-0.498129	0.226975	0.315391	0.0899653	0.299262
	175	0.718305	0.729061	0.806193	0.667803	0.856552	0.120651	0.777049	1.12826
	97	0.147413	2.25035	0.0986267	-0.658934	-0.0188922	-0.440989	0.00432225	0.609026
	351	-0.00213559	0.0215975	-0.0114112	-0.0186486	-0.00134362	-0.00918915	-0.0118352	0.00216433
	167	0.624811	0.629536	-0.27836	0.558336	-0.437465	-2.25541	-1.54382	-0.258887
	290	-0.00213559	0.0215975	-0.0114112	-0.0186486	-0.00134362	-0.00918915	-0.0118352	0.00216433
	100	0.709749	-0.280047	-2.20155	-0.342215	-0.511444	-0.350033	0.37544	0.643701
	58	1.8041	-2.11511	-0.21185	0.939104	0.850961	1.39255	-2.13771	0.437655
	188	-2.80162	1.2401	-0.759644	-2.7701	1.14678	1.49186	-1.90622	0.510417
	48	0.536617	-0.464346	-0.358119	0.455075	0.226975	0.315391	0.0899653	0.299262
	362	-0.00213559	0.0215975	-0.0114112	-0.0186486	-0.00134362	-0.00918915	-0.0118352	0.00216433
	120	-0.7442	-0.634273	0.196649	-0.532029	-0.28314	2.50007	0.807279	0.577832
	30	-2.31378	0.694903	-0.222827	-1.36977	0.226975	0.315391	0.0899653	0.299262
	264	-1.19576	-1.17946	0.883909	0.768419	0.449377	0.599855	0.332682	-1.40789
	170	0.566656	0.56763	0.669047	0.490246	0.274738	0.376483	0.142092	-0.637845
	365	-0.00213559	0.0215975	-0.0114112	-0.0186486	-0.00134362	-0.00918915	-0.0118352	0.00216433
	35	1.07212	-0.894301	-2.87383	1.08207	-0.392712	-1.19817	0.505016	-0.199959
	37	0.596684	0.599595	-0.303797	-0.474596	0.29049	0.396631	0.159282	0.382896
	388	-0.00213559	0.0215975	-0.0114112	-0.0186486	-0.00134362	-0.00918915	-0.0118352	0.00216433
	344	-0.00213559	0.0215975	-0.0114112	-0.0186486	-0.00134362	-0.00918915	-0.0118352	0.00216433
	236	0.644095	0.714566	1.64344	-0.248241	-0.0638861	1.50146	0.955219	0.54978
	289	-0.00213559	0.0215975	-0.0114112	-0.0186486	-0.00134362	-0.00918915	-0.0118352	0.00216433
	278	0.809614	0.890761	0.793134	-1.05444	0.298504	-1.03502	0.35071	0.0269595
	339	-0.00213559	0.0215975	-0.0114112	-0.0186486	-0.00134362	-0.00918915	-0.0118352	0.00216433
	77	-1.8106	-1.76946	-2.76777	-2.78062	-0.358801	-2.1548	-1.45797	-2.15531
	3	0.318316	0.367774	0.348822	0.370323	-0.979947	-1.67022	-1.04452	1.34355
	43	-1.11583	-0.0943732	-0.0438028	-3.13799	0.343239	0.464099	0.216849	0.452354
	183	-0.153978	-0.134984	0.921696	-0.18266	-0.193443	0.056705	0.722487	0.0624305
	81	-0.349893	0.720965	0.648881	-0.241202	-0.174638	-0.640195	-0.16565	-0.596053
	258	0.860269	0.880181	-0.0654204	-0.16598	-1.55834	-1.41002	-1.67574	-0.418054
	267	0.866229	1.95103	0.844334	1.01184	-1.04181	-0.470307	-0.0206937	-1.42116
	181	-0.0311953	-0.00428183	-0.967264	-0.0389006	-0.535495	-2.3808	-0.650808	-0.387968
	346	-0.00213559	0.0215975	-0.0114112	-0.0186486	-0.00134362	-0.00918915	-0.0118352	0.00216433
	52	-0.413271	0.588998	-0.312799	0.513749	0.29014	0.396182	0.158899	0.382435
	151	0.796599	0.812405	-0.123001	0.759473	0.0667568	0.389513	1.00645	0.40505
	34	0.56627	0.567219	-0.331302	-0.510206	0.29014	0.396182	0.158899	-0.617565
	101	0.122697	-0.775962	-0.923726	0.312127	-0.0718954	-0.508782	-0.0535223	-0.460766
	126	1.14238	1.18049	1.18971	1.16433	0.613022	0.809164	0.511274	0.807592
	325	-0.00213559	0.0215975	-0.0114112	-0.0186486	-0.00134362	-0.00918915	-0.0118352	0.00216433
	53	0.695879	0.68366	-0.334036	1.82408	0.695357	1.16128	0.694709	-0.815536
	393	0.0161625	-0.026996	-0.00885376	0.0130355	0.0207818	-0.0135114	0.00440663	-0.00992297
	352	0.0161625	-0.026996	-0.00885376	0.0130355	0.0207818	-0.0135114	0.00440663	-0.00992297
	153	0.657595	0.622066	0.752071	0.604936	0.49548	-0.374284	0.362214	0.620581
	224	0.709308	-0.325059	0.797589	0.665658	0.756066	0.959206	-1.3484	-0.0397793
	349	0.0161625	-0.026996	-0.00885376	0.0130355	0.0207818	-0.0135114	0.00440663	-0.00992297
	204	0.326042	0.30552	1.34043	-0.61018	1.58541	1.02057	1.57261	0.0411575
	89	-0.535176	-0.552582	-0.53741	-1.44722	1.49074	-1.10058	0.467477	-0.0822268
	158	0.91676	0.88705	0.980187	0.909246	0.413782	0.521161	0.271486	0.514098
	348	0.0161625	-0.026996	-0.00885376	0.0130355	0.0207818	-0.0135114	0.00440663	-0.00992297
	80	-0.852539	-0.85462	0.063444	-0.645679	-0.0325483	-0.490499	-0.00312195	-0.460895
	145	-1.30761	-1.31991	-0.337106	-1.18002	-0.68596	0.953055	0.381774	-0.0091618
	213	-0.0501991	-0.0791676	0.00926946	-0.0519583	0.992797	0.262167	-1.0855	0.268769
	7	-2.05763	0.913236	1.00273	-1.06068	0.516965	-0.346789	0.386073	0.648583
	259	-0.713789	-0.735205	0.305376	0.343051	-1.7383	-0.393704	1.21312	1.61924
	296	0.0161625	-0.026996	-0.00885376	0.0130355	0.0207818	-0.0135114	0.00440663	-0.00992297
	197	1.80522	-2.20455	1.7622	1.95246	1.40773	-1.20681	1.3753	-2.19041
	228	0.234636	0.212062	0.25998	1.28249	-0.305683	-2.11982	-0.416972	-1.12026
	164	0.727857	0.693905	0.813915	0.687437	0.769	0.975758	-0.334035	0.977079
	269	1.59476	0.580268	0.576957	-1.29466	-0.799862	-0.192714	1.25528	0.842381
	55	1.50767	0.491225	-1.4997	0.603084	0.439663	0.834053	-2.58925	-1.1488
	355	0.0161625	-0.026996	-0.00885376	0.0130355	0.0207818	-0.0135114	0.00440663	-0.00992297
	130	0.798602	0.766239	-1.12381	0.770506	-2.92914	0.362068	-2.99881	-1.62949
	118	-0.632699	-0.652295	-0.623249	-0.561734	0.566184	-1.00403	-1.44874	-0.983896
	335	0.0161625	-0.026996	-0.00885376	0.0130355	0.0207818	-0.0135114	0.00440663	-0.00992297
	15	-0.93999	-0.966484	-1.89373	-1.92255	1.6128	0.0556232	1.60302	2.07686
	124	0.209627	0.208942	0.118162	0.427316	1.10344	-0.316468	0.147894	-0.283655
	245	-0.156604	-0.187961	-0.0843874	0.823102	-0.599669	-0.496054	-1.74345	-1.50343
	281	0.0161625	-0.026996	-0.00885376	0.0130355	0.0207818	-0.0135114	0.00440663	-0.00992297
	195	0.930851	0.901457	-0.00740988	0.925791	0.946533	-1.79704	0.86312	-0.79153
	226	1.21055	0.187438	-0.761218	1.25421	0.665025	0.842695	0.550498	-0.158439
	142	0.0633316	-2.96309	-0.890801	0.0813482	0.587386	-1.9769	1.5748	0.0437383
	112	1.00916	-3.01848	-0.938485	1.01774	0.531733	0.672111	0.402473	0.667832
	316	0.0161625	-0.026996	-0.00885376	0.0130355	0.0207818	-0.0135114	0.00440663	-0.00992297
	334	0.0161625	-0.026996	-0.00885376	0.0130355	0.0207818	-0.0135114	0.00440663	-0.00992297
	128	-1.01178	-1.01743	-1.07672	-0.832655	-0.847454	-1.25362	-0.79757	0.780351
	66	-0.00508386	-2.01059	-2.07083	-0.824795	0.879571	1.39703	0.899284	-0.575436
	312	0.0161625	-0.026996	-0.00885376	0.0130355	0.0207818	-0.0135114	0.00440663	-0.00992297
	149	0.914985	-1.09231	-0.14118	1.08135	-0.536818	-2.13585	0.436872	-1.11815
	292	0.0232528	-0.00285909	-0.013253	0.023768	-0.013082	0.0251126	0.00777353	-0.0138147
	185	0.843076	0.823954	0.892214	0.820929	0.262686	0.412274	0.15458	0.388451
	50	1.06346	0.0848342	-0.998431	1.26575	-0.993399	1.63904	0.0713696	-1.40079
	257	2.10266	1.12534	1.0372	-0.68784	-0.0162138	0.609904	-0.953707	-1.42972
	247	0.199083	1.19177	0.215831	0.242407	-0.989218	-0.632501	-0.0231656	0.336809
	372	0.0232528	-0.00285909	-0.013253	0.023768	-0.013082	0.0251126	0.00777353	-0.0138147
	239	0.216176	0.209434	0.231369	1.26264	-1.25466	-0.694566	-0.215794	-0.731998
	96	-0.198753	-0.219263	0.854191	-0.228593	0.400721	-0.411472	-0.693701	0.563437
	160	1.2745	-0.73031	-0.715616	1.33169	-1.95788	1.40751	1.01128	-1.62347
	357	0.0232528	-0.00285909	-0.013253	0.023768	-0.013082	0.0251126	0.00777353	-0.0138147
	345	0.0232528	-0.00285909	-0.013253	0.023768	-0.013082	0.0251126	0.00777353	-0.0138147
	21	0.856263	-0.162422	-1.0958	0.83654	-1.30681	-0.0380314	-2.37224	-1.06581
	314	0.0232528	-0.00285909	-0.013253	0.023768	-0.013082	0.0251126	0.00777353	-0.0138147
	301	0.0232528	-0.00285909	-0.013253	0.023768	-0.013082	0.0251126	0.00777353	-0.0138147
	284	0.0232528	-0.00285909	-0.013253	0.023768	-0.013082	0.0251126	0.00777353	-0.0138147
	135	1.3001	1.29614	1.30766	1.362	1.05064	1.41839	0.0206401	0.387333
	276	-1.27887	-1.30204	-0.218642	-0.32345	-1.04186	-0.699715	-2.08102	-1.72992
	353	0.0232528	-0.00285909	-0.013253	0.023768	-0.013082	0.0251126	0.00777353	-0.0138147
	227	0.875844	-0.142191	-1.078	-0.140278	-0.792654	1.61849	1.19288	1.58599
	129	-1.11885	-2.10352	-1.16415	-0.950089	1.30243	-0.983223	-1.60347	-1.02577
	208	0.551494	-0.444121	0.53618	-1.34037	-0.847432	-2.45146	1.13268	-0.483449
	172	1.14611	1.13704	1.16768	1.17969	0.965046	0.3091	0.926565	1.27883
	310	0.0232528	-0.00285909	-0.013253	0.023768	-0.013082	0.0251126	0.00777353	-0.0138147
	24	1.53705	1.54095	-1.47695	0.642522	0.825586	0.407902	1.87241	-0.630266
	99	-0.212583	0.79963	0.750639	-0.0610617	-1.13949	0.452498	-0.089202	0.414009
	211	0.41885	-0.581167	-0.584396	0.50259	0.948601	1.2881	-0.0915104	-0.742018
	22	1.23296	-2.77322	-1.75337	1.28252	0.155748	1.5526	1.13617	0.520582
	298	0.0232528	-0.00285909	-0.013253	0.023768	-0.013082	0.0251126	0.00777353	-0.0138147
	123	-1.40001	-1.36083	0.489286	-1.09905	1.61084	1.41057	0.735501	0.365191
	108	-0.460433	-0.456445	-1.47466	1.64551	0.727303	-0.717593	1.76438	-1.75486
	194	0.663763	0.638691	-0.270785	0.608639	0.220582	0.358512	0.108302	0.335075
	121	-1.94692	1.07411	-0.0078694	-1.74654	-1.2746	1.27998	1.7623	1.24273
	394	0.0232528	-0.00285909	-0.013253	0.023768	-0.013082	0.0251126	0.00777353	-0.0138147
	44	0.37637	-2.62506	-1.62301	0.452297	0.762563	1.32743	-0.196861	0.289839
	159	0.732719	0.709935	0.791897	0.690276	0.314631	0.4786	0.211674	0.4543
	235	0.618381	0.624985	-0.403018	-1.26118	-0.0450315	-1.42689	0.0146184	-0.466249
	56	2.05408	1.07515	-1.00696	2.25465	1.08486	1.73897	-0.84261	1.69842
	46	0.863443	-1.12182	-0.180252	1.02895	-2.23577	-0.670439	-0.195026	-0.708045
	95	-3.15575	0.825169	0.893284	-0.177679	-1.7607	0.659286	0.228004	-1.3735
	214	2.22063	1.31372	1.15681	-0.517203	-0.908472	1.7408	-0.896723	0.74668
	219	1.38542	-0.572178	-0.579324	0.484126	-1.01743	0.295017	-1.09162	0.309812
	263	-0.292866	-0.291639	-0.17716	0.673079	1.6062	0.10806	1.58033	2.11784
	230	0.0784488	1.16291	1.0315	0.312789	1.01802	1.34123	-0.0534285	1.35574
	302	-0.000991055	0.0119359	0.00386079	0.0145934	0.0083691	0.0206515	-0.00981632	0.0269481
	19	-2.16363	-0.154562	-1.06326	-3.17239	-0.704867	0.398773	0.167658	0.419097
	177	0.864394	0.875166	0.961447	0.861118	0.28621	-0.61286	0.158043	0.407535
	73	-0.879514	0.146803	1.18716	-1.83267	0.775484	0.0250255	0.685237	1.04149
	191	0.663029	0.661579	0.783967	0.620342	0.451608	0.602776	0.33626	0.621841
	13	-0.0101971	0.00818723	0.0719804	0.0110723	-0.160863	0.108012	-0.246178	-0.87604
	10	-1.10307	-0.090318	-0.00987244	-0.0999725	1.24774	0.64073	-2.8059	-1.34661
	338	-0.000991055	0.0119359	0.00386079	0.0145934	0.0083691	0.0206515	-0.00981632	0.0269481
	57	0.630385	-2.31235	-0.36342	1.77703	0.737333	1.27903	-1.27837	1.28775
	268	0.622834	-0.320359	0.629925	1.768	-0.244069	2.30327	-1.25833	0.311848
	218	0.322412	1.36098	-0.634863	1.40878	-0.302842	-1.07709	-0.39916	-1.06
	179	-1.09395	-0.0806538	-2.00184	-1.08908	-1.73221	-2.33313	0.215699	-1.32063
	11	-1.60378	1.43927	0.430191	0.497034	1.24454	-0.363447	0.190646	-1.35076
	86	-0.13901	-0.128444	0.958447	-0.142951	0.463236	-0.382065	-0.651212	-0.363093
	146	0.902139	0.915202	0.994715	0.906251	0.438924	0.586239	0.322593	0.605406
	202	-0.747266	0.287077	0.303724	1.32546	-0.162146	-0.589921	-0.170057	2.418
	122	0.263412	-0.6409	0.19452	0.533954	1.24424	-0.060097	-0.732173	0.944551
	116	-0.191518	-1.12344	-0.206448	-0.0100153	-0.964003	0.668406	-0.956558	-0.325271
	0	0.691209	0.69147	0.808805	0.654038	0.302706	0.408646	0.175817	0.428909
	252	-0.102709	-0.0899401	-0.00955841	-0.0995464	-0.482785	1.99205	0.484453	2.00254
	139	1.28468	1.32096	0.331881	1.36366	-0.482428	-0.0074857	1.48484	0.00300654
	82	-0.188824	-2.18128	-2.08546	-0.202516	-2.4796	-0.307535	-0.589615	-2.28902
	140	0.967606	0.984644	1.05242	0.984532	0.700327	-1.07296	0.604255	0.944106
	282	-0.000991055	0.0119359	0.00386079	0.0145934	0.0083691	0.0206515	-0.00981632	0.0269481
	225	-0.114104	0.897974	-1.0196	0.886829	-0.410166	0.0867259	-1.4373	0.0966369
	155	0.64308	0.640419	0.766384	0.596488	0.594202	-0.211319	0.489905	0.8066
	102	-0.887537	1.19899	-0.938524	-0.646539	1.17346	-0.152373	0.191564	0.852844
	216	-0.388016	-0.392564	-0.261023	0.559306	0.567773	0.754225	0.461428	0.772356
	384	-0.000991055	0.0119359	0.00386079	0.0145934	0.0083691	0.0206515	-0.00981632	0.0269481
	20	-2.94875	-1.92663	-1.87386	-1.91545	-0.419897	0.770299	0.474713	-0.211669
	109	0.662632	-0.338841	0.783617	0.619868	-0.276728	-0.0430454	0.628978	0.973835
	295	-0.000991055	0.0119359	0.00386079	0.0145934	0.0083691	0.0206515	-0.00981632	0.0269481
	119	-0.978348	0.102666	-0.0185631	-0.755123	0.953516	1.56087	-0.0454309	1.56786
	103	1.02244	1.04281	0.100746	-0.949903	0.198545	-0.423413	0.141086	-1.41035
	386	-0.000991055	0.0119359	0.00386079	0.0145934	0.0083691	0.0206515	-0.00981632	0.0269481
	299	-0.0184112	0.00881953	-0.0103971	-0.0214474	0.00354378	-0.0290497	-0.0131479	-0.00858177
	71	0.421978	1.48018	1.45804	1.50562	-2.66061	1.7019	-0.7109	-1.26262
	201	0.598085	0.665311	0.617065	-0.290382	-0.996227	-0.484033	-0.0146466	0.579061
	313	-0.0184112	0.00881953	-0.0103971	-0.0214474	0.00354378	-0.0290497	-0.0131479	-0.00858177
	94	-1.24808	0.827027	0.755974	-1.11218	-0.23644	0.221635	-0.266381	-0.725255
	294	-0.0184112	0.00881953	-0.0103971	-0.0214474	0.00354378	-0.0290497	-0.0131479	-0.00858177
	241	0.184969	0.231027	1.24403	0.231065	-1.10383	-0.841168	-1.17537	0.17589
	328	-0.0184112	0.00881953	-0.0103971	-0.0214474	0.00354378	-0.0290497	-0.0131479	-0.00858177
	311	-0.0184112	0.00881953	-0.0103971	-0.0214474	0.00354378	-0.0290497	-0.0131479	-0.00858177
	74	1.27875	0.380856	0.231695	0.498101	0.982948	0.490449	0.963529	0.552679
	38	1.79537	-0.127291	-1.20479	0.938156	-0.975673	-1.45885	0.00689289	-0.3949
	28	-2.82151	1.22422	-2.76182	-0.776435	1.29604	-2.35122	-0.756327	-0.317539
	333	-0.0184112	0.00881953	-0.0103971	-0.0214474	0.00354378	-0.0290497	-0.0131479	-0.00858177
	31	-0.952879	-1.91388	-1.88045	-0.928617	-0.362795	-2.15848	0.553239	-0.152188
	383	-0.0184112	0.00881953	-0.0103971	-0.0214474	0.00354378	-0.0290497	-0.0131479	-0.00858177
	91	-0.142208	-2.06167	-2.14842	-1.98954	1.40212	-1.22124	-2.64516	-0.183152
	178	-1.74699	-2.69745	0.305464	-1.69012	1.22173	-1.44227	1.1658	-1.41168
	107	-1.06611	2.01832	1.92029	-0.90139	-0.139645	-0.659763	-1.16494	-1.60263
	90	-0.236293	-1.21182	-3.13636	-0.256925	0.345251	-0.516211	-0.752718	0.477948
	12	-3.3473	-0.328513	-0.236598	-1.38551	0.22344	0.334535	0.119629	0.323631
	127	0.224318	0.323633	0.182542	0.435045	1.06613	0.592375	-0.949296	-0.341938
	215	0.388314	1.44479	1.42765	0.466619	-1.11032	-0.849131	-0.182181	1.16766
	303	-0.0184112	0.00881953	-0.0103971	-0.0214474	0.00354378	-0.0290497	-0.0131479	-0.00858177
	63	-0.275085	0.747398	-0.171393	0.698139	0.416981	0.57168	0.322453	0.56882
	62	0.581409	0.596539	-0.300976	0.531902	0.292208	0.418796	0.191695	0.410751
	117	-0.884547	-1.84205	-0.818743	-0.849462	-0.652676	-2.28838	0.297418	1.74743
	36	1.73672	-0.188951	-1.25775	1.87021	0.883269	-0.631687	0.859069	-0.573601
	374	-0.0184112	0.00881953	-0.0103971	-0.0214474	0.00354378	-0.0290497	-0.0131479	-0.00858177
	319	-0.0184112	0.00881953	-0.0103971	-0.0214474	0.00354378	-0.0290497	-0.0131479	-0.00858177
	250	0.601625	0.669032	0.620261	-1.28628	-0.0368895	1.46614	0.94274	0.527547
	366	-0.0184112	0.00881953	-0.0103971	-0.0214474	0.00354378	-0.0290497	-0.0131479	-0.00858177
	39	-3.18979	-0.162937	-0.0943736	-3.20306	0.425016	0.581525	0.330873	-0.421
	248	-0.628116	0.427519	0.412809	-1.55241	-1.1174	-0.632504	-1.14163	-0.574446
	307	-0.0184112	0.00881953	-0.0103971	-0.0214474	0.00354378	-0.0290497	-0.0131479	-0.00858177
	240	0.654878	1.72501	0.668348	-0.224593	1.67785	1.11662	1.6438	0.166167
	220	0.0996083	0.141292	1.16695	0.132183	-0.418561	-0.226811	0.494799	-0.222835
	138	1.06748	1.10752	-0.862064	1.09496	0.928265	-2.80185	-3.14174	-1.78346
	356	-0.0184112	0.00881953	-0.0103971	-0.0214474	0.00354378	-0.0290497	-0.0131479	-0.00858177
	337	-0.0184112	0.00881953	-0.0103971	-0.0214474	0.00354378	-0.0290497	-0.0131479	-0.00858177
	242	-0.942226	0.0694205	-0.87944	1.09866	0.764396	1.02165	-0.293498	1.03729
	154	-0.599084	-0.572567	-0.568376	-0.498246	-1.44452	2.04312	1.61194	1.10141
	237	1.20866	1.27018	1.16386	-0.549367	-0.195533	-0.635373	-0.103082	-0.563665
	115	-0.409061	1.62569	0.603883	-0.275022	-1.61229	-1.17351	1.41992	0.875735
	23	-0.310873	0.684798	-0.213626	0.665597	0.337531	0.470463	0.217933	0.463097
	251	-0.263345	-1.26561	-0.170541	0.72143	1.22299	0.613798	1.23138	-0.345838
	222	-0.990601	-0.981052	-0.923294	1.04183	0.732293	0.980195	0.669759	-0.0058919
	192	0.654316	0.648478	-0.245183	0.624703	0.271466	0.385157	0.142318	0.374229
	280	-0.116307	-0.112205	-0.0372482	0.894159	-3.12552	-2.83621	-1.16751	-1.81464
	370	-0.00549975	-0.00699851	-0.0066827	0.0115351	-0.0204797	-0.0103947	0.0165194	0.0175923
	25	0.0656162	0.0776021	0.127668	0.107869	0.835564	0.113542	0.787958	1.13302
	133	-1.34755	-2.31013	0.659647	-1.20276	0.167965	-1.45725	1.16841	1.58015
	253	0.63281	1.66938	-0.35816	1.77417	-0.704776	1.70707	0.314063	-0.248669
	72	0.85638	-1.1407	-1.06201	0.862073	0.437103	0.599034	0.331898	0.597035
	297	-0.00549975	-0.00699851	-0.0066827	0.0115351	-0.0204797	-0.0103947	0.0165194	0.0175923
	85	-0.0508383	1.99944	0.928619	-0.854208	-1.81314	-0.141613	-0.665414	-1.04929
	304	-0.00549975	-0.00699851	-0.0066827	0.0115351	-0.0204797	-0.0103947	0.0165194	0.0175923
	318	-0.00549975	-0.00699851	-0.0066827	0.0115351	-0.0204797	-0.0103947	0.0165194	0.0175923
	113	-0.38983	-2.35425	-2.37868	-0.25243	-0.739734	-1.33807	-1.72595	0.704307
	243	0.528403	0.560443	1.54719	1.65152	-0.741765	-1.34069	1.27173	-0.298425
	67	0.427014	-2.54534	-0.544717	1.53241	-1.58178	-0.13411	0.454838	-0.0832227
	379	-0.00549975	-0.00699851	-0.0066827	0.0115351	-0.0204797	-0.0103947	0.0165194	0.0175923
	322	-0.00549975	-0.00699851	-0.0066827	0.0115351	-0.0204797	-0.0103947	0.0165194	0.0175923
	375	-0.00549975	-0.00699851	-0.0066827	0.0115351	-0.0204797	-0.0103947	0.0165194	0.0175923
	342	-0.00549975	-0.00699851	-0.0066827	0.0115351	-0.0204797	-0.0103947	0.0165194	0.0175923
	273	0.282584	0.303972	0.324353	-0.637254	-1.45267	-1.9674	-0.397392	0.0904446
	363	-0.00549975	-0.00699851	-0.0066827	0.0115351	-0.0204797	-0.0103947	0.0165194	0.0175923
	98	0.838068	0.840193	-0.0786082	-0.159438	0.508428	0.691132	-0.586466	0.692978
	47	0.144838	-0.796408	-1.894	0.375658	-0.0429143	0.561695	0.0715987	0.641629
	255	-0.236246	-1.23734	0.854025	-1.24674	-0.225586	-0.965416	-0.282031	0.0507672
	152	0.94897	0.955901	1.02193	0.970842	0.507101	0.689419	0.412015	0.691193
	279	-0.239577	-0.240817	-0.148995	0.74935	-0.561784	-1.39953	0.333172	0.598532
	332	-0.00549975	-0.00699851	-0.0066827	0.0115351	-0.0204797	-0.0103947	0.0165194	0.0175923
	157	0.715995	0.71283	0.81073	0.697159	0.271466	0.385157	0.142318	0.374229
	148	-0.211731	-0.211764	-1.12375	-0.217938	0.234564	-2.37125	0.244634	-1.33027
	65	-0.229993	-0.230818	-0.140307	-0.239391	0.372335	0.515403	0.257768	0.509913
	26	-2.26109	0.736733	0.831499	-2.27593	0.271466	0.385157	0.142318	0.374229
	323	-0.00549975	-0.00699851	-0.0066827	0.0115351	-0.0204797	-0.0103947	0.0165194	0.0175923
	203	-0.293497	-0.297074	-0.197874	-0.313991	-0.556843	0.606851	0.338827	0.605178
	135	1.24599	1.28574	1.30337	1.31428	1.06321	1.41979	0.0262278	0.410531
	71	0.575058	1.62605	1.59818	1.70208	-2.6932	1.74	-0.709764	-1.26895
	130	0.84955	0.875755	-1.05181	0.847061	-2.96919	0.377201	-3.00888	-1.63209
	269	1.71928	0.775195	0.72738	-1.12795	-0.864487	-0.170605	1.18843	0.821518
	13	-0.068823	-0.0398286	0.0213238	-0.0567402	-0.114305	0.186434	-0.166167	-0.823048
	155	0.652583	0.67206	0.771732	0.614932	0.603397	-0.184662	0.52787	0.805493
	67	0.422937	-2.53127	-0.53811	1.52281	-1.53102	-0.0468073	0.466013	-0.0555406
	190	0.598433	0.616059	-0.276781	0.551115	0.257183	0.360219	0.152632	0.349929
	251	-0.288895	-1.26742	-0.175839	0.683901	1.30119	0.732626	1.28416	-0.276323
	25	-0.0186901	0.0120171	0.0662377	0.00234219	0.860171	0.152882	0.80617	1.14337
	151	0.816369	0.841441	-0.0815324	0.807957	0.019577	0.362431	0.97894	0.35312
	274	-0.0509948	-0.0213912	0.0372961	0.964271	0.868752	1.16416	0.815471	-0.845342
	323	-0.00706619	0.0113178	0.00408496	0.00420699	-0.00694477	0.0211496	0.00513086	0.00487479
	163	0.710794	0.732259	0.823883	0.683535	0.839817	0.126126	0.78411	1.11658
	127	0.234804	0.308335	0.189241	0.479605	1.01043	0.664969	-0.947138	-0.343069
	79	-0.435762	0.61486	-1.41152	1.68933	-1.3398	0.204569	0.67327	2.19608
	153	0.606142	0.624032	0.730125	0.560201	0.484654	-0.340757	0.399172	0.649245
	2	0.604018	-0.378165	-0.271777	-0.442302	0.257183	0.360219	0.152632	0.349929
	293	-0.00706619	0.0113178	0.00408496	0.00420699	-0.00694477	0.0211496	0.00513086	0.00487479
	40	1.62898	-1.31819	-0.35352	0.765626	-1.53771	0.944403	-2.54123	-0.0643389
	344	-0.00706619	0.0113178	0.00408496	0.00420699	-0.00694477	0.0211496	0.00513086	0.00487479
	362	-0.00706619	0.0113178	0.00408496	0.00420699	-0.00694477	0.0211496	0.00513086	0.00487479
	5	-0.346218	-1.29254	0.668704	-2.20514	-0.613471	-1.15519	1.37665	-1.16403
	292	-0.00706619	0.0113178	0.00408496	0.00420699	-0.00694477	0.0211496	0.00513086	0.00487479
	97	0.1997	2.27203	0.157791	-0.561766	-0.0393102	-0.400421	-0.00105125	0.591477
	276	-1.23811	-1.2149	-0.130341	-0.256249	-1.02739	-0.699315	-2.07197	-1.70869
	51	-1.30223	0.718795	-1.18778	-3.33181	0.403926	-0.446879	0.311677	0.543019
	317	-0.00706619	0.0113178	0.00408496	0.00420699	-0.00694477	0.0211496	0.00513086	0.00487479
	152	0.995178	1.02636	1.07866	1.01869	0.461353	0.628612	0.373917	0.618584
	12	-3.32625	-0.306049	-0.209304	-1.36012	0.257183	0.360219	0.152632	0.349929
	44	0.398966	-2.55606	-1.55959	0.494556	0.753478	1.32719	-0.225634	0.31882
	87	-1.10128	0.960773	1.88815	-0.916471	1.48214	-2.0295	-1.51972	-2.03822
	166	0.684466	0.705032	-0.199704	0.652507	-0.433672	0.766608	0.487693	-0.243285
	30	-2.32625	0.693951	-0.209304	-1.36012	0.257183	0.360219	0.152632	0.349929
	373	-0.00706619	0.0113178	0.00408496	0.00420699	-0.00694477	0.0211496	0.00513086	0.00487479
	209	-1.08399	-0.0555187	0.0077314	0.92538	0.297864	0.728255	1.28056	-0.280698
	390	-0.00706619	0.0113178	0.00408496	0.00420699	-0.00694477	0.0211496	0.00513086	0.00487479
	215	0.568489	1.61926	1.59229	0.694342	-1.11404	-0.81321	-0.165874	1.17731
	20	-3.02885	-1.9985	-1.94287	-2.00964	-0.361636	0.861303	0.565768	-0.148497
	27	-1.18948	0.835388	-0.0867766	-1.19894	0.472912	0.643808	0.386446	0.633795
	346	0.0274562	-0.0244695	-0.0278662	0.0143905	0.0164618	-0.0231424	-0.00376663	0.00255081
	384	0.0274562	-0.0244695	-0.0278662	0.0143905	0.0164618	-0.0231424	-0.00376663	0.00255081
	335	0.0274562	-0.0244695	-0.0278662	0.0143905	0.0164618	-0.0231424	-0.00376663	0.00255081
	338	0.0274562	-0.0244695	-0.0278662	0.0143905	0.0164618	-0.0231424	-0.00376663	0.00255081
	325	0.0274562	-0.0244695	-0.0278662	0.0143905	0.0164618	-0.0231424	-0.00376663	0.00255081
	271	-0.276912	-0.299902	0.820832	0.686532	1.02648	1.30776	0.953421	-0.668581
	376	0.0274562	-0.0244695	-0.0278662	0.0143905	0.0164618	-0.0231424	-0.00376663	0.00255081
	392	0.0274562	-0.0244695	-0.0278662	0.0143905	0.0164618	-0.0231424	-0.00376663	0.00255081
	48	0.562294	-0.458506	-0.309133	0.502521	0.245253	0.34585	0.113982	0.316902
	88	2.0719	0.0305426	-2.08897	1.23009	-0.322443	2.10942	-0.346988	-0.823078
	176	1.19479	1.16538	1.2021	1.22635	0.767565	-0.0110364	0.675214	-0.00481204
	165	-1.86201	-1.89065	-0.843817	-1.83866	0.639447	-1.93751	-0.387938	-0.872568
	91	-0.104955	-2.1439	-2.23191	-1.97229	1.42736	-1.19864	-2.61582	-0.147985
	168	-0.901203	1.07069	-0.875496	-0.883512	0.417519	-2.21076	0.373598	-0.160768
	327	0.0274562	-0.0244695	-0.0278662	0.0143905	0.0164618	-0.0231424	-0.00376663	0.00255081
	57	0.684923	-2.35116	-0.401749	1.78725	0.743792	1.19097	-1.27582	1.26294
	318	0.0274562	-0.0244695	-0.0278662	0.0143905	0.0164618	-0.0231424	-0.00376663	0.00255081
	299	0.0274562	-0.0244695	-0.0278662	0.0143905	0.0164618	-0.0231424	-0.00376663	0.00255081
	175	0.750412	0.72705	0.842917	0.717801	0.826827	0.0619319	0.738892	1.07215
	117	-0.854998	-1.88373	-0.838149	-0.830634	-0.639226	-2.28063	0.312625	1.76554
	393	0.0274562	-0.0244695	-0.0278662	0.0143905	0.0164618	-0.0231424	-0.00376663	0.00255081
	113	-0.336934	-2.37272	-2.41942	-0.237767	-0.686357	-1.33866	-1.73802	0.704336
	250	0.659601	0.623862	0.577784	-1.24173	-0.0339308	1.46466	0.963023	0.551591
	36	1.75646	-0.280594	-1.34392	1.86912	0.880466	-0.640743	0.871041	-0.559575
	171	0.758786	0.73531	0.849685	0.727384	0.527935	0.693911	0.417728	0.683998
	264	-1.14378	-1.16858	0.92844	0.838889	0.484015	0.639834	0.370536	-1.37304
	273	0.278869	0.248313	0.270051	-0.677439	-1.40686	-1.99452	-0.437696	0.0672954
	185	0.880722	0.855586	0.948242	0.866927	0.289672	0.400542	0.16171	0.374585
	186	1.49622	-0.537294	-0.55427	1.5713	0.494626	1.88418	-1.54355	1.93936
	35	1.13301	-0.895564	-2.84784	1.15564	-0.310165	-1.10674	0.591692	-0.105754
	144	0.614084	0.592578	0.732727	0.561789	0.355447	0.48153	0.232387	0.460002
	301	0.0274562	-0.0244695	-0.0278662	0.0143905	0.0164618	-0.0231424	-0.00376663	0.00255081
	212	0.088023	-0.939935	0.115796	1.10416	1.19187	-1.48859	-0.86886	-1.4538
	24	1.55477	1.52046	-1.50695	0.638299	0.834156	0.302236	1.82128	-0.619714
	208	0.53557	-0.498481	0.477533	-1.38367	-0.822007	-2.50569	1.11622	-0.471822
	319	0.0274562	-0.0244695	-0.0278662	0.0143905	0.0164618	-0.0231424	-0.00376663	0.00255081
	355	0.0274562	-0.0244695	-0.0278662	0.0143905	0.0164618	-0.0231424	-0.00376663	0.00255081
	219	1.46375	-0.569324	-0.580517	0.534136	-0.993439	0.283234	-1.06798	0.305553
	140	1.10453	1.07635	1.12914	1.12305	0.71641	-1.07402	0.620246	0.928756
	77	-1.73443	-1.7648	-2.7407	-2.69266	-0.382479	-2.19578	-1.48601	-2.19966
	311	-0.00447673	-0.00909342	0.00803353	-0.0162057	-0.0102575	-0.00609134	-0.0170211	-0.000195906
	339	-0.00447673	-0.00909342	0.00803353	-0.0162057	-0.0102575	-0.00609134	-0.0170211	-0.000195906
	58	1.78549	-2.16712	-0.222727	0.938098	0.804041	1.36818	-2.16543	0.397767
	295	-0.00447673	-0.00909342	0.00803353	-0.0162057	-0.0102575	-0.00609134	-0.0170211	-0.000195906
	326	-0.00447673	-0.00909342	0.00803353	-0.0162057	-0.0102575	-0.00609134	-0.0170211	-0.000195906
	255	-0.224443	-1.23467	0.89326	-1.2737	-0.187881	-0.931919	-0.276069	0.0730719
	337	-0.00447673	-0.00909342	0.00803353	-0.0162057	-0.0102575	-0.00609134	-0.0170211	-0.000195906
	198	0.140401	0.150986	1.21261	0.164066	0.613558	-1.19217	0.501607	-1.1921
	341	-0.00447673	-0.00909342	0.00803353	-0.0162057	-0.0102575	-0.00609134	-0.0170211	-0.000195906
	156	0.697115	-0.317591	0.824598	0.632175	0.46111	0.608019	0.330913	0.604305
	303	-0.00447673	-0.00909342	0.00803353	-0.0162057	-0.0102575	-0.00609134	-0.0170211	-0.000195906
	50	1.07449	0.138365	-0.969765	1.28486	-0.971926	1.66182	0.0854102	-1.30304
	389	-0.00447673	-0.00909342	0.00803353	-0.0162057	-0.0102575	-0.00609134	-0.0170211	-0.000195906
	75	-0.920798	0.0862958	1.15905	-1.90937	-1.10074	-2.8177	-2.1785	-1.81055
	43	-1.13409	-0.139161	-0.0276493	-3.16529	0.372599	0.492009	0.23181	0.486101
	33	-2.13726	-0.142513	-0.0304251	-2.16909	0.365082	0.482156	0.223393	-0.523938
	167	0.652962	0.635738	-0.214049	0.579198	-0.432747	-2.25286	-1.55024	-0.253942
	115	-0.400892	1.63586	0.614129	-0.28554	-1.57187	-1.12452	1.41366	0.895741
	172	1.12891	1.13884	1.20256	1.15028	0.984159	0.293573	0.916561	1.30283
	18	-1.85987	-1.8493	-2.78762	1.16374	-1.94931	-2.61923	-3.00895	-2.60832
	131	0.474463	0.447055	0.629708	0.36502	0.783956	1.03117	0.692397	-0.964539
	302	-0.00447673	-0.00909342	0.00803353	-0.0162057	-0.0102575	-0.00609134	-0.0170211	-0.000195906
	174	0.861677	0.856361	0.968643	0.829631	0.318169	0.420668	0.170865	0.41341
	358	-0.00447673	-0.00909342	0.00803353	-0.0162057	-0.0102575	-0.00609134	-0.0170211	-0.000195906
	70	-1.62752	-1.6037	-1.58425	-1.55747	0.316081	-1.27138	1.28821	-1.2539
	352	-0.00447673	-0.00909342	0.00803353	-0.0162057	-0.0102575	-0.00609134	-0.0170211	-0.000195906
	304	-0.00447673	-0.00909342	0.00803353	-0.0162057	-0.0102575	-0.00609134	-0.0170211	-0.000195906
	367	-0.00447673	-0.00909342	0.00803353	-0.0162057	-0.0102575	-0.00609134	-0.0170211	-0.000195906
	112	0.968882	-3.03032	-0.937519	0.958263	0.560097	0.73776	0.441747	0.736501
	202	-0.75553	0.260993	0.303708	1.28894	-0.25049	-0.703293	-0.226492	2.32494
	206	0.0425057	0.0475061	0.126925	0.0466034	-1.01066	0.300362	-1.07764	1.30975
	214	2.14846	1.21655	1.09498	-0.626388	-0.918366	1.73202	-0.854619	0.768488
	4	-0.244758	-0.256147	-0.124522	-2.29808	0.376009	-0.503522	0.235627	0.490654
	283	-0.00447673	-0.00909342	0.00803353	-0.0162057	-0.0102575	-0.00609134	-0.0170211	-0.000195906
	297	-0.00447673	-0.00909342	0.00803353	-0.0162057	-0.0102575	-0.00609134	-0.0170211	-0.000195906
	247	0.180816	1.19371	0.247991	0.21256	-0.918648	-0.579039	0.0253852	0.432628
	379	-0.00447673	-0.00909342	0.00803353	-0.0162057	-0.0102575	-0.00609134	-0.0170211	-0.000195906
	224	0.685865	-0.329482	0.814751	0.618677	0.77661	1.02154	-1.31583	0.0256498
	188	-2.80555	1.20812	-0.740072	-2.77108	1.14851	1.50899	-1.89942	0.522319
	111	-0.454084	-1.42036	0.567569	-0.349364	-2.45492	0.0287629	1.54461	-0.948072
	32	-0.385237	0.630362	0.724624	-0.438078	0.210406	0.286664	0.0800513	0.275797
	158	0.831647	0.854804	0.924225	0.820041	0.357676	0.475906	0.239233	0.466172
	26	-2.2659	0.75386	0.834453	-2.29605	0.210406	0.286664	0.0800513	0.275797
	84	-0.0892141	0.936701	0.997057	-0.0857734	-0.345589	-1.14279	-0.440032	-1.15024
	102	-0.924122	1.14239	-0.930697	-0.699167	1.22304	-0.1271	0.255472	0.877521
	354	-0.0177789	-0.00192253	-0.00359866	-0.00965684	0.0106122	0.00419712	-0.000516504	-0.00650642
	89	-0.542146	-0.497168	-0.49947	-1.43469	1.47755	-1.08506	0.449679	-0.0861773
	133	-1.42471	-2.37564	0.608607	-1.29493	0.220746	-1.41505	1.17211	1.58186
	246	-1.10749	-0.0822148	-1.01976	-0.107527	0.63695	-0.165227	0.541095	0.827188
	357	-0.0177789	-0.00192253	-0.00359866	-0.00965684	0.0106122	0.00419712	-0.000516504	-0.00650642
	120	-0.896816	-0.82935	0.094434	-0.666668	-0.197062	2.61806	0.882267	0.627146
	371	-0.0177789	-0.00192253	-0.00359866	-0.00965684	0.0106122	0.00419712	-0.000516504	-0.00650642
	268	0.584571	-0.366035	0.617149	1.71612	-0.209153	2.31753	-1.21168	0.318822
	55	1.504	0.550586	-1.457	0.620227	0.419886	0.840842	-2.61265	-1.16072
	34	0.653711	0.670667	-0.239532	-0.391725	0.284337	0.381665	0.159962	-0.628633
	349	-0.0177789	-0.00192253	-0.00359866	-0.00965684	0.0106122	0.00419712	-0.000516504	-0.00650642
	294	-0.0177789	-0.00192253	-0.00359866	-0.00965684	0.0106122	0.00419712	-0.000516504	-0.00650642
	52	-0.333925	0.683462	-0.228153	0.62299	0.284337	0.381665	0.159962	0.371367
	289	-0.0177789	-0.00192253	-0.00359866	-0.00965684	0.0106122	0.00419712	-0.000516504	-0.00650642
	138	1.07545	1.1071	-0.8514	1.1102	0.935888	-2.78109	-3.13579	-1.78638
	380	-0.0177789	-0.00192253	-0.00359866	-0.00965684	0.0106122	0.00419712	-0.000516504	-0.00650642
	265	1.43858	1.51773	0.403101	0.732494	0.337192	2.01958	0.37885	0.0250781
	9	-2.36284	0.653543	-0.25476	-0.411419	0.210406	0.286664	0.0800513	0.275797
	82	-0.190675	-2.1683	-2.09632	-0.206525	-2.50194	-0.343696	-0.609025	-2.35235
	197	1.82318	-2.11911	1.83674	2.00009	1.3813	-1.20874	1.34565	-2.2106
	123	-1.47955	-1.39754	0.478447	-1.17007	1.69461	1.47887	0.765181	0.487115
	179	-1.09769	-0.0720695	-2.01074	-1.09586	-1.75418	-2.38283	0.199207	-1.38573
	8	-1.19855	-0.17645	-0.10357	-1.2159	0.284337	0.381665	0.159962	0.371367
	388	-0.0177789	-0.00192253	-0.00359866	-0.00965684	0.0106122	0.00419712	-0.000516504	-0.00650642
	128	-1.04232	-0.979928	-1.03948	-0.839841	-0.725465	-1.06094	-0.688874	0.944082
	334	-0.0177789	-0.00192253	-0.00359866	-0.00965684	0.0106122	0.00419712	-0.000516504	-0.00650642
	351	-0.0177789	-0.00192253	-0.00359866	-0.00965684	0.0106122	0.00419712	-0.000516504	-0.00650642
	332	-0.0177789	-0.00192253	-0.00359866	-0.00965684	0.0106122	0.00419712	-0.000516504	-0.00650642
	383	-0.0177789	-0.00192253	-0.00359866	-0.00965684	0.0106122	0.00419712	-0.000516504	-0.00650642
	308	-0.0177789	-0.00192253	-0.00359866	-0.00965684	0.0106122	0.00419712	-0.000516504	-0.00650642
	145	-1.31502	-1.26213	-0.290447	-1.16439	-0.645029	1.04242	0.398068	0.0480613
	260	1.10733	1.17494	1.09825	0.338261	0.509465	2.24095	0.565057	1.24777
	228	0.118298	0.151444	0.188033	1.16119	-0.290334	-2.07179	-0.380308	-1.07881
	162	0.882468	0.907395	0.970995	0.880524	0.0334565	0.344282	0.96967	0.339749
	329	-0.0177789	-0.00192253	-0.00359866	-0.00965684	0.0106122	0.00419712	-0.000516504	-0.00650642
	287	0.0114874	-0.00922986	0.00168985	0.00482674	0.00832686	-0.025409	0.00467525	-0.0163133
	109	0.673789	-0.338517	0.778865	0.622646	-0.259566	-0.0385431	0.667771	0.969696
	149	0.919086	-1.06592	-0.120562	1.08188	-0.510373	-2.11273	0.464593	-1.09005
	223	0.977969	-0.00574855	1.93148	-0.849123	-0.664679	0.932341	0.364049	-0.0286868
	181	-0.0226688	-0.0283211	-0.952869	-0.021665	-0.510779	-2.34898	-0.599411	-0.34558
	193	0.692903	0.681016	-0.204242	0.645044	0.469933	-0.372814	0.380075	0.630213
	161	0.604414	0.590587	0.717552	0.541352	1.12513	1.43684	0.076921	1.4525
	137	0.971857	0.966085	1.04229	0.97192	0.722113	-0.0611824	0.648286	-1.0533
	368	0.0114874	-0.00922986	0.00168985	0.00482674	0.00832686	-0.025409	0.00467525	-0.0163133
	154	-0.557303	-0.552754	-0.541587	-0.476352	-1.32694	2.11395	1.65969	1.14016
	191	0.690286	0.678342	0.793445	0.641977	0.459121	0.613824	0.368575	0.616643
	86	-0.138106	-0.146289	0.945109	-0.156934	0.451403	-0.395713	-0.639634	-0.393043
	195	0.926628	0.919865	0.00232029	0.918922	0.947975	-1.78207	0.888506	-0.769835
	59	-0.5688	-0.564503	1.44825	0.510176	-1.79811	-0.468301	1.15856	-0.45117
	62	0.67862	0.66642	-0.216866	0.628307	0.291724	0.406964	0.190536	0.406557
	129	-1.15069	-2.13723	-1.18223	-0.999891	1.28797	-1.12617	-1.68631	-1.08811
	286	0.0114874	-0.00922986	0.00168985	0.00482674	0.00832686	-0.025409	0.00467525	-0.0163133
	238	0.468731	-0.52615	-0.518578	0.554154	0.191581	-0.245286	1.21117	1.79092
	270	0.320332	1.3222	0.350269	-0.619739	1.5459	0.956813	-1.47556	-2.01943
	53	0.712884	0.723356	-0.302799	1.84025	0.685567	1.12941	0.672989	-0.844141
	385	0.0114874	-0.00922986	0.00168985	0.00482674	0.00832686	-0.025409	0.00467525	-0.0163133
	375	0.0114874	-0.00922986	0.00168985	0.00482674	0.00832686	-0.025409	0.00467525	-0.0163133
	45	0.861194	-0.147004	-0.0555094	-0.157754	0.40995	0.553061	0.316278	0.554932
	10	-1.09294	-0.100138	-0.0149781	-0.104014	1.27676	0.624222	-2.76181	-1.3572
	63	-0.190141	0.800536	-0.100878	0.782093	0.40995	0.553061	0.316278	0.554932
	233	0.891853	0.906247	1.85537	-0.950034	-1.86498	1.44907	1.08745	-1.53509
	142	0.0882372	-2.91498	-0.854852	0.108294	0.555432	-2.03141	1.53458	-0.00746421
	73	-0.832591	0.165923	1.21512	-1.79893	0.767798	-0.00472793	0.696875	1.00404
	313	0.0114874	-0.00922986	0.00168985	0.00482674	0.00832686	-0.025409	0.00467525	-0.0163133
	282	0.0114874	-0.00922986	0.00168985	0.00482674	0.00832686	-0.025409	0.00467525	-0.0163133
	106	-0.346505	0.662665	-0.355286	-1.22934	-0.333181	-0.893761	-1.34695	0.132329
	221	0.403213	-0.593103	-0.576481	1.47738	-0.214072	-0.982323	0.716158	-0.973207
	243	0.590509	0.598298	1.58905	1.69685	-0.675644	-1.31696	1.28881	-0.297469
	78	-0.957212	-0.939509	-1.01124	0.226831	-0.2403	-0.778984	-1.24817	-0.751104
	29	-2.4578	-1.45107	-1.45365	-1.35976	0.256489	-2.40083	-0.783367	0.617356
	324	0.0114874	-0.00922986	0.00168985	0.00482674	0.00832686	-0.025409	0.00467525	-0.0163133
	16	1.78055	-1.2075	-2.243	-2.08046	-1.54261	-1.15256	-1.56969	-2.13051
	213	-0.0465014	-0.0526761	0.0260678	-0.0495919	0.952365	0.223351	-1.10682	0.235675
	360	0.0114874	-0.00922986	0.00168985	0.00482674	0.00832686	-0.025409	0.00467525	-0.0163133
	148	-0.20437	-0.214005	-1.11345	-0.234581	0.348242	-2.28744	0.314219	-1.26749
	90	-0.205716	-1.19565	-3.10116	-0.211516	0.327307	-0.501474	-0.77519	0.498654
	220	0.0861647	0.13015	1.16974	0.134857	-0.437333	-0.212919	0.477748	-0.209074
	320	-0.0253911	0.0136408	0.0017731	-0.00729252	-0.0108453	-0.00937498	-0.0103123	-0.00360761
	183	-0.195407	-0.184144	0.908405	-0.199283	-0.227546	0.0442828	0.703202	0.0514408
	1	-1.43227	1.66768	0.616683	-0.293672	-1.54779	-0.122329	1.43372	-1.10444
	64	0.594558	-0.302375	0.641584	0.738166	0.679642	-0.843492	0.678141	-0.822007
	285	-0.0253911	0.0136408	0.0017731	-0.00729252	-0.0108453	-0.00937498	-0.0103123	-0.00360761
	39	-3.17627	-0.162782	-0.073833	-3.17657	0.394845	0.581329	0.297392	-0.417477
	28	-2.8432	1.209	-2.7647	-0.781315	1.31639	-2.28885	-0.712244	-0.2731
	19	-2.17425	-0.160529	-1.07196	-3.17418	-0.733424	0.424069	0.159543	0.423238
	182	0.681662	0.678639	0.794311	0.654836	1.02234	-0.649349	-0.0282464	0.361755
	288	-0.0253911	0.0136408	0.0017731	-0.00729252	-0.0108453	-0.00937498	-0.0103123	-0.00360761
	210	0.0541322	-0.905605	0.140006	1.09684	-0.133702	-0.840663	-0.195946	0.167977
	207	-0.990553	0.0445161	0.0985327	0.0438163	-1.11557	0.18157	-0.176457	1.1905
	160	1.22284	-0.717287	-0.70341	1.29705	-1.96122	1.3708	0.989418	-1.61783
	312	-0.0253911	0.0136408	0.0017731	-0.00729252	-0.0108453	-0.00937498	-0.0103123	-0.00360761
	369	-0.0253911	0.0136408	0.0017731	-0.00729252	-0.0108453	-0.00937498	-0.0103123	-0.00360761
	0	0.656802	0.65089	0.771238	0.625335	0.276634	0.4364	0.170352	0.435727
	110	0.638076	-0.370012	-0.246142	0.603113	-0.486489	-0.273186	-0.57508	0.729883
	343	-0.0253911	0.0136408	0.0017731	-0.00729252	-0.0108453	-0.00937498	-0.0103123	-0.00360761
	203	-0.322146	-0.325611	-0.209223	-0.349683	-0.605949	0.580355	0.296538	0.581537
	107	-1.10842	2.02917	1.91726	-0.909358	-0.132318	-0.612952	-1.11978	-1.5885
	278	0.693154	0.807679	0.733093	-1.14483	0.293935	-1.09036	0.338311	-0.0591722
	231	0.232054	1.29299	1.30514	1.30798	-1.29104	-0.0335616	-1.36503	-0.0274063
	315	-0.0253911	0.0136408	0.0017731	-0.00729252	-0.0108453	-0.00937498	-0.0103123	-0.00360761
	387	-0.0253911	0.0136408	0.0017731	-0.00729252	-0.0108453	-0.00937498	-0.0103123	-0.00360761
	14	-2.19253	-0.180938	-0.0889293	-2.19587	0.323092	0.493358	0.22028	0.49342
	245	-0.218694	-0.210137	-0.113208	0.773082	-0.663684	-0.490428	-1.76551	-1.49016
	37	0.628982	0.619837	-0.254583	-0.40768	0.275679	0.435229	0.169326	0.434542
	196	0.831478	0.845865	-0.0666429	0.832621	0.260723	0.416894	0.153254	0.41597
	177	0.830627	0.844915	0.932567	0.831612	0.259298	-0.584854	0.151722	0.4142
	266	-1.19609	-0.184903	-1.09223	0.79991	-0.0115631	1.30908	-0.0646851	1.31965
	284	-0.0253911	0.0136408	0.0017731	-0.00729252	-0.0108453	-0.00937498	-0.0103123	-0.00360761
	296	-0.0253911	0.0136408	0.0017731	-0.00729252	-0.0108453	-0.00937498	-0.0103123	-0.00360761
	310	-0.0253911	0.0136408	0.0017731	-0.00729252	-0.0108453	-0.00937498	-0.0103123	-0.00360761
	96	-0.261408	-0.257815	0.847148	-0.277606	0.382775	-0.43347	-0.71558	0.567534
	200	0.109773	0.156501	0.191647	1.16287	-1.16342	0.122899	-1.22789	-0.86893
	118	-0.666773	-0.594076	-0.600961	-0.571954	0.544644	-1.009	-1.46694	-0.989648
	300	-0.0253911	0.0136408	0.0017731	-0.00729252	-0.0108453	-0.00937498	-0.0103123	-0.00360761
	321	0.0177606	0.0081338	0.00877071	0.0168819	0.00741362	0.0233652	-0.017459	0.00148248
	377	0.0177606	0.0081338	0.00877071	0.0168819	0.00741362	0.0233652	-0.017459	0.00148248
	116	-0.181636	-1.15207	-0.202062	-0.0431941	-0.971674	0.617144	-0.990376	-0.37997
	141	1.04632	-0.949248	0.107195	1.06869	-1.89685	1.45877	-1.96723	0.442992
	211	0.428006	-0.555139	-0.551314	0.507758	0.973258	1.29614	-0.104377	-0.722261
	386	0.0177606	0.0081338	0.00877071	0.0168819	0.00741362	0.0233652	-0.017459	0.00148248
	340	0.0177606	0.0081338	0.00877071	0.0168819	0.00741362	0.0233652	-0.017459	0.00148248
	378	0.0177606	0.0081338	0.00877071	0.0168819	0.00741362	0.0233652	-0.017459	0.00148248
	81	-0.36347	0.660174	0.635252	-0.252367	-0.166444	-0.626719	-0.196025	-0.627762
	72	0.864522	-1.13697	-1.05546	0.859554	0.408244	0.588705	0.299049	0.558909
	275	0.166824	0.175177	1.21501	1.20731	1.11686	0.475929	1.04724	0.460428
	74	1.32142	0.367361	0.248021	0.535496	0.968542	0.542291	0.946501	0.543971
	365	0.0177606	0.0081338	0.00877071	0.0168819	0.00741362	0.0233652	-0.017459	0.00148248
	370	0.0177606	0.0081338	0.00877071	0.0168819	0.00741362	0.0233652	-0.017459	0.00148248
	237	1.25922	1.30314	1.19237	-0.536056	-0.183977	-0.648672	-0.214538	-0.650069
	361	0.0177606	0.0081338	0.00877071	0.0168819	0.00741362	0.0233652	-0.017459	0.00148248
	241	0.238332	0.249012	1.27899	0.289567	-1.09625	-0.790897	-1.17777	0.189303
	253	0.655573	1.67984	-0.34771	1.76954	-0.673816	1.73802	0.268263	-0.273257
	381	0.0177606	0.0081338	0.00877071	0.0168819	0.00741362	0.0233652	-0.017459	0.00148248
	225	-0.0281217	0.973884	-0.95941	0.983052	-0.398262	0.0830311	-1.44079	0.0773115
	125	-0.952573	-0.915551	-0.997119	-0.779691	1.55813	-0.719504	-0.430973	-0.705931
	257	2.08153	1.11966	1.03339	-0.740462	0.00433349	0.587104	-1.01571	-1.41049
	314	0.0177606	0.0081338	0.00877071	0.0168819	0.00741362	0.0233652	-0.017459	0.00148248
	143	1.41947	1.43604	-0.558954	1.49793	1.51236	0.971118	-1.53517	0.963595
	147	-1.08339	-1.08318	0.991144	-1.08052	0.0293774	1.3664	0.954877	0.349135
	216	-0.429071	-0.440119	-0.318138	0.52182	0.566371	0.786689	0.466008	0.760083
	347	0.0177606	0.0081338	0.00877071	0.0168819	0.00741362	0.0233652	-0.017459	0.00148248
	7	-2.06872	0.931963	1.00427	-1.06365	0.495723	-0.301766	0.391414	0.670204
	204	0.353934	0.368378	1.38241	-0.57745	1.57188	1.04564	1.52768	0.0393198
	298	0.0177606	0.0081338	0.00877071	0.0168819	0.00741362	0.0233652	-0.017459	0.00148248
	184	1.10332	1.1096	1.15819	1.13425	0.448761	0.639435	0.341829	0.610457
	54	0.963769	-1.03449	-1.96667	-0.0262769	-2.28858	-2.0317	-2.38084	-1.05538
	242	-0.883858	0.122844	-0.830338	1.14901	0.7804	1.05467	-0.308007	1.03238
	345	0.0177606	0.0081338	0.00877071	0.0168819	0.00741362	0.0233652	-0.017459	0.00148248
	187	0.847897	0.845866	0.929664	0.84043	-0.623769	0.548622	0.265247	0.518181
	105	-0.140807	-1.10991	-0.165532	-0.996226	0.675155	0.174953	-1.36327	-0.829286
	372	0.0177606	0.0081338	0.00877071	0.0168819	0.00741362	0.0233652	-0.017459	0.00148248
	394	0.0177606	0.0081338	0.00877071	0.0168819	0.00741362	0.0233652	-0.017459	0.00148248
	281	0.0177606	0.0081338	0.00877071	0.0168819	0.00741362	0.0233652	-0.017459	0.00148248
	114	-0.474961	-0.334301	0.440781	-0.155916	1.7662	1.53555	0.871444	1.58185
	364	-0.00415029	-0.00184576	-0.0178001	0.0101122	0.00966134	0.0251621	0.0261225	0.0146107
	222	-0.985448	-0.983236	-0.931414	1.04033	0.721721	0.981375	0.66006	-0.0354539
	330	-0.00415029	-0.00184576	-0.0178001	0.0101122	0.00966134	0.0251621	0.0261225	0.0146107
	65	-0.237096	-0.257949	-0.160022	-0.260179	0.277224	0.426064	0.179276	0.39551
	132	0.759024	-3.26219	-1.16355	0.735188	-2.24628	1.02135	0.694669	-1.99449
	76	-3.14557	-2.15803	-3.07687	-2.15088	-0.493938	-2.28805	-0.573205	-1.31154
	60	1.79108	1.86447	1.77402	0.967625	1.8255	2.36033	1.85395	1.37758
	234	0.0535156	1.15096	0.0124282	0.281012	0.144486	1.75884	-0.801026	1.78594
	47	0.0827489	-0.81713	-1.96101	0.315921	0.0823818	0.681253	0.1318	0.706436
	169	-2.63205	-1.59744	-0.610369	-2.53766	0.0304436	1.36706	-2.00601	-1.64023
	232	1.32352	0.354046	1.34926	0.409278	1.44178	1.88095	1.4389	0.886353
	126	1.14291	1.15688	1.18519	1.1936	0.569011	0.790594	0.494883	0.769049
	108	-0.45169	-0.400555	-1.44652	1.67772	0.801576	-0.669558	1.82807	-1.65305
	356	-0.00415029	-0.00184576	-0.0178001	0.0101122	0.00966134	0.0251621	0.0261225	0.0146107
	350	-0.00415029	-0.00184576	-0.0178001	0.0101122	0.00966134	0.0251621	0.0261225	0.0146107
	374	-0.00415029	-0.00184576	-0.0178001	0.0101122	0.00966134	0.0251621	0.0261225	0.0146107
	136	0.0916348	0.100912	-0.861388	0.132377	0.39712	-1.17485	0.390596	-1.17082
	322	-0.00415029	-0.00184576	-0.0178001	0.0101122	0.00966134	0.0251621	0.0261225	0.0146107
	258	0.92039	0.913971	-0.0169552	-0.0721164	-1.59937	-1.41976	-1.68724	-0.446508
	391	-0.00415029	-0.00184576	-0.0178001	0.0101122	0.00966134	0.0251621	0.0261225	0.0146107
	121	-2.02585	1.06431	-0.0596738	-1.81377	-1.21471	1.31009	1.81045	1.3261
	139	1.26255	1.28749	0.293879	1.33648	-0.468139	-0.0065146	1.53634	0.00166976
	279	-0.241764	-0.263045	-0.164263	0.734247	-0.636787	-1.46651	0.272285	0.505592
	366	-0.00415029	-0.00184576	-0.0178001	0.0101122	0.00966134	0.0251621	0.0261225	0.0146107
	263	-0.207192	-0.225305	-0.132856	0.775531	1.67784	0.175853	1.69423	2.18854
	363	-0.00415029	-0.00184576	-0.0178001	0.0101122	0.00966134	0.0251621	0.0261225	0.0146107
	119	-1.03308	0.0564194	-0.0662433	-0.822402	1.00096	1.57953	0.0437325	1.6022
	217	-0.0512155	-0.0550318	0.00883998	0.961791	-0.470216	-0.258413	-0.547546	0.718832
	66	-0.0423699	-1.95372	-2.07468	-0.83349	0.920594	1.47913	0.956804	-0.500682
	218	0.321654	1.35201	-0.652428	1.40706	-0.325246	-1.0773	-0.390742	-1.09558
	192	0.654026	0.623193	-0.258932	0.609804	0.176347	0.300037	0.0701633	0.266369
	173	0.995852	0.996349	1.0516	1.018	0.417996	0.60193	0.331539	-0.424277
	262	-0.398526	-0.434176	-0.306673	0.547049	-1.60038	0.578968	-0.688341	0.552194
	342	-0.00415029	-0.00184576	-0.0178001	0.0101122	0.00966134	0.0251621	0.0261225	0.0146107
	261	1.28484	0.403481	1.22257	-0.442755	-0.635864	0.0332498	0.436556	1.06713
	229	-0.264866	0.711735	-0.185249	0.70666	-0.559531	-0.369994	0.355847	-0.395508
	150	0.214827	0.235396	1.25053	0.279488	0.789782	1.0664	0.733677	1.05168
	69	-0.028184	0.061769	-1.06179	-1.81655	0.929123	-1.51021	-0.03397	-0.489763
	68	-0.589706	-1.55616	-1.55861	-0.511922	-0.891107	-0.518636	-0.908566	-1.5302
	157	0.739479	0.731648	0.80533	0.674195	0.266206	0.376464	0.0991091	0.333204
	328	0.0133007	0.0165941	0.00561016	0.00336449	-0.0188971	0.00689799	0.00956628	-0.0110966
	95	-3.12095	0.879825	0.937667	-0.15647	-1.75755	0.656483	0.248711	-1.35005
	226	1.17081	0.189587	-0.785686	1.19752	0.657693	0.889768	0.560114	-0.138765
	85	-0.0376444	2.02996	0.964848	-0.842119	-1.80887	-0.0996463	-0.634151	-1.07049
	93	-0.271452	-0.218271	-0.256846	-0.125792	-1.33538	-0.789989	-1.25416	-0.780642
	38	1.77942	-0.164262	-1.20861	0.935929	-1.09487	-1.47464	0.0290629	-0.456243
	267	0.87217	1.93421	0.879335	1.04846	-1.10696	-0.490496	0.0148209	-1.47256
	240	0.56449	1.60755	0.587596	-0.32484	1.59248	1.11542	1.66089	0.122052
	239	0.317426	0.345246	0.353333	1.3754	-1.33941	-0.795268	-0.258899	-0.786072
	227	0.897697	-0.100374	-1.04465	-0.133843	-0.78655	1.61846	1.21456	1.61083
	103	1.03373	1.04405	0.0843347	-0.968798	0.173916	-0.433381	0.168004	-1.44249
	259	-0.71414	-0.688268	0.323402	0.337105	-1.70385	-0.273111	1.31194	1.72237
	122	0.19578	-0.722217	0.186179	0.441088	1.15179	-0.151223	-0.680473	0.876452
	170	0.592699	0.575813	0.666154	0.496111	0.308746	0.43224	0.149203	-0.609419
	56	2.01099	1.08159	-0.989039	2.21689	0.995936	1.64442	-0.864007	1.66623
	99	-0.157071	0.903165	0.851609	0.012983	-1.2141	0.369029	-0.111341	0.382939
	382	0.0133007	0.0165941	0.00561016	0.00336449	-0.0188971	0.00689799	0.00956628	-0.0110966
	101	0.0936556	-0.830641	-0.910654	0.317184	-0.125045	-0.514205	-0.00647174	-0.496944
	236	0.685168	0.735672	1.70202	-0.178425	-0.107904	1.50827	1.01371	0.526175
	98	0.804167	0.800326	-0.133334	-0.24732	0.489627	0.669405	-0.637796	0.63455
	307	0.0133007	0.0165941	0.00561016	0.00336449	-0.0188971	0.00689799	0.00956628	-0.0110966
	180	-2.99805	-2.98969	1.0542	-3.00735	-0.413614	-0.203728	0.476144	-0.234943
	134	-1.49959	-0.460485	-0.473166	-1.40259	0.566057	-0.91922	-1.37022	0.0864195
	309	0.0133007	0.0165941	0.00561016	0.00336449	-0.0188971	0.00689799	0.00956628	-0.0110966
	21	0.821009	-0.181793	-1.11736	0.773114	-1.2823	-0.031558	-2.36923	-1.05783
	46	0.826501	-1.11428	-0.163967	0.993052	-2.25698	-0.687196	-0.161838	-0.674899
	11	-1.56663	1.46834	0.463268	0.516074	1.18548	-0.41822	0.18162	-1.4269
	189	0.930195	0.934127	0.986164	0.905585	0.358218	0.497107	0.20746	-0.542692
	61	0.854484	-2.08457	0.862566	1.027	0.700929	0.257619	0.7886	-0.731667
	92	-1.98185	0.0891963	-0.982247	-0.774424	-0.334736	-0.789143	0.746602	-0.779771
	41	1.36508	0.395841	0.398519	1.43322	1.47905	1.9667	-1.47268	-0.0309373
	80	-0.863702	-0.785368	0.129779	-0.631079	-0.107961	-0.491804	0.0136464	-0.473901
	272	1.7525	1.80716	1.76586	-1.09673	-1.96174	-0.30008	1.18584	-0.276676
	205	0.910077	0.974456	0.915278	-0.905548	0.285252	-0.976238	2.47668	0.0564571
	100	0.745487	-0.261974	-2.18897	-0.318515	-0.476537	-0.28623	0.402048	0.680187
	230	-0.054272	1.01231	0.949082	0.137707	1.05145	1.40604	0.0237887	1.39232
	15	-0.892604	-0.87774	-1.84582	-1.87942	1.45389	-0.0662927	1.49769	1.93513
	348	-0.00988142	-0.0022567	0.0216812	-0.0188439	-0.00709362	-0.0178085	0.00395091	0.013951
	252	0.0339801	0.0456679	0.120569	0.0500547	-0.520616	1.89961	0.478999	1.96474
	235	0.581963	0.639023	-0.354445	-1.31824	-0.0671301	-1.54221	-0.0258692	-0.442129
	146	0.9244	0.927015	1.01559	0.923733	0.443256	0.624269	0.34772	0.609537
	333	-0.00988142	-0.0022567	0.0216812	-0.0188439	-0.00709362	-0.0178085	0.00395091	0.013951
	249	0.00638592	0.015789	0.0941325	-0.981755	0.715228	0.959033	0.644669	-1.03474
	194	0.633885	0.612445	-0.262737	0.588831	0.249777	0.386121	0.136473	0.356477
	31	-0.965754	-1.95404	-1.87918	-0.949639	-0.320304	-2.0847	0.605873	-0.0812124
	49	1.88663	-0.0310868	-1.06257	1.03297	0.976897	-1.48801	1.0222	-0.384544
	159	0.685636	0.668481	0.786843	0.648489	0.344311	0.50248	0.239689	0.480122
	256	0.702358	0.769387	0.760898	-1.17945	-0.280178	-1.80444	-2.25848	0.279216
	277	-1.33675	-1.35575	0.7654	0.622688	1.09244	0.423327	1.05652	1.45863
	3	0.348466	0.386194	0.421858	0.412589	-0.951744	-1.63105	-0.991721	1.40084
	178	-1.78715	-2.76065	0.291935	-1.74374	1.24553	-1.38824	1.22367	-1.34113
	306	-0.00988142	-0.0022567	0.0216812	-0.0188439	-0.00709362	-0.0178085	0.00395091	0.013951
	104	-0.466537	-2.41349	0.599091	0.625851	0.310779	-0.307921	-0.705089	-1.25579
	94	-1.27626	0.792539	0.781383	-1.1548	-0.285087	0.189516	-0.263842	-0.727205
	124	0.261815	0.375167	0.296878	0.465483	1.04988	-0.398187	0.101881	-0.289092
	201	0.525275	0.577642	0.591247	-0.383588	-1.0305	-0.497119	0.0141254	0.605782
	23	-0.296501	0.687823	-0.196044	0.669082	0.315577	0.467113	0.208317	0.442541
	280	-0.0382792	-0.0325744	0.0513417	0.966755	-3.09014	-2.8014	-1.14283	-1.78017
	316	-0.00988142	-0.0022567	0.0216812	-0.0188439	-0.00709362	-0.0178085	0.00395091	0.013951
	353	-0.00988142	-0.0022567	0.0216812	-0.0188439	-0.00709362	-0.0178085	0.00395091	0.013951
	199	-0.782492	-0.755608	0.296395	-0.738377	-0.0947676	0.192903	0.852122	1.21378
	336	-0.00988142	-0.0022567	0.0216812	-0.0188439	-0.00709362	-0.0178085	0.00395091	0.013951
	17	-0.427544	-0.371271	0.636447	-2.3292	-2.93532	-1.61083	1.02622	1.42233
	291	-0.00988142	-0.0022567	0.0216812	-0.0188439	-0.00709362	-0.0178085	0.00395091	0.013951
	290	-0.00988142	-0.0022567	0.0216812	-0.0188439	-0.00709362	-0.0178085	0.00395091	0.013951
	244	1.09114	0.190364	1.13337	0.268736	-0.145765	0.361004	-0.111726	-0.54498
	42	-1.76493	1.2634	0.313217	-1.71814	0.682029	0.918168	0.60842	0.921839
	254	0.145873	0.166825	1.22777	1.17904	-1.22373	-0.965839	-1.28869	0.0450952
	22	1.18871	-2.78679	-1.73119	1.22843	0.170343	1.51922	1.14158	0.560528
	359	-0.00988142	-0.0022567	0.0216812	-0.0188439	-0.00709362	-0.0178085	0.00395091	0.013951
	248	-0.715182	0.317275	0.36088	-1.66078	-1.12676	-0.615604	-1.09098	-0.520122
	164	0.756186	0.744872	0.854432	0.729818	0.720658	0.965716	-0.349403	0.972364
	305	-0.00988142	-0.0022567	0.0216812	-0.0188439	-0.00709362	-0.0178085	0.00395091	0.013951
	83	-1.08232	2.00253	1.96718	-0.931234	-0.0318137	-0.498736	-0.98731	-0.395937
	331	-0.00988142	-0.0022567	0.0216812	-0.0188439	-0.00709362	-0.0178085	0.00395091	0.013951
	6	-2.52613	0.521977	0.541996	-2.44285	1.06321	1.38735	1.02461	1.4204
	253	0.62621	1.72274	-0.323495	1.77572	-0.641897	1.77064	0.319266	-0.231999
	53	0.659473	0.759143	-0.292391	1.81553	0.70014	1.19728	0.68976	-0.793658
	206	0.0241048	0.0637208	0.113471	0.0551592	-0.997584	0.326967	-1.06602	1.31217
	185	0.830226	0.851516	0.932173	0.823136	0.287479	0.435182	0.159563	0.395928
	335	-0.0154374	0.0229707	0.0138353	0.00060857	0.013173	0.0241627	0.000480498	0.00760254
	174	0.904609	0.932931	1.00173	0.912154	0.292891	0.441932	0.165424	0.402863
	57	0.629746	-2.27339	-0.320189	1.77996	0.746013	1.2545	-1.26055	1.26513
	154	-0.604241	-0.529497	-0.538992	-0.500067	-1.32577	2.16496	1.6617	1.17314
	121	-2.03514	1.09339	-0.00682134	-1.819	-1.28883	1.21104	1.70171	1.22048
	6	-2.50338	0.580895	0.555322	-2.37936	1.0762	1.419	1.01391	1.40672
	190	0.577658	0.575077	-0.304005	0.520877	0.240017	0.37598	0.108151	0.335102
	235	0.627114	0.723725	-0.32265	-1.22319	-0.0358569	-1.47341	-0.0242706	-0.45532
	147	-1.05603	-1.02399	1.03854	-1.04074	0.0851696	1.43019	1.02362	0.418219
	122	0.189115	-0.661154	0.202882	0.449377	1.24418	-0.124102	-0.72093	0.903569
	89	-0.535858	-0.454651	-0.475047	-1.41823	1.46293	-1.09861	0.432815	-0.097655
	189	0.905649	0.934069	1.0027	0.913399	0.343295	0.504805	0.220023	-0.53254
	355	-0.0154374	0.0229707	0.0138353	0.00060857	0.013173	0.0241627	0.000480498	0.00760254
	339	-0.0154374	0.0229707	0.0138353	0.00060857	0.013173	0.0241627	0.000480498	0.00760254
	83	-1.11961	2.00094	1.91419	-0.920091	-0.00724018	-0.437718	-0.993273	-0.418646
	136	0.164091	0.216938	-0.755627	0.222687	0.416231	-1.15686	0.38223	-1.1575
	82	-0.1732	-2.15223	-2.07103	-0.180964	-2.47759	-0.27177	-0.585956	-2.30299
	246	-1.12929	-0.104173	-1.02997	-0.128415	0.646867	-0.116531	0.548853	0.856506
	157	0.7304	0.742256	0.838826	0.703671	0.240017	0.37598	0.108151	0.335102
	143	1.36907	1.44129	-0.563949	1.46799	1.49397	0.940109	-1.53357	0.94212
	101	0.137653	-0.71748	-0.845241	0.38779	-0.046871	-0.487152	-0.0362011	-0.469435
	365	-0.0154374	0.0229707	0.0138353	0.00060857	0.013173	0.0241627	0.000480498	0.00760254
	135	1.26594	1.32842	1.33962	1.34458	1.09262	1.43948	0.0316913	0.427765
	177	0.892617	0.919804	0.990515	0.897802	0.292534	-0.558513	0.165038	0.402406
	245	-0.19915	-0.180636	-0.0952965	0.78798	-0.640593	-0.475099	-1.76253	-1.51189
	291	-0.0154374	0.0229707	0.0138353	0.00060857	0.013173	0.0241627	0.000480498	0.00760254
	12	-3.29582	-0.28644	-0.185691	-1.32771	0.240017	0.37598	0.108151	0.335102
	175	0.722308	0.733398	0.831258	0.693986	0.853607	0.141347	0.772793	1.12146
	330	-0.0154374	0.0229707	0.0138353	0.00060857	0.013173	0.0241627	0.000480498	0.00760254
	297	-0.0154374	0.0229707	0.0138353	0.00060857	0.013173	0.0241627	0.000480498	0.00760254
	86	-0.189326	-0.169883	0.91389	-0.200263	0.462884	-0.346025	-0.650439	-0.37928
	282	-0.0154374	0.0229707	0.0138353	0.00060857	0.013173	0.0241627	0.000480498	0.00760254
	39	-3.15961	-0.137361	-0.0583241	-3.1647	0.421506	0.602362	0.304741	-0.432308
	342	-0.0154374	0.0229707	0.0138353	0.00060857	0.013173	0.0241627	0.000480498	0.00760254
	107	-1.09778	2.02483	1.9346	-0.893963	-0.10472	-0.55931	-1.09886	-1.54357
	358	-0.0154374	0.0229707	0.0138353	0.00060857	0.013173	0.0241627	0.000480498	0.00760254
	196	0.851875	0.903177	-0.0414256	0.857043	0.240711	0.373992	0.14307	0.356909
	260	1.17185	1.29286	1.14943	0.436258	0.481436	2.14687	0.475256	1.184
	200	0.106204	0.170937	0.188026	1.16132	-1.13075	0.151801	-1.20274	-0.850075
	26	-2.27999	0.764353	0.839612	-2.30072	0.193589	0.315679	0.0940247	0.297456
	137	0.875557	0.92811	0.97994	0.885376	0.695511	-0.0631971	0.616434	-1.06928
	56	1.9844	1.09551	-1.01968	2.212	1.14011	1.72448	-0.880004	1.75335
	87	-1.23177	0.867921	1.78529	-1.04663	1.55879	-1.9949	-1.48505	-1.98009
	99	-0.183598	0.918641	0.828756	0.011005	-1.10947	0.415627	-0.139771	0.438461
	152	0.949875	1.00635	1.04699	0.974291	0.425581	0.602767	0.335486	0.590157
	88	2.01347	0.126115	-1.99345	1.24678	-0.345631	2.12338	-0.38557	-0.859498
	263	-0.283398	-0.239239	-0.163466	0.695203	1.70218	0.182552	1.6642	2.20083
	151	0.739149	0.784498	-0.143125	0.722177	0.0510867	0.376824	0.986523	0.379348
	366	-0.023169	0.026723	0.000329566	-0.000774123	0.00529228	0.00249275	-0.0124805	0.000321605
	188	-2.81962	1.24903	-0.745057	-2.74994	1.1665	1.51965	-1.89335	0.524967
	3	0.352766	0.43052	0.41047	0.45631	-0.954732	-1.63038	-1.01953	1.37201
	338	-0.023169	0.026723	0.000329566	-0.000774123	0.00529228	0.00249275	-0.0124805	0.000321605
	45	0.829187	-0.120709	-0.0618944	-0.170101	0.377915	0.54378	0.285874	0.530017
	11	-1.58019	1.5011	0.470956	0.536521	1.2379	-0.391994	0.180963	-1.38495
	138	1.07958	1.14291	-0.835994	1.12947	0.924866	-2.77937	-3.14485	-1.7799
	303	-0.023169	0.026723	0.000329566	-0.000774123	0.00529228	0.00249275	-0.0124805	0.000321605
	123	-1.52908	-1.39228	0.419248	-1.20593	1.68399	1.39753	0.686075	0.439557
	237	1.31306	1.44153	1.27684	-0.394788	-0.221941	-0.723554	-0.256832	-0.703441
	113	-0.419764	-2.33	-2.38431	-0.271544	-0.70801	-1.32506	-1.76274	0.683292
	384	-0.023169	0.026723	0.000329566	-0.000774123	0.00529228	0.00249275	-0.0124805	0.000321605
	315	-0.023169	0.026723	0.000329566	-0.000774123	0.00529228	0.00249275	-0.0124805	0.000321605
	343	-0.023169	0.026723	0.000329566	-0.000774123	0.00529228	0.00249275	-0.0124805	0.000321605
	209	-1.23924	-0.192755	-0.123632	0.748027	0.386803	0.79227	1.33594	-0.197083
	160	1.26445	-0.662462	-0.669208	1.35065	-1.95081	1.37448	0.984552	-1.62304
	293	-0.023169	0.026723	0.000329566	-0.000774123	0.00529228	0.00249275	-0.0124805	0.000321605
	369	-0.023169	0.026723	0.000329566	-0.000774123	0.00529228	0.00249275	-0.0124805	0.000321605
	134	-1.55069	-0.467835	-0.502427	-1.42818	0.662837	-0.86614	-1.37676	0.151185
	259	-0.741766	-0.669004	0.325185	0.343212	-1.70675	-0.323504	1.23857	1.68488
	7	-2.13148	0.920705	0.973595	-1.12304	0.457831	-0.357324	0.369052	0.630846
	76	-3.21625	-2.16855	-3.10289	-2.22446	-0.477363	-2.27713	-0.563497	-1.28739
	27	-1.13046	0.921779	-0.0254848	-1.12182	0.403252	0.575134	0.312245	0.561984
	144	0.629746	0.669317	0.758173	0.591288	0.306113	0.454925	0.211141	0.439425
	276	-1.34836	-1.30764	-0.222078	-0.382524	-0.984472	-0.667179	-2.05049	-1.66552
	296	-0.023169	0.026723	0.000329566	-0.000774123	0.00529228	0.00249275	-0.0124805	0.000321605
	247	0.0492846	1.11101	0.136675	0.0932244	-0.933537	-0.604148	0.00252641	0.398748
	1	-1.43885	1.6499	0.598468	-0.294383	-1.53072	-0.10566	1.42179	-1.09302
	325	0.00847494	0.00170071	0.0012937	-0.0100276	0.00122928	-0.00873645	-0.00803399	-0.0251447
	0	0.67858	0.691674	0.802515	0.628099	0.294823	0.429081	0.194927	0.407272
	16	1.72932	-1.25491	-2.29979	-2.16079	-1.58886	-1.18205	-1.62598	-2.18747
	229	-0.31834	0.694762	-0.194854	0.631649	-0.515453	-0.334874	0.39532	-0.353896
	309	0.00847494	0.00170071	0.0012937	-0.0100276	0.00122928	-0.00873645	-0.00803399	-0.0251447
	372	0.00847494	0.00170071	0.0012937	-0.0100276	0.00122928	-0.00873645	-0.00803399	-0.0251447
	382	0.00847494	0.00170071	0.0012937	-0.0100276	0.00122928	-0.00873645	-0.00803399	-0.0251447
	302	0.00847494	0.00170071	0.0012937	-0.0100276	0.00122928	-0.00873645	-0.00803399	-0.0251447
	207	-0.942855	0.0712032	0.12594	0.064445	-1.09243	0.191426	-0.157872	1.17862
	139	1.28587	1.30051	0.32135	1.32808	-0.482804	-0.0501084	1.48604	-0.0539642
	104	-0.472308	-2.45705	0.52795	0.606813	0.324761	-0.289525	-0.717219	-1.29621
	285	0.00847494	0.00170071	0.0012937	-0.0100276	0.00122928	-0.00873645	-0.00803399	-0.0251447
	129	-0.960334	-1.94377	-1.03465	-0.803069	1.3077	-1.0666	-1.679	-1.05885
	97	0.229058	2.2461	0.127159	-0.584771	0.0203921	-0.424058	0.0175299	0.579476
	63	-0.213276	0.800094	-0.105092	0.75275	0.407333	0.56906	0.313764	0.548904
	44	0.388017	-2.59708	-1.59138	0.445819	0.784941	1.28301	-0.231162	0.283082
	131	0.448712	0.46122	0.606128	0.363146	0.781053	1.03402	0.7085	-0.980644
	368	0.00847494	0.00170071	0.0012937	-0.0100276	0.00122928	-0.00873645	-0.00803399	-0.0251447
	192	0.63232	0.645296	-0.237007	0.574778	0.232	0.350921	0.128572	0.328189
	327	0.00847494	0.00170071	0.0012937	-0.0100276	0.00122928	-0.00873645	-0.00803399	-0.0251447
	60	1.8472	1.86327	1.80092	0.975092	1.84601	2.35899	1.83334	1.35996
	290	0.00847494	0.00170071	0.0012937	-0.0100276	0.00122928	-0.00873645	-0.00803399	-0.0251447
	84	-0.064843	0.948905	1.02172	-0.0761621	-0.33794	-1.11402	-0.417186	-1.13044
	217	-0.0487584	-0.0349699	0.0354623	0.942378	-0.426053	-0.223648	-0.510253	0.758643
	77	-1.84473	-1.83042	-2.79023	-2.82245	-0.352314	-2.13191	-1.43237	-2.14853
	156	0.698	-0.288856	0.819107	0.650484	0.44529	0.616284	0.353855	0.596685
	181	-0.0634845	-0.0497336	-0.977119	-0.0745963	-0.532581	-2.35618	-0.622771	-0.375458
	255	-0.247245	-1.23396	0.865886	-1.2864	-0.203251	-0.946449	-0.274922	0.0391142
	317	0.00847494	0.00170071	0.0012937	-0.0100276	0.00122928	-0.00873645	-0.00803399	-0.0251447
	61	0.86098	-2.12291	0.812694	0.990972	0.757865	0.24932	0.740241	-0.751001
	85	-0.00533494	2.01111	0.926907	-0.854939	-1.71911	-0.0999594	-0.707322	-1.0926
	118	-0.618691	-0.603807	-0.597112	-0.561913	0.551101	-1.00792	-1.47815	-1.01128
	8	-1.20481	-0.191416	-0.0978573	-1.23749	0.294823	0.429081	0.194927	0.407272
	34	0.630547	0.643518	-0.238522	-0.427265	0.294823	0.429081	0.194927	-0.592728
	14	-2.15345	-0.139927	-0.0539792	-2.17829	0.348775	0.496206	0.251913	0.47519
	267	0.893737	1.90993	0.84068	1.02873	-1.04083	-0.500232	-0.0471387	-1.4976
	340	0.00847494	0.00170071	0.0012937	-0.0100276	0.00122928	-0.00873645	-0.00803399	-0.0251447
	295	0.00847494	0.00170071	0.0012937	-0.0100276	0.00122928	-0.00873645	-0.00803399	-0.0251447
	103	1.01385	1.0278	0.0889518	-0.985458	0.184771	-0.463693	0.13492	-1.47243
	244	1.11473	0.131479	1.02948	0.283447	-0.114025	0.408707	-0.124446	-0.589732
	205	0.8144	0.820157	0.779373	-1.07631	0.39048	-0.869138	2.53876	0.197551
	376	0.0327437	-0.00759719	-0.00440211	-0.00673648	0.00189461	0.00680032	0.0147759	0.024578
	142	0.131322	-2.89488	-0.846702	0.122032	0.524534	-2.00209	1.5487	0.0354787
	393	0.0327437	-0.00759719	-0.00440211	-0.00673648	0.00189461	0.00680032	0.0147759	0.024578
	284	0.0327437	-0.00759719	-0.00440211	-0.00673648	0.00189461	0.00680032	0.0147759	0.024578
	226	1.19582	0.17264	-0.787586	1.19773	0.647757	0.850794	0.546267	-0.141128
	394	0.0327437	-0.00759719	-0.00440211	-0.00673648	0.00189461	0.00680032	0.0147759	0.024578
	387	0.0327437	-0.00759719	-0.00440211	-0.00673648	0.00189461	0.00680032	0.0147759	0.024578
	261	1.37965	0.411851	1.29745	-0.412934	-0.708473	0.00139794	0.425624	1.06476
	22	1.23147	-2.79004	-1.75491	1.23957	0.17405	1.53936	1.14799	0.56514
	265	1.47856	1.51539	0.388112	0.703148	0.278053	1.98377	0.410218	0.0466761
	74	1.31412	0.34325	0.237388	0.510153	0.952416	0.557727	1.03791	0.609683
	114	-0.34369	-0.298548	0.551026	-0.0882487	1.66205	1.48617	0.849254	1.56199
	326	0.0327437	-0.00759719	-0.00440211	-0.00673648	0.00189461	0.00680032	0.0147759	0.024578
	2	0.614603	-0.435767	-0.320301	-0.484388	0.227022	0.300331	0.0652308	0.294258
	96	-0.232038	-0.275233	0.820261	-0.304406	0.402013	-0.470721	-0.734697	0.529092
	269	1.66305	0.661727	0.640653	-1.25393	-0.777219	-0.0885458	1.34702	0.972503
	258	0.925207	0.889368	-0.0356165	-0.119864	-1.55127	-1.4096	-1.68129	-0.40822
	359	0.0327437	-0.00759719	-0.00440211	-0.00673648	0.00189461	0.00680032	0.0147759	0.024578
	301	0.0327437	-0.00759719	-0.00440211	-0.00673648	0.00189461	0.00680032	0.0147759	0.024578
	305	0.0327437	-0.00759719	-0.00440211	-0.00673648	0.00189461	0.00680032	0.0147759	0.024578
	304	0.0327437	-0.00759719	-0.00440211	-0.00673648	0.00189461	0.00680032	0.0147759	0.024578
	47	0.174941	-0.802435	-1.89017	0.346819	0.0263191	0.654416	0.122406	0.708858
	360	0.0327437	-0.00759719	-0.00440211	-0.00673648	0.00189461	0.00680032	0.0147759	0.024578
	100	0.772128	-0.270872	-2.17592	-0.299517	-0.517471	-0.365379	0.357358	0.637141
	43	-1.06785	-0.103361	-0.0292497	-3.11171	0.350115	0.461379	0.205967	0.459446
	347	0.0327437	-0.00759719	-0.00440211	-0.00673648	0.00189461	0.00680032	0.0147759	0.024578
	193	0.67332	0.625697	-0.266484	0.584522	0.453806	-0.402959	0.324518	0.598596
	186	1.49352	-0.515729	-0.514725	1.54711	0.443392	1.89175	-1.54407	1.92659
	75	-0.831923	0.1436	1.18699	-1.83483	-1.02479	-2.72079	-2.07935	-1.7017
	120	-0.796597	-0.772642	0.135915	-0.619778	-0.260734	2.58719	0.937533	0.66561
	65	-0.236409	-0.279809	-0.183746	-0.309536	0.333647	0.439833	0.187138	0.437347
	46	0.876237	-1.11511	-0.163949	0.996262	-2.21083	-0.655858	-0.148735	-0.609393
	281	0.0327437	-0.00759719	-0.00440211	-0.00673648	0.00189461	0.00680032	0.0147759	0.024578
	106	-0.295572	0.705041	-0.321421	-1.20537	-0.326992	-0.807833	-1.28154	0.234726
	381	0.0327437	-0.00759719	-0.00440211	-0.00673648	0.00189461	0.00680032	0.0147759	0.024578
	153	0.629111	0.57942	0.692997	0.532639	0.465869	-0.387176	0.338311	0.614784
	329	0.0327437	-0.00759719	-0.00440211	-0.00673648	0.00189461	0.00680032	0.0147759	0.024578
	308	0.0327437	-0.00759719	-0.00440211	-0.00673648	0.00189461	0.00680032	0.0147759	0.024578
	176	1.18305	1.15927	1.20071	1.18274	0.764317	0.00329299	0.679532	0.0152908
	268	0.594932	-0.407383	0.603449	1.70107	-0.288219	2.25645	-1.2583	0.30295
	64	0.633709	-0.367259	0.638553	0.746572	0.632069	-0.846361	0.652832	-0.806623
	370	0.0260091	-0.00864438	0.0182101	0.0203609	-0.0166857	0.00684019	-0.0109706	-0.00318113
	287	0.0260091	-0.00864438	0.0182101	0.0203609	-0.0166857	0.00684019	-0.0109706	-0.00318113
	23	-0.265899	0.701882	-0.175866	0.690948	0.340433	0.487672	0.21285	0.417878
	324	0.0260091	-0.00864438	0.0182101	0.0203609	-0.0166857	0.00684019	-0.0109706	-0.00318113
	167	0.703674	0.670398	-0.203412	0.655244	-0.436943	-2.22519	-1.53896	-0.276101
	155	0.680511	0.646431	0.775619	0.628065	0.595039	-0.183934	0.496698	0.767862
	214	2.05794	1.07171	1.02261	-0.755624	-0.993148	1.63704	-0.929341	0.708559
	116	-0.177304	-1.17171	-0.190356	-0.0316657	-1.04212	0.573868	-0.983942	-0.358765
	78	-0.953416	-0.940042	-0.987669	0.23105	-0.286706	-0.741596	-1.25661	-0.69497
	162	0.927433	0.90193	0.999158	0.917809	0.011313	0.352981	0.960782	0.340078
	40	1.66481	-1.33508	-0.333289	0.783069	-1.55782	0.908723	-2.55886	-0.067641
	252	0.0493718	0.0281049	0.10955	0.0608952	-0.49838	1.98538	0.507401	2.01406
	280	-0.0098938	-0.0332195	0.0558969	0.991351	-3.09462	-2.78365	-1.15732	-1.80554
	232	1.38461	0.374988	1.41304	0.454271	1.40139	1.8561	1.39566	0.87628
	173	1.00454	0.981714	1.06896	1.00829	0.482165	0.670479	0.37086	-0.387296
	274	-0.0863688	-0.112351	-0.0133363	0.901614	0.866628	1.16636	0.79948	-0.858808
	37	0.708205	0.675086	-0.19931	-0.339439	0.338132	0.484703	0.210285	0.414714
	278	0.695082	0.696246	0.694115	-1.18141	0.209744	-1.10127	0.296854	-0.0125429
	41	1.38089	0.371141	0.409677	1.44991	1.49125	1.97201	-1.50416	-0.000191386
	112	0.984139	-3.03939	-0.949505	0.984349	0.534917	0.738519	0.429671	0.685217
	108	-0.429697	-0.432868	-1.41885	1.67217	0.685074	-0.777994	1.71192	-1.73376
	105	-0.126874	-1.11953	-0.144701	-0.97249	0.629809	0.150725	-1.34969	-0.809728
	333	0.0260091	-0.00864438	0.0182101	0.0203609	-0.0166857	0.00684019	-0.0109706	-0.00318113
	298	0.0260091	-0.00864438	0.0182101	0.0203609	-0.0166857	0.00684019	-0.0109706	-0.00318113
	271	-0.261273	-0.293331	0.828322	0.696376	0.974112	1.305	0.919307	-0.71106
	316	0.0260091	-0.00864438	0.0182101	0.0203609	-0.0166857	0.00684019	-0.0109706	-0.00318113
	111	-0.360286	-1.36105	0.64399	-0.246382	-2.41148	0.0974649	1.60428	-0.86649
	337	0.0260091	-0.00864438	0.0182101	0.0203609	-0.0166857	0.00684019	-0.0109706	-0.00318113
	373	0.0260091	-0.00864438	0.0182101	0.0203609	-0.0166857	0.00684019	-0.0109706	-0.00318113
	149	0.889178	-1.10292	-0.130169	1.04635	-0.560065	-2.09418	0.438631	-1.07073
	171	0.821086	0.791889	0.902882	0.793019	0.538416	0.743033	0.433572	0.690028
	128	-1.06723	-1.05781	-1.0907	-0.902498	-0.901902	-1.24527	-0.827614	0.833988
	256	0.728789	0.731124	0.72463	-1.14186	-0.303195	-1.76286	-2.275	0.282364
	364	0.0260091	-0.00864438	0.0182101	0.0203609	-0.0166857	0.00684019	-0.0109706	-0.00318113
	231	0.31938	1.30749	1.35399	1.37773	-1.2093	0.068429	-1.28517	0.0368179
	17	-0.395382	-0.397361	0.612217	-2.28756	-2.94015	-1.58442	1.01489	1.40679
	33	-2.10315	-0.129716	-0.0285292	-2.11808	0.369567	0.525249	0.24533	-0.542075
	313	0.0260091	-0.00864438	0.0182101	0.0203609	-0.0166857	0.00684019	-0.0109706	-0.00318113
	224	0.665886	-0.380298	0.75723	0.620028	0.682482	0.927312	-1.40413	-0.104781
	163	0.663086	0.616712	0.754697	0.616774	0.788656	0.06665	0.71668	1.03809
	322	0.0139581	-0.0130292	0.00177206	0.00863874	-0.0246819	0.00487933	-0.00811757	-0.01973
	198	0.263548	0.257706	1.29792	0.314669	0.651488	-1.11336	0.560606	-1.14649
	314	0.0139581	-0.0130292	0.00177206	0.00863874	-0.0246819	0.00487933	-0.00811757	-0.01973
	32	-0.376475	0.574482	0.718908	-0.429206	0.241905	0.349118	0.0945734	0.302364
	13	0.0804312	0.0622283	0.132258	0.101839	-0.13699	0.16423	-0.198718	-0.861855
	93	-0.305045	-0.281768	-0.311799	-0.183923	-1.35824	-0.813778	-1.31264	-0.813948
	286	0.0139581	-0.0130292	0.00177206	0.00863874	-0.0246819	0.00487933	-0.00811757	-0.01973
	191	0.69261	0.64823	0.781407	0.651089	0.457271	0.631755	0.339622	0.592168
	54	0.970277	-1.05536	-1.9674	-0.0261888	-2.31822	-2.07361	-2.40492	-1.10572
	146	1.01934	0.997016	1.07699	1.03084	0.448164	0.619804	0.32926	0.579913
	125	-0.977813	-0.932448	-1.01576	-0.803593	1.47529	-0.719888	-0.36423	-0.692318
	275	0.184364	0.173176	1.22628	1.22264	1.10771	0.485364	1.07971	0.467422
	132	0.761329	-3.27841	-1.15643	0.730958	-2.25918	1.00387	0.662249	-2.02628
	145	-1.27684	-1.25166	-0.286281	-1.15114	-0.769619	0.958707	0.357109	-0.0218732
	363	0.0139581	-0.0130292	0.00177206	0.00863874	-0.0246819	0.00487933	-0.00811757	-0.01973
	184	1.11128	1.09516	1.16017	1.1377	0.439674	0.608662	0.3196	0.568489
	202	-0.713533	0.282171	0.318653	1.34131	-0.213385	-0.623672	-0.147819	2.38098
	5	-0.432358	-1.41767	0.573025	-2.33189	-0.615643	-1.15158	1.39448	-1.16031
	179	-1.05167	-0.0787928	-1.98725	-1.0517	-1.80947	-2.40595	0.173938	-1.42114
	272	1.65852	1.67934	1.65524	-1.22627	-1.92992	-0.251669	1.17471	-0.237584
	239	0.288277	0.284103	0.32029	1.34341	-1.26733	-0.694467	-0.209199	-0.691611
	66	-0.00942755	-1.9662	-2.04436	-0.840338	0.822734	1.42373	0.893278	-0.570418
	110	0.678462	-0.366873	-0.231392	0.634645	-0.490493	-0.299692	-0.600942	0.662459
	264	-1.12872	-1.16104	0.943046	0.858752	0.471127	0.64994	0.355388	-1.38919
	250	0.609252	0.626744	0.610668	-1.28353	-0.0933101	1.53391	0.988805	0.542556
	310	0.0139581	-0.0130292	0.00177206	0.00863874	-0.0246819	0.00487933	-0.00811757	-0.01973
	10	-1.09048	-0.120215	-0.0223574	-0.0968007	1.16851	0.565155	-2.85111	-1.45076
	227	0.873952	-0.158188	-1.05454	-0.138145	-0.830039	1.56706	1.15054	1.55119
	348	0.0139581	-0.0130292	0.00177206	0.00863874	-0.0246819	0.00487933	-0.00811757	-0.01973
	383	0.0139581	-0.0130292	0.00177206	0.00863874	-0.0246819	0.00487933	-0.00811757	-0.01973
	21	0.838966	-0.195536	-1.08619	0.821192	-1.31215	-0.0656469	-2.39802	-1.09756
	380	0.0139581	-0.0130292	0.00177206	0.00863874	-0.0246819	0.00487933	-0.00811757	-0.01973
	251	-0.208042	-1.24572	-0.128716	0.766557	1.23161	0.647958	1.22068	-0.365861
	130	0.760615	0.720825	-1.15707	0.730129	-3.02205	0.315071	-3.06794	-1.70719
	201	0.586952	0.602939	0.590494	-0.309451	-1.06309	-0.426438	0.0231851	0.583215
	352	0.0139581	-0.0130292	0.00177206	0.00863874	-0.0246819	0.00487933	-0.00811757	-0.01973
	390	0.0139581	-0.0130292	0.00177206	0.00863874	-0.0246819	0.00487933	-0.00811757	-0.01973
	219	1.41047	-0.561167	-0.542357	0.517518	-1.0088	0.258516	-1.0525	0.312926
	52	-0.355725	0.623764	-0.258745	0.597791	0.326229	0.423544	0.21331	0.45139
	389	-0.0221284	-0.026596	-0.00952359	-0.00807585	0.000337385	-0.0450248	0.0154821	0.0084608
	377	-0.0221284	-0.026596	-0.00952359	-0.00807585	0.000337385	-0.0450248	0.0154821	0.0084608
	158	0.841126	0.833171	0.925309	0.834087	0.402485	0.519295	0.297504	0.550188
	117	-0.890048	-1.88086	-0.823341	-0.843219	-0.663193	-2.30753	0.329083	1.76069
	195	0.910933	0.907431	-0.00942207	0.917882	0.901576	-1.85402	0.848547	-0.803193
	31	-0.942859	-1.93703	-1.87272	-0.906613	-0.321014	-2.13352	0.602788	-0.0915788
	210	0.044616	-0.950359	0.115571	1.07835	-0.114507	-0.874217	-0.16921	0.17597
	29	-2.5036	-1.46976	-1.46202	-1.37934	0.263115	-2.40006	-0.752279	0.665216
	50	1.03217	0.100182	-0.961078	1.26379	-0.997949	1.52779	0.0635753	-1.37742
	38	1.76852	-0.180279	-1.20758	0.947312	-1.02659	-1.50817	0.0319557	-0.414527
	213	-0.0519972	-0.0531345	0.025238	-0.0376198	0.946089	0.20187	-1.10231	0.254478
	161	0.613256	0.590766	0.712252	0.560557	1.06134	1.34659	0.0249466	1.4038
	292	-0.0221284	-0.026596	-0.00952359	-0.00807585	0.000337385	-0.0450248	0.0154821	0.0084608
	300	-0.0221284	-0.026596	-0.00952359	-0.00807585	0.000337385	-0.0450248	0.0154821	0.0084608
	25	0.036214	0.0407033	0.107715	0.068267	0.832088	0.0587249	0.771826	1.10678
	323	-0.0221284	-0.026596	-0.00952359	-0.00807585	0.000337385	-0.0450248	0.0154821	0.0084608
	42	-1.78052	1.23566	0.27907	-1.71174	0.686708	0.876179	0.611314	0.918426
	354	-0.0221284	-0.026596	-0.00952359	-0.00807585	0.000337385	-0.0450248	0.0154821	0.0084608
	133	-1.39622	-2.35552	0.638388	-1.25043	0.184738	-1.49847	1.16118	1.56367
	148	-0.195993	-0.206315	-1.1094	-0.210469	0.292461	-2.36321	0.280121	-1.29676
	249	-0.015532	-0.0143433	0.0593327	-0.993848	0.72057	0.918697	0.648699	-1.0377
	220	0.10711	0.116122	1.174	0.153369	-0.394586	-0.225897	0.521557	-0.186898
	216	-0.405324	-0.428999	-0.30512	0.538254	0.573667	0.73424	0.486506	0.77197
	165	-1.91032	-1.90242	-0.842296	-1.86756	0.607042	-1.9682	-0.372552	-0.889195
	241	0.194428	0.20901	1.25564	0.258184	-1.10051	-0.856646	-1.15376	0.1941
	178	-1.77791	-2.76156	0.281508	-1.70861	1.24372	-1.42441	1.2263	-1.35992
	279	-0.269429	-0.284436	-0.178059	0.701379	-0.56608	-1.44123	0.332212	0.590915
	228	0.123244	0.133285	0.189087	1.17274	-0.28552	-2.08895	-0.358024	-1.04559
	283	-0.0221284	-0.026596	-0.00952359	-0.00807585	0.000337385	-0.0450248	0.0154821	0.0084608
	311	-0.0221284	-0.026596	-0.00952359	-0.00807585	0.000337385	-0.0450248	0.0154821	0.0084608
	109	0.658378	-0.361234	0.754441	0.61472	-0.272367	-0.0724341	0.656498	0.971447
	81	-0.401116	0.639264	0.633807	-0.256316	-0.190872	-0.714456	-0.14943	-0.627374
	350	-0.0221284	-0.026596	-0.00952359	-0.00807585	0.000337385	-0.0450248	0.0154821	0.0084608
	353	-0.0221284	-0.026596	-0.00952359	-0.00807585	0.000337385	-0.0450248	0.0154821	0.0084608
	115	-0.401387	1.63898	0.633554	-0.256641	-1.57477	-1.1965	1.42671	0.875252
	20	-2.90663	-1.8985	-1.83885	-1.86313	-0.395515	0.772935	0.520531	-0.188103
	391	-0.0221284	-0.026596	-0.00952359	-0.00807585	0.000337385	-0.0450248	0.0154821	0.0084608
	215	0.628776	1.66939	1.61985	0.763171	-0.984497	-0.652299	-0.0565426	1.35706
	257	2.08374	1.13847	1.01584	-0.69936	0.03822	0.649978	-0.983259	-1.35402
	392	-0.00240414	0.00512265	-0.00853193	0.00641541	0.00619877	0.0234241	-0.0163881	0.0238808
	294	-0.00240414	0.00512265	-0.00853193	0.00641541	0.00619877	0.0234241	-0.0163881	0.0238808
	375	-0.00240414	0.00512265	-0.00853193	0.00641541	0.00619877	0.0234241	-0.0163881	0.0238808
	187	0.8478	0.864198	0.940103	0.840579	-0.623129	0.5345	0.27325	0.552193
	94	-1.289	0.754167	0.691415	-1.1397	-0.268625	0.259257	-0.305275	-0.740731
	336	-0.00240414	0.00512265	-0.00853193	0.00641541	0.00619877	0.0234241	-0.0163881	0.0238808
	349	-0.00240414	0.00512265	-0.00853193	0.00641541	0.00619877	0.0234241	-0.0163881	0.0238808
	164	0.648232	0.658441	0.766403	0.604824	0.706125	0.953754	-0.381218	0.96715
	328	-0.00240414	0.00512265	-0.00853193	0.00641541	0.00619877	0.0234241	-0.0163881	0.0238808
	221	0.426037	-0.539632	-0.556611	1.52367	-0.203759	-0.931496	0.713355	-0.919276
	357	-0.00240414	0.00512265	-0.00853193	0.00641541	0.00619877	0.0234241	-0.0163881	0.0238808
	159	0.687139	0.698555	0.800267	0.650786	0.325964	0.469677	0.219825	0.488035
	266	-1.31225	-0.300815	-1.1992	0.651509	-0.0405328	1.27635	-0.115349	1.28644
	374	-0.00240414	0.00512265	-0.00853193	0.00641541	0.00619877	0.0234241	-0.0163881	0.0238808
	320	-0.00240414	0.00512265	-0.00853193	0.00641541	0.00619877	0.0234241	-0.0163881	0.0238808
	242	-0.973919	0.048008	-0.904725	1.05119	0.745386	1.00375	-0.340016	1.01663
	270	0.33693	1.3685	0.365832	-0.581596	1.54049	1.01619	-1.5056	-1.9813
	51	-1.27931	0.733149	-1.17053	-3.30958	0.357475	-0.490199	0.252894	0.527748
	35	0.954245	-1.02606	-2.96725	0.966326	-0.416969	-1.20299	0.489603	-0.187984
	180	-2.97177	-2.94978	1.09714	-2.94628	-0.437264	-0.22883	0.468304	-0.213562
	182	0.65145	0.661758	0.769203	0.608625	1.02524	-0.639906	-0.0463285	0.369325
	58	1.74765	-2.20805	-0.276689	0.903595	0.866528	1.43135	-2.16344	0.429603
	234	0.110734	1.1663	0.0393362	0.332524	0.0942693	1.72135	-0.924438	1.71662
	67	0.421013	-2.54481	-0.560984	1.51773	-1.50936	-0.047288	0.442083	-0.0441329
	236	0.75046	0.794851	1.72576	-0.0930802	-0.0116652	1.58646	0.964389	0.583115
	126	1.21478	1.24256	1.25951	1.2741	0.624924	0.850357	0.533567	0.864813
	102	-0.856003	1.20059	-0.931713	-0.628183	1.18469	-0.163513	0.170455	0.830583
	79	-0.443277	0.595106	-1.44286	1.67805	-1.21996	0.321225	0.745797	2.3206
	18	-1.98612	-1.96457	-2.91534	1.03678	-1.89226	-2.53485	-2.95974	-2.52669
	361	-0.00240414	0.00512265	-0.00853193	0.00641541	0.00619877	0.0234241	-0.0163881	0.0238808
	71	0.595001	1.63457	1.59045	1.72327	-2.5592	1.88926	-0.610214	-1.10694
	119	-0.949139	0.104568	-0.0127767	-0.738207	0.969857	1.56293	-0.0550021	1.55983
	388	-0.00240414	0.00512265	-0.00853193	0.00641541	0.00619877	0.0234241	-0.0163881	0.0238808
	351	-0.00240414	0.00512265	-0.00853193	0.00641541	0.00619877	0.0234241	-0.0163881	0.0238808
	91	0.0285205	-1.91846	-2.03222	-1.7646	1.49235	-1.04511	-2.55612	-0.0419762
	230	0.187815	1.24577	1.10643	0.423581	1.06511	1.41087	-0.00448532	1.41957
	15	-1.06168	-1.04248	-1.98111	-2.05249	1.50473	-0.0293435	1.45687	1.97363
	341	-0.0182085	-0.00840294	-0.0253959	-0.0087501	0.008569	-0.0080262	-0.00393818	-0.0018603
	385	-0.0182085	-0.00840294	-0.0253959	-0.0087501	0.008569	-0.0080262	-0.00393818	-0.0018603
	345	-0.0182085	-0.00840294	-0.0253959	-0.0087501	0.008569	-0.0080262	-0.00393818	-0.0018603
	332	-0.0182085	-0.00840294	-0.0253959	-0.0087501	0.008569	-0.0080262	-0.00393818	-0.0018603
	218	0.264969	1.29823	-0.698814	1.33582	-0.314397	-1.09805	-0.409287	-1.08542
	140	1.01253	1.02842	1.07241	1.04655	0.718023	-1.05738	0.625876	0.955297
	55	1.5116	0.561816	-1.4753	0.618421	0.387312	0.782309	-2.6482	-1.20408
	72	0.801903	-1.19669	-1.11848	0.805205	0.411362	0.557886	0.293264	0.570134
	254	0.137796	0.162305	1.18593	1.19009	-1.23132	-0.99382	-1.31918	0.018926
	362	-0.0182085	-0.00840294	-0.0253959	-0.0087501	0.008569	-0.0080262	-0.00393818	-0.0018603
	223	1.08166	0.171084	2.04133	-0.728364	-0.68171	0.95031	0.361566	-0.0347851
	36	1.71978	-0.215679	-1.28663	1.85698	0.857605	-0.627663	0.861896	-0.6134
	150	0.192488	0.220759	1.2355	0.252764	0.845678	1.10278	0.764334	1.11563
	277	-1.35519	-1.36459	0.73915	0.625193	1.13552	0.466416	1.07871	1.47967
	80	-0.872311	-0.77972	0.0830442	-0.67562	-0.0549844	-0.517998	-0.0432965	-0.503613
	169	-2.70553	-1.67025	-0.672079	-2.63038	0.0558521	1.36646	-2.00771	-1.62039
	90	-0.222781	-1.22307	-3.14085	-0.22308	0.362908	-0.502904	-0.759291	0.509276
	73	-0.882554	0.140556	1.16749	-1.83322	0.77686	0.0164379	0.689692	1.0292
	28	-2.8238	1.20335	-2.77926	-0.765901	1.33375	-2.28489	-0.706288	-0.271353
	208	0.462963	-0.490163	0.480622	-1.43731	-0.797167	-2.44914	1.15171	-0.435786
	141	0.989513	-0.996176	0.0515477	1.02018	-1.86711	1.46311	-1.92415	0.476362
	70	-1.65664	-1.618	-1.62778	-1.57436	0.331334	-1.28792	1.29109	-1.27439
	9	-2.41214	0.574549	-0.312457	-0.440057	0.247347	0.352113	0.115369	0.364133
	367	-0.0182085	-0.00840294	-0.0253959	-0.0087501	0.008569	-0.0080262	-0.00393818	-0.0018603
	331	-0.0182085	-0.00840294	-0.0253959	-0.0087501	0.008569	-0.0080262	-0.00393818	-0.0018603
	62	0.603532	0.591297	-0.298256	0.577898	0.303499	0.422561	0.176272	0.434659
	69	-0.0375527	0.043674	-1.06671	-1.86496	0.898826	-1.57595	-0.0933944	-0.561626
	225	0.0461146	1.06432	-0.897156	1.08504	-0.405671	0.0420317	-1.42366	0.0559279
	386	-0.0182085	-0.00840294	-0.0253959	-0.0087501	0.008569	-0.0080262	-0.00393818	-0.0018603
	321	-0.0182085	-0.00840294	-0.0253959	-0.0087501	0.008569	-0.0080262	-0.00393818	-0.0018603
	49	1.92757	0.00639854	-1.09832	1.09507	0.996627	-1.45325	1.01268	-0.43879
	378	-0.0182085	-0.00840294	-0.0253959	-0.0087501	0.008569	-0.0080262	-0.00393818	-0.0018603
	95	-3.16285	0.840982	0.913465	-0.154407	-1.71368	0.655607	0.242267	-1.33093
	371	-0.0182085	-0.00840294	-0.0253959	-0.0087501	0.008569	-0.0080262	-0.00393818	-0.0018603
	48	0.558974	-0.456326	-0.338638	0.52684	0.247347	0.352113	0.115369	0.364133
	194	0.576714	0.562634	-0.32256	0.547168	0.247347	0.352113	0.115369	0.364133
	19	-2.14566	-0.140644	-1.07095	-3.13471	-0.696501	0.422561	0.176272	0.434659
	211	0.344568	-0.616702	-0.626676	0.427027	0.971648	1.26082	-0.0990355	-0.726153
	199	-0.778792	-0.748546	0.261526	-0.714327	-0.0758192	0.201266	0.84948	1.21423
	312	0.00265858	0.0099141	0.0143666	0.00140944	0.00441125	-0.00588032	0.0295757	-0.0136749
	240	0.668685	1.72778	0.688529	-0.193536	1.6767	1.13803	1.70582	0.164516
	124	0.242369	0.343767	0.209298	0.494076	1.09894	-0.34404	0.165489	-0.295762
	289	0.00265858	0.0099141	0.0143666	0.00140944	0.00441125	-0.00588032	0.0295757	-0.0136749
	168	-0.936817	1.07762	-0.861122	-0.919284	0.401037	-2.20012	0.405722	-0.187855
	98	0.824819	0.821679	-0.0775004	-0.204985	0.472373	0.66074	-0.605265	0.625076
	24	1.5416	1.59131	-1.42684	0.654136	0.836276	0.333768	1.87954	-0.631509
	4	-0.235586	-0.243181	-0.132334	-2.27739	0.33829	-0.503732	0.248766	0.453684
	346	0.00265858	0.0099141	0.0143666	0.00140944	0.00441125	-0.00588032	0.0295757	-0.0136749
	197	1.80096	-2.1302	1.8086	1.965	1.37005	-1.23813	1.37199	-2.22747
	68	-0.589101	-1.54902	-1.54548	-0.502516	-0.756687	-0.393588	-0.765983	-1.38947
	248	-0.636893	0.399663	0.411137	-1.5598	-1.10533	-0.594607	-1.05689	-0.556871
	172	1.13286	1.15244	1.20213	1.16423	0.982465	0.286443	0.950045	1.2771
	262	-0.401645	-0.421486	-0.283076	0.523577	-1.56136	0.619368	-0.641983	0.581963
	319	0.00265858	0.0099141	0.0143666	0.00140944	0.00441125	-0.00588032	0.0295757	-0.0136749
	379	0.00265858	0.0099141	0.0143666	0.00140944	0.00441125	-0.00588032	0.0295757	-0.0136749
	127	0.254208	0.356479	0.220045	0.508266	1.07114	0.621858	-0.864776	-0.331298
	306	0.00265858	0.0099141	0.0143666	0.00140944	0.00441125	-0.00588032	0.0295757	-0.0136749
	170	0.614667	0.596029	0.731732	0.543129	0.272505	0.415573	0.177149	-0.630406
	288	0.00265858	0.0099141	0.0143666	0.00140944	0.00441125	-0.00588032	0.0295757	-0.0136749
	307	0.00265858	0.0099141	0.0143666	0.00140944	0.00441125	-0.00588032	0.0295757	-0.0136749
	318	0.00265858	0.0099141	0.0143666	0.00140944	0.00441125	-0.00588032	0.0295757	-0.0136749
	92	-1.89237	0.199087	-0.913017	-0.667426	-0.308947	-0.844369	0.721448	-0.817141
	233	0.883572	0.95851	1.8836	-0.935975	-1.83649	1.50852	1.14714	-1.49148
	356	0.00265858	0.0099141	0.0143666	0.00140944	0.00441125	-0.00588032	0.0295757	-0.0136749
	183	-0.17003	-0.17279	0.927176	-0.198811	-0.237001	0.017236	0.711124	-0.0034296
	166	0.683742	0.670198	-0.205565	0.625921	-0.446146	0.760689	0.483439	-0.27077
	273	0.289523	0.320653	0.34434	-0.647996	-1.40227	-1.95885	-0.380154	0.0635624
	344	0.00265858	0.0099141	0.0143666	0.00140944	0.00441125	-0.00588032	0.0295757	-0.0136749
	30	-2.29707	0.690798	-0.188149	-1.35108	0.2291	0.36233	0.129896	0.314112
	299	0.00265858	0.0099141	0.0143666	0.00140944	0.00441125	-0.00588032	0.0295757	-0.0136749
	222	-0.970787	-0.958854	-0.891959	1.04	0.738863	0.98763	0.684849	-0.034281
	203	-0.30343	-0.316028	-0.19392	-0.358703	-0.588234	0.586397	0.328755	0.547605
	204	0.341493	0.376455	1.39152	-0.585705	1.57141	1.00887	1.5912	0.0299261
	59	-0.586195	-0.5459	1.45716	0.500968	-1.82186	-0.473536	1.16306	-0.472778
	334	0.00265858	0.0099141	0.0143666	0.00140944	0.00441125	-0.00588032	0.0295757	-0.0136749
	212	0.0608471	-0.924887	0.136757	1.07792	1.17441	-1.4781	-0.84099	-1.47754
	238	0.531157	-0.419894	-0.436314	0.641624	0.215379	-0.201207	1.29225	1.85308
	243	0.552169	0.602668	1.58276	1.66681	-0.699512	-1.32346	1.29626	-0.316383
	363	-0.00821927	-0.00625626	0.00653042	-0.000367976	-0.00754175	0.0106828	0.0011313	0.0227224
	90	-0.187814	-1.20698	-3.10138	-0.205793	0.351773	-0.490377	-0.778826	0.502494
	168	-0.909708	1.09846	-0.839631	-0.874436	0.38967	-2.17184	0.38649	-0.144287
	57	0.635063	-2.30323	-0.326891	1.77465	0.712242	1.23795	-1.25134	1.27629
	323	-0.00821927	-0.00625626	0.00653042	-0.000367976	-0.00754175	0.0106828	0.0011313	0.0227224
	362	-0.00821927	-0.00625626	0.00653042	-0.000367976	-0.00754175	0.0106828	0.0011313	0.0227224
	242	-0.92762	0.0787851	-0.85649	1.10422	0.761411	1.03002	-0.318898	1.03658
	63	-0.226153	0.750914	-0.13747	0.748526	0.41253	0.586808	0.28939	0.581709
	111	-0.43719	-1.38259	0.605104	-0.31144	-2.39748	0.0985635	1.62547	-0.866768
	14	-2.15461	-0.170514	-0.070135	-2.16623	0.345915	0.502181	0.214596	0.494855
	254	0.121339	0.132556	1.18959	1.16256	-1.2208	-0.947381	-1.29893	0.059773
	33	-2.11597	-0.128076	-0.0337666	-2.12019	0.341341	0.49637	0.20946	-0.511108
	298	-0.00821927	-0.00625626	0.00653042	-0.000367976	-0.00754175	0.0106828	0.0011313	0.0227224
	121	-2.02707	1.06783	-0.00889372	-1.82279	-1.28003	1.24777	1.75734	1.28637
	184	1.03341	1.03598	1.10683	1.05779	0.438335	0.61959	0.318362	0.615353
	110	0.669915	-0.363231	-0.23529	0.624693	-0.480069	-0.276751	-0.590025	0.721739
	266	-1.16155	-0.17813	-1.07666	0.825504	0.00016651	1.33334	-0.0508314	1.34787
	201	0.594103	0.65178	0.634557	-0.274154	-1.01556	-0.416247	0.0542822	0.631184
	223	1.01029	0.108866	2.02627	-0.778276	-0.668155	1.02509	0.444334	0.0841305
	259	-0.751128	-0.727378	0.309625	0.31451	-1.73462	-0.329735	1.24695	1.69367
	309	-0.00821927	-0.00625626	0.00653042	-0.000367976	-0.00754175	0.0106828	0.0011313	0.0227224
	103	1.01391	1.01457	0.0884757	-0.965446	0.180034	-0.438161	0.151118	-1.41761
	104	-0.501044	-2.45272	0.545004	0.61248	0.312952	-0.269304	-0.699646	-1.24431
	390	-0.00821927	-0.00625626	0.00653042	-0.000367976	-0.00754175	0.0106828	0.0011313	0.0227224
	328	-0.00821927	-0.00625626	0.00653042	-0.000367976	-0.00754175	0.0106828	0.0011313	0.0227224
	118	-0.639006	-0.604238	-0.584846	-0.5519	0.536861	-0.984852	-1.44825	-0.952378
	379	-0.00821927	-0.00625626	0.00653042	-0.000367976	-0.00754175	0.0106828	0.0011313	0.0227224
	158	0.856253	0.841419	0.940091	0.846711	0.378253	0.543262	0.250904	0.537018
	224	0.685352	-0.346277	0.779239	0.643087	0.728979	0.988822	-1.35531	-0.00570166
	40	1.60446	-1.33684	-0.355695	0.738186	-1.52996	0.930261	-2.52327	-0.039498
	109	0.677364	-0.35505	0.771721	0.633569	-0.286796	-0.0312187	0.626976	0.97373
	303	-0.00821927	-0.00625626	0.00653042	-0.000367976	-0.00754175	0.0106828	0.0011313	0.0227224
	338	-0.00821927	-0.00625626	0.00653042	-0.000367976	-0.00754175	0.0106828	0.0011313	0.0227224
	205	0.775435	0.850933	0.805228	-1.0581	0.370488	-0.925819	2.48772	0.134513
	162	0.914109	0.904961	0.994546	0.915646	0.0217532	0.36076	0.973405	0.37602
	336	-0.00821927	-0.00625626	0.00653042	-0.000367976	-0.00754175	0.0106828	0.0011313	0.0227224
	93	-0.31013	-0.243041	-0.275307	-0.160049	-1.3235	-0.80745	-1.29146	-0.770309
	102	-0.944569	1.15844	-0.93124	-0.724491	1.13868	-0.220303	0.227457	0.832283
	386	-0.00821927	-0.00625626	0.00653042	-0.000367976	-0.00754175	0.0106828	0.0011313	0.0227224
	114	-0.466391	-0.316385	0.518822	-0.154751	1.62708	1.40015	0.775812	1.46906
	332	-0.00112819	0.00538293	-0.0138789	-0.0153946	0.00290493	-0.0135112	-0.0149763	-0.0142143
	211	0.371157	-0.591164	-0.606231	0.435781	0.955981	1.25188	-0.114223	-0.759307
	316	-0.00112819	0.00538293	-0.0138789	-0.0153946	0.00290493	-0.0135112	-0.0149763	-0.0142143
	24	1.56193	1.61526	-1.43285	0.66156	0.830022	0.307227	1.80341	-0.624188
	183	-0.249237	-0.262468	0.829913	-0.298463	-0.306075	-0.0645385	0.610652	-0.0996395
	19	-2.15755	-0.163255	-1.08675	-3.18995	-0.700721	0.458952	0.196323	0.387833
	138	1.0946	1.10958	-0.857589	1.10847	0.924052	-2.78667	-3.14774	-1.80077
	238	0.588573	-0.355906	-0.408629	0.693096	0.2685	-0.163339	1.26376	1.94526
	28	-2.82403	1.19763	-2.78363	-0.795231	1.26848	-2.37079	-0.786132	-0.353457
	189	0.844973	0.839472	0.915536	0.813035	0.337889	0.505571	0.236859	-0.562024
	39	-3.13932	-0.143533	-0.0701892	-3.16838	0.442269	0.631603	0.346445	-0.426465
	170	0.605793	0.580665	0.698154	0.529963	0.263516	0.415771	0.158777	-0.658612
	51	-1.26887	0.716293	-1.18793	-3.32169	0.377216	-0.446945	0.278147	0.48905
	394	-0.00112819	0.00538293	-0.0138789	-0.0153946	0.00290493	-0.0135112	-0.0149763	-0.0142143
	214	2.18589	1.29043	1.13425	-0.599972	-0.90758	1.62406	-0.921104	0.716589
	141	1.07017	-0.91685	0.120211	1.07956	-1.98506	1.32307	-2.05232	0.317266
	74	1.30731	0.421811	0.244608	0.54373	1.0199	0.536491	1.00276	0.622405
	128	-0.925594	-0.830205	-0.96707	-0.731914	-0.832472	-1.28526	-0.842251	0.814131
	294	-0.00112819	0.00538293	-0.0138789	-0.0153946	0.00290493	-0.0135112	-0.0149763	-0.0142143
	192	0.637924	0.615433	-0.272644	0.56799	0.224906	0.369151	0.118241	0.291245
	216	-0.425956	-0.453689	-0.330702	0.492387	0.518188	0.72327	0.42615	0.672131
	2	0.605474	-0.41968	-0.302136	-0.470415	0.224906	0.369151	0.118241	0.291245
	290	-0.00112819	0.00538293	-0.0138789	-0.0153946	0.00290493	-0.0135112	-0.0149763	-0.0142143
	344	-0.00112819	0.00538293	-0.0138789	-0.0153946	0.00290493	-0.0135112	-0.0149763	-0.0142143
	197	1.84452	-2.07896	1.82399	1.99601	1.4795	-1.11601	1.4354	-2.07942
	166	0.671534	0.651801	-0.242096	0.607768	-0.461905	0.747307	0.447051	-0.302015
	286	-0.00112819	0.00538293	-0.0138789	-0.0153946	0.00290493	-0.0135112	-0.0149763	-0.0142143
	341	-0.00112819	0.00538293	-0.0138789	-0.0153946	0.00290493	-0.0135112	-0.0149763	-0.0142143
	324	-0.00112819	0.00538293	-0.0138789	-0.0153946	0.00290493	-0.0135112	-0.0149763	-0.0142143
	8	-1.20713	-0.216911	-0.131822	-1.24864	0.312838	0.475324	0.210559	0.405443
	345	-0.00112819	0.00538293	-0.0138789	-0.0153946	0.00290493	-0.0135112	-0.0149763	-0.0142143
	276	-1.33256	-1.35263	-0.245819	-0.397079	-1.08003	-0.791598	-2.15202	-1.80607
	54	0.927298	-1.07145	-2.00964	-0.0895313	-2.33259	-2.09655	-2.41719	-1.13407
	330	-0.00112819	0.00538293	-0.0138789	-0.0153946	0.00290493	-0.0135112	-0.0149763	-0.0142143
	52	-0.348963	0.629622	-0.260726	0.583509	0.312838	0.475324	0.210559	0.405443
	273	0.268572	0.297833	0.300532	-0.68563	-1.52577	-2.12237	-0.570129	-0.0862599
	348	-0.00112819	0.00538293	-0.0138789	-0.0153946	0.00290493	-0.0135112	-0.0149763	-0.0142143
	301	-0.00112819	0.00538293	-0.0138789	-0.0153946	0.00290493	-0.0135112	-0.0149763	-0.0142143
	347	-0.00112819	0.00538293	-0.0138789	-0.0153946	0.00290493	-0.0135112	-0.0149763	-0.0142143
	87	-1.2591	0.808917	1.72981	-1.12663	1.47798	-2.11785	-1.56619	-2.08139
	148	-0.183944	-0.176641	-1.09887	-0.198136	0.298877	-2.30908	0.268238	-1.31331
	66	-0.0539063	-1.94656	-2.08006	-0.869773	0.879976	1.41461	0.895462	-0.582641
	134	-1.49844	-0.430448	-0.480841	-1.39233	0.62549	-0.902324	-1.37922	0.097369
	15	-0.888235	-0.854751	-1.83227	-1.85053	1.55938	0.0153461	1.54942	2.01425
	20	-2.89629	-1.86352	-1.83953	-1.86	-0.413818	0.803335	0.498974	-0.209453
	231	0.251576	1.29744	1.29378	1.31382	-1.23812	0.0221427	-1.31139	0.0114649
	125	-1.05768	-0.95067	-1.08347	-0.874215	1.57869	-0.715224	-0.350366	-0.704084
	355	-0.0212543	0.0014698	-0.0233282	-0.019489	0.000595859	0.00293105	0.000567416	-0.0102452
	169	-2.70072	-1.65063	-0.663208	-2.6301	0.0349459	1.36222	-2.01664	-1.64518
	268	0.559259	-0.367639	0.57118	1.6755	-0.236995	2.26894	-1.23079	0.27028
	37	0.67617	0.671089	-0.22499	-0.362573	0.287563	0.431439	0.176652	0.415065
	69	-0.0694717	0.0364993	-1.09409	-1.88807	0.892522	-1.56977	-0.0909957	-0.566866
	70	-1.65431	-1.60012	-1.62137	-1.57555	0.339055	-1.25905	1.31161	-1.26279
	156	0.721511	-0.279555	0.815889	0.690727	0.425179	0.602823	0.325191	0.588102
	77	-1.84797	-1.81092	-2.79596	-2.80319	-0.398131	-2.17713	-1.48409	-2.18973
	58	1.75263	-2.15715	-0.254485	0.902806	0.905706	1.44665	-2.07677	0.449712
	320	-0.0212543	0.0014698	-0.0233282	-0.019489	0.000595859	0.00293105	0.000567416	-0.0102452
	339	-0.0212543	0.0014698	-0.0233282	-0.019489	0.000595859	0.00293105	0.000567416	-0.0102452
	157	0.734513	0.734597	0.827611	0.70601	0.211805	0.337091	0.0948809	0.319807
	190	0.615842	0.605419	-0.27938	0.566511	0.211805	0.337091	0.0948809	0.319807
	42	-1.75806	1.28695	0.285092	-1.69751	0.658305	0.893156	0.576821	0.881234
	81	-0.414422	0.66101	0.594908	-0.29356	-0.155193	-0.62919	-0.142498	-0.626863
	239	0.251745	0.297622	0.293934	1.31402	-1.21256	-0.700639	-0.204423	-0.699001
	354	-0.0212543	0.0014698	-0.0233282	-0.019489	0.000595859	0.00293105	0.000567416	-0.0102452
	94	-1.29819	0.787537	0.699705	-1.15692	-0.236405	0.26967	-0.230156	-0.728978
	119	-1.05553	0.0516765	-0.0815231	-0.87168	0.956757	1.51023	-0.0216622	1.5139
	387	-0.0212543	0.0014698	-0.0233282	-0.019489	0.000595859	0.00293105	0.000567416	-0.0102452
	120	-0.926143	-0.807482	0.0351281	-0.719586	-0.239638	2.51103	0.845728	0.524352
	139	1.22738	1.2711	0.271964	1.28537	-0.49103	-0.0474369	1.49501	-0.0491429
	144	0.663299	0.657079	0.763406	0.622298	0.321295	0.473448	0.213061	0.457479
	115	-0.444012	1.6288	0.568231	-0.328344	-1.56183	-1.13561	1.41859	0.861838
	267	0.780441	1.87312	0.770591	0.935501	-0.964593	-0.391818	0.063231	-1.3872
	173	0.984427	1.00664	1.05293	0.999784	0.440512	0.621918	0.341741	-0.392619
	253	0.559225	1.63232	-0.428851	1.67546	-0.682664	1.71391	0.288163	-0.290102
	263	-0.176783	-0.168845	-0.0924157	0.810282	1.62678	0.0992812	1.62217	2.09899
	247	0.121234	1.15556	0.176268	0.160602	-0.974776	-0.649888	-0.0271355	0.342597
	235	0.597432	0.673913	-0.394404	-1.27963	-0.0121328	-1.45102	0.0119172	-0.446979
	47	0.050046	-0.833402	-1.98634	0.252423	0.0361134	0.609061	0.0639929	0.613685
	280	-0.0755021	-0.058598	-0.00110389	0.929338	-3.09414	-2.79855	-1.15598	-1.8075
	13	0.0364503	0.0632659	0.0998294	0.0609381	-0.14634	0.136448	-0.212318	-0.873128
	217	-0.0442516	-0.0323008	0.023244	0.966223	-0.40138	-0.217115	-0.516589	0.779118
	143	1.45482	1.46677	-0.538763	1.50973	1.49539	0.967719	-1.55347	0.964341
	48	0.61108	-0.376968	-0.279243	0.590868	0.256417	0.330755	0.115886	0.32684
	317	0.0270289	0.0176259	0.00861548	0.00940635	-0.000373983	0.00726268	-0.0324088	-0.00338421
	257	2.09391	1.10586	1.02212	-0.794278	-0.0146687	0.61505	-1.02727	-1.38812
	319	0.0270289	0.0176259	0.00861548	0.00940635	-0.000373983	0.00726268	-0.0324088	-0.00338421
	133	-1.35676	-2.34482	0.626595	-1.28508	0.247414	-1.35991	1.18021	1.63661
	393	0.0270289	0.0176259	0.00861548	0.00940635	-0.000373983	0.00726268	-0.0324088	-0.00338421
	88	2.08437	0.0963165	-1.98626	1.19533	-0.345314	2.17819	-0.382378	-0.825118
	372	0.0270289	0.0176259	0.00861548	0.00940635	-0.000373983	0.00726268	-0.0324088	-0.00338421
	182	0.732507	0.744459	0.827324	0.723106	0.987062	-0.703895	-0.0994044	0.292507
	23	-0.305082	0.70687	-0.205665	0.682171	0.318295	0.412511	0.182343	0.408622
	274	-0.0774536	-0.0655027	-0.00589468	0.930065	0.899539	1.18047	0.806597	-0.823168
	297	0.0270289	0.0176259	0.00861548	0.00940635	-0.000373983	0.00726268	-0.0324088	-0.00338421
	236	0.642353	0.654301	1.62582	-0.286042	-0.0587274	1.55684	0.925415	0.553654
	271	-0.260042	-0.24809	0.833863	0.731221	0.998071	1.31065	0.91242	-0.692942
	16	1.76649	-1.22157	-2.26524	-2.15086	-1.59602	-1.15305	-1.65163	-2.15646
	146	0.939553	0.951504	1.00903	0.948586	0.439158	0.572198	0.312149	0.568362
	172	1.15768	1.16963	1.20046	1.18613	0.990201	0.300254	0.903968	1.29666
	167	0.683649	0.695601	-0.215555	0.669898	-0.438398	-2.26602	-1.55635	-0.269807
	71	0.500338	1.51229	1.50119	1.5593	-2.57028	1.88096	-0.62399	-1.12245
	99	-0.16636	0.845587	0.793697	-0.0777243	-1.1633	0.418676	-0.186894	0.415446
	21	0.829584	-0.158464	-1.08748	0.828827	-1.28139	-0.0585772	-2.38772	-1.06229
	222	-0.966606	-0.954655	-0.908613	1.05078	0.742397	0.972848	0.637827	-0.0308566
	97	0.20241	2.21436	0.117336	-0.676121	0.00443669	-0.359707	-0.0067469	0.637136
	360	0.0270289	0.0176259	0.00861548	0.00940635	-0.000373983	0.00726268	-0.0324088	-0.00338421
	178	-1.67753	-2.66558	0.345089	-1.6344	1.2693	-1.33099	1.20372	-1.33447
	250	0.661214	0.673162	0.642373	-1.2655	-0.0654101	1.54801	0.918238	0.544822
	310	0.0270289	0.0176259	0.00861548	0.00940635	-0.000373983	0.00726268	-0.0324088	-0.00338421
	153	0.623936	0.635888	0.732039	0.604868	0.475526	-0.379752	0.351208	0.616428
	91	-0.0952833	-2.08334	-2.14392	-2.00032	1.48479	-1.04628	-2.56484	-0.0496583
	256	0.651131	0.663079	0.633524	-1.27648	-0.292981	-1.75266	-2.32617	0.244049
	377	0.0270289	0.0176259	0.00861548	0.00940635	-0.000373983	0.00726268	-0.0324088	-0.00338421
	218	0.318388	1.33034	-0.658497	1.36115	-0.283934	-1.06194	-0.390452	-1.06566
	7	-2.09609	0.915864	0.977753	-1.09023	0.496461	-0.352091	0.373692	0.644098
	130	0.815645	0.827596	-1.09971	0.813646	-2.92631	0.410563	-3.00636	-1.593
	186	1.46813	-0.519919	-0.527078	1.52423	0.400542	1.84241	-1.65533	1.83899
	356	0.0270289	0.0176259	0.00861548	0.00940635	-0.000373983	0.00726268	-0.0324088	-0.00338421
	150	0.233884	0.245834	1.26734	0.269122	0.851607	1.11714	0.755118	1.11348
	75	-0.838309	0.173641	1.20398	-1.8095	-1.06286	-2.76985	-2.15302	-1.77347
	265	1.50922	1.50058	0.39011	0.769106	0.241889	1.92219	0.336725	-0.0391203
	73	-0.854349	0.128492	1.19352	-1.83394	0.771316	0.0191476	0.697676	1.02413
	340	0.0195473	-0.0181724	0.00565166	0.00524243	0.00300785	0.00957123	0.015332	0.0160881
	292	0.0195473	-0.0181724	0.00565166	0.00524243	0.00300785	0.00957123	0.015332	0.0160881
	105	-0.122018	-1.1346	-0.163829	-0.972993	0.660697	0.17008	-1.31105	-0.804553
	27	-1.10937	0.871876	-0.0302769	-1.13376	0.437449	0.587095	0.325559	0.58442
	391	0.0195473	-0.0181724	0.00565166	0.00524243	0.00300785	0.00957123	0.015332	0.0160881
	60	1.82761	1.81472	1.79197	0.967793	1.80518	2.35705	1.84998	1.38573
	207	-0.945829	0.0364406	0.113239	0.0585105	-1.09884	0.18717	-0.157609	1.19513
	382	0.0195473	-0.0181724	0.00565166	0.00524243	0.00300785	0.00957123	0.015332	0.0160881
	233	0.915975	0.903631	1.86951	-0.928328	-1.84308	1.51816	1.12746	-1.46803
	161	0.562885	0.542084	0.682113	0.480941	1.07893	1.41722	0.0405273	1.42925
	127	0.292315	0.282324	0.199768	0.514109	1.0502	0.674133	-0.876921	-0.291572
	261	1.42611	0.416952	1.31718	-0.328602	-0.736376	-0.0496833	0.36095	0.989504
	375	0.0195473	-0.0181724	0.00565166	0.00524243	0.00300785	0.00957123	0.015332	0.0160881
	358	0.0195473	-0.0181724	0.00565166	0.00524243	0.00300785	0.00957123	0.015332	0.0160881
	204	0.364056	0.348263	1.38518	-0.577179	1.55056	1.02756	1.5662	0.0503981
	262	-0.417732	-0.438413	-0.300878	0.503727	-1.5517	0.601133	-0.662351	0.598707
	296	0.0195473	-0.0181724	0.00565166	0.00524243	0.00300785	0.00957123	0.015332	0.0160881
	337	0.0195473	-0.0181724	0.00565166	0.00524243	0.00300785	0.00957123	0.015332	0.0160881
	149	0.959619	-1.05245	-0.0921887	1.12298	-0.51214	-2.05359	0.496311	-1.03218
	136	0.14589	0.128733	-0.806273	0.166338	0.363276	-1.21481	0.357454	-1.19626
	163	0.648385	0.628118	0.757143	0.581456	0.860678	0.134789	0.797276	1.14182
	312	0.0195473	-0.0181724	0.00565166	0.00524243	0.00300785	0.00957123	0.015332	0.0160881
	175	0.675411	0.655313	0.78086	0.613229	0.823756	0.0870087	0.756123	1.09319
	112	0.986339	-3.03182	-0.946287	0.978765	0.547488	0.729495	0.448204	0.729342
	210	0.113112	-0.90425	0.164962	1.1278	-0.101227	-0.815913	-0.160265	0.191988
	61	0.84616	-2.16662	0.808246	0.989596	0.753229	0.289824	0.792082	-0.682689
	44	0.393388	-2.62222	-1.58908	0.457304	0.778601	1.32266	-0.179639	0.350726
	350	0.0195473	-0.0181724	0.00565166	0.00524243	0.00300785	0.00957123	0.015332	0.0160881
	116	-0.145851	-1.15858	-0.184743	-0.0010118	-0.99554	0.614938	-0.927904	-0.351816
	318	0.0195473	-0.0181724	0.00565166	0.00524243	0.00300785	0.00957123	0.015332	0.0160881
	179	-1.07104	-0.0895539	-1.99664	-1.08869	-1.74477	-2.35462	0.237033	-1.33855
	272	1.66766	1.65376	1.6516	-1.22026	-1.90252	-0.264682	1.17578	-0.229303
	113	-0.369503	-2.38363	-2.38101	-0.263944	-0.737561	-1.3453	-1.75494	0.670938
	287	0.0195473	-0.0181724	0.00565166	0.00524243	0.00300785	0.00957123	0.015332	0.0160881
	225	-0.0560705	0.92551	-0.983503	0.928907	-0.4371	0.0435218	-1.42005	0.0666462
	193	0.646834	0.626557	-0.244218	0.579633	0.471336	-0.369052	0.363329	0.62905
	251	-0.274776	-1.29456	-0.175427	0.671791	1.27558	0.671712	1.25972	-0.31175
	117	-0.868148	-1.88539	-0.818592	-0.850166	-0.657313	-2.24145	0.334506	1.77662
	299	-0.00207209	0.013701	0.00975634	-0.00313541	0.000928372	0.0123712	0.00277481	0.0352152
	215	0.452597	1.50747	1.49317	0.547055	-1.03191	-0.716905	-0.0938403	1.30642
	137	0.910816	0.91808	0.99838	0.901795	0.727825	-0.0226877	0.637581	-1.00828
	96	-0.208164	-0.211357	0.889719	-0.239911	0.398734	-0.441526	-0.730298	0.560666
	295	-0.00207209	0.013701	0.00975634	-0.00313541	0.000928372	0.0123712	0.00277481	0.0352152
	388	-0.00207209	0.013701	0.00975634	-0.00313541	0.000928372	0.0123712	0.00277481	0.0352152
	154	-0.608109	-0.558567	-0.562273	-0.525246	-1.33066	2.17558	1.69006	1.22494
	56	2.0038	1.10712	-1.00344	2.20354	1.05213	1.66278	-0.882022	1.72634
	277	-1.34516	-1.36039	0.764608	0.596929	1.16031	0.527741	1.12104	1.5582
	281	-0.00207209	0.013701	0.00975634	-0.00313541	0.000928372	0.0123712	0.00277481	0.0352152
	62	0.671382	0.657604	-0.220287	0.616628	0.291086	0.421469	0.149366	0.419665
	41	1.34027	0.385281	0.390588	1.41328	1.51799	1.98296	-1.47912	0.0267005
	307	-0.00207209	0.013701	0.00975634	-0.00313541	0.000928372	0.0123712	0.00277481	0.0352152
	245	-0.195959	-0.198079	-0.0991344	0.774625	-0.646218	-0.498737	-1.78055	-1.49821
	92	-1.9542	0.152814	-0.96508	-0.746437	-0.314793	-0.804217	0.707803	-0.754272
	72	0.870071	-1.12625	-1.03883	0.853267	0.399083	0.558918	0.270092	0.561124
	208	0.470211	-0.473363	0.509254	-1.43197	-0.783859	-2.4012	1.18345	-0.368669
	237	1.22972	1.3529	1.20289	-0.52739	-0.275052	-0.753638	-0.247772	-0.702218
	43	-1.12867	-0.124881	-0.037686	-3.14524	0.352915	0.500159	0.218482	0.500651
	288	-0.00207209	0.013701	0.00975634	-0.00313541	0.000928372	0.0123712	0.00277481	0.0352152
	230	-0.0495086	1.04913	0.947876	0.140047	0.984551	1.30405	-0.0754347	1.32799
	269	1.65663	0.72944	0.679504	-1.20994	-0.779138	-0.122482	1.30659	0.947346
	199	-0.75606	-0.71952	0.302609	-0.701455	-0.0706054	0.233852	0.862908	1.25574
	371	-0.00207209	0.013701	0.00975634	-0.00313541	0.000928372	0.0123712	0.00277481	0.0352152
	322	-0.00207209	0.013701	0.00975634	-0.00313541	0.000928372	0.0123712	0.00277481	0.0352152
	78	-1.00148	-0.898623	-1.00826	0.19725	-0.259611	-0.733986	-1.23051	-0.681992
	6	-2.54728	0.507605	0.493277	-2.4528	1.04961	1.38686	0.997296	1.41321
	12	-3.2969	-0.307893	-0.191322	-1.3456	0.240426	0.356994	0.0927355	0.35331
	151	0.79484	0.791911	-0.107537	0.763666	0.0821957	0.428324	1.03372	0.455886
	79	-0.506519	0.551952	-1.46949	1.59575	-1.2384	0.293013	0.793204	2.34579
	164	0.726385	0.717441	0.829946	0.682137	0.737505	0.989631	-0.351599	1.0044
	241	0.174209	0.204621	1.23893	0.215495	-1.11106	-0.817629	-1.18231	0.202759
	342	-0.00207209	0.013701	0.00975634	-0.00313541	0.000928372	0.0123712	0.00277481	0.0352152
	155	0.659981	0.6452	0.769301	0.60305	0.617278	-0.163383	0.514004	0.846922
	313	-0.00207209	0.013701	0.00975634	-0.00313541	0.000928372	0.0123712	0.00277481	0.0352152
	368	-0.00207209	0.013701	0.00975634	-0.00313541	0.000928372	0.0123712	0.00277481	0.0352152
	219	1.39196	-0.558493	-0.562211	0.474835	-1.0592	0.248366	-1.12434	0.27068
	361	-0.00207209	0.013701	0.00975634	-0.00313541	0.000928372	0.0123712	0.00277481	0.0352152
	106	-0.338562	0.73467	-0.316105	-1.20422	-0.355571	-0.856116	-1.33778	0.192316
	36	1.71705	-0.228471	-1.25334	1.88723	0.886542	-0.612324	0.888595	-0.572911
	200	0.124663	0.160924	0.213461	1.18091	-1.14417	0.115661	-1.2143	-0.874278
	352	-0.0187603	-0.000492887	0.0128578	0.00155445	0.0111664	-0.0107938	0.00483276	0.00072824
	321	-0.0187603	-0.000492887	0.0128578	0.00155445	0.0111664	-0.0107938	0.00483276	0.00072824
	86	-0.168388	-0.141137	0.949694	-0.168503	0.444721	-0.3917	-0.65421	-0.393347
	65	-0.251712	-0.227023	-0.125304	-0.267852	0.32304	0.458132	0.215586	0.453019
	123	-1.53194	-1.45438	0.422615	-1.21734	1.67133	1.3562	0.728353	0.417962
	334	-0.0187603	-0.000492887	0.0128578	0.00155445	0.0111664	-0.0107938	0.00483276	0.00072824
	331	-0.0187603	-0.000492887	0.0128578	0.00155445	0.0111664	-0.0107938	0.00483276	0.00072824
	177	0.88363	0.91248	0.996514	0.893519	0.269791	-0.607584	0.158607	0.385787
	202	-0.755882	0.284051	0.320979	1.32334	-0.141816	-0.647322	-0.141749	2.39128
	252	-0.0639086	-0.0334456	0.0437329	-0.0439303	-0.460438	1.95946	0.517313	1.98899
	30	-2.29915	0.724082	-0.168	-1.32441	0.217832	0.328293	0.10301	0.320185
	383	-0.0187603	-0.000492887	0.0128578	0.00155445	0.0111664	-0.0107938	0.00483276	0.00072824
	285	-0.0187603	-0.000492887	0.0128578	0.00155445	0.0111664	-0.0107938	0.00483276	0.00072824
	29	-2.49917	-1.45135	-1.44796	-1.37059	0.283582	-2.35645	-0.756596	0.665795
	380	-0.0187603	-0.000492887	0.0128578	0.00155445	0.0111664	-0.0107938	0.00483276	0.00072824
	302	-0.0187603	-0.000492887	0.0128578	0.00155445	0.0111664	-0.0107938	0.00483276	0.00072824
	152	0.938108	0.968633	1.04555	0.958475	0.467613	0.636551	0.370285	0.635556
	11	-1.60891	1.43554	0.453263	0.498571	1.23506	-0.416335	0.191479	-1.39547
	278	0.686667	0.740207	0.719305	-1.14901	0.334158	-1.05991	0.367562	-0.00775327
	304	-0.0187603	-0.000492887	0.0128578	0.00155445	0.0111664	-0.0107938	0.00483276	0.00072824
	246	-1.11705	-0.0882201	-1.0041	-0.107291	0.640207	-0.150447	0.554968	0.853473
	378	-0.0187603	-0.000492887	0.0128578	0.00155445	0.0111664	-0.0107938	0.00483276	0.00072824
	181	-0.0298258	0.0016851	-0.92559	-0.00329272	-0.530199	-2.36075	-0.627373	-0.361681
	333	-0.0187603	-0.000492887	0.0128578	0.00155445	0.0111664	-0.0107938	0.00483276	0.00072824
	26	-2.25295	0.771698	0.873579	-2.26933	0.217832	0.328293	0.10301	0.320185
	220	0.130542	0.166984	1.21875	0.187917	-0.419029	-0.223551	0.491583	-0.221318
	187	0.827113	0.854226	0.945645	0.826133	-0.634585	0.510427	0.260929	0.506521
	365	-0.0187603	-0.000492887	0.0128578	0.00155445	0.0111664	-0.0107938	0.00483276	0.00072824
	32	-0.409196	0.61065	0.732949	-0.455624	0.217832	0.328293	0.10301	0.320185
	10	-1.12455	-0.0959483	-0.010846	-0.116231	1.26562	0.621389	-2.77581	-1.35688
	244	1.01554	0.0791868	1.01531	0.243111	-0.100883	0.403195	-0.0979486	-0.557033
	329	-0.0187603	-0.000492887	0.0128578	0.00155445	0.0111664	-0.0107938	0.00483276	0.00072824
	80	-0.877293	-0.810346	0.111773	-0.629106	-0.020286	-0.497339	-0.0117068	-0.455272
	370	-0.0187603	-0.000492887	0.0128578	0.00155445	0.0111664	-0.0107938	0.00483276	0.00072824
	142	0.0776902	-2.88749	-0.828818	0.124901	0.555152	-2.0213	1.534	0.0086779
	160	1.24122	-0.718939	-0.681632	1.31988	-1.94784	1.35796	0.995779	-1.62639
	198	0.193551	0.23193	1.27547	0.263044	0.62334	-1.17126	0.536919	-1.16782
	353	0.00110366	0.0140512	0.0211391	0.0112964	0.02337	0.0315073	0.0182363	0.00406434
	291	0.00110366	0.0140512	0.0211391	0.0112964	0.02337	0.0315073	0.0182363	0.00406434
	300	0.00110366	0.0140512	0.0211391	0.0112964	0.02337	0.0315073	0.0182363	0.00406434
	255	-0.283357	-1.28439	0.82874	-1.31289	-0.191178	-0.935853	-0.279358	0.0373647
	275	0.152735	0.180387	1.22765	1.20168	1.14274	0.495451	1.09193	0.47465
	131	0.432184	0.412432	0.568536	0.351464	0.839152	1.10332	0.754367	-0.922916
	25	0.076917	0.0995816	0.158295	0.112222	0.852038	0.119966	0.768694	1.09396
	3	0.370015	0.411962	0.426402	0.458066	-0.921296	-1.58726	-0.979271	1.39079
	188	-2.81511	1.21465	-0.742942	-2.76038	1.18045	1.54416	-1.86613	0.524039
	107	-1.07993	1.9982	1.92955	-0.892896	-0.138491	-0.576154	-1.10886	-1.58408
	140	1.07073	1.09298	1.15263	1.10492	0.737738	-1.02767	0.641602	0.944275
	196	0.90676	0.918231	0.00264742	0.911445	0.31285	0.423526	0.16916	0.387858
	147	-1.1117	-1.10144	0.985764	-1.11033	0.053419	1.38008	0.992614	0.357679
	270	0.341943	1.38204	0.400724	-0.575057	1.55847	1.03242	-1.44581	-1.98093
	5	-0.42589	-1.37052	0.613095	-2.30111	-0.566978	-1.12961	1.4147	-1.14521
	234	0.123679	1.21521	0.115805	0.347359	0.0823316	1.70907	-0.863318	1.7051
	314	0.00110366	0.0140512	0.0211391	0.0112964	0.02337	0.0315073	0.0182363	0.00406434
	9	-2.39089	0.600995	-0.269626	-0.439773	0.268739	0.36655	0.120112	0.330092
	374	0.00110366	0.0140512	0.0211391	0.0112964	0.02337	0.0315073	0.0182363	0.00406434
	185	0.840869	0.848004	0.942375	0.833696	0.313046	0.423779	0.169378	0.388115
	357	0.00110366	0.0140512	0.0211391	0.0112964	0.02337	0.0315073	0.0182363	0.00406434
	381	0.00110366	0.0140512	0.0211391	0.0112964	0.02337	0.0315073	0.0182363	0.00406434
	369	0.00110366	0.0140512	0.0211391	0.0112964	0.02337	0.0315073	0.0182363	0.00406434
	22	1.20552	-2.76336	-1.72407	1.26397	0.188597	1.55468	1.14292	0.534702
	282	0.00110366	0.0140512	0.0211391	0.0112964	0.02337	0.0315073	0.0182363	0.00406434
	335	0.00110366	0.0140512	0.0211391	0.0112964	0.02337	0.0315073	0.0182363	0.00406434
	145	-1.29212	-1.22795	-0.264544	-1.14327	-0.691613	1.00105	0.388037	0.0011348
	135	1.28703	1.32351	1.35049	1.36014	1.09841	1.4382	0.0426426	0.4166
	194	0.589852	0.580473	-0.28724	0.537506	0.268739	0.36655	0.120112	0.330092
	108	-0.47489	-0.422739	-1.43173	1.64107	0.760359	-0.706803	1.77867	-1.71654
	124	0.215827	0.31342	0.200096	0.45609	1.0952	-0.274305	0.150993	-0.278044
	46	0.827782	-1.10015	-0.154863	0.998212	-2.23383	-0.699304	-0.21487	-0.708937
	53	0.709058	0.773311	-0.263463	1.85812	0.691687	1.2045	0.702316	-0.806471
	325	0.00110366	0.0140512	0.0211391	0.0112964	0.02337	0.0315073	0.0182363	0.00406434
	376	0.00110366	0.0140512	0.0211391	0.0112964	0.02337	0.0315073	0.0182363	0.00406434
	308	0.00110366	0.0140512	0.0211391	0.0112964	0.02337	0.0315073	0.0182363	0.00406434
	260	1.12567	1.21734	1.11763	0.349713	0.421055	2.14658	0.513315	1.14868
	209	-1.20468	-0.20054	-0.0992894	0.779952	0.369192	0.787947	1.34373	-0.228797
	232	1.35231	0.393089	1.4102	0.437171	1.43652	1.8749	1.41859	0.859367
	373	0.00116819	-0.0308656	-0.0320076	0.000262068	-0.00523857	-0.0239643	-0.00293949	-0.0234917
	258	0.894143	0.871666	-0.056616	-0.13466	-1.57412	-1.3994	-1.63985	-0.413087
	49	1.96321	-0.0242051	-1.095	1.18656	1.01848	-1.45283	1.00918	-0.419106
	349	0.00116819	-0.0308656	-0.0320076	0.000262068	-0.00523857	-0.0239643	-0.00293949	-0.0234917
	83	-1.06917	1.94235	1.87587	-0.853464	-0.0111155	-0.489	-1.02147	-0.456162
	367	0.00116819	-0.0308656	-0.0320076	0.000262068	-0.00523857	-0.0239643	-0.00293949	-0.0234917
	306	0.00116819	-0.0308656	-0.0320076	0.000262068	-0.00523857	-0.0239643	-0.00293949	-0.0234917
	76	-3.12023	-2.14318	-3.06954	-2.15242	-0.484161	-2.28945	-0.546706	-1.30046
	0	0.655613	0.625314	0.728829	0.570551	0.263872	0.402578	0.192399	0.38407
	228	0.210763	0.198669	0.22818	1.25664	-0.277014	-2.03626	-0.332219	-1.04111
	227	0.863836	-0.159635	-1.08388	-0.172115	-0.751037	1.60662	1.2124	1.61743
	264	-1.1922	-1.2175	0.865723	0.758637	0.425117	0.599662	0.359357	-1.41405
	101	0.191054	-0.788893	-0.89006	0.468137	-0.0500064	-0.536535	-0.0617353	-0.504854
	89	-0.550555	-0.554822	-0.557128	-1.44839	1.44293	-1.1563	0.413233	-0.139716
	129	-1.06964	-2.05814	-1.12455	-0.854046	1.313	-1.09284	-1.68587	-1.05036
	35	1.04622	-0.97127	-2.91982	1.05329	-0.416198	-1.20638	0.523665	-0.215368
	180	-3.01538	-3.03489	1.02477	-3.02284	-0.461144	-0.261319	0.477126	-0.271642
	64	0.686819	-0.309663	0.656387	0.844975	0.71411	-0.824847	0.694023	-0.800188
	4	-0.230476	-0.25704	-0.168709	-2.28867	0.323574	-0.52445	0.254216	0.458819
	100	0.762474	-0.264321	-2.17505	-0.297385	-0.520591	-0.333978	0.415573	0.653929
	82	-0.187622	-2.21278	-2.13016	-0.235711	-2.51869	-0.331659	-0.582462	-2.3437
	351	0.00116819	-0.0308656	-0.0320076	0.000262068	-0.00523857	-0.0239643	-0.00293949	-0.0234917
	240	0.650404	1.65273	0.623632	-0.200029	1.66533	1.11553	1.64351	0.138734
	305	0.00116819	-0.0308656	-0.0320076	0.000262068	-0.00523857	-0.0239643	-0.00293949	-0.0234917
	248	-0.610287	0.383488	0.389144	-1.52221	-1.05774	-0.54599	-1.06975	-0.51454
	283	0.00116819	-0.0308656	-0.0320076	0.000262068	-0.00523857	-0.0239643	-0.00293949	-0.0234917
	67	0.444362	-2.56007	-0.561701	1.54533	-1.51885	-0.109592	0.452804	-0.091867
	126	1.18061	1.16753	1.20106	1.21937	0.599629	0.812962	0.540053	0.804447
	122	0.277954	-0.699143	0.188106	0.575533	1.25449	-0.164363	-0.746453	0.876381
	389	0.00116819	-0.0308656	-0.0320076	0.000262068	-0.00523857	-0.0239643	-0.00293949	-0.0234917
	384	0.00116819	-0.0308656	-0.0320076	0.000262068	-0.00523857	-0.0239643	-0.00293949	-0.0234917
	327	0.00116819	-0.0308656	-0.0320076	0.000262068	-0.00523857	-0.0239643	-0.00293949	-0.0234917
	18	-1.83921	-1.85294	-2.81677	1.19488	-1.88794	-2.56071	-2.92936	-2.55398
	45	0.81214	-0.213027	-0.130377	-0.236005	0.374881	0.538261	0.307342	0.523057
	343	0.00116819	-0.0308656	-0.0320076	0.000262068	-0.00523857	-0.0239643	-0.00293949	-0.0234917
	191	0.626368	0.59511	0.702523	0.534408	0.416241	0.588814	0.350167	0.574841
	50	1.07696	0.0932674	-0.99269	1.32713	-0.925786	1.6153	0.0668861	-1.34933
	226	1.16854	0.155066	-0.809795	1.20446	0.636383	0.857886	0.578109	-0.149535
	385	0.00116819	-0.0308656	-0.0320076	0.000262068	-0.00523857	-0.0239643	-0.00293949	-0.0234917
	95	-3.20002	0.805171	0.898449	-0.211089	-1.78639	0.597038	0.219427	-1.39616
	68	-0.609688	-1.58194	-1.57617	-0.522014	-0.86478	-0.503537	-0.868336	-1.49859
	174	0.908459	0.917798	0.994995	0.915539	0.294856	0.418207	0.190768	0.403161
	98	0.795411	0.800431	-0.105615	-0.216418	0.473706	0.647686	-0.608986	0.636894
	229	-0.234666	0.769205	-0.132382	0.748474	-0.531429	-0.358903	0.385264	-0.369817
	346	0.00175881	0.00296086	0.00396347	0.00976509	-0.0293786	-0.0257401	0.00753435	-0.0283597
	17	-0.373152	-0.336372	0.634338	-2.24592	-2.94359	-1.60466	1.04343	1.39841
	392	0.00175881	0.00296086	0.00396347	0.00976509	-0.0293786	-0.0257401	0.00753435	-0.0283597
	221	0.412607	-0.558796	-0.55633	1.50401	-0.210441	-0.947049	0.744652	-0.950328
	203	-0.32102	-0.320448	-0.209235	-0.352323	-0.58478	0.572643	0.325531	0.560461
	315	0.00175881	0.00296086	0.00396347	0.00976509	-0.0293786	-0.0257401	0.00753435	-0.0283597
	359	0.00175881	0.00296086	0.00396347	0.00976509	-0.0293786	-0.0257401	0.00753435	-0.0283597
	31	-0.883472	-1.86619	-1.81983	-0.841591	-0.32243	-2.09074	0.619266	-0.0966821
	85	-0.0607062	1.98801	0.912405	-0.88121	-1.79457	-0.130365	-0.670093	-1.09997
	159	0.679221	0.679802	0.79098	0.647958	0.33442	0.468971	0.235065	0.454866
	171	0.758988	0.762617	0.86197	0.741067	0.505107	0.687976	0.426171	0.677931
	311	0.00175881	0.00296086	0.00396347	0.00976509	-0.0293786	-0.0257401	0.00753435	-0.0283597
	176	1.1771	1.1967	1.23408	1.22911	0.750096	0.00231724	0.700468	-0.00190043
	279	-0.247053	-0.243655	-0.143407	0.734015	-0.578476	-1.41927	0.332589	0.568699
	195	0.913479	0.923009	-0.000537759	0.921398	0.859653	-1.85711	0.823131	-0.858725
	284	0.00175881	0.00296086	0.00396347	0.00976509	-0.0293786	-0.0257401	0.00753435	-0.0283597
	59	-0.575168	-0.546104	1.45455	0.51828	-1.83055	-0.459614	1.16999	-0.453857
	55	1.4748	0.505776	-1.50098	0.576609	0.347379	0.768681	-2.6308	-1.22133
	293	0.00175881	0.00296086	0.00396347	0.00976509	-0.0293786	-0.0257401	0.00753435	-0.0283597
	366	0.00175881	0.00296086	0.00396347	0.00976509	-0.0293786	-0.0257401	0.00753435	-0.0283597
	1	-1.41448	1.62072	0.597556	-0.294158	-1.57453	-0.131123	1.45664	-1.11928
	34	0.607794	0.605647	-0.272588	-0.435416	0.305632	0.432033	0.202833	-0.582756
	243	0.587864	0.623155	1.59964	1.70858	-0.728733	-1.32898	1.28399	-0.320799
	289	0.00175881	0.00296086	0.00396347	0.00976509	-0.0293786	-0.0257401	0.00753435	-0.0283597
	326	0.00175881	0.00296086	0.00396347	0.00976509	-0.0293786	-0.0257401	0.00753435	-0.0283597
	84	-0.0872117	0.922292	0.998847	-0.0794082	-0.346524	-1.12165	-0.407711	-1.12817
	249	0.00975432	0.0229623	0.0851442	-0.966224	0.698304	0.935863	0.64248	-1.06959
	212	0.0769499	-0.907275	0.144946	1.11221	1.12171	-1.52087	-0.883458	-1.51625
	165	-1.92025	-1.90437	-0.85256	-1.88452	0.562673	-1.95508	-0.389746	-0.93997
	132	0.749183	-3.24756	-1.14676	0.729622	-2.22622	1.0327	0.726981	-1.97095
	213	-0.0695216	-0.059342	0.0145911	-0.0587593	0.900667	0.195512	-1.13095	0.194876
	206	0.0234022	0.0371315	0.0972903	0.0497068	-1.02876	0.286062	-1.05193	1.2871
	364	0.00175881	0.00296086	0.00396347	0.00976509	-0.0293786	-0.0257401	0.00753435	-0.0283597
	38	1.76647	-0.191413	-1.2414	0.917063	-1.08339	-1.50095	0.00652989	-0.477424
	349	-0.0121788	-0.0134753	-0.000594253	0.0145637	-0.00118046	0.0143398	0.00123156	-0.00496788
	128	-1.02684	-0.994731	-1.05874	-0.800445	-0.867995	-1.22425	-0.837842	0.793339
	234	0.129522	1.16421	0.0784671	0.386378	0.0582739	1.68142	-0.916834	1.69678
	116	-0.200019	-1.17076	-0.210707	-0.00735452	-0.994129	0.614367	-0.972975	-0.371849
	194	0.601224	0.610761	-0.26262	0.560384	0.242348	0.357994	0.137667	0.318587
	268	0.587904	-0.386324	0.603195	1.73926	-0.274003	2.25628	-1.27282	0.261619
	244	1.06779	0.101454	1.02429	0.312615	-0.150722	0.414012	-0.140742	-0.576928
	382	-0.0121788	-0.0134753	-0.000594253	0.0145637	-0.00118046	0.0143398	0.00123156	-0.00496788
	345	-0.0121788	-0.0134753	-0.000594253	0.0145637	-0.00118046	0.0143398	0.00123156	-0.00496788
	264	-1.18647	-1.17344	0.923682	0.814049	0.474955	0.655608	0.386872	-1.37678
	7	-2.11011	0.904181	0.990688	-1.09472	0.491574	-0.323129	0.404676	0.644981
	247	0.146461	1.16497	0.215827	0.211827	-0.928261	-0.580825	0.0262386	0.404783
	354	-0.0121788	-0.0134753	-0.000594253	0.0145637	-0.00118046	0.0143398	0.00123156	-0.00496788
	322	-0.0121788	-0.0134753	-0.000594253	0.0145637	-0.00118046	0.0143398	0.00123156	-0.00496788
	270	0.338698	1.36037	0.384516	-0.55849	1.52243	0.99582	-1.49091	-2.00498
	343	-0.0121788	-0.0134753	-0.000594253	0.0145637	-0.00118046	0.0143398	0.00123156	-0.00496788
	339	-0.0121788	-0.0134753	-0.000594253	0.0145637	-0.00118046	0.0143398	0.00123156	-0.00496788
	285	-0.0121788	-0.0134753	-0.000594253	0.0145637	-0.00118046	0.0143398	0.00123156	-0.00496788
	152	0.910771	0.925402	1.00901	0.930228	0.466269	0.644495	0.377566	0.611841
	362	-0.0121788	-0.0134753	-0.000594253	0.0145637	-0.00118046	0.0143398	0.00123156	-0.00496788
	47	0.117284	-0.848233	-1.93227	0.371756	-0.00680258	0.598152	0.0134465	0.611553
	35	1.08597	-0.896514	-2.83725	1.13956	-0.340001	-1.10763	0.585119	-0.134445
	104	-0.493549	-2.46912	0.531719	0.641939	0.31766	-0.266178	-0.710294	-1.27315
	33	-2.12678	-0.112766	-0.0239417	-2.11464	0.344327	0.488474	0.246923	-0.547858
	293	-0.0121788	-0.0134753	-0.000594253	0.0145637	-0.00118046	0.0143398	0.00123156	-0.00496788
	294	-0.0121788	-0.0134753	-0.000594253	0.0145637	-0.00118046	0.0143398	0.00123156	-0.00496788
	166	0.669771	0.680435	-0.20247	0.642282	-0.431356	0.77548	0.487245	-0.254086
	317	-0.0121788	-0.0134753	-0.000594253	0.0145637	-0.00118046	0.0143398	0.00123156	-0.00496788
	209	-1.15884	-0.145358	-0.0520782	0.847053	0.374118	0.806059	1.35019	-0.199213
	59	-0.598391	-0.575684	1.43972	0.516675	-1.8254	-0.449222	1.13644	-0.460511
	302	-0.0121788	-0.0134753	-0.000594253	0.0145637	-0.00118046	0.0143398	0.00123156	-0.00496788
	78	-0.990436	-0.957725	-1.0268	0.243054	-0.265909	-0.733367	-1.26415	-0.727781
	192	0.632242	0.642289	-0.235402	0.597443	0.242348	0.357994	0.137667	0.318587
	252	-0.0100479	0.00588534	0.07849	0.0248319	-0.449364	2.03191	0.539307	2.03196
	383	-0.0121788	-0.0134753	-0.000594253	0.0145637	-0.00118046	0.0143398	0.00123156	-0.00496788
	31	-0.944172	-1.92715	-1.8637	-0.89646	-0.341004	-2.10892	0.584045	-0.135757
	388	-0.0121788	-0.0134753	-0.000594253	0.0145637	-0.00118046	0.0143398	0.00123156	-0.00496788
	30	-2.30698	0.704068	-0.182069	-1.32994	0.242348	0.357994	0.137667	0.318587
	0	0.672762	0.683476	0.800155	0.645857	0.311688	0.446713	0.211955	0.409397
	197	1.8119	-2.15864	1.79975	2.00689	1.33804	-1.24011	1.31154	-2.24647
	394	0.022196	-0.00117976	0.00500944	-0.00090223	-0.0187236	0.0140164	0.00678299	0.00611642
	221	0.402084	-0.591876	-0.585585	1.45353	-0.238012	-0.961282	0.706111	-0.964511
	237	1.31043	1.37405	1.2032	-0.512421	-0.209776	-0.628054	-0.156749	-0.624395
	231	0.336356	1.33823	1.35734	1.37871	-1.26898	-0.00143097	-1.32813	-0.00486744
	254	0.203687	0.197152	1.24213	1.22768	-1.24429	-0.969417	-1.30083	0.0273124
	301	0.022196	-0.00117976	0.00500944	-0.00090223	-0.0187236	0.0140164	0.00678299	0.00611642
	269	1.68783	0.711979	0.662546	-1.22119	-0.792738	-0.087315	1.30446	0.919138
	304	0.022196	-0.00117976	0.00500944	-0.00090223	-0.0187236	0.0140164	0.00678299	0.00611642
	212	0.0135391	-1.00505	0.0770139	1.01122	1.1557	-1.45079	-0.858477	-1.45138
	141	1.03772	-0.97934	0.098008	1.03874	-1.91163	1.46191	-1.93294	0.46087
	279	-0.260673	-0.296641	-0.161104	0.69906	-0.617715	-1.45361	0.286191	0.540615
	376	0.022196	-0.00117976	0.00500944	-0.00090223	-0.0187236	0.0140164	0.00678299	0.00611642
	3	0.402902	0.408994	0.415125	0.454461	-0.961901	-1.60327	-0.988535	1.39535
	341	0.022196	-0.00117976	0.00500944	-0.00090223	-0.0187236	0.0140164	0.00678299	0.00611642
	16	1.80546	-1.16293	-2.23531	-2.08728	-1.53379	-1.04817	-1.51508	-2.04668
	352	0.022196	-0.00117976	0.00500944	-0.00090223	-0.0187236	0.0140164	0.00678299	0.00611642
	298	0.022196	-0.00117976	0.00500944	-0.00090223	-0.0187236	0.0140164	0.00678299	0.00611642
	260	1.20843	1.26558	1.11462	0.371456	0.443834	2.21943	0.566088	1.22747
	6	-2.51459	0.496734	0.486774	-2.45161	1.03823	1.39689	1.01161	1.39551
	232	1.4424	0.450993	1.44942	0.499422	1.38596	1.84778	1.39617	0.848727
	37	0.660127	0.619138	-0.229879	-0.3911	0.267403	0.39743	0.159142	0.390888
	121	-1.96139	1.085	-0.0328423	-1.82186	-1.27928	1.28182	1.76638	1.28501
	162	0.908168	0.882901	0.985512	0.891265	0.0105773	0.361043	0.981029	0.359479
	45	0.86501	-0.162993	-0.0519649	-0.157866	0.379597	0.542903	0.283219	0.537113
	291	0.022196	-0.00117976	0.00500944	-0.00090223	-0.0187236	0.0140164	0.00678299	0.00611642
	173	1.03056	1.01305	1.09179	1.03059	0.423556	0.599901	0.331834	-0.405595
	311	0.022196	-0.00117976	0.00500944	-0.00090223	-0.0187236	0.0140164	0.00678299	0.00611642
	164	0.740909	0.705041	0.84027	0.700861	0.702247	0.961257	-0.359957	0.957628
	328	0.022196	-0.00117976	0.00500944	-0.00090223	-0.0187236	0.0140164	0.00678299	0.00611642
	77	-1.82099	-1.82909	-2.7793	-2.80041	-0.41892	-2.19585	-1.49396	-2.20029
	120	-0.744871	-0.68476	0.155175	-0.575379	-0.267377	2.59388	0.885464	0.60385
	331	0.022196	-0.00117976	0.00500944	-0.00090223	-0.0187236	0.0140164	0.00678299	0.00611642
	393	0.022196	-0.00117976	0.00500944	-0.00090223	-0.0187236	0.0140164	0.00678299	0.00611642
	203	-0.304985	-0.343762	-0.199583	-0.351384	-0.62333	0.539109	0.279983	0.533298
	132	0.744214	-3.29144	-1.15686	0.704623	-2.23874	1.03777	0.705303	-1.96546
	238	0.69271	-0.282829	-0.333214	0.784373	0.196127	-0.101752	1.29215	1.90463
	89	-0.465191	-0.450738	-0.47033	-1.39538	1.45543	-1.06215	0.473	-0.0607342
	387	0.022196	-0.00117976	0.00500944	-0.00090223	-0.0187236	0.0140164	0.00678299	0.00611642
	50	0.970325	0.012383	-1.09214	1.1004	-0.985899	1.66223	0.0908403	-1.33261
	342	0.022196	-0.00117976	0.00500944	-0.00090223	-0.0187236	0.0140164	0.00678299	0.00611642
	168	-0.929704	1.08774	-0.866257	-0.905338	0.434889	-2.22109	0.379581	-0.177186
	106	-0.38041	0.679987	-0.339642	-1.25117	-0.295052	-0.901592	-1.34259	0.155498
	380	0.00547488	0.0162551	0.0149031	0.00876538	0.0206762	-0.036731	0.000354907	-0.0130492
	1	-1.44114	1.6145	0.602131	-0.323501	-1.52597	-0.174787	1.41984	-1.12897
	332	0.00547488	0.0162551	0.0149031	0.00876538	0.0206762	-0.036731	0.000354907	-0.0130492
	129	-1.15803	-2.08024	-1.12644	-0.986332	1.33398	-1.1574	-1.69546	-1.06959
	366	0.00547488	0.0162551	0.0149031	0.00876538	0.0206762	-0.036731	0.000354907	-0.0130492
	353	0.00547488	0.0162551	0.0149031	0.00876538	0.0206762	-0.036731	0.000354907	-0.0130492
	105	-0.194906	-1.12	-0.161798	-1.03025	0.703839	0.0970956	-1.34373	-0.845868
	263	-0.248118	-0.255573	-0.171523	0.715456	1.75367	0.156051	1.70753	2.21552
	71	0.466843	1.5153	1.51392	1.56692	-2.66785	1.65737	-0.726111	-1.30375
	149	0.851502	-1.06997	-0.117306	1.02502	-0.550452	-2.20375	0.394661	-1.15913
	336	0.00547488	0.0162551	0.0149031	0.00876538	0.0206762	-0.036731	0.000354907	-0.0130492
	261	1.24607	0.355451	1.26097	-0.505089	-0.692271	-0.188465	0.277526	0.898063
	193	0.706542	0.695541	-0.214991	0.66146	0.481075	-0.34951	0.398331	0.647812
	266	-1.18763	-0.190352	-1.11353	0.787497	0.0840463	1.36384	0.0186464	1.39061
	211	0.423052	-0.53192	-0.528065	0.514767	0.959975	1.21706	-0.108993	-0.762231
	123	-1.51823	-1.39042	0.486934	-1.22439	1.66429	1.23337	0.644343	0.337309
	256	0.620637	0.681115	0.661361	-1.24993	-0.195344	-1.78363	-2.24002	0.278328
	80	-0.901829	-0.804009	0.119178	-0.68122	-0.0124594	-0.567267	-0.0518718	-0.496377
	148	-0.19725	-0.200728	-1.12276	-0.223964	0.352338	-2.31875	0.294655	-1.27888
	49	1.85976	-0.061058	-1.10938	1.03486	1.02732	-1.52021	0.989049	-0.447376
	61	0.746631	-2.18304	0.782153	0.900124	0.813784	0.227168	0.769374	-0.710426
	195	0.933207	0.939931	0.00231559	0.9314	0.958578	-1.78459	0.889569	-0.763953
	323	0.00547488	0.0162551	0.0149031	0.00876538	0.0206762	-0.036731	0.000354907	-0.0130492
	295	0.00547488	0.0162551	0.0149031	0.00876538	0.0206762	-0.036731	0.000354907	-0.0130492
	191	0.702588	0.691277	0.781218	0.65675	0.46991	0.637282	0.386845	0.634059
	174	0.953014	0.961287	1.0213	0.954989	0.267066	0.397305	0.178167	0.384176
	87	-1.28443	0.783472	1.75237	-1.13687	1.50488	-2.13828	-1.54841	-2.09096
	170	0.675508	0.66208	0.755256	0.6245	0.273414	0.404814	0.184697	-0.608005
	220	0.187535	0.214147	1.24614	0.234285	-0.411403	-0.222304	0.508947	-0.219731
	84	-0.0471099	0.961153	1.02119	-0.0451592	-0.347842	-1.14711	-0.425664	-1.14143
	306	0.00547488	0.0162551	0.0149031	0.00876538	0.0206762	-0.036731	0.000354907	-0.0130492
	344	0.00547488	0.0162551	0.0149031	0.00876538	0.0206762	-0.036731	0.000354907	-0.0130492
	146	1.00931	1.02199	1.07528	1.02204	0.459124	0.62452	0.375749	0.620771
	153	0.672269	0.658588	0.752151	0.620643	0.476049	-0.355455	0.393161	0.641622
	110	0.708179	-0.302694	-0.213422	0.663409	-0.46668	-0.2877	-0.54792	0.712173
	176	1.18922	1.21596	1.24776	1.23629	0.763673	-0.0151782	0.689058	-0.00405527
	28	-2.8033	1.22403	-2.74507	-0.754796	1.3335	-2.34104	-0.724727	-0.30209
	201	0.537356	0.591322	0.581518	-0.349107	-0.969068	-0.515933	-0.00723271	0.557077
	24	1.5164	1.57357	-1.43471	0.628322	0.836558	0.363045	1.8976	-0.575786
	280	0.0166408	0.037452	0.0899869	1.04233	-3.0699	-2.76633	-1.10065	-1.75932
	334	-0.00142839	0.0150993	0.014173	0.007804	-0.00720929	-0.00466014	0.0258659	0.00770193
	187	0.8295	0.836695	0.912005	0.822902	-0.631318	0.534173	0.28107	0.507653
	308	-0.00142839	0.0150993	0.014173	0.007804	-0.00720929	-0.00466014	0.0258659	0.00770193
	111	-0.400884	-1.33769	0.643955	-0.274687	-2.41353	0.0514521	1.62219	-0.902319
	74	1.27969	0.392393	0.291218	0.523313	0.921621	0.469029	0.991281	0.535279
	185	0.813986	0.820052	0.89725	0.80471	0.266682	0.407088	0.168741	0.374475
	57	0.661956	-2.27028	-0.29628	1.799	0.726653	1.22611	-1.22343	1.28071
	235	0.579029	0.640758	-0.375149	-1.29824	-0.054234	-1.50089	0.0178711	-0.433196
	178	-1.77183	-2.73563	0.291166	-1.70964	1.24358	-1.37576	1.24457	-1.35002
	75	-0.877056	0.15149	1.19109	-1.83302	-1.06953	-2.76587	-2.10024	-1.75883
	169	-2.71056	-1.66991	-0.650569	-2.6378	0.0392698	1.36968	-1.98043	-1.61678
	63	-0.240754	0.76133	-0.154811	0.740526	0.393182	0.564699	0.308052	0.539643
	253	0.692845	1.76285	-0.266903	1.83521	-0.657141	1.74793	0.353905	-0.220394
	167	0.651929	0.646205	-0.256875	0.614692	-0.447803	-2.23718	-1.51683	-0.252737
	139	1.23286	1.2694	0.295624	1.29586	-0.479136	-0.0302869	1.54994	0.0120227
	99	-0.254688	0.819139	0.782996	-0.103266	-1.16677	0.358902	-0.106059	0.419872
	124	0.26882	0.380736	0.280883	0.510571	1.07723	-0.337091	0.162651	-0.261545
	26	-2.25674	0.744182	0.829986	-2.27822	0.218181	0.346659	0.115327	0.311148
	222	-0.942676	-0.918905	-0.871321	1.09004	0.738346	0.994749	0.688171	-0.00968813
	277	-1.33829	-1.3433	0.75243	0.626165	1.12686	0.478813	1.11603	1.49759
	284	-0.00142839	0.0150993	0.014173	0.007804	-0.00720929	-0.00466014	0.0258659	0.00770193
	27	-1.10654	0.905304	-0.0271694	-1.10211	0.404882	0.579276	0.320937	0.554919
	251	-0.230538	-1.22771	-0.145095	0.752504	1.27698	0.665852	1.28136	-0.306407
	122	0.29134	-0.595105	0.302302	0.536978	1.22365	-0.154661	-0.6761	0.929632
	115	-0.336812	1.73104	0.704892	-0.19956	-1.55564	-1.12561	1.46568	0.912131
	296	-0.00142839	0.0150993	0.014173	0.007804	-0.00720929	-0.00466014	0.0258659	0.00770193
	227	0.870294	-0.119543	-1.0492	-0.129265	-0.749025	1.63345	1.25272	1.65964
	97	0.135508	2.23772	0.154096	-0.645742	-0.0138494	-0.450572	0.0623456	0.619533
	199	-0.725474	-0.6859	0.335251	-0.655284	-0.0945215	0.202985	0.87223	1.20853
	156	0.695628	-0.306917	0.784684	0.66593	0.434686	0.61641	0.353759	0.593833
	315	-0.00142839	0.0150993	0.014173	0.007804	-0.00720929	-0.00466014	0.0258659	0.00770193
	94	-1.28403	0.78766	0.755088	-1.13767	-0.283122	0.213933	-0.234197	-0.732048
	38	1.80561	-0.116181	-1.15966	0.967431	-1.01865	-1.45655	0.0570643	-0.386729
	259	-0.77385	-0.737796	0.289242	0.287992	-1.69826	-0.303296	1.30863	1.72592
	140	1.06982	1.0945	1.14057	1.10469	0.694382	-1.06003	0.639755	0.93291
	274	-0.136405	-0.126729	-0.0555691	0.862879	0.881254	1.1728	0.845552	-0.823097
	240	0.713732	1.78526	0.752962	-0.140295	1.65342	1.13487	1.69592	0.185094
	258	0.88098	0.891921	-0.0390341	-0.116735	-1.56663	-1.38523	-1.64769	-0.407889
	112	0.947667	-3.02349	-0.960039	0.961353	0.510299	0.734282	0.437027	0.725756
	310	-0.0231309	0.000930217	0.00383366	-0.0218848	0.00178483	0.0194186	0.000498676	0.0170537
	228	0.136776	0.176735	0.216279	1.18032	-0.303537	-2.03692	-0.368257	-1.04157
	215	0.433007	1.49039	1.49247	0.523316	-1.04646	-0.720976	-0.0993718	1.27973
	262	-0.427657	-0.420889	-0.309976	0.526775	-1.5962	0.603396	-0.674364	0.592651
	8	-1.22855	-0.210075	-0.124338	-1.24269	0.275539	0.445761	0.191482	0.432345
	42	-1.75596	1.2903	0.316286	-1.69549	0.670763	0.931493	0.604863	0.92631
	223	1.00901	0.100254	2.02951	-0.809751	-0.609981	1.04446	0.4031	0.0750938
	180	-3.02071	-2.99002	1.06944	-3.00204	-0.443634	-0.209102	0.48521	-0.216668
	321	-0.0231309	0.000930217	0.00383366	-0.0218848	0.00178483	0.0194186	0.000498676	0.0170537
	11	-1.64587	1.40687	0.418935	0.431991	1.2688	-0.333514	0.230377	-1.32624
	325	-0.0231309	0.000930217	0.00383366	-0.0218848	0.00178483	0.0194186	0.000498676	0.0170537
	96	-0.265338	-0.249025	0.841363	-0.285281	0.392074	-0.411016	-0.686629	0.577995
	350	-0.0231309	0.000930217	0.00383366	-0.0218848	0.00178483	0.0194186	0.000498676	0.0170537
	55	1.4741	0.533899	-1.46921	0.5709	0.41382	0.844711	-2.61794	-1.14499
	150	0.220173	0.265036	1.29403	0.276881	0.811716	1.10472	0.752291	1.10248
	147	-1.09056	-1.06397	1.00431	-1.08292	0.0166513	1.35659	0.966641	0.358612
	25	0.0346776	0.0686326	0.121086	0.0620997	0.820696	0.11576	0.761683	1.1137
	62	0.618846	0.628349	-0.266618	0.580619	0.265806	0.4338	0.181302	0.42018
	242	-0.955434	0.0791022	-0.869695	1.07355	0.750417	1.02939	-0.311824	1.02586
	95	-3.20231	0.817714	0.900133	-0.212297	-1.75388	0.638601	0.206646	-1.3546
	250	0.561565	0.626503	0.612335	-1.32783	-0.0112591	1.55129	0.983387	0.573563
	283	-0.0231309	0.000930217	0.00383366	-0.0218848	0.00178483	0.0194186	0.000498676	0.0170537
	19	-2.17085	-0.14898	-1.07054	-3.17587	-0.734194	0.4338	0.181302	0.42018
	158	0.818404	0.839641	0.919441	0.811682	0.351411	0.539008	0.270839	0.527172
	100	0.742833	-0.240373	-2.15102	-0.275819	-0.541605	-0.329508	0.382738	0.660885
	214	2.09564	1.19199	1.11029	-0.709434	-0.85574	1.74242	-0.853949	0.767937
	114	-0.363677	-0.23554	0.614396	-0.0833957	1.71254	1.44084	0.740437	1.47819
	54	0.925585	-1.04687	-1.98063	-0.0642153	-2.30932	-2.04402	-2.3743	-1.04879
	312	-0.0231309	0.000930217	0.00383366	-0.0218848	0.00178483	0.0194186	0.000498676	0.0170537
	229	-0.300226	0.714035	-0.191165	0.674323	-0.556084	-0.347303	0.367594	-0.357212
	102	-0.913929	1.18185	-0.898637	-0.720518	1.2153	-0.170263	0.22036	0.85673
	372	-0.0231309	0.000930217	0.00383366	-0.0218848	0.00178483	0.0194186	0.000498676	0.0170537
	131	0.443773	0.442981	0.57015	0.377906	0.746919	1.02509	0.684517	-0.978508
	367	-0.0231309	0.000930217	0.00383366	-0.0218848	0.00178483	0.0194186	0.000498676	0.0170537
	206	0.0111128	0.0436821	0.099115	0.0348147	-1.01522	0.317422	-1.06669	1.31878
	151	0.757469	0.775123	-0.137373	0.741127	0.0124296	0.351401	0.962225	0.353336
	125	-0.984533	-0.892904	-0.964465	-0.802269	1.6144	-0.679769	-0.362206	-0.644461
	165	-1.9322	-1.8963	-0.848033	-1.89955	0.616464	-1.90624	-0.405992	-0.891721
	292	-0.0231309	0.000930217	0.00383366	-0.0218848	0.00178483	0.0194186	0.000498676	0.0170537
	276	-1.31646	-1.34142	-0.226309	-0.378411	-1.02788	-0.724528	-2.10582	-1.73332
	119	-0.952566	0.150348	0.0394821	-0.767676	0.945058	1.50695	-0.0615506	1.51107
	356	0.0039742	0.011394	0.00663915	-0.0111949	0.00191257	-0.000363934	-0.0204424	-0.0139369
	364	0.0039742	0.011394	0.00663915	-0.0111949	0.00191257	-0.000363934	-0.0204424	-0.0139369
	257	2.08684	1.19344	1.07605	-0.721143	0.00181905	0.578789	-1.00063	-1.41633
	107	-1.0582	2.03481	1.94145	-0.892425	-0.125904	-0.582874	-1.13772	-1.57969
	371	0.0039742	0.011394	0.00663915	-0.0111949	0.00191257	-0.000363934	-0.0204424	-0.0139369
	230	-0.0167836	1.08011	0.979883	0.156484	1.04459	1.36719	-0.0280419	1.35936
	347	0.0039742	0.011394	0.00663915	-0.0111949	0.00191257	-0.000363934	-0.0204424	-0.0139369
	357	0.0039742	0.011394	0.00663915	-0.0111949	0.00191257	-0.000363934	-0.0204424	-0.0139369
	48	0.581797	-0.452701	-0.320733	0.501433	0.236464	0.344326	0.104587	0.325773
	392	0.0039742	0.011394	0.00663915	-0.0111949	0.00191257	-0.000363934	-0.0204424	-0.0139369
	138	1.10414	1.11861	-0.835962	1.11831	0.94027	-2.76485	-3.14001	-1.77406
	278	0.70152	0.772002	0.718449	-1.17619	0.288216	-1.05871	0.306766	-0.0500273
	265	1.44732	1.58773	0.410605	0.704583	0.285437	1.93777	0.303784	-0.0535817
	126	1.1871	1.20935	1.24103	1.21628	0.611001	0.818388	0.506584	0.804807
	208	0.537493	-0.407403	0.56622	-1.36991	-0.819626	-2.46094	1.1177	-0.466963
	379	0.0039742	0.011394	0.00663915	-0.0111949	0.00191257	-0.000363934	-0.0204424	-0.0139369
	93	-0.275419	-0.202775	-0.260149	-0.14896	-1.29919	-0.802206	-1.32371	-0.801322
	333	0.0039742	0.011394	0.00663915	-0.0111949	0.00191257	-0.000363934	-0.0204424	-0.0139369
	32	-0.418203	0.547299	0.679267	-0.498567	0.236464	0.344326	0.104587	0.325773
	329	0.0039742	0.011394	0.00663915	-0.0111949	0.00191257	-0.000363934	-0.0204424	-0.0139369
	137	0.957175	0.95787	1.02764	0.944746	0.695132	-0.0751243	0.596883	-1.08759
	241	0.220483	0.245865	1.27201	0.255709	-1.1081	-0.82607	-1.19192	0.164077
	346	0.0039742	0.011394	0.00663915	-0.0111949	0.00191257	-0.000363934	-0.0204424	-0.0139369
	200	0.130581	0.147534	0.188577	1.14954	-1.12442	0.153279	-1.20944	-0.85679
	51	-1.24545	0.736249	-1.16041	-3.29455	0.37478	-0.480603	0.253044	0.50268
	335	0.0039742	0.011394	0.00663915	-0.0111949	0.00191257	-0.000363934	-0.0204424	-0.0139369
	39	-3.14203	-0.150632	-0.064422	-3.17241	0.432825	0.592866	0.315345	-0.42308
	358	0.0039742	0.011394	0.00663915	-0.0111949	0.00191257	-0.000363934	-0.0204424	-0.0139369
	175	0.714679	0.692639	0.80259	0.658364	0.773691	0.0243101	0.681201	1.01289
	318	0.0039742	0.011394	0.00663915	-0.0111949	0.00191257	-0.000363934	-0.0204424	-0.0139369
	21	0.821142	-0.190917	-1.0986	0.784094	-1.29269	-0.0597083	-2.39004	-1.07201
	44	0.381569	-2.57795	-1.57849	0.445949	0.774933	1.29161	-0.244149	0.293481
	92	-1.90543	0.201905	-0.916771	-0.712007	-0.293	-0.794372	0.682937	-0.793405
	290	0.0039742	0.011394	0.00663915	-0.0111949	0.00191257	-0.000363934	-0.0204424	-0.0139369
	297	0.0039742	0.011394	0.00663915	-0.0111949	0.00191257	-0.000363934	-0.0204424	-0.0139369
	22	1.22439	-2.74986	-1.72436	1.26033	0.174988	1.53224	1.11192	0.526149
	355	0.0039742	0.011394	0.00663915	-0.0111949	0.00191257	-0.000363934	-0.0204424	-0.0139369
	205	0.814326	0.841083	0.762558	-1.03068	0.353367	-0.966916	2.49871	0.0955853
	82	-0.208976	-2.21454	-2.12623	-0.229585	-2.46699	-0.276791	-0.574878	-2.29638
	101	0.213686	-0.746944	-0.890579	0.43721	-0.0852584	-0.523494	-0.000936276	-0.480773
	14	-2.16805	-0.17232	-0.0906821	-2.18164	0.353645	0.495608	0.220804	0.467927
	64	0.676692	-0.300898	0.643016	0.808067	0.673945	-0.829044	0.72477	-0.797183
	239	0.231852	0.240212	0.256651	1.28689	-1.24984	-0.732334	-0.188413	-0.697035
	271	-0.345744	-0.355626	0.754982	0.610178	1.03781	1.36376	1.00015	-0.633067
	189	0.853751	0.850169	0.928253	0.843906	0.348403	0.488957	0.214833	-0.538961
	157	0.699339	0.690881	0.794139	0.662997	0.246146	0.359202	0.0983519	0.326673
	389	-0.000115453	-0.0124537	-0.0243006	0.00153626	-0.00131195	0.00103642	0.0185806	0.00190778
	108	-0.448622	-0.43017	-1.46583	1.66125	0.72997	-0.757953	1.78859	-1.72357
	381	-0.000115453	-0.0124537	-0.0243006	0.00153626	-0.00131195	0.00103642	0.0185806	0.00190778
	359	-0.000115453	-0.0124537	-0.0243006	0.00153626	-0.00131195	0.00103642	0.0185806	0.00190778
	90	-0.203879	-1.20928	-3.1218	-0.223613	0.358255	-0.498541	-0.773944	0.473986
	161	0.538659	0.525125	0.65458	0.474744	1.11485	1.46152	0.0879055	1.46817
	2	0.578897	-0.433366	-0.310471	-0.478113	0.246146	0.359202	0.0983519	0.326673
	58	1.82733	-2.1455	-0.226144	0.98456	0.846846	1.39035	-2.07828	0.430011
	127	0.241535	0.281784	0.133608	0.469838	1.03612	0.63052	-0.862678	-0.321286
	154	-0.603852	-0.590303	-0.60065	-0.52062	-1.35022	2.14029	1.69724	1.17106
	288	-0.000115453	-0.0124537	-0.0243006	0.00153626	-0.00131195	0.00103642	0.0185806	0.00190778
	226	1.13881	0.144236	-0.824156	1.17789	0.651261	0.873258	0.559822	-0.141001
	363	-0.000115453	-0.0124537	-0.0243006	0.00153626	-0.00131195	0.00103642	0.0185806	0.00190778
	85	-0.0187906	2.01324	0.907504	-0.83516	-1.73404	-0.0778294	-0.600862	-1.01927
	202	-0.736673	0.272681	0.283989	1.32377	-0.178311	-0.641569	-0.106933	2.39696
	79	-0.50982	0.506699	-1.51898	1.58955	-1.2738	0.237269	0.7843	2.27149
	86	-0.174563	-0.179039	0.903661	-0.189266	0.457078	-0.373144	-0.661374	-0.396161
	179	-1.09876	-0.100845	-2.0305	-1.10046	-1.70678	-2.31215	0.291084	-1.29746
	117	-0.879315	-1.87447	-0.839902	-0.843352	-0.64227	-2.23029	0.364567	1.78731
	324	-0.000115453	-0.0124537	-0.0243006	0.00153626	-0.00131195	0.00103642	0.0185806	0.00190778
	300	-0.000115453	-0.0124537	-0.0243006	0.00153626	-0.00131195	0.00103642	0.0185806	0.00190778
	118	-0.620419	-0.607393	-0.615039	-0.54003	0.541133	-0.997571	-1.42652	-0.9717
	299	-0.000115453	-0.0124537	-0.0243006	0.00153626	-0.00131195	0.00103642	0.0185806	0.00190778
	36	1.76332	-0.211531	-1.28174	1.90956	0.838781	-0.619882	0.912536	-0.580587
	52	-0.378554	0.610528	-0.273515	0.571738	0.311241	0.441802	0.172502	0.412208
	233	0.894767	0.924064	1.83242	-0.936436	-1.87203	1.47816	1.10285	-1.5146
	351	-0.000115453	-0.0124537	-0.0243006	0.00153626	-0.00131195	0.00103642	0.0185806	0.00190778
	43	-1.12957	-0.132624	-0.0572602	-3.13655	0.358611	0.50191	0.226461	0.474452
	378	-0.000115453	-0.0124537	-0.0243006	0.00153626	-0.00131195	0.00103642	0.0185806	0.00190778
	15	-0.958989	-0.956656	-1.9091	-1.9367	1.55082	0.0147248	1.58452	2.04103
	109	0.69467	-0.30965	0.822119	0.645193	-0.288787	-0.0628567	0.634289	0.950487
	243	0.530215	0.549142	1.5464	1.64841	-0.689508	-1.27836	1.2833	-0.268897
	160	1.3012	-0.686245	-0.652116	1.37344	-1.94326	1.38946	1.00849	-1.59943
	204	0.377302	0.391974	1.41385	-0.535186	1.52383	1.00092	1.51434	0.00899686
	183	-0.173964	-0.174629	0.935993	-0.197078	-0.235012	0.00753927	0.692527	0.0205349
	53	0.730732	0.755238	-0.279779	1.88917	0.67302	1.19621	0.675907	-0.796671
	130	0.826333	0.825676	-1.06375	0.803278	-2.91047	0.432385	-2.956	-1.55672
	275	0.15767	0.166232	1.22347	1.20111	1.05073	0.381593	1.00198	0.392738
	98	0.851321	0.85136	-0.0420887	-0.166719	0.495815	0.655173	-0.598982	0.669912
	60	1.81636	1.84324	1.79444	0.991978	1.86993	2.45398	1.88916	1.45982
	213	-0.0557163	-0.0530911	0.0384949	-0.0551008	0.877734	0.155131	-1.18537	0.167397
	18	-1.82437	-1.81531	-2.76096	1.22267	-1.95349	-2.62393	-3.00259	-2.61276
	136	0.125145	0.132802	-0.804727	0.162056	0.303594	-1.28739	0.275827	-1.27788
	272	1.6839	1.7071	1.67963	-1.16706	-1.92345	-0.275533	1.11293	-0.271032
	313	0.0165031	0.00681484	0.021189	0.025377	-0.00355872	0.00330915	-0.0020018	0.00674337
	330	0.0165031	0.00681484	0.021189	0.025377	-0.00355872	0.00330915	-0.0020018	0.00674337
	184	1.01503	1.01962	1.09982	1.02984	0.465122	0.614993	0.367777	0.629931
	159	0.716	0.712274	0.84061	0.670804	0.365914	0.485124	0.260338	0.500704
	12	-3.27663	-0.280149	-0.153	-1.32034	0.259513	0.345838	0.145108	0.362107
	210	0.12916	-0.863072	0.198753	1.16688	-0.0831223	-0.793627	-0.14298	0.218385
	133	-1.31526	-2.29203	0.680353	-1.16605	0.311715	-1.27676	1.28462	1.7327
	289	0.0165031	0.00681484	0.021189	0.025377	-0.00355872	0.00330915	-0.0020018	0.00674337
	303	0.0165031	0.00681484	0.021189	0.025377	-0.00355872	0.00330915	-0.0020018	0.00674337
	40	1.64419	-1.33371	-0.3548	0.785259	-1.53656	0.921864	-2.55106	-0.0696642
	340	0.0165031	0.00681484	0.021189	0.025377	-0.00355872	0.00330915	-0.0020018	0.00674337
	281	0.0165031	0.00681484	0.021189	0.025377	-0.00355872	0.00330915	-0.0020018	0.00674337
	207	-0.940507	0.0653231	0.138363	0.0832281	-1.08388	0.205377	-0.143804	1.21739
	171	0.793116	0.791535	0.907457	0.763395	0.521303	0.688538	0.42862	0.703112
	172	1.16243	1.17113	1.2276	1.20683	1.00067	0.316059	0.947763	1.32753
	91	-0.0756475	-2.04576	-2.11194	-1.87835	1.51272	-1.01363	-2.4977	-0.00547926
	155	0.665833	0.660711	0.797122	0.610569	0.593055	-0.217533	0.506327	0.796576
	320	0.0165031	0.00681484	0.021189	0.025377	-0.00355872	0.00330915	-0.0020018	0.00674337
	83	-1.07004	1.96	1.89291	-0.871627	-0.0619554	-0.45685	-1.03708	-0.451452
	68	-0.652604	-1.63876	-1.61207	-0.571092	-0.937077	-0.602443	-0.984815	-1.59138
	163	0.698068	0.693843	0.825065	0.649273	0.847641	0.115737	0.782038	1.1282
	307	0.0165031	0.00681484	0.021189	0.025377	-0.00355872	0.00330915	-0.0020018	0.00674337
	316	0.0165031	0.00681484	0.021189	0.025377	-0.00355872	0.00330915	-0.0020018	0.00674337
	369	0.0165031	0.00681484	0.021189	0.025377	-0.00355872	0.00330915	-0.0020018	0.00674337
	217	-0.0320595	-0.0287762	0.0590016	0.973303	-0.395837	-0.202993	-0.481644	0.811044
	9	-2.39411	0.604188	-0.282785	-0.462116	0.257003	0.347205	0.086337	0.320868
	88	2.03278	0.0857877	-2.02977	1.25141	-0.396913	2.11184	-0.392931	-0.853533
	218	0.314813	1.34029	-0.660245	1.38922	-0.299679	-1.07163	-0.412827	-1.07789
	305	-0.00611349	-0.0046016	-0.0191169	-0.00235844	-0.0184091	-0.0098468	-0.0334281	-0.00387896
	255	-0.261944	-1.25858	0.833279	-1.3034	-0.220793	-0.968217	-0.323706	0.0290955
	29	-2.49345	-1.46061	-1.49187	-1.38052	0.249476	-2.35172	-0.792422	0.666889
	390	-0.00611349	-0.0046016	-0.0191169	-0.00235844	-0.0184091	-0.0098468	-0.0334281	-0.00387896
	198	0.16931	0.189213	1.21198	0.214487	0.6343	-1.15818	0.512586	-1.16743
	13	0.0330154	0.0476925	0.0922962	0.0508142	-0.167508	0.101638	-0.263507	-0.898637
	246	-1.12077	-0.11199	-1.04275	-0.133865	0.644825	-0.144383	0.524477	0.846844
	10	-1.09361	-0.0837892	-0.0189005	-0.101249	1.21546	0.603686	-2.83085	-1.37924
	34	0.613132	0.611711	-0.276422	-0.453415	0.322034	0.432457	0.159806	-0.590935
	190	0.575698	0.572841	-0.309295	0.501631	0.257003	0.347205	0.086337	0.320868
	365	-0.00611349	-0.0046016	-0.0191169	-0.00235844	-0.0184091	-0.0098468	-0.0334281	-0.00387896
	309	-0.00611349	-0.0046016	-0.0191169	-0.00235844	-0.0184091	-0.0098468	-0.0334281	-0.00387896
	67	0.434494	-2.53544	-0.555148	1.53294	-1.55307	-0.0928699	0.430651	-0.0653184
	177	0.857454	0.8654	0.938128	0.839986	0.307173	-0.587026	0.143016	0.388909
	76	-3.17763	-2.17103	-3.09268	-2.20215	-0.458639	-2.28002	-0.592411	-1.29348
	236	0.627194	0.664652	1.61407	-0.235649	-0.140883	1.44748	0.896318	0.493703
	113	-0.378471	-2.34123	-2.3909	-0.242452	-0.749226	-1.35002	-1.79095	0.66865
	384	-0.00611349	-0.0046016	-0.0191169	-0.00235844	-0.0184091	-0.0098468	-0.0334281	-0.00387896
	186	1.42617	-0.544077	-0.562455	1.52295	0.424172	1.8773	-1.59506	1.90382
	225	-0.0285862	0.983729	-0.961799	0.976838	-0.456483	0.03375	-1.46023	0.0656758
	377	-0.00611349	-0.0046016	-0.0191169	-0.00235844	-0.0184091	-0.0098468	-0.0334281	-0.00387896
	144	0.62834	0.627502	0.736933	0.564848	0.354938	0.475593	0.196979	0.45369
	286	-0.00611349	-0.0046016	-0.0191169	-0.00235844	-0.0184091	-0.0098468	-0.0334281	-0.00387896
	314	-0.00611349	-0.0046016	-0.0191169	-0.00235844	-0.0184091	-0.0098468	-0.0334281	-0.00387896
	41	1.34791	0.374658	0.368817	1.42896	1.47939	1.94968	-1.53268	-0.021297
	46	0.835385	-1.11918	-0.203107	1.01436	-2.27199	-0.724395	-0.251805	-0.684114
	370	-0.00611349	-0.0046016	-0.0191169	-0.00235844	-0.0184091	-0.0098468	-0.0334281	-0.00387896
	17	-0.415217	-0.379385	0.576828	-2.28658	-2.94116	-1.60163	0.992211	1.40835
	248	-0.575506	0.45418	0.436071	-1.47907	-1.15015	-0.56467	-1.11416	-0.518871
	273	0.284463	0.308781	0.313104	-0.647227	-1.41921	-1.91739	-0.41812	0.116228
	219	1.41273	-0.55803	-0.574255	0.506811	-1.04504	0.262183	-1.12515	0.267454
	373	-0.00611349	-0.0046016	-0.0191169	-0.00235844	-0.0184091	-0.0098468	-0.0334281	-0.00387896
	338	-0.00611349	-0.0046016	-0.0191169	-0.00235844	-0.0184091	-0.0098468	-0.0334281	-0.00387896
	188	-2.81396	1.20658	-0.773328	-2.76542	1.138	1.50214	-1.91836	0.515698
	385	-0.00611349	-0.0046016	-0.0191169	-0.00235844	-0.0184091	-0.0098468	-0.0334281	-0.00387896
	267	0.827157	1.87228	0.789667	1.00448	-1.0637	-0.451336	-0.0164873	-1.40162
	69	-0.00524331	0.0381881	-1.04328	-1.83717	0.906825	-1.58266	-0.0721453	-0.549332
	337	-0.00438565	-0.0171776	-0.0203166	-0.0209525	0.0267114	-0.00062726	0.00333689	-0.0031717
	361	-0.00438565	-0.0171776	-0.0203166	-0.0209525	0.0267114	-0.00062726	0.00333689	-0.0031717
[truncated: 22,666 more rows]
[truncated: 14 more columns]
