# Supplementary material for: Exploring customer retention dynamics: A comparative investigation of factors affecting customer retention in the banking sector using mediation-moderation approach
Source: Heliyon. 2024 Aug 29;10(19):e36919. doi: 10.1016/j.heliyon.2024.e36919 (PMC11483330; doi:10.1016/j.heliyon.2024.e36919)
Supplement: Multimedia component 7 [file mmc7.xlsx]

## Sheet: Navigation
	SmartPLS report
	Please cite the use of SmartPLS: Ringle, C. M., Wende, S., and Becker, J.-M. 2022. "SmartPLS 4." Oststeinbek: SmartPLS GmbH, http://www.smartpls.com.
		complete
	Final results
	MV prediction summary	show
	LV prediction summary	show
	CVPAT	show
	MV predictions and errors	show
	LV predictions and errors	show
	Algorithm
	Setting	show
	Execution log	show
	Histograms
	PLS-SEM MV error histogram	show
	LM MV prediction error	show
	PLS-SEM LV error histogram	show
	Model and data
	Inner model	show
	Outer model	show
	Indicator data (original)	show
	Indicator data (standardized)	show

## Sheet: complete
	SmartPLS report
	Please cite the use of SmartPLS: Ringle, C. M., Wende, S., and Becker, J.-M. 2022. "SmartPLS 4." Oststeinbek: SmartPLS GmbH, http://www.smartpls.com.
	back to navigation
	Final results
	MV prediction summary
	Overview
		Q²predict	PLS-SEM_RMSE	PLS-SEM_MAE	LM_RMSE	LM_MAE
	CRB1	0.334485	0.968132	0.646962	0.998053	0.66059
	CRB2	0.405586	0.873713	0.585726	0.896804	0.592664
	CRB3	0.372971	0.887079	0.599295	0.928627	0.621597
	CRB4	0.359864	0.846207	0.594246	0.870725	0.60102
	CS1	0.327676	0.831617	0.579199	0.838849	0.564781
	CS2	0.341661	0.961986	0.698112	0.997014	0.714453
	CS3	0.336465	0.859133	0.582574	0.899474	0.602267
	CS4	0.414303	0.85242	0.633649	0.872735	0.641668
	PLS-SEM prediction error (descriptives)
		Mean	Median	Observed min	Observed max	Standard deviation	Excess kurtosis	Skewness	Number of observations used	Cramér-von Mises test statistic	Cramér-von Mises p value
	CRB1	-0.00285735	0.0103581	-3.43737	2.91001	0.968128	1.77919	-0.789038	4000	21.3895	7.37e-10
	CRB2	-0.00278731	0.0111038	-3.41929	2.86245	0.873709	1.94421	-0.557152	4000	19.918	7.37e-10
	CRB3	-0.00291881	0.00899758	-3.4253	2.79246	0.887075	1.84547	-0.624811	4000	18.1428	7.37e-10
	CRB4	-0.00204673	0.00568554	-2.56896	2.90459	0.846205	0.94706	-0.36332	4000	13.2052	7.37e-10
	CS1	-0.00018389	0.0190735	-3.27475	1.85931	0.831617	1.53109	-0.896829	4000	18.1287	7.37e-10
	CS2	-0.000261203	0.00503899	-2.96103	2.65372	0.961986	0.362462	-0.246482	4000	8.98773	7.37e-10
	CS3	-0.000799143	0.0150398	-3.21393	2.53301	0.859133	1.39106	-0.828145	4000	24.3184	7.37e-10
	CS4	-0.000431677	0.00286795	-2.40475	2.22663	0.852419	-0.00396465	-0.125331	4000	7.13132	7.37e-10
	PLS-SEM predictions (descriptives)
		Mean	Median	Observed min	Observed max	Standard deviation	Excess kurtosis	Skewness	Number of observations used	Cramér-von Mises test statistic	Cramér-von Mises p value
	CRB1	3.90029	3.90539	1.58579	5.34394	0.764232	-0.209884	-0.504068	4000	9.38934	7.37e-10
	CRB2	3.89702	3.90159	1.69383	5.28638	0.742712	-0.20929	-0.504398	4000	9.47092	7.37e-10
	CRB3	3.91318	3.91473	1.82339	5.2544	0.713065	-0.208046	-0.503907	4000	9.45062	7.37e-10
	CRB4	3.44115	3.44563	1.74556	4.55229	0.572958	-0.197744	-0.512842	4000	9.42195	7.37e-10
	CS1	3.91044	3.91557	2.12432	4.96512	0.590109	-0.20288	-0.418696	4000	8.56626	7.37e-10
	CS2	3.53231	3.53544	1.34628	4.81651	0.714372	-0.207167	-0.418728	4000	8.80641	7.37e-10
	CS3	3.97836	3.98264	2.10271	5.09681	0.622827	-0.211305	-0.415119	4000	8.57179	7.37e-10
	CS4	3.51646	3.52041	1.35434	4.79225	0.713381	-0.222796	-0.412756	4000	8.72936	7.37e-10
	LV prediction summary
	PLS-SEM
		Q²predict	RMSE	MAE
	CRB	0.574407	0.655421	0.434561
	CS	0.577294	0.653124	0.455518
	PLS-SEM prediction error (descriptives)
		Mean	Median	Observed min	Observed max	Standard deviation	Excess kurtosis	Skewness	Number of observations used	Cramér-von Mises test statistic	Cramér-von Mises p value
	CRB	-0.00376133	0.00371172	-2.77435	3.16791	0.65541	2.81851	-0.289996	4000	19.6091	7.37e-10
	CS	-0.00125945	0.00522542	-2.78629	1.90012	0.653122	1.4919	-0.554243	4000	13.962	7.37e-10
	PLS-SEM predictions (descriptives)
		Mean	Median	Observed min	Observed max	Standard deviation	Excess kurtosis	Skewness	Number of observations used	Cramér-von Mises test statistic	Cramér-von Mises p value
	CRB	0.00259652	0.00399584	-2.27634	1.46132	0.773569	-0.206251	-0.506925	4000	9.6935	7.37e-10
	CS	0.000413246	0.00418583	-2.32184	1.38053	0.773382	-0.221944	-0.413454	4000	8.85571	7.37e-10
	CVPAT
	PLS-SEM vs. Indicator average (IA)
		PLS loss	LM loss	Average loss difference	t value	p value
	CRB	0.800908	1.26655	-0.465642	8.66156	5.68434e-14
	CS	0.770433	1.19683	-0.4264	10.233	5.68434e-14
	Overall	0.785671	1.23169	-0.446021	11.1744	5.68434e-14
	PLS-SEM vs. Linear model (LM)
		PLS loss	LM loss	Average loss difference	t value	p value
	CRB	0.800908	0.855219	-0.0543111	3.39155	0.0007644
	CS	0.770433	0.817106	-0.0466729	3.04695	0.0024654
	Overall	0.785671	0.836163	-0.050492	4.25563	2.60091e-05
	MV predictions and errors
	PLS-SEM MV prediction error
	Case index	CRB1	CRB2	CRB3	CRB4	CS1	CS2	CS3	CS4
	71	1.06078	-0.94735	-1.96477	-0.461037	-3.14783	1.19037	-1.22892	-1.79735
	296	0.474539	0.490163	0.501612	1.09584	0.844666	-0.818711	0.763149	1.19375
	200	-1.24939	-1.24495	-1.2471	0.304516	-1.28243	0.0274955	-1.37113	-0.956868
	62	-0.019575	0.0160718	0.05185	0.722363	0.0606389	0.232597	-0.0651755	0.264628
	240	1.43467	1.41139	1.37556	-0.178431	1.45487	0.919654	1.40783	-0.083109
	201	0.283844	-0.773849	0.148511	0.463428	-0.975478	-0.391059	0.0096652	0.591962
	133	-0.538881	-0.563235	0.399635	0.841562	0.275819	-1.29701	1.21866	1.7047
	28	0.894937	-1.10647	-3.11573	-1.58639	0.935085	-2.7093	-1.14132	-0.699095
	108	1.60284	-0.427253	1.52864	-1.05131	0.364706	-1.18945	1.31257	-2.18996
	83	-1.56403	-1.62789	-1.71302	0.578414	0.178163	-0.20515	-0.828013	-0.225963
	368	0.00591005	-0.00735932	-0.0110997	0.014114	-0.00761165	0.000678919	-0.00840483	-0.00880804
	88	-0.967596	1.9849	-0.0803591	0.273374	-0.355131	2.14955	-0.391438	-0.857953
	223	-0.187035	-1.26617	0.630137	0.86337	-0.695264	0.948007	0.305711	-0.0759656
	395	0.00591005	-0.00735932	-0.0110997	0.014114	-0.00761165	0.000678919	-0.00840483	-0.00880804
	1	-1.71141	1.27123	-0.757407	-1.28885	-1.88678	-0.493749	1.04688	-1.48799
	87	1.90755	-1.13489	-0.194004	2.179	1.66402	-1.82727	-1.3712	-1.83525
	65	0.179021	0.20662	0.232619	-0.127526	0.306515	0.530113	0.194593	0.556008
	351	0.00591005	-0.00735932	-0.0110997	0.014114	-0.00761165	0.000678919	-0.00840483	-0.00880804
	282	2.32804	2.26856	2.18874	-1.50317	-0.226677	-1.69501	-0.255726	-0.705725
	159	0.0739166	0.105775	0.13695	0.793029	0.180311	0.377403	0.0612578	0.406447
	19	0.119305	0.149324	0.178264	0.827337	-0.488843	0.777735	0.410797	0.798523
	30	-0.26466	-0.219082	-0.171236	0.537113	0.120163	0.304622	-0.00228876	0.335168
	213	-2.30173	-1.29517	-0.294741	1.26495	0.787293	0.111866	-1.29747	0.125763
	188	-0.509299	-0.534852	0.426562	0.863922	1.33367	1.773	-1.72022	0.773259
	180	-2.54026	-2.52404	-1.51186	0.0846593	-0.630339	-0.393478	0.261306	-0.369159
	225	1.33545	1.31619	1.28525	-1.25343	-0.517391	-0.0467858	-1.56287	-0.0502413
	39	0.39782	0.416553	0.431779	0.0378552	0.444687	0.697305	0.340571	-0.280249
	32	-0.0827553	-0.0445483	-0.00565912	-0.325393	0.0606389	0.232597	-0.0651755	0.264628
	258	0.317414	0.339405	0.35859	-0.0229203	-1.68847	-1.46382	-1.80011	-0.438048
	338	0.00591005	-0.00735932	-0.0110997	0.014114	-0.00761165	0.000678919	-0.00840483	-0.00880804
	360	0.00591005	-0.00735932	-0.0110997	0.014114	-0.00761165	0.000678919	-0.00840483	-0.00880804
	334	0.00591005	-0.00735932	-0.0110997	0.014114	-0.00761165	0.000678919	-0.00840483	-0.00880804
	347	0.00591005	-0.00735932	-0.0110997	0.014114	-0.00761165	0.000678919	-0.00840483	-0.00880804
	61	0.122297	0.0711503	-1.99854	1.34132	0.784269	0.31823	0.755839	-0.692753
	185	-0.228837	-0.184711	-0.138629	0.56419	0.120163	0.304622	-0.00228876	0.335168
	359	0.00591005	-0.00735932	-0.0110997	0.014114	-0.00761165	0.000678919	-0.00840483	-0.00880804
	121	1.92747	0.884217	-1.17588	-0.805943	-1.43289	1.05546	1.52641	1.0499
	156	0.22099	0.246889	0.270822	-0.0958034	0.314887	0.540244	0.203438	0.56593
	372	0.00591005	-0.00735932	-0.0110997	0.014114	-0.00761165	0.000678919	-0.00840483	-0.00880804
	174	-0.209264	-0.16593	-0.120812	0.578984	0.120787	0.305378	-0.00162888	0.335908
	126	0.222413	0.260928	0.287845	-0.113666	0.460071	0.682926	0.363562	0.728084
	25	1.08061	1.10044	1.09929	0.557428	0.906371	0.234719	0.832622	1.26996
	269	-0.499123	-0.510201	-0.557802	0.668059	-0.657728	0.010026	1.34175	1.01337
	265	-0.365735	-0.379717	-1.43168	0.772366	0.190917	1.82289	0.182673	-0.1704
	226	-2.43722	-1.40612	0.60967	-0.847506	0.645176	0.911785	0.558107	-0.0471694
	285	0.701693	0.729776	0.741018	-1.73888	-0.164864	-1.85335	-0.242246	0.183472
	21	-2.31876	0.70977	0.721681	0.245132	-1.07719	0.255047	-2.1501	-0.710075
	70	-0.505708	-0.494877	1.49044	-0.119075	0.340614	-1.2284	1.28901	-1.2028
	392	-0.0231824	-0.00652538	0.00838997	-0.00442667	0.00587715	0.000753157	0.00908645	0.0157663
	78	0.116655	0.11394	0.0789056	0.367603	-0.142224	-0.588992	-1.16746	-0.574885
	295	0.474144	0.50718	0.525864	0.0831841	0.573178	-1.17723	0.482437	-1.13459
	163	0.546041	-0.422488	-0.406156	0.139406	0.747729	0.0385779	0.665889	1.07735
	122	-0.333816	-0.348492	0.598501	-0.202673	1.24359	-0.111984	-0.761969	0.893552
	100	0.311422	0.348	-0.627994	0.955938	-0.484883	-0.249017	0.421416	0.794919
	354	-0.0231824	-0.00652538	0.00838997	-0.00442667	0.00587715	0.000753157	0.00908645	0.0157663
	177	0.0629281	0.104914	0.137048	-0.238381	0.271699	-0.549972	0.165584	0.499371
	308	0.804902	0.830738	0.838605	-1.65817	-0.955259	-0.594204	-0.0219516	-0.562035
	128	0.737208	0.720986	0.665656	0.852866	-0.666983	-1.00142	-0.667979	1.00213
	43	0.027244	0.070007	0.103307	0.733715	0.329346	0.521302	0.226172	0.569364
	367	-0.0231824	-0.00652538	0.00838997	-0.00442667	0.00587715	0.000753157	0.00908645	0.0157663
	7	-0.980738	-0.937802	-0.904241	-0.272528	0.217465	-0.617025	0.108585	0.433523
	320	-0.0231824	-0.00652538	0.00838997	-0.00442667	0.00587715	0.000753157	0.00908645	0.0157663
	332	-0.0231824	-0.00652538	0.00838997	-0.00442667	0.00587715	0.000753157	0.00908645	0.0157663
	90	0.0452346	0.087606	0.120318	0.747783	0.329331	-0.478717	-0.773845	0.569345
	236	-0.706537	-1.7131	-0.753918	0.505864	0.0620042	1.66351	1.04719	0.67308
	257	-0.787813	-0.792607	-0.830766	-0.557692	-0.0288657	0.551162	-1.04832	-1.43725
	327	-0.0231824	-0.00652538	0.00838997	-0.00442667	0.00587715	0.000753157	0.00908645	0.0157663
	101	0.203354	0.198752	1.16088	-0.564599	-0.0124694	-0.428566	-0.0310844	-0.417342
	277	-3.24754	-3.22056	-3.21098	0.300824	1.04919	0.411297	0.982724	1.44337
	105	-0.973491	0.025756	-1.00633	-0.70289	0.844512	0.39461	-1.1814	-0.590989
	2	0.220808	0.259358	0.286328	-0.114921	0.3134	0.501587	0.209412	0.550003
	67	-2.75308	1.26314	1.25655	-1.31252	-1.82235	-0.429884	0.117731	-0.400668
	323	-0.0231824	-0.00652538	0.00838997	-0.00442667	0.00587715	0.000753157	0.00908645	0.0157663
	17	1.44347	-0.544591	1.44239	-0.158816	-2.64562	-1.21138	1.30347	1.81391
	170	-0.0323791	0.0116816	0.0469318	-0.31291	0.137586	0.284215	0.0246321	-0.663463
	114	0.198524	1.17226	1.10184	0.213609	1.68967	1.43953	0.706856	1.43516
	336	-0.0231824	-0.00652538	0.00838997	-0.00442667	0.00587715	0.000753157	0.00908645	0.0157663
	337	-0.0231824	-0.00652538	0.00838997	-0.00442667	0.00587715	0.000753157	0.00908645	0.0157663
	53	-0.227592	-0.222814	-0.24659	0.0984073	0.598684	1.09067	0.560239	-0.889463
	357	-0.0231824	-0.00652538	0.00838997	-0.00442667	0.00587715	0.000753157	0.00908645	0.0157663
	179	1.27965	1.2545	1.22489	-2.30118	-1.70981	-2.28229	0.230494	-1.2512
	6	1.49534	0.461726	-1.58002	0.855653	1.36758	1.81092	1.31453	1.84513
	27	0.0396602	0.0631489	0.103306	-0.202842	0.336306	0.568838	0.194717	0.56149
	158	-0.152567	-0.121538	-0.0705654	0.657381	0.222066	0.431245	0.0706685	0.419294
	113	1.38695	-1.64241	-0.678056	-1.22316	-0.806423	-1.39865	-1.87441	0.628548
	361	-0.000921661	-0.022296	-0.0258627	0.00847977	-0.00696151	-4.03211e-05	-0.0171529	0.00666505
	375	-0.000921661	-0.022296	-0.0258627	0.00847977	-0.00696151	-4.03211e-05	-0.0171529	0.00666505
	54	1.03607	0.0204749	-2.99543	-0.478302	-1.8582	-1.46101	-1.93063	-0.435896
	5	0.547776	-1.48789	-2.53259	-1.10622	-0.642947	-1.20175	1.3031	-1.16797
	302	1.21883	1.19606	1.16988	1.65459	1.2338	1.6498	-0.830734	1.67861
	183	-0.387001	-1.386	-3.3781	1.21406	-0.174579	0.157938	0.725826	0.170299
	186	1.19243	1.1707	0.145999	1.63539	0.185612	1.59176	-1.88306	1.61863
	358	-0.000921661	-0.022296	-0.0258627	0.00847977	-0.00696151	-4.03211e-05	-0.0171529	0.00666505
	377	-0.000921661	-0.022296	-0.0258627	0.00847977	-0.00696151	-4.03211e-05	-0.0171529	0.00666505
	96	-0.70939	-0.695745	-0.669707	0.979636	0.406743	-0.346326	-0.728798	0.649164
	55	-0.428201	1.53519	1.48914	-1.08875	0.475308	0.940674	-2.56849	-1.02078
	18	-1.44054	-1.47666	-1.52201	-0.0977181	-1.49424	-2.02265	-2.53542	-1.98287
	266	0.767363	-0.237693	0.761521	0.326306	-0.202057	1.12484	-0.304012	1.1361
	273	-1.12331	-0.171882	-1.23508	-0.867048	-1.18403	-1.64902	-0.198579	0.40325
	124	-0.723615	-0.787865	-0.873551	-0.57641	0.999602	-0.427856	0.000818116	-0.368182
	152	0.496537	0.502104	0.516556	1.12938	0.552449	0.829165	0.429418	0.830527
	318	-0.000921661	-0.022296	-0.0258627	0.00847977	-0.00696151	-4.03211e-05	-0.0171529	0.00666505
	301	-0.372328	-0.371905	-0.364831	-0.77527	-0.375335	0.916144	0.507834	-1.07959
	215	0.144719	-1.87514	1.10284	-0.3993	-0.919249	-0.534537	0.00307803	1.48811
	147	-0.232934	-0.237979	-0.238747	-0.673909	-0.0439023	1.31533	0.867722	0.332954
	220	-0.842879	-1.824	0.20955	0.88257	-0.578307	-0.32832	0.287435	-0.332228
	298	0.875612	0.86631	0.859434	0.40502	0.925873	0.278924	0.834902	-0.704668
	267	-0.654622	-0.721579	-1.81115	-0.526242	-1.11986	-0.571736	-0.128899	-1.51688
	202	0.726813	-0.31588	-0.370645	-0.976031	-0.389279	-0.896231	-0.421451	2.14777
	221	-2.26408	-1.2679	-0.26692	0.303442	-0.23596	-0.915991	0.659174	-0.906104
	66	0.97709	-0.07542	-0.144267	2.20596	0.691213	1.20071	0.665952	-0.752038
	173	-0.0728154	-0.0449147	0.0015705	-0.284628	0.280115	0.501161	0.133701	-0.508452
	228	0.437476	0.44536	0.463135	0.0864297	-0.314922	-2.01109	-0.426567	-1.00439
	0	0.101821	0.122871	0.159531	-0.157642	0.177303	0.377332	0.0220625	0.363577
	99	-0.94156	0.00273854	-0.0706852	-0.734889	-1.23099	0.29441	-0.249576	0.344792
	72	-2.00626	-1.98097	-0.938226	0.76377	0.319322	0.548382	0.176274	0.540349
	143	-1.47573	-0.510475	0.446155	0.876692	1.3538	0.794325	-1.70043	0.827976
	157	-0.214979	-0.181501	-0.127018	0.611998	0.119254	0.307417	-0.0409703	0.291323
	4	-0.0692738	-0.041512	0.0047739	-0.282053	0.292574	-0.483833	0.147231	0.507057
	294	0.382892	0.392916	0.413763	1.04674	0.591383	0.876058	0.471694	-1.12101
	330	-0.0111941	-0.0106839	-0.00595868	0.00977211	-0.00914674	-0.00955585	0.00305361	0.00849805
	281	0.188297	0.200823	0.212764	0.871981	0.419903	0.663747	0.316135	-0.303612
	80	-0.518516	-0.528363	0.42456	0.64617	0.126674	-0.283443	0.148611	-0.247087
	348	-0.0111941	-0.0106839	-0.00595868	0.00977211	-0.00914674	-0.00955585	0.00305361	0.00849805
	10	-2.13215	0.873741	-2.13181	0.397733	0.8633	0.19704	-3.20781	-1.76935
	109	0.417453	0.427744	-0.566213	0.0492749	-0.460142	-0.191978	0.444925	0.840925
	279	0.180717	0.193317	0.205454	-1.13388	-0.707337	-1.48929	0.179524	0.543075
	384	-0.0111941	-0.0106839	-0.00595868	0.00977211	-0.00914674	-0.00955585	0.00305361	0.00849805
	280	0.489305	0.498894	0.503089	-1.89513	-3.20457	-2.88459	-1.28068	-1.85113
	161	0.918805	0.924204	-0.0826556	0.43716	1.10266	1.48493	0.0491745	1.51905
	140	0.278694	0.290338	0.299953	-0.0580801	0.54571	-1.18494	0.451208	0.847976
	252	1.42547	0.425923	1.40602	0.829153	-0.553006	1.89908	0.418872	1.93395
	363	-0.0111941	-0.0106839	-0.00595868	0.00977211	-0.00914674	-0.00955585	0.00305361	0.00849805
	190	0.00856014	0.0228397	0.0394067	0.732923	0.0355774	0.201501	-0.0964961	0.233307
	300	0.176296	0.188939	-0.798811	0.862697	0.285694	0.502327	0.172041	0.534677
	76	-2.37841	-1.37011	-0.369317	-0.792786	-0.0271263	-1.67117	-0.0901675	-0.637325
	36	0.18742	-0.819558	0.140934	0.41866	0.92689	-0.523733	0.934113	-0.487811
	262	-0.778389	-0.766188	-0.755104	-0.102244	-1.76769	0.438124	-0.885271	0.470358
	131	0.548562	0.557573	0.560243	0.150711	0.719948	1.02462	0.638278	-0.942081
	321	-0.0111941	-0.0106839	-0.00595868	0.00977211	-0.00914674	-0.00955585	0.00305361	0.00849805
	59	1.53403	-1.46657	1.51074	1.91315	-1.53357	-0.077551	1.43974	-0.0426319
	47	-1.48433	0.505489	-0.542467	-0.327381	0.180575	0.781385	0.206481	0.817859
	210	-2.17063	-2.16436	-1.16891	0.367967	-0.185924	-0.862163	-0.260661	0.171336
	243	1.25724	-0.740661	0.243769	-0.300999	-0.732834	-1.31721	1.2258	-0.282727
	33	-0.107983	-0.0925663	-0.0729999	-0.357244	0.224393	0.428598	0.106226	-0.539185
	52	0.0921197	0.105584	0.120001	0.797571	0.160254	0.351455	0.0373626	0.383532
	12	-0.0957724	-0.080475	-0.0612228	0.652203	0.155672	0.345945	0.0324436	0.378011
	326	-0.0111941	-0.0106839	-0.00595868	0.00977211	-0.00914674	-0.00955585	0.00305361	0.00849805
	14	0.0639416	0.0776808	0.0928226	-0.224229	0.348583	0.577967	0.239563	0.610454
	111	-0.267709	-0.270247	1.70196	-0.933464	-2.44991	0.0230732	1.52956	-0.941826
	22	1.57574	0.574726	0.55096	1.94541	0.637259	2.12792	1.62315	1.16321
	119	-0.75098	-0.758559	0.200347	0.466318	0.986515	1.54798	-0.00187053	1.58403
	167	0.479872	0.489554	-0.506009	-0.902433	-0.46904	-2.20268	-1.56463	-0.169796
	369	-0.0111941	-0.0106839	-0.00595868	0.00977211	-0.00914674	-0.00955585	0.00305361	0.00849805
	102	-0.424365	-0.43513	-0.48463	0.719013	1.20694	-0.186902	0.23479	0.849628
	245	-0.985482	0.0287394	-0.954847	-0.262467	-0.895236	-0.715285	-2.02221	-1.68333
	176	0.446163	0.456173	0.461478	0.0714867	0.632481	-0.0805762	0.54437	-0.0474718
	181	-2.84607	-1.83321	-1.82038	-1.15461	-0.70359	-2.48478	-0.816453	-0.45241
	328	-0.0111941	-0.0106839	-0.00595868	0.00977211	-0.00914674	-0.00955585	0.00305361	0.00849805
	155	0.544546	0.553596	-0.443631	0.147603	0.545426	-0.185281	0.450903	0.847634
	371	-0.0037661	0.00774636	0.0148674	0.0035423	-0.00759918	0.00521029	-0.00222565	-0.00165933
	349	-0.0037661	0.00774636	0.0148674	0.0035423	-0.00759918	0.00521029	-0.00222565	-0.00165933
	340	-0.0037661	0.00774636	0.0148674	0.0035423	-0.00759918	0.00521029	-0.00222565	-0.00165933
	342	-0.0037661	0.00774636	0.0148674	0.0035423	-0.00759918	0.00521029	-0.00222565	-0.00165933
	81	-0.0970492	-0.113488	-0.139517	0.163431	-0.369403	-0.832271	-0.38478	-0.848604
	237	1.45397	2.41618	2.37842	0.573868	-0.252096	-0.683712	-0.257515	-0.705496
	144	-0.0237939	0.0344183	0.0494191	0.728252	0.141296	0.281653	-0.000505417	0.334533
	196	-0.197477	-0.132535	-0.113836	0.59888	0.14392	0.284976	0.00234123	0.337734
	86	0.439456	0.47972	-0.515144	1.07331	0.456214	-0.31953	-0.658854	-0.281285
	206	1.03928	1.05631	1.04867	0.520108	-1.0477	0.308719	-1.12066	1.32391
	135	0.787783	0.814551	0.812269	1.33277	0.950403	1.30632	-0.122715	0.321597
	120	0.303142	-0.767548	-0.823393	1.20639	-0.240145	2.59784	0.840339	0.529027
	241	-0.501021	0.536936	-0.459195	-0.882349	-1.28091	-0.986615	-1.37366	0.0394129
	316	-0.0037661	0.00774636	0.0148674	0.0035423	-0.00759918	0.00521029	-0.00222565	-0.00165933
	199	-3.21752	-2.19055	-0.192714	-0.671176	-0.117218	0.220684	0.803925	1.2391
	198	0.153296	0.204647	0.215877	0.860161	0.390625	-1.40259	0.26999	-1.3613
	63	0.264811	0.311841	0.320696	-0.0567745	0.317308	0.504558	0.190448	0.549258
	148	1.09186	1.10685	1.09809	-2.44073	0.275916	-2.28145	0.230431	-1.28129
	112	0.15223	0.203623	-0.785125	0.859368	0.396439	0.60477	0.276296	0.645793
	333	-0.0037661	0.00774636	0.0148674	0.0035423	-0.00759918	0.00521029	-0.00222565	-0.00165933
	175	0.318285	0.363244	0.37096	-1.01694	0.779183	0.0894833	0.691531	1.11272
	275	-1.11963	-1.09645	-0.100703	0.401739	0.837629	0.1635	0.754938	0.18402
	85	-1.57994	0.383589	-0.653452	-0.451386	-1.93914	-0.287381	-0.917994	-1.32371
	270	1.70382	-1.3049	1.67331	-0.984893	1.49546	0.996585	-1.53139	-2.01347
	287	0.395644	0.437605	0.443674	-0.95932	-0.615356	-1.41017	0.2635	-1.3686
	343	-0.0037661	0.00774636	0.0148674	0.0035423	-0.00759918	0.00521029	-0.00222565	-0.00165933
	166	0.336488	-0.619259	-0.61193	-1.00338	-0.545498	0.678302	0.339288	-0.283373
	234	0.350221	-0.683547	0.280899	-0.50341	0.0133451	1.65245	-0.969541	1.61833
	376	-0.0037661	0.00774636	0.0148674	0.0035423	-0.00759918	0.00521029	-0.00222565	-0.00165933
	370	-0.0037661	0.00774636	0.0148674	0.0035423	-0.00759918	0.00521029	-0.00222565	-0.00165933
	310	0.710203	0.739977	0.739347	0.274986	1.0988	0.494256	1.03828	1.50264
	160	-1.13513	-0.111348	-0.115271	0.390194	-2.18331	1.13698	0.732221	-1.84153
	110	0.240809	0.28877	0.298136	0.925348	-0.6009	-0.39186	-0.720817	0.649039
	104	0.41732	0.419697	0.40401	-0.198302	0.248425	-0.316261	-0.799394	-1.31483
	272	-0.498769	-0.538389	-0.577158	-1.39093	-1.82463	-0.142363	1.20624	-0.184013
	312	-0.0037661	0.00774636	0.0148674	0.0035423	-0.00759918	0.00521029	-0.00222565	-0.00165933
	57	-0.0493679	-1.06765	-0.0946987	0.198948	0.823434	1.41194	-1.17557	1.38665
	335	-0.0037661	0.00774636	0.0148674	0.0035423	-0.00759918	0.00521029	-0.00222565	-0.00165933
	292	-0.987452	0.069352	-0.916421	0.755322	0.395176	-1.39683	0.274927	0.644253
	139	-2.6842	1.32211	1.30858	0.726076	-0.703346	-0.255183	1.25293	-0.255996
	118	-0.51291	-0.526046	-1.52151	-0.131768	0.455905	-1.11653	-1.57803	-1.05885
	23	0.161399	0.174574	0.188825	-0.139847	0.225015	0.404225	0.0891328	0.411405
	307	-1.3283	-1.36495	-0.369092	-0.23097	-1.61299	-0.997565	0.430197	0.0983194
	93	-1.12734	-1.14813	-0.146418	0.161426	-1.30749	-0.832196	-1.32183	-0.764807
	219	0.898004	-0.10344	-1.09459	1.42028	-1.09104	0.226171	-1.17027	0.261412
	84	-0.35896	0.644696	-0.344568	0.224881	-0.286268	-1.00845	-0.381672	-0.98122
	77	-0.098476	0.90001	-0.0911627	-1.57704	0.155523	-1.47752	-0.903289	-1.43217
	178	-2.6482	-2.65866	1.34687	0.765351	1.21269	-1.40882	1.15861	-1.36112
	261	-1.36205	-1.39803	-0.401924	-0.256634	-0.796831	-0.218499	0.231129	0.869842
	45	0.206196	0.218482	0.232405	-0.105782	0.34512	0.548564	0.219186	0.560671
	38	-0.10911	-0.130259	-1.12868	1.17529	-1.22167	-1.72905	-0.228895	-0.658142
	153	0.0955354	0.110018	0.124752	-0.18993	0.334111	-0.464667	0.207265	0.546989
	233	-1.6009	1.38771	1.39289	-2.19868	-1.82603	1.54464	1.11668	-1.40924
	293	0.33808	0.347749	0.360705	0.994505	0.736789	1.01926	0.643295	-0.952566
	391	-0.0254804	-0.0336837	-0.0101176	-0.00444147	-0.0012179	-0.0259862	0.00172891	0.000596564
	380	-0.0254804	-0.0336837	-0.0101176	-0.00444147	-0.0012179	-0.0259862	0.00172891	0.000596564
	31	-0.899457	-0.90492	-0.897552	0.574295	0.216835	-1.40384	1.1631	0.644033
	29	1.38358	-0.627498	-0.622204	-1.21048	0.244375	-2.37074	-0.807078	0.678259
	383	-0.0254804	-0.0336837	-0.0101176	-0.00444147	-0.0012179	-0.0259862	0.00172891	0.000596564
	3	-0.756826	-0.765121	-0.758797	-0.317246	-0.765886	-1.38307	-0.818188	1.66551
	390	-0.0254804	-0.0336837	-0.0101176	-0.00444147	-0.0012179	-0.0259862	0.00172891	0.000596564
	397	-0.0254804	-0.0336837	-0.0101176	-0.00444147	-0.0012179	-0.0259862	0.00172891	0.000596564
	51	0.0835443	-0.901735	0.113087	0.800952	0.33904	-0.458743	0.212603	0.553115
	149	1.71487	-1.30279	1.70008	1.04144	-0.528087	-2.0973	0.439307	-1.03896
	127	-0.553784	-0.585956	0.411551	-0.402433	1.00262	0.540486	-0.986033	-0.379401
	64	-1.05852	-0.0806745	-1.07947	-0.786243	0.819216	-0.67992	0.815375	-0.607332
	309	0.248092	0.259546	0.273162	0.926076	0.393458	0.606654	0.271527	-1.37926
	216	0.39225	0.400844	-1.5866	0.0356965	0.565588	0.813514	0.457914	0.834667
	182	-2.31985	-3.31697	-0.30652	0.254621	0.899352	-0.785379	-0.180677	0.249467
	260	-0.121931	-0.162673	0.831668	-0.0740437	0.50051	2.13884	0.553098	1.23938
	191	0.0909496	0.105523	0.120291	0.806583	0.284036	0.475155	0.153043	0.484756
	11	-1.59407	1.3944	-1.60047	-2.19349	1.2389	-0.377326	0.186991	-1.32855
	381	-0.0254804	-0.0336837	-0.0101176	-0.00444147	-0.0012179	-0.0259862	0.00172891	0.000596564
	238	-0.752622	-0.780847	0.218117	-0.553632	0.145071	-0.288318	1.16822	1.79764
	317	-0.0254804	-0.0336837	-0.0101176	-0.00444147	-0.0012179	-0.0259862	0.00172891	0.000596564
	98	0.360116	0.369347	0.382142	1.01126	0.417594	0.635661	-0.702337	0.650741
	79	1.42265	-2.58921	0.415801	-1.18077	-1.7264	-0.335619	0.224571	1.71458
	353	-0.0254804	-0.0336837	-0.0101176	-0.00444147	-0.0012179	-0.0259862	0.00172891	0.000596564
	9	-0.182481	-0.16248	-0.145709	-0.401339	0.154754	0.319788	0.0130525	0.324085
	352	-0.0254804	-0.0336837	-0.0101176	-0.00444147	-0.0012179	-0.0259862	0.00172891	0.000596564
	217	-0.647263	-0.601019	-0.589419	0.0360607	-0.599825	-0.37384	-0.694355	0.661457
	40	-2.2981	-0.294283	0.674258	-0.984073	-1.42158	1.11314	-2.46576	0.103228
	290	0.124068	0.177502	0.196401	0.869984	0.389677	0.612911	0.294699	0.648611
	172	1.03438	1.05918	1.04903	0.531118	0.96814	0.342949	0.897883	1.35645
	197	1.76956	1.77125	-1.26237	0.0650649	1.5681	-0.899885	1.52348	-1.9094
	204	1.49537	-2.49432	0.480817	-2.13407	1.43035	0.92627	1.37984	-0.0779591
	246	0.568046	0.607518	-0.387753	0.192434	0.598015	-0.124161	0.51194	0.903545
	103	-3.25386	-1.21998	-2.22094	0.321783	-0.171015	-0.832669	-0.247219	-1.81382
	365	-0.00373091	0.0158446	0.0196588	0.0170353	-0.00382992	0.0236342	-0.00174596	0.0165945
	224	-0.443394	0.596438	-0.398468	1.18413	0.649676	0.941038	-1.43419	-0.0332387
	20	0.974246	1.00094	0.992709	1.48745	0.210695	1.64906	1.1508	0.65326
	398	-0.00373091	0.0158446	0.0196588	0.0170353	-0.00382992	0.0236342	-0.00174596	0.0165945
	141	-0.777861	1.24104	1.2249	0.667487	-1.90206	1.50676	-1.96677	0.515288
	231	-0.471589	0.56913	0.575124	0.163649	-1.42658	-0.155202	-1.51371	-0.126552
	286	0.595303	0.633918	0.637777	1.21223	0.849753	1.19354	0.774436	1.21159
	211	0.791718	-0.175844	0.821747	0.354882	0.769153	1.09182	-0.309608	-0.887039
	195	0.580723	-0.380203	-0.375879	-0.798359	0.862235	-1.79071	0.787452	-0.773138
	151	1.00664	1.03232	1.02305	0.510978	0.0666688	0.467295	1.00062	0.47702
	256	-2.25713	-2.2546	-1.28737	-0.954316	-0.312797	-1.74957	-2.35232	0.236344
	203	-0.774944	-0.724686	0.29099	0.943328	-0.718986	0.475775	0.181391	0.515643
	94	-0.926861	0.0652804	0.0219737	-0.714452	-0.105842	0.511613	-0.136523	-0.510412
	56	0.532798	0.510484	-0.547493	-0.380612	1.24816	1.95837	-0.767396	1.92276
	145	0.711439	0.683508	0.619829	-0.250869	-0.599641	1.15045	0.391311	0.109006
	130	0.946847	0.974407	0.967047	0.467549	-2.99452	0.390071	-3.06318	-1.59786
	73	1.03809	1.06278	1.05251	1.53382	1.11275	0.525449	1.04867	1.53341
	214	0.677297	-0.349561	-0.412149	-0.275666	-0.842059	1.84452	-0.861467	0.812369
	288	0.47619	0.518551	0.526212	0.125722	-1.21425	-0.887237	0.707695	1.13327
	311	0.187318	0.238763	0.255643	0.91592	0.257087	0.445577	0.156441	0.486364
	115	-0.68809	0.32799	1.30898	1.73269	-1.76312	-1.31789	1.17811	0.685304
	244	-0.849299	0.140403	-0.905379	1.34188	-0.162897	0.439607	-0.196017	-0.580229
	387	-0.00373091	0.0158446	0.0196588	0.0170353	-0.00382992	0.0236342	-0.00174596	0.0165945
	325	-0.00373091	0.0158446	0.0196588	0.0170353	-0.00382992	0.0236342	-0.00174596	0.0165945
	313	-0.00373091	0.0158446	0.0196588	0.0170353	-0.00382992	0.0236342	-0.00174596	0.0165945
	154	-0.358285	-1.35258	0.617886	-1.02778	-1.39663	2.14464	1.56027	1.13377
	303	0.397087	0.441936	0.452121	1.06827	0.772549	-0.903893	0.693933	-0.882884
	44	-0.273784	-0.270733	0.697033	1.03359	0.614437	1.1586	-0.428199	0.147303
	92	0.350061	0.333494	0.281349	0.48667	0.0443094	-0.298892	1.02004	-0.326678
	15	-3.05612	0.971535	-0.0357314	-1.53461	1.05888	-0.54254	0.992496	1.46748
	165	1.59598	1.60313	1.57505	-2.061	0.565389	-1.9033	-0.479343	-0.912715
	26	-0.215239	-0.151134	-0.121406	0.623553	0.0829677	0.225834	-0.025119	0.273301
	394	0.0293784	0.0403086	0.0216811	0.0119498	0.026464	0.0106176	0.0335655	-0.00477847
	164	0.491347	0.519757	-0.489186	0.0874634	0.621057	0.878275	-0.47542	0.876506
	235	0.447907	-0.567281	-0.654751	0.569964	0.0649062	-1.37129	0.0741932	-0.366063
	345	0.0293784	0.0403086	0.0216811	0.0119498	0.026464	0.0106176	0.0335655	-0.00477847
	329	0.0293784	0.0403086	0.0216811	0.0119498	0.026464	0.0106176	0.0335655	-0.00477847
	304	0.34276	0.37448	0.371501	-1.02512	0.515611	-1.24956	0.41141	-1.25184
	232	1.51792	0.523451	1.47331	1.8653	1.35362	1.76639	1.31081	0.768173
	263	-1.64012	-0.631065	-1.67487	-0.254444	1.53305	-0.0160806	1.50338	1.98657
	379	0.0293784	0.0403086	0.0216811	0.0119498	0.026464	0.0106176	0.0335655	-0.00477847
	355	0.0293784	0.0403086	0.0216811	0.0119498	0.026464	0.0106176	0.0335655	-0.00477847
	305	0.505496	0.53359	0.52408	1.09818	0.877674	-0.810618	0.799995	-0.811144
	150	0.593276	0.619415	0.606381	0.164696	0.758516	1.04492	0.672108	1.04382
	297	0.647262	0.672198	0.656997	0.205601	0.67916	0.948716	0.586939	0.947228
	107	-0.722433	0.266174	0.185541	-1.5591	-0.0286785	-0.484745	-1.02625	-1.47997
	274	0.798399	0.819967	0.798701	-0.679881	0.847396	1.15268	0.767499	-0.847997
	46	0.215329	-0.794677	-0.872812	0.393738	-2.08685	-0.555273	-0.0886832	-0.550782
	362	0.0293784	0.0403086	0.0216811	0.0119498	0.026464	0.0106176	0.0335655	-0.00477847
	291	0.253203	0.264636	1.22512	-0.335273	-0.59234	-0.168095	1.3688	0.833947
	48	0.202358	0.237207	0.239863	-0.131506	0.278087	0.46248	0.156488	0.459049
	251	0.915932	0.934881	0.908897	0.409175	1.12603	0.490472	1.06654	-0.50885
	393	0.0293784	0.0403086	0.0216811	0.0119498	0.026464	0.0106176	0.0335655	-0.00477847
	169	-0.554646	1.45251	1.40527	-2.18968	0.158893	1.53032	-1.89819	-1.46885
	284	0.355202	1.36436	-0.679251	0.742013	0.261737	-0.345003	1.21219	0.656332
	324	0.0293784	0.0403086	0.0216811	0.0119498	0.026464	0.0106176	0.0335655	-0.00477847
	388	0.0293784	0.0403086	0.0216811	0.0119498	0.026464	0.0106176	0.0335655	-0.00477847
	344	0.0293784	0.0403086	0.0216811	0.0119498	0.026464	0.0106176	0.0335655	-0.00477847
	306	0.691504	0.715454	0.698478	1.23912	0.961539	1.29106	0.890003	-0.709065
	24	0.118161	2.11032	-0.963915	2.32011	0.766576	0.267033	1.75401	-0.729186
	205	2.87545	2.85073	2.7461	2.89391	0.463104	-0.888538	2.50156	0.118618
	123	0.211211	0.179014	-0.939091	0.148325	1.74614	1.45459	0.805324	0.46312
	374	0.0293784	0.0403086	0.0216811	0.0119498	0.026464	0.0106176	0.0335655	-0.00477847
	189	-0.270565	-0.225178	-0.203541	-0.489844	0.156765	0.315397	0.0262791	-0.688622
	49	0.435194	0.420289	-0.66667	-0.439669	1.1046	-1.32316	1.1168	-0.317745
	319	0.0293784	0.0403086	0.0216811	0.0119498	0.026464	0.0106176	0.0335655	-0.00477847
	207	0.915683	0.934637	-1.09134	0.408986	-1.07154	0.250951	-0.1455	1.25067
	239	1.91178	0.908537	1.84259	-0.836265	-1.2123	-0.707363	-0.223324	-0.70348
	89	-2.80743	-1.79465	1.16827	-1.38122	1.11781	-1.51949	0.0577253	-0.518849
	268	1.28514	1.27358	0.192641	1.44663	-0.0718932	2.46286	-1.07263	0.467427
	378	0.0293784	0.0403086	0.0216811	0.0119498	0.026464	0.0106176	0.0335655	-0.00477847
	289	1.02621	1.0427	1.01229	-0.507269	-0.0871117	-0.767926	0.837789	-0.768281
	249	-3.39862	-3.39369	-2.3811	-0.841281	0.598587	0.883448	0.511498	-1.1179
	91	0.981282	0.944889	-2.1082	-1.81208	1.68564	-0.817855	-2.38267	0.191305
	8	0.0857506	0.106125	0.143249	-0.225866	0.263869	0.483561	0.170995	0.478979
	248	2.04481	2.00651	1.9504	-1.7647	-1.09957	-0.561246	-1.16416	-0.550011
	373	0.002577	-0.0107828	-0.00614641	-0.0264498	0.00230665	0.00503899	-0.00894726	-0.00756442
	146	0.0579655	0.0791717	0.117618	0.75341	0.208949	0.417948	0.115126	0.412835
	227	1.12995	0.119051	0.106481	-0.44705	-0.762736	1.64647	1.16121	1.6513
	255	0.645041	-0.351334	0.659173	-0.808719	-0.244053	-0.928554	-0.328423	0.0716197
	259	1.71589	1.68744	0.646988	-0.0100257	-1.46399	0.00338597	1.46512	2.0111
	264	0.0845574	0.104967	0.142148	-0.226756	0.327569	0.559663	0.235796	-1.4443
	314	0.002577	-0.0107828	-0.00614641	-0.0264498	0.00230665	0.00503899	-0.00894726	-0.00756442
	162	0.915609	0.91113	0.908761	0.393085	-0.0411734	0.313826	0.877963	0.31596
	16	-1.37358	-1.39934	-1.43554	-2.07675	-1.32528	-0.830898	-1.39377	-1.82184
	385	0.002577	-0.0107828	-0.00614641	-0.0264498	0.00230665	0.00503899	-0.00894726	-0.00756442
	283	-0.292489	-0.290735	-0.283201	0.237875	-0.264104	1.04749	-0.348821	-0.952529
	299	-1.592	-1.58128	-0.55949	-0.985517	0.6667	0.964822	0.580787	-1.03587
	13	-2.14795	-2.15052	-2.14987	-0.654319	-0.0554781	0.296736	-0.136589	-0.701268
	276	-0.229926	-0.230046	-0.22549	-0.715463	-1.06192	-0.710955	-2.14314	-1.70902
	69	0.568945	0.514952	0.433899	0.626228	1.04631	-1.38696	-0.0157586	-0.374312
	339	0.002577	-0.0107828	-0.00614641	-0.0264498	0.00230665	0.00503899	-0.00894726	-0.00756442
	382	0.002577	-0.0107828	-0.00614641	-0.0264498	0.00230665	0.00503899	-0.00894726	-0.00756442
	193	0.206614	0.223369	0.254741	-0.13572	0.327835	-0.440019	0.236067	0.556017
	222	-0.575391	-1.56517	-1.54417	-0.973128	0.565901	0.844398	0.478247	-0.157265
	230	1.51507	1.49264	1.46174	0.840193	1.10571	1.48931	0.0273836	1.49286
	117	-1.45947	-1.48266	1.48523	-1.14082	-0.532888	-2.07893	0.395033	1.92812
	315	0.002577	-0.0107828	-0.00614641	-0.0264498	0.00230665	0.00503899	-0.00894726	-0.00756442
	356	0.002577	-0.0107828	-0.00614641	-0.0264498	0.00230665	0.00503899	-0.00894726	-0.00756442
	35	1.08444	1.07491	1.0645	1.51901	0.286002	-0.295299	1.21079	0.709998
	136	1.3381	1.32097	1.2985	-2.2918	0.461211	-1.08598	0.389029	-1.07899
	58	-0.868748	-0.909632	-1.96985	0.299775	0.964163	1.5149	-2.09933	0.526751
	331	0.002577	-0.0107828	-0.00614641	-0.0264498	0.00230665	0.00503899	-0.00894726	-0.00756442
	194	-0.0373521	-0.0132914	0.0296915	0.682317	0.0884129	0.273943	-0.00749316	0.267666
	137	0.470765	0.479608	0.49841	0.061297	0.682261	-0.0165876	0.596617	-1.01713
	254	0.545508	-0.447887	0.567357	0.117044	-1.4049	-1.12072	-1.49205	-0.122104
	399	0.002577	-0.0107828	-0.00614641	-0.0264498	0.00230665	0.00503899	-0.00894726	-0.00756442
	134	-0.387631	-0.412976	-1.4485	-1.08724	0.516749	-1.01963	-1.55447	-0.0120987
	192	-1.02072	-0.997158	-0.954967	0.694722	0.0884129	0.273943	-0.00749316	0.267666
	50	0.33437	-0.712598	0.217513	0.45127	-1.02783	1.52447	-0.0911804	-1.4636
	209	1.12987	1.11897	1.1064	-0.447112	0.299236	0.720513	1.22426	-0.274063
	364	0.002577	-0.0107828	-0.00614641	-0.0264498	0.00230665	0.00503899	-0.00894726	-0.00756442
	37	0.0744086	0.107072	0.129893	-0.237804	0.159568	0.405348	0.0814955	0.387172
	184	0.0780383	0.11059	0.133166	0.764833	0.298756	0.562483	0.220566	0.54717
	386	0.0314776	0.0285561	-0.00437413	-0.0288399	0.00094009	-0.0114222	-0.0106065	-0.0264662
	250	-0.509989	0.44886	-0.691946	-0.482782	0.145221	1.64704	1.06548	0.66972
	187	-0.0110246	0.0242491	0.0528576	0.700126	-0.765721	0.489692	0.156143	0.473053
	322	0.0314776	0.0285561	-0.00437413	-0.0288399	0.00094009	-0.0114222	-0.0106065	-0.0264662
	142	1.68911	1.67243	1.58587	-2.06467	0.56642	-2.00639	1.48717	0.00437728
	60	-0.993889	-0.0202534	-0.128281	0.165647	1.57474	2.00299	1.49547	1.01394
	41	1.42455	-1.58405	1.34732	1.74312	1.2396	1.62464	-1.83938	-0.371312
	106	-0.100736	-0.123835	-0.224626	0.0880192	-0.309862	-0.866722	-1.38922	0.146594
	247	0.82707	0.836734	0.808571	0.309031	-0.986235	-0.63031	-0.0650243	0.369089
	95	1.01377	-0.982276	-3.02308	-2.55533	-2.0505	0.297135	-0.129238	-1.70479
	271	0.665847	0.680437	0.663196	1.1919	0.847754	1.18227	0.769104	-0.821744
	68	-0.744636	0.25194	0.194766	-2.3798	-0.824515	-0.447738	-0.903441	-1.44501
	168	-0.814319	-0.815613	-0.868067	-0.430425	0.254566	-2.35846	0.175574	-0.354106
	278	-0.396828	-0.441437	-0.589908	-1.40057	0.395618	-1.07027	0.315669	-0.0424426
	366	0.0314776	0.0285561	-0.00437413	-0.0288399	0.00094009	-0.0114222	-0.0106065	-0.0264662
	129	0.808186	0.757312	0.594953	0.748383	1.3901	-1.0765	-1.68984	-1.04878
	125	0.125734	0.0651566	-0.118712	-1.02091	1.76194	-0.656721	-0.318321	-0.621353
	208	1.33016	1.32445	1.26221	-1.32545	-0.733173	-2.34462	1.18783	-0.340011
	242	0.453668	0.474742	0.471873	0.0377416	0.586492	0.887321	-0.491939	0.877929
	171	0.364774	0.388564	0.391717	-0.0268433	0.359714	0.631302	0.281474	0.617244
	75	1.27797	1.27386	1.21515	-2.36337	-0.773523	-2.39017	-1.85249	-1.3864
	350	0.0314776	0.0285561	-0.00437413	-0.0288399	0.00094009	-0.0114222	-0.0106065	-0.0264662
	341	0.0314776	0.0285561	-0.00437413	-0.0288399	0.00094009	-0.0114222	-0.0106065	-0.0264662
	82	0.0681003	0.100956	0.124205	-1.24239	-2.65859	-0.389358	-0.736811	-2.40379
	218	-0.380688	-0.364675	-0.378765	0.158088	-0.399893	-1.09731	-0.478335	-1.10642
	212	-0.855731	1.14424	-0.905409	0.539488	1.1989	-1.4213	-0.88004	-1.41809
	346	0.0314776	0.0285561	-0.00437413	-0.0288399	0.00094009	-0.0114222	-0.0106065	-0.0264662
	97	-0.413601	-0.457698	-0.605033	-0.412753	0.256488	-0.227344	0.176655	0.797624
	132	0.890436	0.898164	-1.13429	-1.64493	-2.09543	1.24642	0.825874	-1.75643
	253	1.79359	1.77372	-2.31992	-1.98876	-0.381979	2.05186	0.538724	0.0636933
	42	0.574491	0.591872	0.580819	0.125524	0.621734	0.927108	0.543273	0.918441
	389	0.0314776	0.0285561	-0.00437413	-0.0288399	0.00094009	-0.0114222	-0.0106065	-0.0264662
	116	0.499266	-0.542168	-0.683601	0.523942	-0.907098	0.587976	-0.986794	-0.390421
	229	-0.839407	0.190622	-0.792394	-0.175188	-0.570922	-0.29039	0.350779	-0.303021
	74	2.4114	2.37265	2.23717	0.460107	0.944038	0.419917	0.864467	0.438457
	138	1.15178	0.151521	-1.89864	0.544945	1.00688	-2.63809	-3.07191	-1.63883
	396	0.0314776	0.0285561	-0.00437413	-0.0288399	0.00094009	-0.0114222	-0.0106065	-0.0264662
	34	0.222038	0.25019	0.263011	-0.130546	0.217431	0.470672	0.13931	-0.546314
	215	0.240403	-1.77405	1.19499	-0.357048	-0.903011	-0.541217	0.00568341	1.47075
	96	-0.703774	-0.686717	-0.657295	0.958751	0.419211	-0.359255	-0.706805	0.649882
	140	0.290139	0.3074	0.337211	-0.045659	0.591717	-1.15105	0.474535	0.858806
	194	0.00986536	0.0364796	0.0842153	0.75124	0.125622	0.286399	-0.0154299	0.294312
	69	0.61372	0.553432	0.434642	0.638128	1.05925	-1.37982	0.017228	-0.363841
	290	0.111595	0.134814	0.176043	0.824958	0.408835	0.628222	0.282288	0.637316
	39	0.391287	0.405172	0.428514	0.027638	0.476427	0.709801	0.353341	-0.280823
	386	0.0108477	-0.00257338	-0.00938772	-0.00997031	0.0194176	0.00552605	-0.00395659	0.00151521
	78	0.24568	0.197676	0.102423	0.371428	-0.134487	-0.613652	-1.18643	-0.598483
	0	0.101805	0.12535	0.167206	-0.182136	0.187704	0.361329	0.049832	0.369501
	136	1.35425	1.33599	1.29775	-2.27455	0.45005	-1.11509	0.376826	-1.10166
	240	1.43373	1.41282	1.36949	-0.216957	1.4386	0.871088	1.36479	-0.115523
	68	-0.838556	0.149625	0.123713	-2.41427	-0.768515	-0.378888	-0.852933	-1.36636
	222	-0.550252	-1.53832	-1.51872	-0.929999	0.598664	0.857334	0.481839	-0.13278
	53	-0.164929	-0.19923	-0.268223	0.0738789	0.607469	1.0749	0.542306	-0.911004
	29	1.46562	-0.556351	-0.601716	-1.19384	0.294846	-2.30241	-0.786327	0.710375
	139	-2.64294	1.33871	1.30029	0.727486	-0.673756	-0.264519	1.24668	-0.251599
	48	0.189627	0.210241	0.246481	-0.118496	0.282947	0.476281	0.149952	0.48485
	135	0.85463	0.853051	0.846761	1.3634	0.964394	1.29875	-0.133702	0.31016
	270	1.67164	-1.3572	1.58425	-1.04455	1.53324	0.985308	-1.53573	-2.00091
	150	0.680361	0.684598	0.689453	0.237116	0.808322	1.11038	0.702233	1.12114
	295	0.530931	0.540155	0.554566	0.128831	0.614506	-1.12355	0.498492	-1.11359
	244	-0.686679	0.263059	-0.83652	1.42044	-0.132499	0.388748	-0.184344	-0.596074
	253	1.75919	1.72742	-2.33672	-1.98111	-0.405879	2.05879	0.528276	0.0728313
	16	-1.3675	-1.39504	-1.45107	-2.07291	-1.34295	-0.865261	-1.40558	-1.85096
	311	0.23394	0.253076	0.286482	0.913616	0.334982	0.539085	0.204652	0.547871
	188	-0.541544	-0.563276	0.391817	0.800964	1.3434	1.75618	-1.73529	0.769177
	19	0.112194	0.135393	0.176585	0.825393	-0.480718	0.761524	0.398391	0.771079
	61	0.10237	0.0591484	-2.02694	1.26758	0.80392	0.312008	0.748818	-0.673079
	324	0.0108477	-0.00257338	-0.00938772	-0.00997031	0.0194176	0.00552605	-0.00395659	0.00151521
	3	-0.721319	-0.737051	-0.770461	-0.32931	-0.756435	-1.36431	-0.840234	1.64827
	357	0.0108477	-0.00257338	-0.00938772	-0.00997031	0.0194176	0.00552605	-0.00395659	0.00151521
	354	0.0108477	-0.00257338	-0.00938772	-0.00997031	0.0194176	0.00552605	-0.00395659	0.00151521
	54	1.02503	0.0177648	-2.99942	-0.513118	-1.8329	-1.45659	-1.92061	-0.444335
	72	-1.96859	-1.94269	-0.896337	0.766852	0.328022	0.530685	0.197336	0.539442
	195	0.548865	-0.44251	-0.429245	-0.858173	0.851089	-1.838	0.747191	-0.827065
	202	0.699435	-0.33034	-0.390658	-1.02441	-0.353017	-0.877405	-0.416155	2.13685
	211	0.821582	-0.178895	0.816929	0.339452	0.832936	1.14009	-0.271893	-0.849051
	380	0.0108477	-0.00257338	-0.00938772	-0.00997031	0.0194176	0.00552605	-0.00395659	0.00151521
	250	-0.564656	0.381009	-0.726373	-0.491132	0.0979627	1.6669	1.05792	0.68304
	166	0.296376	-0.674082	-0.66739	-1.02485	-0.551651	0.667285	0.318038	-0.335095
	294	0.379634	0.406739	0.410008	1.03661	0.587262	0.83689	0.46242	-1.16537
	130	0.976938	0.986567	0.965278	0.47753	-2.99063	0.352269	-3.09885	-1.64963
	263	-1.85227	-0.847636	-1.87595	-0.396393	1.43113	-0.132792	1.33951	1.86568
	303	0.409018	0.435264	0.437325	1.0583	0.762817	-0.948766	0.644888	-0.950874
	1	-1.64774	1.3509	-0.685816	-1.24542	-1.83127	-0.453167	1.06678	-1.45492
	192	-1.02524	-0.986291	-0.966376	0.737742	0.104705	0.247714	-0.0391367	0.245037
	158	-0.12228	-0.0804889	-0.0565845	0.666111	0.207716	0.373485	0.0679303	0.370897
	230	1.55545	1.54815	1.50307	0.904572	1.06434	1.41937	-0.0417204	1.41753
	176	0.482486	0.506583	0.505623	0.112537	0.661153	-0.0728919	0.539221	-0.0750882
	335	-0.012795	-0.00967247	-0.0195743	-7.79166e-05	0.0115972	-0.00339434	-0.0256953	-0.0212364
	56	0.446136	0.412778	-0.668915	-0.43794	1.26656	1.88723	-0.792158	1.88642
	178	-2.54142	-2.54588	1.41303	0.833068	1.25308	-1.35018	1.15446	-1.35186
	293	0.357183	0.384945	0.389137	1.02004	0.691847	0.964584	0.571124	-1.03759
	15	-3.18776	0.826684	-0.187833	-1.64405	1.05676	-0.589876	0.950405	1.40827
	87	2.1137	-0.909936	0.0220387	2.31666	1.68821	-1.81891	-1.39329	-1.82022
	186	1.11853	1.12402	0.0969097	1.58205	0.237459	1.63075	-1.86178	1.62905
	251	0.83118	0.845074	0.829778	0.369935	1.04902	0.400672	0.942358	-0.60119
	315	-0.012795	-0.00967247	-0.0195743	-7.79166e-05	0.0115972	-0.00339434	-0.0256953	-0.0212364
	276	-0.162433	-0.148726	-0.164285	-0.625351	-1.09029	-0.769417	-2.20244	-1.7714
	113	1.2452	-1.75302	-0.785334	-1.32444	-0.716149	-1.31261	-1.81356	0.685731
	224	-0.438233	0.583543	-0.420676	1.17106	0.650514	0.914118	-1.47184	-0.0880875
	18	-1.64605	-1.64745	-1.68424	-0.244166	-1.3601	-1.87789	-2.4435	-1.87924
	234	0.362931	-0.667993	0.253735	-0.49936	0.0331719	1.60227	-1.03474	1.60126
	9	-0.207325	-0.163045	-0.135644	-0.396667	0.155759	0.310048	0.0139278	0.307416
	106	-0.159726	-0.175357	-0.232141	0.114826	-0.331243	-0.84266	-1.4135	0.156014
	95	0.943683	-1.04571	-3.06564	-2.54702	-1.99121	0.351553	-0.0994557	-1.65034
	64	-0.953819	0.024525	-1.04072	-0.733178	0.851291	-0.619795	0.77622	-0.620964
	375	-0.012795	-0.00967247	-0.0195743	-7.79166e-05	0.0115972	-0.00339434	-0.0256953	-0.0212364
	248	2.11893	2.09514	2.0269	-1.67948	-1.12935	-0.596155	-1.20366	-0.597308
	218	-0.445404	-0.423418	-0.427342	0.165766	-0.360532	-1.09937	-0.483317	-1.10158
	52	0.0402444	0.0772804	0.0945027	0.786083	0.229278	0.399811	0.0903414	0.397242
	197	1.60778	1.59896	-1.44827	-0.056793	1.56492	-0.969436	1.47858	-1.97085
	104	0.377831	0.37573	0.33796	-0.226539	0.301299	-0.291306	-0.795427	-1.29295
	89	-2.83638	-1.83221	1.13882	-1.38467	1.12036	-1.51222	0.0165101	-0.514022
	180	-2.5008	-2.47719	-1.47884	0.124874	-0.562525	-0.345991	0.306736	-0.348381
	37	0.012246	0.0501012	0.0684747	-0.234584	0.230501	0.401304	0.0916119	0.398736
	340	-0.012795	-0.00967247	-0.0195743	-7.79166e-05	0.0115972	-0.00339434	-0.0256953	-0.0212364
	269	-0.361298	-0.400291	-0.489901	0.704208	-0.676806	-0.0436267	1.2667	0.955611
	58	-0.87256	-0.896594	-1.96518	0.326805	0.985074	1.54355	-2.08473	0.542494
	281	0.202099	0.230293	0.224182	0.910463	0.450279	0.715081	0.338624	-0.285502
	229	-0.844965	0.18336	-0.821121	-0.124432	-0.52267	-0.252679	0.366447	-0.253777
	233	-1.60207	1.4228	1.37529	-2.20292	-1.79937	1.60938	1.1104	-1.40548
	125	0.0268282	0.0471764	-0.0567327	-0.995205	1.73206	-0.565407	-0.314437	-0.60939
	395	-0.00592001	0.0165846	-0.00447163	0.0128056	0.0190735	0.0320023	-0.00646904	0.00286795
	390	-0.00592001	0.0165846	-0.00447163	0.0128056	0.0190735	0.0320023	-0.00646904	0.00286795
	161	0.922986	0.949178	-0.0818917	0.444948	1.11063	1.50212	0.0178344	1.48897
	164	0.481755	0.509173	-0.50662	0.117807	0.566544	0.85365	-0.541791	0.850856
	266	0.801902	-0.171569	0.801553	0.355173	-0.171459	1.16591	-0.272313	1.15813
	108	1.58974	-0.385922	1.55992	-1.0607	0.448402	-1.09532	1.36525	-2.11489
	189	-0.285894	-0.256344	-0.245559	-0.451349	0.132258	0.336052	0.0115224	-0.658482
	371	-0.00592001	0.0165846	-0.00447163	0.0128056	0.0190735	0.0320023	-0.00646904	0.00286795
	63	0.248434	0.2765	0.268785	-0.055183	0.326108	0.567089	0.210907	0.568868
	183	-0.375061	-1.34804	-3.36879	1.22397	-0.149253	0.192373	0.750528	0.184173
	86	0.405462	0.433092	-0.58006	1.06124	0.454938	-0.279367	-0.656584	-0.280038
	33	-0.094146	-0.0651287	-0.0609827	-0.309181	0.260426	0.488808	0.14335	-0.508164
	235	0.315533	-0.662143	-0.741426	0.477421	0.0729968	-1.3509	0.00767873	-0.382352
	119	-0.761589	-0.73905	0.184337	0.420241	1.01391	1.57868	-0.053093	1.54835
	286	0.595076	0.622179	0.602463	1.20183	0.8763	1.22283	0.77681	1.21414
	257	-0.751111	-0.728602	-0.805577	-0.571991	0.0109521	0.575149	-1.05614	-1.45512
	284	0.308781	1.3339	-0.710525	0.730987	0.230901	-0.354545	1.14154	0.630024
	220	-0.841797	-1.81348	0.181928	0.877917	-0.603392	-0.348886	0.283421	-0.348448
	190	0.0191379	0.0478406	0.0480644	0.77481	0.0738857	0.266481	-0.048517	0.273058
	344	-0.00592001	0.0165846	-0.00447163	0.0128056	0.0190735	0.0320023	-0.00646904	0.00286795
	105	-0.957584	0.0654983	-1.00433	-0.725076	0.868711	0.40562	-1.20244	-0.621942
	99	-0.951004	0.0720602	0.00200586	-0.720197	-1.16165	0.369433	-0.23367	0.342449
	35	1.23606	1.26138	1.21947	1.67707	0.313361	-0.256266	1.22635	0.726735
	75	1.31766	1.34275	1.29802	-2.26243	-0.687996	-2.25788	-1.77504	-1.27486
	10	-2.12033	0.905984	-2.12359	0.412833	0.887507	0.236186	-3.21166	-1.77271
	385	-0.00592001	0.0165846	-0.00447163	0.0128056	0.0190735	0.0320023	-0.00646904	0.00286795
	268	1.166	1.18874	0.114638	1.36656	-0.0774764	2.46976	-1.14709	0.441171
	40	-2.29722	-0.273197	0.668736	-0.976893	-1.37653	1.11333	-2.45469	0.0904338
	60	-1.12227	-0.0987341	-0.162859	0.152818	1.50657	1.974	1.42507	0.953329
	62	0.0191379	0.0478406	0.0480644	0.77481	0.0738857	0.266481	-0.048517	0.273058
	114	0.209879	1.22972	1.11947	0.140514	1.74234	1.44684	0.696136	1.40267
	398	-0.00592001	0.0165846	-0.00447163	0.0128056	0.0190735	0.0320023	-0.00646904	0.00286795
	92	0.379924	0.40207	0.320558	0.525162	0.151014	-0.25792	1.08792	-0.290852
	328	-0.00592001	0.0165846	-0.00447163	0.0128056	0.0190735	0.0320023	-0.00646904	0.00286795
	112	0.159316	0.18763	-0.817	0.878742	0.41472	0.6727	0.302049	0.672793
	90	0.0472116	0.0758363	0.0750882	0.795625	0.326985	-0.431866	-0.788191	0.569897
	102	-0.421318	-0.424201	-0.494439	0.692393	1.18136	-0.222687	0.212207	0.800029
	228	0.467862	0.509527	0.518876	0.0759865	-0.343377	-2.04751	-0.436547	-1.03653
	231	-0.463957	0.576269	0.583048	0.128198	-1.49494	-0.228902	-1.60044	-0.21909
	399	-0.0165601	0.00885429	0.0109222	-0.0115551	-0.00707383	-0.00555871	0.00171774	-0.00732586
	226	-2.44066	-1.40093	0.604974	-0.853962	0.636714	0.928664	0.541924	-0.0605108
	359	-0.0165601	0.00885429	0.0109222	-0.0115551	-0.00707383	-0.00555871	0.00171774	-0.00732586
	274	0.764567	0.799971	0.798133	-0.696805	0.836351	1.16759	0.7578	-0.820045
	370	-0.0165601	0.00885429	0.0109222	-0.0115551	-0.00707383	-0.00555871	0.00171774	-0.00732586
	111	-0.277797	-0.262604	1.69945	-0.963475	-2.47983	-0.0140019	1.49724	-0.996375
	356	-0.0165601	0.00885429	0.0109222	-0.0115551	-0.00707383	-0.00555871	0.00171774	-0.00732586
	26	-0.201683	-0.145888	-0.111293	0.563268	0.0790586	0.261255	-0.0610908	0.267787
	353	-0.0165601	0.00885429	0.0109222	-0.0115551	-0.00707383	-0.00555871	0.00171774	-0.00732586
	325	-0.0165601	0.00885429	0.0109222	-0.0115551	-0.00707383	-0.00555871	0.00171774	-0.00732586
	148	1.08807	1.11665	1.10261	-2.44907	0.237482	-2.35233	0.191558	-1.33688
	349	-0.0165601	0.00885429	0.0109222	-0.0115551	-0.00707383	-0.00555871	0.00171774	-0.00732586
	208	1.28659	1.31098	1.28946	-1.29705	-0.744476	-2.33074	1.21107	-0.315147
	345	-0.0165601	0.00885429	0.0109222	-0.0115551	-0.00707383	-0.00555871	0.00171774	-0.00732586
	225	1.27988	1.30441	1.28314	-1.30219	-0.603835	-0.162414	-1.63685	-0.145742
	207	0.867197	0.900434	-1.10527	0.381786	-1.10577	0.236859	-0.179617	1.24967
	262	-0.823284	-0.775474	-0.755148	-0.146964	-1.73747	0.480832	-0.862699	0.488777
	394	-0.0165601	0.00885429	0.0109222	-0.0115551	-0.00707383	-0.00555871	0.00171774	-0.00732586
	42	0.530914	0.571248	0.57822	0.12427	0.598362	0.882764	0.500453	0.893294
	378	-0.0165601	0.00885429	0.0109222	-0.0115551	-0.00707383	-0.00555871	0.00171774	-0.00732586
	267	-0.70684	-0.703697	-1.76317	-0.526252	-1.09865	-0.557807	-0.0905795	-1.53725
	213	-2.31847	-1.28131	-0.28002	1.23961	0.753457	0.0683842	-1.33184	0.0801083
	172	1.0152	1.04531	1.03402	0.495121	0.953492	0.307788	0.884469	1.32105
	103	-3.27419	-1.23797	-2.23834	0.273516	-0.116918	-0.776479	-0.191668	-1.76376
	341	-0.0165601	0.00885429	0.0109222	-0.0115551	-0.00707383	-0.00555871	0.00171774	-0.00732586
	348	-0.0165601	0.00885429	0.0109222	-0.0115551	-0.00707383	-0.00555871	0.00171774	-0.00732586
	302	1.19238	1.21875	1.20079	1.6308	1.24715	1.65924	-0.79799	1.67476
	298	0.861212	0.894575	0.889093	0.377203	0.934531	0.285095	0.863965	-0.701786
	383	-0.0165601	0.00885429	0.0109222	-0.0115551	-0.00707383	-0.00555871	0.00171774	-0.00732586
	299	-1.57545	-1.53288	-0.521893	-0.957184	0.670758	0.969409	0.578738	-1.0195
	124	-0.743839	-0.739915	-0.797993	-0.554585	1.02803	-0.406196	0.046404	-0.38466
	379	-0.0165601	0.00885429	0.0109222	-0.0115551	-0.00707383	-0.00555871	0.00171774	-0.00732586
	109	0.384955	0.42837	-0.559155	0.0124988	-0.438856	-0.161779	0.460207	0.848465
	352	-0.0165601	0.00885429	0.0109222	-0.0115551	-0.00707383	-0.00555871	0.00171774	-0.00732586
	67	-2.75798	1.26734	1.2475	-1.33119	-1.85664	-0.464978	0.0897776	-0.450253
	381	-0.0165601	0.00885429	0.0109222	-0.0115551	-0.00707383	-0.00555871	0.00171774	-0.00732586
	174	-0.17334	-0.118143	-0.0846172	0.584972	0.147688	0.343391	0.0131207	0.350452
	47	-1.50607	0.488539	-0.57939	-0.329985	0.172632	0.826018	0.175205	0.796561
	369	-0.022356	-0.0165581	-0.0013423	-0.00134956	-0.0133867	0.0107439	0.00619399	0.00636873
	317	-0.022356	-0.0165581	-0.0013423	-0.00134956	-0.0133867	0.0107439	0.00619399	0.00636873
	363	-0.022356	-0.0165581	-0.0013423	-0.00134956	-0.0133867	0.0107439	0.00619399	0.00636873
	132	0.851121	0.862457	-1.12748	-1.6204	-2.09591	1.26698	0.84846	-1.71491
	118	-0.504135	-0.499365	-1.51991	-0.113958	0.477422	-1.0284	-1.5519	-1.03179
	21	-2.28684	0.725901	0.742517	0.271235	-1.09223	0.271493	-2.1477	-0.710535
	82	0.0367896	0.0564184	0.105147	-1.26005	-2.65196	-0.416415	-0.733107	-2.37745
	101	0.185533	0.18328	1.12999	-0.57223	-0.00620896	-0.393778	-0.0118415	-0.416529
	292	-0.961753	0.0578608	-0.89348	0.741097	0.346223	-1.41864	0.264995	0.620384
	323	-0.022356	-0.0165581	-0.0013423	-0.00134956	-0.0133867	0.0107439	0.00619399	0.00636873
	199	-3.18213	-2.17045	-0.158809	-0.646515	-0.124524	0.231809	0.818532	1.25099
	70	-0.490181	-0.485553	1.49324	-0.102997	0.326917	-1.21337	1.29069	-1.21111
	163	0.580449	-0.405458	-0.382541	0.166992	0.730772	0.0539672	0.667188	1.07858
	203	-0.75667	-0.739144	0.299778	0.902188	-0.759583	0.451319	0.154334	0.494315
	127	-0.503481	-0.508901	0.423047	-0.327954	1.05965	0.687158	-0.942965	-0.338062
	280	0.469004	0.484231	0.512439	-1.92055	-3.21632	-2.88101	-1.27747	-1.85838
	376	-0.022356	-0.0165581	-0.0013423	-0.00134956	-0.0133867	0.0107439	0.00619399	0.00636873
	210	-2.1672	-2.15568	-1.14474	0.365208	-0.181385	-0.838073	-0.240938	0.183242
	152	0.515178	0.529935	0.555951	1.11572	0.48934	0.757247	0.414679	0.790909
	120	0.215821	-0.796924	-0.899126	1.23705	-0.153893	2.65372	0.879581	0.599011
	2	0.233631	0.251255	0.290638	-0.105431	0.266854	0.483811	0.181985	0.525816
	277	-3.20287	-3.19098	-3.17835	0.337195	1.04058	0.434728	0.991216	1.44772
	397	-0.022356	-0.0165581	-0.0013423	-0.00134956	-0.0133867	0.0107439	0.00619399	0.00636873
	368	-0.022356	-0.0165581	-0.0013423	-0.00134956	-0.0133867	0.0107439	0.00619399	0.00636873
	388	-0.022356	-0.0165581	-0.0013423	-0.00134956	-0.0133867	0.0107439	0.00619399	0.00636873
	17	1.40605	-0.588267	1.39545	-0.184508	-2.66425	-1.20251	1.29993	1.79941
	209	1.08728	1.09621	1.09507	-0.434896	0.3145	0.771372	1.2777	-0.225907
	157	-0.196715	-0.174708	-0.114894	0.556537	0.0348783	0.198712	-0.0606346	0.249415
	351	-0.022356	-0.0165581	-0.0013423	-0.00134956	-0.0133867	0.0107439	0.00619399	0.00636873
	83	-1.71959	-1.72281	-1.7806	0.502291	0.178819	-0.166378	-0.818324	-0.196067
	260	-0.088657	-0.0983015	0.813952	-0.00211335	0.580407	2.32718	0.60169	1.28243
	310	0.700139	0.713012	0.730247	0.261007	1.02761	0.418783	0.977647	1.43226
	247	0.810946	0.822691	0.834665	0.348045	-0.985891	-0.59781	-0.0364736	0.416175
	11	-1.57677	1.42874	-1.58835	-2.17101	1.20118	-0.367899	0.15918	-1.36093
	41	1.34939	-1.64434	1.34207	1.77099	1.21129	1.64452	-1.83025	-0.348884
	364	-0.022356	-0.0165581	-0.0013423	-0.00134956	-0.0133867	0.0107439	0.00619399	0.00636873
	227	1.12588	0.134421	0.131443	-0.404575	-0.76208	1.67725	1.19761	1.68285
	110	0.240733	0.258285	0.297331	0.900148	-0.640788	-0.402682	-0.72142	0.63586
	137	0.468856	0.484085	0.5123	0.0793371	0.655123	-0.0390058	0.588068	-1.01156
	145	0.773409	0.634153	0.575355	-0.198244	-0.651806	1.02387	0.334816	0.0976254
	275	-1.1077	-1.12813	-0.130205	0.382581	0.826587	0.162999	0.758314	0.196534
	34	0.220492	0.242493	0.260681	-0.124255	0.251652	0.459875	0.162638	-0.521787
	131	0.559126	0.559736	0.567713	0.131222	0.740672	1.05793	0.6693	-0.910808
	46	0.235017	-0.870232	-0.912793	0.395574	-2.14548	-0.579873	-0.176665	-0.519166
	79	1.44659	-2.60886	0.372357	-1.19924	-1.76043	-0.331936	0.186199	1.71252
	175	0.361559	0.374648	0.388583	-1.01783	0.735828	0.0520043	0.664281	1.08314
	373	0.0278873	-0.0107958	-0.00402228	0.00135315	-0.0271734	-0.016351	-0.0196247	0.00739696
	173	-0.0357641	0.00242264	0.0283392	-0.317584	0.255182	0.464191	0.166295	-0.517377
	14	0.110917	0.139839	0.161332	-0.206922	0.373655	0.609079	0.289042	0.630643
	252	1.4821	0.424413	1.40456	0.827549	-0.564037	1.90824	0.389675	1.95789
	128	0.839094	0.695689	0.63491	0.851311	-0.777591	-1.12996	-0.795506	0.940471
	360	0.0278873	-0.0107958	-0.00402228	0.00135315	-0.0271734	-0.016351	-0.0196247	0.00739696
	365	0.0278873	-0.0107958	-0.00402228	0.00135315	-0.0271734	-0.016351	-0.0196247	0.00739696
	153	0.0835936	0.114241	0.136558	-0.227536	0.315201	-0.462407	0.22848	0.557611
	187	-0.00846211	0.0280001	0.0530934	0.703014	-0.750788	0.45689	0.160109	0.475164
	55	-0.364242	1.56836	1.54387	-1.05653	0.480549	0.962771	-2.56413	-0.986407
	279	0.199235	0.222578	0.241408	-1.14029	-0.686376	-1.46434	0.226846	0.555641
	391	0.0278873	-0.0107958	-0.00402228	0.00135315	-0.0271734	-0.016351	-0.0196247	0.00739696
	185	-0.216481	-0.166879	-0.135513	0.546077	0.126631	0.306978	0.0331061	0.322012
	141	-0.801225	1.15898	1.14767	0.613796	-1.8911	1.50826	-1.94919	0.549257
	28	0.892657	-1.1278	-3.12988	-1.61715	0.922901	-2.71921	-1.1419	-0.68313
	320	0.0278873	-0.0107958	-0.00402228	0.00135315	-0.0271734	-0.016351	-0.0196247	0.00739696
	236	-0.609162	-1.72425	-0.771514	0.513131	-0.0178681	1.57619	0.955548	0.640269
	259	1.72951	1.65619	0.628876	0.0142029	-1.52012	-0.0380495	1.43517	2.01276
	116	0.426374	-0.690962	-0.739294	0.539941	-1.01528	0.579353	-1.04177	-0.356498
	301	-0.354854	-0.359677	-0.354294	-0.803881	-0.441984	0.834546	0.480054	-1.13902
	305	0.487958	0.493064	0.503187	1.07753	0.815177	-0.850955	0.746493	-0.817721
	38	0.044104	-0.0490854	-1.08589	1.25154	-1.25701	-1.71628	-0.292226	-0.658519
	214	0.750424	-0.38738	-0.445485	-0.215585	-0.907974	1.71058	-0.930594	0.77757
	318	0.0278873	-0.0107958	-0.00402228	0.00135315	-0.0271734	-0.016351	-0.0196247	0.00739696
	243	1.27824	-0.766569	0.219722	-0.326249	-0.756239	-1.32681	1.19054	-0.282249
	167	0.507177	0.511068	-0.479388	-0.90797	-0.450647	-2.17605	-1.52892	-0.149841
	149	1.72809	-1.34514	1.62759	1.01313	-0.552661	-2.07784	0.401462	-1.0279
	23	0.155578	0.181678	0.201825	-0.173228	0.19259	0.387644	0.101445	0.404421
	138	1.17589	0.137538	-1.87308	0.596528	0.995497	-2.63043	-3.06668	-1.59243
	256	-2.20121	-2.27891	-1.30831	-0.933534	-0.321089	-1.79464	-2.35861	0.261426
	4	-0.039362	-0.000947932	0.0250772	-0.320298	0.249212	-0.54311	0.160109	0.475164
	219	0.905872	-0.11542	-1.1179	1.39282	-1.13371	0.211552	-1.20055	0.246137
	81	-0.0535277	-0.14055	-0.17441	0.177886	-0.385455	-0.873357	-0.4253	-0.818993
	261	-1.3681	-1.39363	-0.461176	-0.299168	-0.748806	-0.226906	0.225258	0.839578
	322	-0.00659547	0.0129293	0.00299522	-0.00916098	0.0187375	-0.0301007	0.00467372	0.00472831
	45	0.226795	0.276834	0.27441	-0.0985282	0.35011	0.5517	0.231948	0.592182
	25	1.16361	1.18422	1.15643	0.602344	0.994903	0.305134	0.908022	1.35443
	246	0.634803	0.672022	-0.34145	0.206719	0.625022	-0.127068	0.520197	0.917174
	212	-0.884337	1.13777	-0.888719	0.56647	1.23781	-1.41104	-0.837291	-1.35841
	238	-0.609087	-0.627043	0.311932	-0.479462	0.205145	-0.280713	1.17698	1.78514
	184	0.0480597	0.103714	0.10613	0.767752	0.35011	0.5517	0.231948	0.592182
	76	-2.48537	-1.44438	-0.454596	-0.88319	-0.0525344	-1.7503	-0.141717	-0.701644
	304	0.338559	0.385086	0.379636	-1.01491	0.525851	-1.24295	0.416215	-1.20006
	389	-0.00659547	0.0129293	0.00299522	-0.00916098	0.0187375	-0.0301007	0.00467372	0.00472831
	134	-0.484894	-0.475333	-1.51264	-1.13469	0.525253	-1.07516	-1.5359	-0.0186035
	316	-0.00659547	0.0129293	0.00299522	-0.00916098	0.0187375	-0.0301007	0.00467372	0.00472831
	329	-0.00659547	0.0129293	0.00299522	-0.00916098	0.0187375	-0.0301007	0.00467372	0.00472831
	77	-0.258599	0.775271	-0.241088	-1.71353	0.106291	-1.56471	-0.975187	-1.51389
	336	-0.00659547	0.0129293	0.00299522	-0.00916098	0.0187375	-0.0301007	0.00467372	0.00472831
	143	-1.4539	-0.445315	0.516537	0.888497	1.4014	0.780121	-1.66576	0.834982
	191	0.109591	0.163312	0.164062	0.813787	0.288753	0.480006	0.167615	0.519649
	193	0.325625	0.372559	0.367459	-0.0245895	0.36425	-0.431777	0.246775	0.608899
	217	-0.616902	-0.571775	-0.578431	0.018408	-0.570034	-0.354989	-0.684322	0.686586
	271	0.631038	0.668376	0.655006	1.2039	0.853041	1.13937	0.759278	-0.813269
	107	-0.807675	0.180608	0.124961	-1.62803	-0.0208773	-0.544817	-1.06001	-1.48205
	36	0.220209	-0.792384	0.151213	0.392827	0.957704	-0.569845	0.91753	-0.507375
	313	-0.00659547	0.0129293	0.00299522	-0.00916098	0.0187375	-0.0301007	0.00467372	0.00472831
	5	0.458624	-1.53004	-2.56582	-1.17695	-0.656993	-1.28811	1.27301	-1.23405
	31	-0.920725	-0.89747	-0.922978	0.539248	0.206884	-1.44717	1.13029	0.605031
	278	-0.464033	-0.486546	-0.551499	-1.37094	0.347181	-1.11475	0.325902	-0.0469494
	84	-0.333295	0.702922	-0.311414	0.230587	-0.265493	-0.999136	-0.365007	-0.953397
	196	-0.177601	-0.114856	-0.106329	0.598926	0.171093	0.342521	0.0442466	0.380555
	392	-0.00659547	0.0129293	0.00299522	-0.00916098	0.0187375	-0.0301007	0.00467372	0.00472831
	142	1.72265	1.72569	1.68276	-1.97942	0.6891	-1.88371	1.6359	0.175091
	88	-0.965731	2.02752	-0.0238493	0.253718	-0.273246	2.16029	-0.324624	-0.780397
	342	-0.00659547	0.0129293	0.00299522	-0.00916098	0.0187375	-0.0301007	0.00467372	0.00472831
	206	1.05246	1.07656	1.05178	0.519187	-0.998487	0.312857	-1.08505	1.36225
	307	-1.26468	-1.29346	-0.363807	-0.221796	-1.56563	-1.01287	0.417316	0.0561169
	43	0.023976	0.0803872	0.0834554	0.749734	0.35011	0.5517	0.231948	0.592182
	129	0.710835	0.682827	0.613139	0.759885	1.32447	-1.14128	-1.69791	-1.0738
	297	0.666343	0.702571	0.688245	0.230315	0.687503	0.94594	0.585709	0.991037
	151	0.967943	0.994696	0.972203	0.455955	0.0740564	0.397623	0.991015	0.448007
	285	0.761414	0.794655	0.777755	-1.69856	-0.138846	-1.85115	-0.232216	0.196321
	74	2.40464	2.33991	2.25945	0.491522	0.918337	0.430194	0.8745	0.462491
	339	0.0210508	0.00455459	0.00321151	-0.0160355	0.0202319	0.011137	0.0150727	0.0151936
	121	1.96348	0.916469	-1.14226	-0.834485	-1.38334	1.07524	1.56214	1.10298
	170	-0.0205167	0.0121328	0.0511097	-0.300637	0.126211	0.321599	0.0189009	-0.673183
	346	0.0210508	0.00455459	0.00321151	-0.0160355	0.0202319	0.011137	0.0150727	0.0151936
	6	1.51779	0.488668	-1.54811	0.83615	1.41868	1.8423	1.35714	1.86705
	331	0.0210508	0.00455459	0.00321151	-0.0160355	0.0202319	0.011137	0.0150727	0.0151936
	273	-1.10969	-0.153766	-1.20889	-0.88856	-1.1495	-1.64963	-0.195744	0.381645
	384	0.0210508	0.00455459	0.00321151	-0.0160355	0.0202319	0.011137	0.0150727	0.0151936
	162	0.943222	0.937175	0.92869	0.411554	-0.02433	0.321063	0.898446	0.339116
	366	0.0210508	0.00455459	0.00321151	-0.0160355	0.0202319	0.011137	0.0150727	0.0151936
	312	0.0210508	0.00455459	0.00321151	-0.0160355	0.0202319	0.011137	0.0150727	0.0151936
	330	0.0210508	0.00455459	0.00321151	-0.0160355	0.0202319	0.011137	0.0150727	0.0151936
	265	-0.264219	-0.342244	-1.43901	0.736232	0.234059	1.80167	0.201405	-0.161263
	32	-0.041423	-0.00793406	0.0320724	-0.316087	0.0692068	0.254529	-0.0401219	0.258885
	49	0.409877	0.344939	-0.735775	-0.504606	1.14376	-1.30457	1.10791	-0.268869
	169	-0.54783	1.42569	1.39214	-2.21234	0.187242	1.57	-1.88249	-1.40875
	367	0.0210508	0.00455459	0.00321151	-0.0160355	0.0202319	0.011137	0.0150727	0.0151936
	159	0.115548	0.142734	0.17501	0.799913	0.193343	0.400587	0.0884113	0.406819
	287	0.373851	0.390665	0.41022	-1.0092	-0.615378	-1.37436	0.286464	-1.36523
	144	-0.0397258	-0.00630506	0.0336178	0.685168	0.126211	0.321599	0.0189009	0.326817
	133	-0.533053	-0.56013	0.405593	0.79858	0.344584	-1.24488	1.28043	1.77875
	291	0.245615	0.227426	1.20405	-0.364981	-0.601899	-0.181909	1.33584	0.842527
	30	-0.267319	-0.22476	-0.173628	0.516979	0.126211	0.321599	0.0189009	0.326817
	22	1.56175	0.530871	0.491925	1.86864	0.654076	2.11927	1.60088	1.14757
	126	0.218324	0.241383	0.268598	-0.124137	0.450719	0.703412	0.354902	0.713533
	283	-0.308276	-0.304225	-0.300324	0.2257	-0.265668	1.03711	-0.351439	-0.948486
	321	0.0210508	0.00455459	0.00321151	-0.0160355	0.0202319	0.011137	0.0150727	0.0151936
	168	-0.829812	-0.844973	-0.864635	-0.420721	0.278125	-2.32307	0.211614	-0.300448
	91	0.865802	0.82271	-2.23121	-1.90667	1.68841	-0.840338	-2.36357	0.188484
	44	-0.267485	-0.305226	0.647419	0.994831	0.666547	1.13394	-0.386207	0.162433
	165	1.60636	1.57369	1.53254	-2.09839	0.617611	-1.92364	-0.436876	-0.895883
	57	-0.02653	-1.07395	-0.133167	0.172894	0.877823	1.38253	-1.16745	1.41421
	374	0.0210508	0.00455459	0.00321151	-0.0160355	0.0202319	0.011137	0.0150727	0.0151936
	156	0.257635	0.279116	0.304395	-0.0950863	0.324061	0.554388	0.223759	0.562595
	396	0.0210508	0.00455459	0.00321151	-0.0160355	0.0202319	0.011137	0.0150727	0.0151936
	182	-2.3066	-3.30262	-0.2988	0.226937	0.905407	-0.761607	-0.174305	0.255384
	204	1.50356	-2.52499	0.438932	-2.17436	1.47398	0.907372	1.41441	-0.0670455
	308	0.859234	0.856559	0.85221	-1.65051	-0.934494	-0.573237	-0.00853595	-0.553826
	343	0.0210508	0.00455459	0.00321151	-0.0160355	0.0202319	0.011137	0.0150727	0.0151936
	198	0.158969	0.168743	0.205375	0.865111	0.40768	-1.39999	0.287292	-1.36769
	237	1.36702	2.3483	2.30906	0.534673	-0.226919	-0.659892	-0.18133	-0.658343
	338	-0.0177707	-0.0231516	-0.00230625	0.00425126	-0.0102967	-0.0118236	0.0182823	-0.0106762
	51	0.0387803	-0.949894	0.0908673	0.774233	0.325048	-0.505298	0.194615	0.528868
	326	-0.0177707	-0.0231516	-0.00230625	0.00425126	-0.0102967	-0.0118236	0.0182823	-0.0106762
	387	-0.0177707	-0.0231516	-0.00230625	0.00425126	-0.0102967	-0.0118236	0.0182823	-0.0106762
	98	0.330888	0.338443	0.369168	0.995103	0.418677	0.614025	-0.700374	0.646082
	272	-0.520287	-0.540467	-0.583579	-1.38012	-1.85844	-0.190291	1.23194	-0.197041
	355	-0.0177707	-0.0231516	-0.00230625	0.00425126	-0.0102967	-0.0118236	0.0182823	-0.0106762
	66	0.931701	-0.0814063	-0.105687	2.20552	0.684199	1.22683	0.718984	-0.769613
	123	0.127586	0.0990435	-0.966329	0.109753	1.64822	1.4554	0.800185	0.437238
	117	-1.45953	-1.46759	1.52157	-1.09031	-0.585795	-2.11725	0.416169	1.89238
	147	-0.200763	-0.199253	-0.184621	-0.650767	-0.022694	1.32595	0.926161	0.345428
	249	-3.40547	-3.40131	-2.37965	-0.805548	0.597287	0.841651	0.499948	-1.13032
	393	-0.0177707	-0.0231516	-0.00230625	0.00425126	-0.0102967	-0.0118236	0.0182823	-0.0106762
	337	-0.0177707	-0.0231516	-0.00230625	0.00425126	-0.0102967	-0.0118236	0.0182823	-0.0106762
	319	-0.0177707	-0.0231516	-0.00230625	0.00425126	-0.0102967	-0.0118236	0.0182823	-0.0106762
	314	-0.0177707	-0.0231516	-0.00230625	0.00425126	-0.0102967	-0.0118236	0.0182823	-0.0106762
	59	1.54077	-1.46729	1.52186	1.90992	-1.55693	-0.0804665	1.44854	-0.0714836
	327	-0.0177707	-0.0231516	-0.00230625	0.00425126	-0.0102967	-0.0118236	0.0182823	-0.0106762
	155	0.491945	0.497421	-0.477389	0.116882	0.574489	-0.187404	0.474378	0.841142
	362	-0.0177707	-0.0231516	-0.00230625	0.00425126	-0.0102967	-0.0118236	0.0182823	-0.0106762
	50	0.268485	-0.748969	0.215177	0.460166	-1.07086	1.53899	-0.00630302	-1.46297
	181	-2.85858	-1.84858	-1.81134	-1.14816	-0.663977	-2.49131	-0.793075	-0.457392
	13	-2.1362	-2.13552	-2.12311	-0.601951	-0.0792959	0.25382	-0.137321	-0.725431
	300	0.139689	0.149712	-0.812994	0.850533	0.349976	0.526471	0.222574	0.560075
	179	1.23641	1.23228	1.23189	-2.32021	-1.67315	-2.22858	0.318193	-1.21698
	296	0.44368	0.449779	0.476628	1.08039	0.827096	-0.865476	0.757692	1.15738
	350	-0.0177707	-0.0231516	-0.00230625	0.00425126	-0.0102967	-0.0118236	0.0182823	-0.0106762
	80	-0.502598	-0.523007	0.433274	0.633256	0.0506578	-0.306142	0.129988	-0.310845
	7	-0.984499	-0.972873	-0.931311	-0.243369	0.23263	-0.623077	0.0909634	0.41317
	221	-2.26288	-1.26057	-0.243807	0.302261	-0.266486	-0.984739	0.652734	-0.959774
	239	1.74632	0.735609	1.7177	-0.934653	-1.36012	-0.829645	-0.330721	-0.825095
	85	-1.62299	0.35816	-0.681422	-0.457772	-1.96299	-0.32354	-0.885322	-1.32793
	309	0.209686	0.218805	0.253694	0.903459	0.415243	0.609649	0.295774	-1.35822
	97	-0.473936	-0.494714	-0.539418	-0.345072	0.124032	-0.212633	0.212281	0.781012
	8	0.0883863	0.0990713	0.138129	-0.188258	0.281968	0.439801	0.146299	0.474937
	333	-0.0177707	-0.0231516	-0.00230625	0.00425126	-0.0102967	-0.0118236	0.0182823	-0.0106762
	334	-0.0177707	-0.0231516	-0.00230625	0.00425126	-0.0102967	-0.0118236	0.0182823	-0.0106762
	171	0.311913	0.319713	0.35109	-0.0192442	0.405624	0.597391	0.284986	0.629741
	93	-1.03987	-1.07059	-0.0940971	0.216219	-1.34681	-0.790577	-1.3269	-0.782159
	282	2.39078	2.34372	2.31421	-1.46129	-0.283881	-1.71292	-0.259043	-0.70458
	115	-0.723033	0.272166	1.2582	1.70464	-1.76627	-1.30825	1.22073	0.700694
	258	0.318443	0.350004	0.349413	-0.0131327	-1.74693	-1.51851	-1.83683	-0.508322
	358	0.0218879	0.0196679	0.0238515	0.0295383	-0.0317842	0.00687681	0.00874451	2.09287e-05
	160	-1.13965	-0.128641	-0.136797	0.39267	-2.24102	1.10584	0.708749	-1.88461
	205	2.87939	2.8138	2.77746	2.90459	0.412165	-0.853906	2.49159	0.153553
	94	-0.881023	0.082234	0.0565096	-0.664829	-0.104094	0.508962	-0.0651567	-0.482927
	12	-0.0881297	-0.0411444	-0.0360601	0.682411	0.152442	0.357298	0.0546473	0.367611
	242	0.462054	0.488168	0.485572	0.0944088	0.619604	0.933837	-0.441554	0.94356
	20	1.1045	1.10624	1.09468	1.57549	0.259335	1.72335	1.24835	0.732264
	146	0.109357	0.14885	0.151178	0.830296	0.160349	0.367056	0.063174	0.377359
	241	-0.48949	0.534786	-0.468487	-0.869306	-1.3355	-1.01075	-1.39313	-0.00108636
	372	0.0218879	0.0196679	0.0238515	0.0295383	-0.0317842	0.00687681	0.00874451	2.09287e-05
	216	0.396651	0.425246	-1.57644	0.0454328	0.542336	0.838478	0.475119	0.848299
	332	0.0218879	0.0196679	0.0238515	0.0295383	-0.0317842	0.00687681	0.00874451	2.09287e-05
	154	-0.32069	-1.34075	0.639659	-0.994067	-1.35908	2.19428	1.65986	1.20271
	177	0.0369969	0.0792354	0.0825731	-0.223889	0.198288	-0.586123	0.104089	0.424133
	100	0.310061	0.341941	-0.658533	0.980591	-0.550929	-0.276622	0.37454	0.733316
	255	0.635613	-0.344857	0.650125	-0.775624	-0.284432	-0.947731	-0.338064	0.0618711
	200	-1.16376	-1.15184	-1.15966	0.374613	-1.3038	0.0283726	-1.35895	-0.962001
	73	1.02327	1.02809	1.01766	1.51467	1.16073	0.60166	1.14201	1.6107
	27	0.108471	0.147999	0.150338	-0.170367	0.297596	0.536437	0.211185	0.546567
	306	0.689221	0.706717	0.70095	1.26452	0.920173	1.30478	0.882588	-0.685877
	122	-0.245376	-0.306233	0.65917	-0.188834	1.17979	-0.140693	-0.759013	0.86706
	361	0.0218879	0.0196679	0.0238515	0.0295383	-0.0317842	0.00687681	0.00874451	2.09287e-05
	347	0.0218879	0.0196679	0.0238515	0.0295383	-0.0317842	0.00687681	0.00874451	2.09287e-05
	264	0.122292	0.161295	0.163442	-0.160018	0.291829	0.529319	0.204966	-1.46054
	223	-0.0914158	-1.15811	0.805141	0.926457	-0.693158	1.01611	0.378008	0.023704
	289	1.01106	1.01635	1.00609	-0.494476	-0.172878	-0.810058	0.78224	-0.800597
	232	1.53328	0.518753	1.5012	1.89658	1.30895	1.78458	1.30186	0.793435
	382	0.0218879	0.0196679	0.0238515	0.0295383	-0.0317842	0.00687681	0.00874451	2.09287e-05
	71	0.97776	-1.01569	-2.02548	-0.519412	-3.24272	1.10375	-1.29308	-1.88671
	288	0.462375	0.488476	0.485876	0.0946487	-1.15053	-0.782473	0.806345	1.22696
	377	0.0218879	0.0196679	0.0238515	0.0295383	-0.0317842	0.00687681	0.00874451	2.09287e-05
	24	0.10329	2.06714	-0.958363	2.32342	0.681936	0.244895	1.70409	-0.746724
	254	0.618342	-0.361473	0.63375	0.211443	-1.45184	-1.15433	-1.5186	-0.144521
	201	0.307244	-0.736641	0.235007	0.476153	-0.994533	-0.355825	0.052997	0.652148
	65	0.156192	0.193909	0.195583	-0.134632	0.259354	0.489242	0.169944	0.49942
	245	-0.978211	0.0646049	-0.931845	-0.235277	-0.907661	-0.716877	-2.01017	-1.70649
	83	-1.70721	-1.68567	-1.78551	0.455336	0.135293	-0.224261	-0.846377	-0.237665
	233	-1.61213	1.41043	1.3744	-2.23188	-1.86421	1.54209	1.08924	-1.45283
	56	0.421237	0.442634	-0.666265	-0.447119	1.18435	1.83629	-0.794137	1.82198
	35	1.13961	1.16246	1.14393	1.57959	0.316101	-0.235356	1.28126	0.766387
	385	-0.0227076	-0.00300141	-0.00128951	-0.0266851	-0.0187701	-0.00585512	-0.00221508	-0.0156054
	55	-0.493268	1.52916	1.48475	-1.14161	0.49032	0.979676	-2.53321	-1.0218
	282	2.25904	2.28062	2.18315	-1.5703	-0.247248	-1.69641	-0.253747	-0.702746
	220	-0.819764	-1.79584	0.253285	0.851024	-0.619548	-0.390189	0.284879	-0.371145
	210	-2.17274	-2.14955	-1.14605	0.342384	-0.187403	-0.85681	-0.254927	0.154243
	337	-0.0227076	-0.00300141	-0.00128951	-0.0266851	-0.0187701	-0.00585512	-0.00221508	-0.0156054
	304	0.351614	0.375347	0.412385	-1.01883	0.502242	-1.23987	0.414574	-1.22308
	369	-0.0227076	-0.00300141	-0.00128951	-0.0266851	-0.0187701	-0.00585512	-0.00221508	-0.0156054
	82	0.0496651	0.0737396	0.132068	-1.24813	-2.61399	-0.383335	-0.709208	-2.36439
	117	-1.50249	-1.48005	1.47619	-1.14861	-0.560655	-2.08324	0.412503	1.91622
	12	-0.0824209	-0.0581973	0.00944505	0.651558	0.190952	0.375919	0.0830787	0.398467
	110	0.217576	0.241461	0.287949	0.879381	-0.615862	-0.38564	-0.711196	0.633336
	34	0.180536	0.204463	0.253563	-0.148748	0.252355	0.451707	0.148468	-0.526881
	176	0.459326	0.482938	0.51238	0.0629701	0.633377	-0.0780139	0.554221	-0.0636472
	267	-0.735744	-0.71417	-1.812	-0.566333	-1.10892	-0.525687	-0.106445	-1.53458
	227	1.14493	0.167766	0.148864	-0.416371	-0.752851	1.67954	1.20783	1.68256
	322	-0.0227076	-0.00300141	-0.00128951	-0.0266851	-0.0187701	-0.00585512	-0.00221508	-0.0156054
	243	1.28924	-0.688082	0.282839	-0.306776	-0.740267	-1.30493	1.22123	-0.302143
	398	-0.0227076	-0.00300141	-0.00128951	-0.0266851	-0.0187701	-0.00585512	-0.00221508	-0.0156054
	397	-0.0227076	-0.00300141	-0.00128951	-0.0266851	-0.0187701	-0.00585512	-0.00221508	-0.0156054
	247	0.829205	0.852399	0.85576	0.343863	-0.995338	-0.619753	-0.0503953	0.387749
	372	-0.0227076	-0.00300141	-0.00128951	-0.0266851	-0.0187701	-0.00585512	-0.00221508	-0.0156054
	23	0.130125	0.154109	0.206764	-0.187031	0.195781	0.381879	0.0882213	0.404338
	95	0.959806	-1.01715	-3.023	-2.55696	-2.03138	0.335761	-0.0887782	-1.65607
	85	-1.71269	0.308859	-0.790597	-0.548825	-1.93551	-0.31165	-0.921775	-1.32374
	380	-0.0227076	-0.00300141	-0.00128951	-0.0266851	-0.0187701	-0.00585512	-0.00221508	-0.0156054
	11	-1.60599	1.41657	-1.6199	-2.22721	1.19489	-0.384959	0.152183	-1.38097
	103	-3.26098	-1.23769	-2.22797	0.275373	-0.132184	-0.788656	-0.196123	-1.77862
	358	-0.0227076	-0.00300141	-0.00128951	-0.0266851	-0.0187701	-0.00585512	-0.00221508	-0.0156054
	226	-2.45439	-1.43087	0.592485	-0.871502	0.621648	0.90751	0.541731	-0.0779063
	316	-0.0227076	-0.00300141	-0.00128951	-0.0266851	-0.0187701	-0.00585512	-0.00221508	-0.0156054
	242	0.430236	0.453881	0.485374	0.0408786	0.624224	0.910689	-0.455526	0.925225
	2	0.211533	0.235425	0.28234	-0.125208	0.3041	0.515574	0.203571	0.536029
	106	-0.184696	-0.162615	-0.228787	0.0927248	-0.375253	-0.854407	-1.39006	0.141629
	275	-1.1674	-1.1442	-0.141084	0.346445	0.83342	0.168892	0.767249	0.179559
	325	-0.0227076	-0.00300141	-0.00128951	-0.0266851	-0.0187701	-0.00585512	-0.00221508	-0.0156054
	261	-1.33061	-1.43924	-0.525157	-0.298416	-0.740387	-0.133233	0.179386	0.966533
	140	0.31663	0.329927	0.333824	-0.0427776	0.55724	-1.15343	0.466795	0.840512
	37	0.0390431	0.0667251	0.0812192	-0.248584	0.172408	0.389893	0.0796529	0.359912
	134	-0.464285	-0.514166	-1.55681	-1.13894	0.535309	-0.992761	-1.54927	0.0619801
	312	0.0081391	-0.0229209	-0.0333113	-0.0149415	-0.00751691	0.00162086	-0.0275034	0.0121713
	13	-2.0945	-2.11172	-2.1303	-0.606182	-0.0717161	0.286887	-0.159934	-0.696107
	170	-0.0441692	-0.0121749	0.00549578	-0.310278	0.10978	0.315573	0.0166496	-0.718301
	300	0.144144	0.166379	-0.823139	0.829339	0.302922	0.544774	0.210951	0.522906
	248	2.09339	2.01461	1.95068	-1.72547	-1.07897	-0.535031	-1.16123	-0.456313
	32	-0.0717885	-0.0383629	-0.0196378	-0.330755	0.0505696	0.245308	-0.0429164	0.207754
	21	-2.23946	0.750833	0.737784	0.286342	-1.07412	0.284037	-2.16235	-0.699106
	223	-0.35322	-1.46068	0.454266	0.684819	-0.718131	0.893178	0.201775	-0.00567261
	28	0.894991	-1.12168	-3.13987	-1.61397	0.950892	-2.68628	-1.13719	-0.667873
	327	0.0081391	-0.0229209	-0.0333113	-0.0149415	-0.00751691	0.00162086	-0.0275034	0.0121713
	374	0.0081391	-0.0229209	-0.0333113	-0.0149415	-0.00751691	0.00162086	-0.0275034	0.0121713
	240	1.38435	1.34231	1.30545	-0.251161	1.44753	0.903073	1.36243	-0.0476432
	118	-0.377312	-0.4317	-1.47766	-0.0744533	0.474936	-1.0644	-1.61	-1.01342
	138	1.14154	0.112084	-1.91551	0.568817	1.00693	-2.61978	-3.08081	-1.59789
	234	0.264068	-0.823558	0.105996	-0.598928	0.0388747	1.60482	-1.04268	1.69086
	218	-0.408086	-0.409055	-0.415667	0.161321	-0.437348	-1.14701	-0.52776	-1.15273
	253	1.79745	1.734	-2.31863	-1.94489	-0.427676	2.05117	0.487972	0.108208
	113	1.33015	-1.70908	-0.743875	-1.29135	-0.810066	-1.40262	-1.89671	0.630656
	47	-1.51991	0.38127	-0.697421	-0.438766	0.163242	0.752405	0.0824362	0.84618
	128	0.879494	0.759975	0.666036	0.857355	-0.674447	-1.05498	-0.754279	1.04888
	20	0.95152	0.931915	0.911575	1.42794	0.174022	1.5785	1.08728	0.610784
	382	0.0081391	-0.0229209	-0.0333113	-0.0149415	-0.00751691	0.00162086	-0.0275034	0.0121713
	274	0.812904	0.800482	0.785434	-0.674836	0.829817	1.17004	0.741008	-0.819077
	57	0.0118119	-1.06274	-0.123557	0.214047	0.843727	1.37324	-1.239	1.44715
	112	0.222238	0.240426	-0.752073	0.887239	0.381249	0.637723	0.289747	0.620725
	166	0.317308	-0.669431	-0.665559	-1.04228	-0.569115	0.696626	0.339681	-0.317287
	254	0.572726	-0.427249	0.566872	0.147094	-1.44146	-1.15189	-1.5319	-0.157867
	121	1.81515	0.750787	-1.30252	-0.931761	-1.43599	1.0413	1.47961	1.09782
	339	0.0081391	-0.0229209	-0.0333113	-0.0149415	-0.00751691	0.00162086	-0.0275034	0.0121713
	192	-1.02373	-0.992799	-0.975909	0.704872	0.0505696	0.245308	-0.0429164	0.207754
	386	0.0081391	-0.0229209	-0.0333113	-0.0149415	-0.00751691	0.00162086	-0.0275034	0.0121713
	256	-2.28154	-2.34089	-1.3905	-1.00344	-0.285035	-1.77956	-2.36853	0.286345
	97	-0.437151	-0.54026	-0.622112	-0.377408	0.1857	-0.220945	0.105029	0.874226
	236	-0.599737	-1.69442	-0.770066	0.502048	0.071478	1.64351	0.990121	0.731579
	59	1.59629	-1.45673	1.49832	1.90598	-1.53688	-0.0784229	1.37811	-0.0281693
	356	0.0081391	-0.0229209	-0.0333113	-0.0149415	-0.00751691	0.00162086	-0.0275034	0.0121713
	345	-0.0139367	-0.0104542	0.00808538	0.00862336	-0.00322504	-0.00634898	0.00478694	-0.00228956
	340	-0.0139367	-0.0104542	0.00808538	0.00862336	-0.00322504	-0.00634898	0.00478694	-0.00228956
	115	-0.663732	0.334651	1.33094	1.75191	-1.68854	-1.26972	1.26631	0.749584
	186	1.11343	1.11928	0.121175	1.58779	0.189037	1.58405	-1.86381	1.60378
	124	-0.744434	-0.77688	-0.80372	-0.571039	1.03217	-0.408871	0.0323523	-0.392048
	72	-2.00337	-1.96006	-0.93008	0.765274	0.299417	0.521449	0.190615	0.54425
	68	-0.938221	0.069367	0.0725564	-2.45025	-0.836832	-0.446847	-0.891307	-1.42703
	244	-0.765022	0.203222	-0.8231	1.4138	-0.146974	0.377151	-0.158059	-0.605408
	178	-2.55397	-2.55927	1.43426	0.832746	1.26569	-1.32438	1.21767	-1.30492
	81	-0.148225	-0.16713	-0.183813	0.131572	-0.347936	-0.862887	-0.371661	-0.844753
	264	0.05066	0.092156	0.12078	-0.194933	0.309424	0.533402	0.201252	-1.44383
	108	1.60711	-0.403591	1.58588	-1.04862	0.411473	-1.15026	1.37262	-2.1313
	271	0.683382	0.703659	0.716367	1.27106	0.877034	1.21138	0.804562	-0.767811
	343	-0.0139367	-0.0104542	0.00808538	0.00862336	-0.00322504	-0.00634898	0.00478694	-0.00228956
	313	-0.0139367	-0.0104542	0.00808538	0.00862336	-0.00322504	-0.00634898	0.00478694	-0.00228956
	384	-0.0139367	-0.0104542	0.00808538	0.00862336	-0.00322504	-0.00634898	0.00478694	-0.00228956
	185	-0.253822	-0.202115	-0.165832	0.580819	0.142938	0.334544	0.0242948	0.357884
	315	-0.0139367	-0.0104542	0.00808538	0.00862336	-0.00322504	-0.00634898	0.00478694	-0.00228956
	338	-0.0139367	-0.0104542	0.00808538	0.00862336	-0.00322504	-0.00634898	0.00478694	-0.00228956
	77	-0.054472	0.957014	-0.036872	-1.53587	0.197218	-1.40618	-0.855115	-1.38647
	288	0.427783	0.456632	0.475769	0.0828146	-1.21573	-0.899417	0.705966	1.12171
	96	-0.685341	-0.652698	-0.630716	0.9995	0.388603	-0.372023	-0.714589	0.65047
	377	-0.0139367	-0.0104542	0.00808538	0.00862336	-0.00322504	-0.00634898	0.00478694	-0.00228956
	154	-0.35948	-1.3713	0.617331	-1.02401	-1.38377	2.09432	1.59026	1.11257
	0	0.124391	0.163414	0.190183	-0.140631	0.146687	0.339022	0.0282794	0.362349
	133	-0.429924	-0.439382	0.551022	0.924104	0.395819	-1.16896	1.35598	1.85006
	84	-0.353961	0.667569	-0.318784	0.243559	-0.283306	-0.980136	-0.365863	-0.958776
	19	0.0819899	0.122435	0.150271	0.828141	-0.500656	0.760251	0.403117	0.782362
	200	-1.34093	-1.31984	-1.30652	0.253152	-1.34225	-0.050546	-1.42852	-1.02898
	144	-0.0305866	0.013634	0.0443013	0.745229	0.142938	0.334544	0.0242948	0.357884
	373	-0.0139367	-0.0104542	0.00808538	0.00862336	-0.00322504	-0.00634898	0.00478694	-0.00228956
	295	0.568786	0.592907	0.608497	0.186662	0.614775	-1.10187	0.525808	-1.08016
	230	1.54601	1.53736	1.52837	0.906381	1.17566	1.56808	0.121975	1.58786
	65	0.230964	0.266413	0.290501	-0.062141	0.356601	0.589753	0.251396	0.612356
	202	0.680152	-0.332997	-0.345363	-0.994826	-0.373456	-0.893369	-0.398786	2.12485
	27	-0.0239669	0.0200317	0.0505325	-0.249895	0.303732	0.526604	0.195202	0.549389
	320	-0.0139367	-0.0104542	0.00808538	0.00862336	-0.00322504	-0.00634898	0.00478694	-0.00228956
	328	-0.0139367	-0.0104542	0.00808538	0.00862336	-0.00322504	-0.00634898	0.00478694	-0.00228956
	362	-0.0139367	-0.0104542	0.00808538	0.00862336	-0.00322504	-0.00634898	0.00478694	-0.00228956
	16	-1.42207	-1.43179	-1.44159	-2.07011	-1.38109	-0.902486	-1.4069	-1.88424
	205	2.91001	2.86245	2.72371	2.8913	0.404868	-0.933066	2.46229	0.0894515
	181	-2.81244	-1.77748	-1.76012	-1.11838	-0.626131	-2.42528	-0.741227	-0.38908
	251	0.927539	0.940061	0.915	0.427864	1.05847	0.414787	1.00152	-0.553628
	239	1.95937	0.94062	1.85639	-0.81045	-1.26819	-0.75897	-0.267943	-0.73192
	5	0.479109	-1.52509	-2.58177	-1.16497	-0.668857	-1.25062	1.29736	-1.22087
	333	0.0157258	0.0192617	-0.000711978	0.00777649	-0.0049696	-0.0208828	0.00762815	-0.00550095
	392	0.0157258	0.0192617	-0.000711978	0.00777649	-0.0049696	-0.0208828	0.00762815	-0.00550095
	360	0.0157258	0.0192617	-0.000711978	0.00777649	-0.0049696	-0.0208828	0.00762815	-0.00550095
	69	0.439805	0.406492	0.294716	0.544201	0.996123	-1.43463	0.018825	-0.409362
	394	0.0157258	0.0192617	-0.000711978	0.00777649	-0.0049696	-0.0208828	0.00762815	-0.00550095
	224	-0.491789	0.533443	-0.467574	1.11832	0.655747	0.920613	-1.43541	-0.0450905
	255	0.62663	-0.351728	0.640465	-0.794264	-0.261655	-0.978033	-0.345792	0.055708
	353	0.0157258	0.0192617	-0.000711978	0.00777649	-0.0049696	-0.0208828	0.00762815	-0.00550095
	279	0.139697	0.176098	0.196212	-1.15371	-0.676968	-1.48766	0.203618	0.548881
	195	0.599429	-0.378104	-0.384351	-0.814343	0.863906	-1.82396	0.790435	-0.791062
	193	0.272489	0.304865	0.317365	-0.0556865	0.354141	-0.449483	0.23737	0.586845
	335	0.0157258	0.0192617	-0.000711978	0.00777649	-0.0049696	-0.0208828	0.00762815	-0.00550095
	94	-0.846977	0.128402	0.0330704	-0.667498	-0.116721	0.426899	-0.103604	-0.547071
	207	0.885268	0.899072	-1.12357	0.39666	-1.09527	0.22614	-0.165271	1.25876
	221	-2.30852	-1.28884	-0.300371	0.253606	-0.277434	-0.997395	0.637089	-0.963548
	175	0.352931	0.382869	0.390756	-0.996305	0.709528	-0.0133928	0.622944	1.02054
	126	0.156649	0.192536	0.211678	-0.141198	0.441455	0.657659	0.3321	0.693399
	43	-0.00445944	0.0363113	0.064691	0.739874	0.340744	0.534077	0.222834	0.570496
	130	0.91464	0.927553	0.903231	0.418342	-2.98693	0.359076	-3.04773	-1.60903
	150	0.539648	0.563928	0.561108	0.141528	0.735941	1.01902	0.6516	1.05277
	326	0.0157258	0.0192617	-0.000711978	0.00777649	-0.0049696	-0.0208828	0.00762815	-0.00550095
	273	-1.08231	-0.0997971	-1.18163	-0.841217	-1.25085	-1.73769	-0.24913	0.28924
	217	-0.699402	-0.667877	-0.65699	-0.0349366	-0.595851	-0.388119	-0.708375	0.647872
	24	0.128829	2.10494	-0.989003	2.31464	0.739473	0.250438	1.74038	-0.722564
	334	0.0157258	0.0192617	-0.000711978	0.00777649	-0.0049696	-0.0208828	0.00762815	-0.00550095
	116	0.427607	-0.605336	-0.716413	0.535196	-0.982476	0.59163	-0.957956	-0.383245
	160	-1.16711	-0.151722	-0.171357	0.357992	-2.17122	1.13294	0.752327	-1.83393
	293	0.30463	0.336033	0.346689	0.96804	0.71118	0.988634	0.624736	-0.977442
	90	0.00794915	0.0483438	0.076012	0.749033	0.337862	-0.469458	-0.780292	0.566979
	208	1.31164	1.31252	1.26543	-1.2886	-0.764533	-2.36802	1.19356	-0.337629
	91	0.787563	0.774019	-2.30036	-1.93728	1.60271	-0.917378	-2.408	0.110541
	26	-0.25601	-0.207615	-0.164811	0.554182	0.0953791	0.232994	-0.0433726	0.271065
	311	0.134904	0.17145	0.191839	0.84275	0.270156	0.44746	0.14625	0.484353
	9	-0.263903	-0.215269	-0.172013	-0.451645	0.149382	0.299261	0.015218	0.336968
	232	1.52867	0.52297	1.46344	1.87161	1.32794	1.74545	1.29389	0.775222
	98	0.381412	0.387715	0.423	1.03102	0.430569	0.680614	-0.678076	0.701266
	249	-3.36081	-3.35845	-2.33399	-0.775875	0.61792	0.900521	0.518947	-1.07588
	41	1.38781	-1.62129	1.37174	1.78492	1.24697	1.63888	-1.81953	-0.327606
	78	0.207274	0.185636	0.144257	0.398785	-0.119611	-0.617638	-1.15342	-0.574148
	137	0.498479	0.502991	0.53336	0.118716	0.697938	-0.00555707	0.603095	-0.980694
	238	-0.676778	-0.700191	0.253562	-0.514358	0.161026	-0.288236	1.1417	1.75967
	302	1.19517	1.18902	1.19013	1.64061	1.26502	1.66006	-0.80055	1.69386
	45	0.208648	0.217595	0.260134	-0.0983982	0.346331	0.581739	0.233338	0.601063
	321	0.0027453	-0.00523488	0.0156812	0.012399	0.0190734	0.0087692	0.0127465	0.0240792
	291	0.265825	0.258594	1.25674	-0.30646	-0.61158	-0.195095	1.32922	0.840646
	222	-0.564305	-1.55883	-1.52583	-0.928316	0.584092	0.860814	0.483372	-0.116116
	391	0.0027453	-0.00523488	0.0156812	0.012399	0.0190734	0.0087692	0.0127465	0.0240792
	39	0.412258	0.418088	0.452078	0.0541268	0.466335	0.722595	0.359537	-0.25619
	352	0.0027453	-0.00523488	0.0156812	0.012399	0.0190734	0.0087692	0.0127465	0.0240792
	62	0.0289483	0.0406445	0.0907288	0.766987	0.103532	0.29675	-0.0219931	0.31225
	357	0.0027453	-0.00523488	0.0156812	0.012399	0.0190734	0.0087692	0.0127465	0.0240792
	215	0.202568	-1.80369	1.19711	-0.353846	-0.910987	-0.546527	0.0143562	1.4845
	174	-0.151112	-0.13666	-0.0790159	0.632103	0.175184	0.380853	0.0533577	0.397481
	52	0.116418	0.126776	0.173188	0.832512	0.22059	0.434148	0.101107	0.451492
	206	1.01473	1.01134	1.02004	0.505446	-1.01033	0.336873	-1.09011	1.36633
	250	-0.575449	0.399588	-0.650913	-0.438451	0.122095	1.66607	1.10076	0.713365
	18	-1.53703	-1.54728	-1.55741	-0.158778	-1.42003	-1.97026	-2.46934	-1.9315
	168	-0.854641	-0.860029	-0.85682	-0.396702	0.264667	-2.34035	0.199077	-0.30656
	107	-0.806582	0.171992	0.131195	-1.61159	0.00720186	-0.46879	-1.02006	-1.4233
	310	0.648085	0.650307	0.674395	0.230787	1.02027	0.372784	0.942064	1.40272
	153	0.0774498	0.0884038	0.136452	-0.19668	0.326225	-0.441861	0.212195	0.577147
	151	0.943723	0.941421	0.953096	0.452251	0.0722833	0.433836	0.996763	0.464596
	64	-0.991492	-0.0100887	-1.04312	-0.750112	0.868237	-0.631901	0.833802	-0.588603
	152	0.552808	0.556488	0.584577	1.15941	0.551265	0.822283	0.448851	0.844836
	74	2.37839	2.35414	2.30557	0.526973	0.91642	0.424654	0.884472	0.468711
	63	0.268316	0.276349	0.316383	-0.0537007	0.348497	0.584281	0.235616	0.60364
	36	0.208682	-0.812977	0.145585	0.39984	0.938161	-0.549828	0.907335	-0.505428
	346	0.0027453	-0.00523488	0.0156812	0.012399	0.0190734	0.0087692	0.0127465	0.0240792
	76	-2.47177	-1.46772	-0.438597	-0.859	-0.0439126	-1.70255	-0.125431	-0.673621
	190	0.0289483	0.0406445	0.0907288	0.766987	0.103532	0.29675	-0.0219931	0.31225
	162	0.909388	0.907611	0.920727	0.42653	-0.0218905	0.323298	0.897728	0.352575
	349	0.0027453	-0.00523488	0.0156812	0.012399	0.0190734	0.0087692	0.0127465	0.0240792
	259	1.6817	1.66811	0.648795	0.00507547	-1.44804	-0.00313131	1.5012	2.03519
	350	0.0027453	-0.00523488	0.0156812	0.012399	0.0190734	0.0087692	0.0127465	0.0240792
	102	-0.36126	-0.3895	-0.448995	0.721999	1.22786	-0.209789	0.211988	0.839175
	54	1.00552	-0.00792269	-3.01957	-0.487281	-1.84909	-1.48286	-1.94709	-0.466577
	73	0.95518	0.943101	0.93311	1.47438	1.10826	0.466063	1.01002	1.48333
	262	-0.846866	-0.837147	-0.820809	-0.136337	-1.75121	0.436712	-0.854484	0.473881
	122	-0.204439	-0.266535	0.66306	-0.124249	1.27791	-0.133097	-0.81349	0.857094
	149	1.78955	-1.2452	1.71742	1.10972	-0.501737	-2.06685	0.402299	-1.05861
	4	-0.0438709	-0.0287977	-0.00599257	-0.286347	0.219083	-0.598865	0.115637	0.438992
	257	-0.667332	-0.716848	-0.772057	-0.476721	-0.0126401	0.51892	-1.10574	-1.48416
	211	0.774075	-0.233081	0.762873	0.336482	0.757032	1.04541	-0.343268	-0.929186
	131	0.471395	0.472465	0.478355	0.106004	0.707479	0.986064	0.60689	-0.987386
	114	0.292887	1.21728	1.13054	0.254443	1.7573	1.44104	0.6687	1.42013
	100	0.326704	0.331706	-0.657654	0.995829	-0.544793	-0.316071	0.353142	0.71632
	364	-0.00596119	-0.0250884	-0.0236961	0.0211743	0.00915814	-0.0130948	-0.0218341	-0.0116333
	245	-1.01271	0.00151264	-0.976705	-0.262623	-0.86667	-0.701567	-1.97062	-1.66173
	156	0.201342	0.209751	0.224507	-0.0996287	0.304501	0.503436	0.201555	0.539315
	390	-0.00596119	-0.0250884	-0.0236961	0.0211743	0.00915814	-0.0130948	-0.0218341	-0.0116333
	281	0.233961	0.241484	0.255169	0.925209	0.433545	0.657986	0.331353	-0.309123
	182	-2.33691	-3.34105	-0.341451	0.251972	0.873105	-0.815573	-0.226516	0.207142
	383	-0.00596119	-0.0250884	-0.0236961	0.0211743	0.00915814	-0.0130948	-0.0218341	-0.0116333
	129	0.761961	0.700778	0.631476	0.850166	1.38352	-1.00661	-1.70726	-1.01887
	188	-0.535215	-0.561144	0.412137	0.862426	1.41156	1.82931	-1.68491	0.839557
	180	-2.55045	-2.54878	-1.54218	0.0893723	-0.61871	-0.404597	0.278793	-0.370495
	87	1.89482	-1.1428	-0.183632	2.18988	1.65429	-1.87998	-1.44076	-1.87535
	60	-1.05176	-0.0908232	-0.133414	0.230558	1.49423	1.92832	1.39824	0.936657
	389	-0.00596119	-0.0250884	-0.0236961	0.0211743	0.00915814	-0.0130948	-0.0218341	-0.0116333
	370	-0.00596119	-0.0250884	-0.0236961	0.0211743	0.00915814	-0.0130948	-0.0218341	-0.0116333
	71	1.07506	-0.940279	-1.95421	-0.434334	-3.153	1.15316	-1.25278	-1.82352
	303	0.391312	0.394558	0.403077	1.04502	0.742784	-0.971652	0.642401	-0.94592
	263	-1.79686	-0.815677	-1.83381	-0.336805	1.47971	-0.0890695	1.38364	1.9196
	336	-0.00596119	-0.0250884	-0.0236961	0.0211743	0.00915814	-0.0130948	-0.0218341	-0.0116333
	361	-0.00596119	-0.0250884	-0.0236961	0.0211743	0.00915814	-0.0130948	-0.0218341	-0.0116333
	70	-0.444252	-0.472653	1.49764	-0.06831	0.374028	-1.21564	1.27734	-1.20452
	219	0.928192	-0.0831533	-1.09226	1.45383	-1.05148	0.274754	-1.15066	0.295722
	58	-0.876758	-0.920582	-1.96892	0.363811	1.03662	1.57792	-2.05619	0.573697
	7	-0.987226	-0.973693	-0.952747	-0.243215	0.196499	-0.625913	0.092921	0.412467
	284	0.332257	1.30993	-0.712439	0.761512	0.280889	-0.327188	1.18365	0.686085
	31	-0.878276	-0.894881	-0.910339	0.6012	0.191646	-1.43407	1.09389	0.581269
	280	0.465136	0.466375	0.472471	-1.89876	-3.22205	-2.92953	-1.32222	-1.90461
	246	0.540263	0.539461	-0.456909	0.158444	0.593917	-0.149944	0.492663	0.879235
	368	-0.00596119	-0.0250884	-0.0236961	0.0211743	0.00915814	-0.0130948	-0.0218341	-0.0116333
	276	-0.264717	-0.270819	-0.273592	-0.693057	-1.11655	-0.80318	-2.21611	-1.7807
	169	-0.630767	1.3646	1.38432	-2.25982	0.164086	1.56235	-1.90619	-1.44922
	317	-0.00795516	-0.00511286	0.029638	-0.0254268	0.00764665	0.0135946	0.00206521	-0.0128942
	225	1.36787	1.36328	1.383	-1.26084	-0.547887	-0.0886936	-1.60688	-0.105051
	198	0.158519	0.200988	0.216321	0.837691	0.398158	-1.36561	0.297871	-1.36445
	299	-1.51071	-1.48111	-0.46458	-0.915747	0.695128	0.994184	0.606477	-1.00959
	306	0.703584	0.724846	0.742154	1.24399	0.945523	1.29755	0.866683	-0.710391
	8	0.130369	0.173934	0.189165	-0.183292	0.265953	0.474219	0.160486	0.477571
	204	1.48553	-2.52363	0.496512	-2.17313	1.45619	0.916246	1.39736	-0.100179
	99	-0.951818	0.0171271	0.039308	-0.753717	-1.19851	0.33459	-0.243812	0.312428
	199	-3.22214	-2.20376	-0.186187	-0.700637	-0.109717	0.230623	0.809279	1.2236
	93	-1.08894	-1.11466	-0.0929766	0.144069	-1.27211	-0.754583	-1.3203	-0.775522
	171	0.354012	0.388875	0.404917	-0.0165848	0.396648	0.632563	0.296302	0.633743
	30	-0.285285	-0.225547	-0.211822	0.506871	0.138124	0.319349	0.0276485	0.324825
	365	-0.00795516	-0.00511286	0.029638	-0.0254268	0.00764665	0.0135946	0.00206521	-0.0128942
	179	1.30191	1.29989	1.31936	-2.31001	-1.62345	-2.18024	0.314601	-1.19534
	80	-0.518576	-0.566489	0.457262	0.569229	0.108123	-0.293908	0.0748373	-0.321166
	125	0.0351318	-0.0343248	-0.00856734	-1.01803	1.6747	-0.607472	-0.336383	-0.644143
	89	-2.85644	-1.8523	1.1666	-1.42804	1.10759	-1.50609	0.0351051	-0.516727
	363	-0.00795516	-0.00511286	0.029638	-0.0254268	0.00764665	0.0135946	0.00206521	-0.0128942
	163	0.607122	-0.367863	-0.350905	0.172088	0.757694	0.0699862	0.671495	1.06517
	324	-0.00795516	-0.00511286	0.029638	-0.0254268	0.00764665	0.0135946	0.00206521	-0.0128942
	332	-0.00795516	-0.00511286	0.029638	-0.0254268	0.00764665	0.0135946	0.00206521	-0.0128942
	228	0.401225	0.434252	0.450464	0.0186091	-0.356877	-2.06882	-0.447565	-1.07174
	165	1.60537	1.59154	1.61212	-2.0838	0.595635	-1.91481	-0.457732	-0.933553
	283	-0.370797	-0.346641	-0.329603	0.188548	-0.274738	1.03069	-0.362209	-0.973587
	14	0.0792243	0.124779	0.139825	-0.221417	0.387468	0.621441	0.286762	0.622774
	10	-2.1156	0.898625	-2.08341	0.378776	0.884716	0.223879	-3.19651	-1.78305
	184	0.0297456	0.0772259	0.0920921	0.741701	0.330523	0.552449	0.227586	0.554729
	351	-0.00795516	-0.00511286	0.029638	-0.0254268	0.00764665	0.0135946	0.00206521	-0.0128942
	252	1.46358	0.455275	1.47534	0.810511	-0.538889	1.92221	0.402474	1.9057
	260	-0.0432711	-0.109677	0.915796	-0.0764691	0.550341	2.24186	0.534382	1.20725
	50	0.238172	-0.800275	0.222594	0.387905	-1.02985	1.53893	-0.0685459	-1.48604
	209	1.1256	1.13044	1.14928	-0.441429	0.326086	0.758619	1.26216	-0.255644
	139	-2.72817	1.27098	1.29034	0.667571	-0.706973	-0.281435	1.2278	-0.295148
	79	1.40043	-2.60542	0.414415	-1.23656	-1.70664	-0.281035	0.228145	1.70525
	371	-0.00795516	-0.00511286	0.029638	-0.0254268	0.00764665	0.0135946	0.00206521	-0.0128942
	53	-0.217406	-0.238127	-0.216909	0.0483084	0.599782	1.09021	0.546577	-0.928598
	342	-0.00795516	-0.00511286	0.029638	-0.0254268	0.00764665	0.0135946	0.00206521	-0.0128942
	155	0.548597	0.57589	-0.407364	0.128463	0.573017	-0.153759	0.479581	0.844491
	331	-0.00795516	-0.00511286	0.029638	-0.0254268	0.00764665	0.0135946	0.00206521	-0.0128942
	25	1.14723	1.13099	1.09376	0.581866	0.916776	0.258491	0.827714	1.26744
	270	1.73144	-1.30473	1.63082	-0.982667	1.53712	1.0143	-1.50869	-1.98545
	145	0.731882	0.661574	0.550517	-0.23695	-0.558103	1.11666	0.459174	0.104213
	367	0.0372098	0.0180208	-0.00283156	0.0154134	0.0157341	0.0204525	0.00713754	0.010726
	38	0.0194211	-0.0265773	-1.10444	1.23199	-1.1893	-1.65237	-0.216029	-0.655962
	387	0.0372098	0.0180208	-0.00283156	0.0154134	0.0157341	0.0204525	0.00713754	0.010726
	49	0.413961	0.354501	-0.741744	-0.473925	1.11314	-1.28388	1.1075	-0.291722
	159	0.133168	0.151531	0.161553	0.825999	0.194914	0.378991	0.0555208	0.398065
	177	0.0754069	0.0957405	0.108453	-0.217056	0.265518	-0.534986	0.131048	0.483098
	46	0.2099	-0.842598	-0.929335	0.37397	-2.07702	-0.515571	-0.0959228	-0.520742
	183	-0.338565	-1.33823	-3.35282	1.21976	-0.10877	0.227367	0.800387	0.236672
	258	0.374558	0.384685	0.383459	0.0059284	-1.66604	-1.45159	-1.79573	-0.434471
	323	0.0372098	0.0180208	-0.00283156	0.0154134	0.0157341	0.0204525	0.00713754	0.010726
	366	0.0372098	0.0180208	-0.00283156	0.0154134	0.0157341	0.0204525	0.00713754	0.010726
	347	0.0372098	0.0180208	-0.00283156	0.0154134	0.0157341	0.0204525	0.00713754	0.010726
	123	0.16037	0.0754411	-1.05558	0.0824392	1.75237	1.49494	0.791299	0.478136
	167	0.527436	0.532346	-0.476002	-0.880118	-0.426907	-2.16024	-1.53993	-0.146476
	132	0.935147	0.926146	-1.1012	-1.57622	-2.04881	1.30042	0.86453	-1.69111
	378	0.0372098	0.0180208	-0.00283156	0.0154134	0.0157341	0.0204525	0.00713754	0.010726
	375	0.0372098	0.0180208	-0.00283156	0.0154134	0.0157341	0.0204525	0.00713754	0.010726
	164	0.499764	0.505618	-0.50144	0.0992554	0.593929	0.865142	-0.517643	0.878618
	286	0.617004	0.618857	0.606336	1.18664	0.897511	1.23502	0.807107	1.24424
	22	1.60696	0.575033	0.516388	1.92454	0.674423	2.18159	1.63819	1.17991
	33	-0.0814643	-0.055778	-0.0357564	-0.333985	0.256695	0.454263	0.121609	-0.527529
	172	1.075	1.06122	1.02736	0.528028	0.962834	0.314607	0.876984	1.32291
	146	0.157033	0.174581	0.183491	0.843787	0.210256	0.397683	0.0719323	0.416542
	104	0.466421	0.439292	0.387195	-0.18021	0.296707	-0.278609	-0.765864	-1.27499
	6	1.53367	0.504243	-1.55099	0.869914	1.41475	1.86522	1.36041	1.86718
	173	-0.0336461	-0.00959142	0.00820223	-0.298342	0.266043	0.465653	0.131609	-0.516271
	285	0.776296	0.772715	0.752772	-1.69462	-0.136471	-1.80638	-0.229245	0.20331
	278	-0.392854	-0.458906	-0.564152	-1.32993	0.366992	-0.974598	0.379047	0.014002
	396	0.0372098	0.0180208	-0.00283156	0.0154134	0.0157341	0.0204525	0.00713754	0.010726
	296	0.470389	0.477245	0.471555	1.07736	0.856366	-0.81511	0.763093	1.19468
	298	0.926978	0.918255	0.891291	0.417695	0.978088	0.333193	0.893302	-0.658721
	268	1.24105	1.18749	0.0993051	1.39719	-0.0973174	2.4597	-1.11764	0.454812
	157	-0.164425	-0.135908	-0.112021	0.604177	0.0766661	0.23492	-0.0709718	0.255654
	301	-0.328341	-0.328352	-0.34342	-0.772616	-0.423763	0.843586	0.463432	-1.14269
	379	0.0372098	0.0180208	-0.00283156	0.0154134	0.0157341	0.0204525	0.00713754	0.010726
	266	0.836985	-0.168667	0.808562	0.350616	-0.126576	1.20567	-0.21866	1.21523
	143	-1.41507	-0.446244	0.496137	0.908124	1.37998	0.822854	-1.67678	0.825301
	216	0.408215	0.459549	-1.56017	0.0524209	0.560378	0.818422	0.456486	0.821804
	376	-0.00939271	0.0158794	-0.00227	0.0102412	-0.00952257	-0.0050027	0.0150626	-0.0174218
	344	-0.00939271	0.0158794	-0.00227	0.0102412	-0.00952257	-0.0050027	0.0150626	-0.0174218
	290	0.129432	0.19007	0.176236	0.841299	0.395047	0.613438	0.271701	0.616749
	309	0.248206	0.304881	0.28854	0.931247	0.391215	0.608687	0.267418	-1.388
	61	0.0608569	0.0570418	-1.99756	1.30397	0.765626	0.31274	0.803554	-0.683358
	272	-0.556475	-0.57306	-0.635737	-1.40624	-1.82805	-0.183478	1.25769	-0.179401
	92	0.420648	0.404826	0.342633	0.576436	0.0590873	-0.323413	1.13155	-0.319385
	359	-0.00939271	0.0158794	-0.00227	0.0102412	-0.00952257	-0.0050027	0.0150626	-0.0174218
	66	0.939736	-0.0600372	-0.11208	2.21224	0.695781	1.22614	0.725492	-0.769984
	109	0.423666	0.474485	-0.545559	0.0641223	-0.427761	-0.166872	0.469743	0.836516
	101	0.220111	0.210982	1.15302	-0.57543	-0.0564695	-0.466686	0.00239307	-0.462707
	307	-1.26668	-1.29294	-0.361733	-0.18678	-1.63041	-0.938436	0.47859	0.0657271
	399	-0.00939271	0.0158794	-0.00227	0.0102412	-0.00952257	-0.0050027	0.0150626	-0.0174218
	319	-0.00939271	0.0158794	-0.00227	0.0102412	-0.00952257	-0.0050027	0.0150626	-0.0174218
	212	-0.873061	1.15429	-0.880599	0.596711	1.22253	-1.36061	-0.803444	-1.35694
	294	0.393532	0.445356	0.425948	1.0413	0.583749	0.847398	0.482607	-1.14921
	318	-0.00939271	0.0158794	-0.00227	0.0102412	-0.00952257	-0.0050027	0.0150626	-0.0174218
	158	-0.126225	-0.0570558	-0.0654934	0.64769	0.209724	0.383666	0.0645708	0.386897
	148	1.11313	1.14094	1.10634	-2.41375	0.240978	-2.33774	0.217171	-1.33406
	292	-0.947862	0.115356	-0.896847	0.782764	0.395047	-1.38656	0.271701	0.616749
	187	-0.011136	0.0541926	0.0433258	0.734847	-0.724509	0.465207	0.138077	0.468467
	127	-0.535622	-0.552903	0.38398	-0.390447	1.00066	0.604151	-0.933751	-0.391846
	308	0.881921	0.917448	0.887732	-1.58884	-0.952574	-0.577715	0.000844369	-0.574122
	120	0.266245	-0.777795	-0.857836	1.21681	-0.255787	2.52604	0.897292	0.53036
	111	-0.284773	-0.277054	1.67564	-0.957779	-2.48459	0.00251204	1.5239	-0.993694
	189	-0.27908	-0.20481	-0.210021	-0.468067	0.151544	0.311533	-0.000454799	-0.685261
	88	-1.0062	1.99222	-0.0609625	0.253184	-0.361033	2.1557	-0.338008	-0.840448
	287	0.364833	0.417615	0.398813	-0.980432	-0.602439	-1.38344	0.274511	-1.38013
	393	-0.00939271	0.0158794	-0.00227	0.0102412	-0.00952257	-0.0050027	0.0150626	-0.0174218
	3	-0.733571	-0.710876	-0.748707	-0.297653	-0.785311	-1.37033	-0.812211	1.63333
	235	0.271144	-0.739688	-0.798727	0.463217	-0.0112093	-1.41057	0.052979	-0.406572
	67	-2.76537	1.25839	1.22123	-1.32173	-1.85344	-0.454808	0.11164	-0.451173
	289	0.987368	1.01938	0.987434	-0.508986	-0.0997979	-0.760249	0.836297	-0.75672
	161	0.905422	0.940165	-0.0900475	0.428956	1.10397	1.49239	0.0640395	1.496
	305	0.497506	0.545861	0.524258	1.12004	0.81754	-0.862737	0.743908	-0.859244
	194	0.0143594	0.0788373	0.0674323	0.754154	0.0951061	0.241558	-0.0635343	0.24474
	241	-0.463393	0.583657	-0.438771	-0.850347	-1.28421	-0.988891	-1.36982	0.0145579
	213	-2.3249	-1.28247	-0.307822	1.25453	0.766356	0.0738025	-1.3133	0.0772736
	196	-0.176247	-0.105408	-0.11279	0.609808	0.160873	0.323099	0.00997165	0.326309
	297	0.626777	0.661633	0.66205	0.192981	0.633093	0.919661	0.545773	0.951981
	75	1.26129	1.28341	1.2514	-2.32339	-0.713249	-2.2723	-1.75845	-1.24571
	42	0.545973	0.58245	0.586997	0.131391	0.585245	0.860512	0.494842	0.893251
	229	-0.878082	0.166904	-0.806876	-0.191828	-0.515876	-0.264491	0.387206	-0.230866
	48	0.216352	0.259444	0.280837	-0.119849	0.251709	0.448203	0.139816	0.483865
	277	-3.26247	-3.22984	-3.23508	0.277398	1.06312	0.451247	1.00351	1.4798
	395	-0.00468363	0.0175138	0.00987928	-0.00883724	-0.00835902	0.00587752	0.000511212	0.0182438
	147	-0.293813	-0.260551	-0.264192	-0.746493	-0.0416547	1.32173	0.891981	0.351198
	231	-0.379096	0.655877	0.656595	0.188504	-1.50161	-0.246854	-1.59761	-0.213354
	314	-0.00468363	0.0175138	0.00987928	-0.00883724	-0.00835902	0.00587752	0.000511212	0.0182438
	265	-0.337759	-0.343747	-1.44736	0.744431	0.143946	1.78734	0.153968	-0.193582
	381	-0.00468363	0.0175138	0.00987928	-0.00883724	-0.00835902	0.00587752	0.000511212	0.0182438
	105	-0.9348	0.0711925	-1.00191	-0.710639	0.811919	0.376893	-1.19945	-0.601115
	197	1.88284	1.89249	-1.17129	0.150364	1.43323	-1.09123	1.39746	-2.06592
	136	1.27867	1.30045	1.26755	-2.31014	0.474432	-1.0403	0.441318	-1.01535
	330	-0.00468363	0.0175138	0.00987928	-0.00883724	-0.00835902	0.00587752	0.000511212	0.0182438
	341	-0.00468363	0.0175138	0.00987928	-0.00883724	-0.00835902	0.00587752	0.000511212	0.0182438
	44	-0.30448	-0.29107	0.654725	1.00759	0.624865	1.14566	-0.398557	0.169292
	51	0.0744739	-0.879588	0.149057	0.77201	0.308593	-0.481478	0.200365	0.553685
	201	0.237779	-0.759691	0.15839	0.420902	-0.981556	-0.367807	0.0203799	0.652375
	40	-2.3101	-0.29658	0.649502	-0.9967	-1.41786	1.09285	-2.44403	0.11685
	15	-2.99305	1.03418	0.0151638	-1.51725	0.967494	-0.666963	0.901718	1.36243
	354	-0.00468363	0.0175138	0.00987928	-0.00883724	-0.00835902	0.00587752	0.000511212	0.0182438
	141	-0.865548	1.15912	1.13359	0.579936	-1.84397	1.5661	-1.8976	0.593836
	142	1.67741	1.69118	1.6379	-2.00622	0.586664	-1.90156	1.56078	0.122403
	237	1.50953	2.5066	2.41079	0.62803	-0.204907	-0.643906	-0.217361	-0.621768
	388	-0.00468363	0.0175138	0.00987928	-0.00883724	-0.00835902	0.00587752	0.000511212	0.0182438
	29	1.38657	-0.593818	-0.632233	-1.2279	0.247135	-2.32128	-0.800623	0.705663
	203	-0.743729	-0.701438	0.317915	0.910578	-0.722677	0.479868	0.167081	0.515305
	214	0.737928	-0.269579	-0.37706	-0.19788	-0.850707	1.79395	-0.84034	0.812981
	1	-1.68315	1.33786	-0.696988	-1.28104	-1.8495	-0.440731	1.09652	-1.41295
	135	0.794576	0.826065	0.817906	1.32088	0.944557	1.30468	-0.122696	0.334274
	329	-0.00468363	0.0175138	0.00987928	-0.00883724	-0.00835902	0.00587752	0.000511212	0.0182438
	86	0.414271	0.453391	-0.535331	1.03101	0.452092	-0.304088	-0.64689	-0.270182
	355	-0.00468363	0.0175138	0.00987928	-0.00883724	-0.00835902	0.00587752	0.000511212	0.0182438
	269	-0.45913	-0.462682	-0.560092	0.651921	-0.683397	0.000768859	1.33775	1.01834
	119	-0.755784	-0.753383	0.164369	0.425808	0.950164	1.54779	-0.0522986	1.56857
	348	-0.00468363	0.0175138	0.00987928	-0.00883724	-0.00835902	0.00587752	0.000511212	0.0182438
	17	1.47547	-0.506699	1.45034	-0.160134	-2.6704	-1.21933	1.28716	1.80689
	191	0.0862375	0.13194	0.159983	0.780976	0.25908	0.457316	0.147662	0.492912
	333	-0.0147973	-0.00866468	-0.00950792	0.0167093	-0.00623995	0.0188361	-0.009846	-0.0048546
	380	-0.0147973	-0.00866468	-0.00950792	0.0167093	-0.00623995	0.0188361	-0.009846	-0.0048546
	198	0.13667	0.171389	0.190159	0.858831	0.414343	-1.3459	0.283231	-1.35242
	45	0.170675	0.204486	0.221982	-0.11547	0.345517	0.568454	0.208213	0.562057
	130	0.925236	0.938911	0.928133	0.454777	-3.02323	0.353966	-3.10375	-1.65352
	189	-0.3183	-0.271439	-0.235621	-0.485004	0.154483	0.330738	-6.07365e-06	-0.675332
	60	-1.00202	-0.016977	-0.0679524	0.265481	1.57139	2.0939	1.54437	1.0854
	290	0.0852084	0.121301	0.141999	0.81994	0.372224	0.601689	0.237323	0.595245
	48	0.181221	0.214751	0.231852	-0.1075	0.262906	0.465656	0.11817	0.4594
	164	0.40397	0.431556	-0.559691	0.0608388	0.55593	0.830286	-0.562445	0.823527
	222	-0.557843	-1.53128	-1.52395	-0.910302	0.556024	0.830403	0.437657	-0.176356
	215	0.259344	-1.7359	1.2408	-0.292727	-0.920843	-0.518624	0.0078523	1.47372
	269	-0.42312	-0.453521	-0.526189	0.702979	-0.70422	-0.00469174	1.33392	0.985561
	166	0.304954	-0.664818	-0.652354	-1.01399	-0.563259	0.681971	0.307644	-0.324583
	44	-0.296528	-0.303621	0.656439	1.04292	0.595308	1.12366	-0.429563	0.115116
	230	1.52284	1.52057	1.4874	0.906408	1.15907	1.58082	0.0949527	1.57302
	349	-0.0147973	-0.00866468	-0.00950792	0.0167093	-0.00623995	0.0188361	-0.009846	-0.0048546
	213	-2.3681	-1.3466	-0.346384	1.23309	0.77222	0.0994322	-1.3267	0.0923018
	294	0.359707	0.388474	0.398886	1.02739	0.582812	0.863738	0.466856	-1.14307
	352	-0.0147973	-0.00866468	-0.00950792	0.0167093	-0.00623995	0.0188361	-0.009846	-0.0048546
	369	-0.0147973	-0.00866468	-0.00950792	0.0167093	-0.00623995	0.0188361	-0.009846	-0.0048546
	297	0.568229	0.591431	0.59403	0.184975	0.640368	0.935359	0.529589	0.928455
	183	-0.435218	-1.41192	-3.4092	1.18237	-0.214617	0.115812	0.68765	0.108659
	360	-0.0147973	-0.00866468	-0.00950792	0.0167093	-0.00623995	0.0188361	-0.009846	-0.0048546
	141	-0.746537	1.25838	1.2353	0.702829	-1.86417	1.55189	-1.93038	0.54414
	343	-0.0147973	-0.00866468	-0.00950792	0.0167093	-0.00623995	0.0188361	-0.009846	-0.0048546
	280	0.397146	0.424914	0.433923	-1.94432	-3.2713	-2.95472	-1.37413	-1.96178
	24	0.00380124	1.98869	-1.0625	2.26988	0.772197	0.343776	1.76324	-0.665072
	90	0.00792451	0.0460793	0.0696733	0.761534	0.344512	-0.432796	-0.792882	0.560808
	13	-2.1732	-2.1569	-2.16399	-0.619614	-0.0566454	0.312387	-0.140167	-0.695037
	383	-0.0147973	-0.00866468	-0.00950792	0.0167093	-0.00623995	0.0188361	-0.009846	-0.0048546
	72	-1.99658	-1.9583	-0.934538	0.758133	0.319811	0.536467	0.180195	0.530114
	124	-0.716426	-0.739	-0.800677	-0.518683	1.02962	-0.335889	0.0438242	-0.345179
	200	-1.32563	-1.30526	-1.30664	0.265185	-1.25248	0.068693	-1.35362	-0.938395
	313	-0.0147973	-0.00866468	-0.00950792	0.0167093	-0.00623995	0.0188361	-0.009846	-0.0048546
	145	0.660418	0.627788	0.55199	-0.233889	-0.62955	1.08822	0.415311	0.0783491
	228	0.489287	0.514596	0.520153	0.125316	-0.34615	-2.04786	-0.455716	-1.05479
	107	-0.770012	0.208844	0.149175	-1.55918	-0.0296103	-0.409599	-1.02074	-1.41879
	329	-0.0147973	-0.00866468	-0.00950792	0.0167093	-0.00623995	0.0188361	-0.009846	-0.0048546
	339	-0.0147973	-0.00866468	-0.00950792	0.0167093	-0.00623995	0.0188361	-0.009846	-0.0048546
	332	-0.00969211	-0.00122841	-0.0223146	-0.00910077	-0.0207749	-0.0242739	0.00153149	-0.00355748
	116	0.418879	-0.602551	-0.686188	0.607826	-0.98276	0.620248	-0.961846	-0.36267
	341	-0.00969211	-0.00122841	-0.0223146	-0.00910077	-0.0207749	-0.0242739	0.00153149	-0.00355748
	207	0.879082	0.896087	-1.13352	0.381535	-1.11141	0.219863	-0.168954	1.26035
	210	-2.15099	-2.13323	-1.16179	0.357588	-0.181251	-0.866787	-0.243646	0.175143
	247	0.734715	0.755324	0.730779	0.266561	-1.06281	-0.719825	-0.116967	0.319649
	153	0.0592806	0.0967492	0.095903	-0.271354	0.28775	-0.525627	0.188445	0.527311
	80	-0.505399	-0.528719	0.384987	0.668131	0.0742669	-0.308996	0.0991449	-0.293096
	337	-0.00969211	-0.00122841	-0.0223146	-0.00910077	-0.0207749	-0.0242739	0.00153149	-0.00355748
	46	0.1691	-0.846095	-0.920968	0.408903	-2.12409	-0.555105	-0.112997	-0.535093
	94	-0.968849	0.0193994	-0.0506338	-0.700959	-0.134219	0.432324	-0.123833	-0.547454
	277	-3.23698	-3.21708	-3.24261	0.289105	0.974979	0.327056	0.923444	1.36575
	190	0.0174371	0.0559502	0.0565722	0.695322	0.0813149	0.218238	-0.0323392	0.275456
	89	-2.82618	-1.81653	1.14352	-1.38374	1.0868	-1.5342	0.0430432	-0.497823
	7	-0.965062	-0.926986	-0.926978	-0.29074	0.219889	-0.609825	0.115868	0.44452
	6	1.48703	0.488861	-1.56208	0.865704	1.37489	1.82324	1.35115	1.85364
	288	0.391574	0.420748	0.408243	-0.00671557	-1.26725	-0.973493	0.664376	1.07022
	136	1.33015	1.3359	1.29046	-2.25923	0.432942	-1.10472	0.413241	-1.07553
	368	-0.00969211	-0.00122841	-0.0223146	-0.00910077	-0.0207749	-0.0242739	0.00153149	-0.00355748
	104	0.420189	0.423688	0.375091	-0.187529	0.277384	-0.297733	-0.753131	-1.26531
	229	-0.872018	0.163735	-0.839521	-0.21664	-0.538452	-0.309985	0.374325	-0.26065
	83	-1.61124	-1.63192	-1.7145	0.583837	0.156864	-0.206513	-0.812517	-0.192326
	77	-0.210548	0.808695	-0.217771	-1.68985	0.0566532	-1.57161	-0.989204	-1.53461
	151	0.947329	0.96263	0.930625	0.435886	0.0272014	0.391852	0.979297	0.42946
	265	-0.322626	-0.350509	-1.44322	0.813691	0.175041	1.81604	0.206923	-0.17015
	361	-0.00969211	-0.00122841	-0.0223146	-0.00910077	-0.0207749	-0.0242739	0.00153149	-0.00355748
	390	-0.00969211	-0.00122841	-0.0223146	-0.00910077	-0.0207749	-0.0242739	0.00153149	-0.00355748
	248	1.9509	1.94115	1.87393	-1.76487	-1.17816	-0.622193	-1.17083	-0.60106
	273	-1.15652	-0.163592	-1.22704	-0.850424	-1.27552	-1.74299	-0.274951	0.280162
	250	-0.555697	0.422238	-0.662291	-0.371926	0.0967836	1.71894	1.12323	0.734375
	42	0.534878	0.560475	0.542942	0.107411	0.588711	0.847793	0.510327	0.894492
	366	-0.00969211	-0.00122841	-0.0223146	-0.00910077	-0.0207749	-0.0242739	0.00153149	-0.00355748
	82	0.050944	0.0886208	0.0880671	-1.27799	-2.61319	-0.402716	-0.705607	-2.35183
	54	0.997652	0.0116981	-3.02207	-0.524036	-1.88319	-1.49697	-1.92487	-0.461219
	34	0.210733	0.244421	0.238261	-0.150737	0.269339	0.45153	0.168755	-0.495149
	205	2.77254	2.74228	2.64623	2.88948	0.405547	-0.897958	2.45345	0.111074
	344	-0.00969211	-0.00122841	-0.0223146	-0.00910077	-0.0207749	-0.0242739	0.00153149	-0.00355748
	86	0.396184	0.425243	-0.587424	0.996956	0.432632	-0.345864	-0.656602	-0.295929
	76	-2.49259	-1.46631	-0.482876	-0.914463	-0.117247	-1.78737	-0.175193	-0.746771
	279	0.180881	0.215314	0.210201	-1.17451	-0.693212	-1.50201	0.208806	0.550538
	353	0.0242481	0.00766414	0.0226203	0.0174233	0.00549751	0.0253727	0.0307154	0.0100515
	36	0.238129	-0.805581	0.141484	0.399685	0.928808	-0.509694	0.949313	-0.513715
	74	2.32509	2.279	2.22201	0.463955	0.837299	0.380858	0.850933	0.377355
	342	0.0242481	0.00766414	0.0226203	0.0174233	0.00549751	0.0253727	0.0307154	0.0100515
	252	1.46005	0.437573	1.42095	0.824612	-0.442721	2.04594	0.549886	2.04403
	66	1.00511	-0.0322359	-0.0742959	2.22747	0.739288	1.26363	0.745562	-0.739315
	71	1.05738	-0.954106	-1.95194	-0.472998	-3.18662	1.15621	-1.24987	-1.84149
	296	0.539841	0.542482	0.568807	1.1445	0.888015	-0.754531	0.830364	1.24735
	27	0.0831608	0.0982658	0.145904	-0.193033	0.316737	0.562194	0.216186	0.567311
	97	-0.450579	-0.502785	-0.570248	-0.370242	0.171404	-0.219537	0.210128	0.775067
	270	1.68759	-1.34109	1.63166	-1.00721	1.52432	1.00652	-1.48555	-1.9952
	224	-0.453472	0.548987	-0.425001	1.14944	0.69181	1.0108	-1.38057	0.0137906
	389	0.0242481	0.00766414	0.0226203	0.0174233	0.00549751	0.0253727	0.0307154	0.0100515
	286	0.654602	0.654111	0.67508	1.22931	0.899581	1.2593	0.842799	1.26112
	115	-0.697418	0.284406	1.27513	1.70823	-1.73361	-1.30198	1.23715	0.697752
	238	-0.609869	-0.657727	0.282244	-0.487971	0.219468	-0.162051	1.2618	1.83228
	209	1.17126	1.15667	1.15352	-0.38883	0.370471	0.82251	1.34905	-0.178346
	149	1.74647	-1.28382	1.68619	1.0363	-0.548425	-2.08049	0.436244	-1.0818
	254	0.594994	-0.40387	0.61988	0.185258	-1.42157	-1.12481	-1.50247	-0.121177
	171	0.358115	0.365716	0.400521	0.0101829	0.377645	0.635042	0.281668	0.639815
	11	-1.53485	1.44254	-1.57432	-2.17161	1.22077	-0.356542	0.188105	-1.35655
	170	-0.0230041	-0.00500166	0.047591	-0.271499	0.109708	0.314578	-0.00638912	-0.679131
	227	1.21511	0.199324	0.194133	-0.356417	-0.684135	1.7572	1.29034	1.75665
	197	1.87834	1.84445	-1.19169	0.133772	1.51642	-1.00293	1.50596	-2.00461
	30	-0.25124	-0.227009	-0.163764	0.559814	0.109708	0.314578	-0.00638912	0.320869
	291	0.344832	0.325502	1.31426	-0.260543	-0.589438	-0.12954	1.39215	0.869376
	160	-1.1307	-0.137053	-0.126104	0.387994	-2.19936	1.14096	0.736427	-1.85666
	242	0.450015	0.455107	0.485624	0.0781053	0.645986	0.955992	-0.42984	0.959243
	187	-0.0470989	-0.0284388	0.0252784	0.710693	-0.766805	0.462275	0.126372	0.467866
	374	0.0242481	0.00766414	0.0226203	0.0174233	0.00549751	0.0253727	0.0307154	0.0100515
	226	-2.41886	-1.41734	0.607053	-0.824979	0.619381	0.92417	0.541557	-0.0724278
	123	0.152911	0.0842349	-1.01139	0.0757931	1.75533	1.47887	0.837908	0.470165
	382	0.0242481	0.00766414	0.0226203	0.0174233	0.00549751	0.0253727	0.0307154	0.0100515
	310	0.80371	0.79915	0.813159	0.339519	1.1542	0.563841	1.11654	1.56421
	12	-0.0570085	-0.0380779	0.0161017	0.703369	0.178427	0.396768	0.06749	0.40267
	385	0.0242481	0.00766414	0.0226203	0.0174233	0.00549751	0.0253727	0.0307154	0.0100515
	399	0.0242481	0.00766414	0.0226203	0.0174233	0.00549751	0.0253727	0.0307154	0.0100515
	307	-1.17563	-1.23534	-0.315635	-0.167029	-1.55257	-0.889396	0.506882	0.103643
	347	0.0242481	0.00766414	0.0226203	0.0174233	0.00549751	0.0253727	0.0307154	0.0100515
	316	0.0242481	0.00766414	0.0226203	0.0174233	0.00549751	0.0253727	0.0307154	0.0100515
	57	-0.0557594	-1.08453	-0.126176	0.155468	0.818568	1.39632	-1.20027	1.39118
	108	1.60055	-0.417231	1.55451	-1.10407	0.385786	-1.14041	1.34029	-2.13892
	137	0.507662	0.524819	0.539113	0.0706025	0.661902	-0.0381742	0.571805	-1.02558
	126	0.226009	0.252172	0.277433	-0.142094	0.461554	0.713356	0.359115	0.729023
	370	0.00737853	0.00207464	0.00894299	-0.0354686	-0.017484	0.00280179	-0.0149908	-0.00692033
	326	0.00737853	0.00207464	0.00894299	-0.0354686	-0.017484	0.00280179	-0.0149908	-0.00692033
	331	0.00737853	0.00207464	0.00894299	-0.0354686	-0.017484	0.00280179	-0.0149908	-0.00692033
	234	0.383129	-0.659677	0.281591	-0.513095	0.0169861	1.6424	-0.989624	1.63422
	148	1.10825	1.10621	1.09712	-2.47585	0.222568	-2.34284	0.167014	-1.33884
	22	1.5739	0.556968	0.529745	1.8758	0.609322	2.13681	1.5776	1.13488
	91	0.819932	0.795133	-2.24167	-1.93841	1.69874	-0.752295	-2.32748	0.244403
	0	0.130547	0.159762	0.18874	-0.214184	0.121385	0.291479	-0.00201268	0.312362
	362	0.00737853	0.00207464	0.00894299	-0.0354686	-0.017484	0.00280179	-0.0149908	-0.00692033
	231	-0.369046	0.64417	0.653663	0.163709	-1.5281	-0.273819	-1.62991	-0.25831
	147	-0.269791	-0.259749	-0.25412	-0.761336	-0.0447703	1.32561	0.883205	0.333708
	156	0.259596	0.284685	0.308638	-0.11673	0.309817	0.525171	0.198028	0.543165
	1	-1.71815	1.27426	-0.741592	-1.34475	-1.83351	-0.412389	1.10748	-1.40753
	264	0.129441	0.158691	0.187712	-0.21502	0.294715	0.506443	0.181996	-1.47533
	120	0.267879	-0.803215	-0.896396	1.15504	-0.204816	2.60752	0.836518	0.587402
	150	0.592534	0.606979	0.617968	0.134696	0.77131	1.09751	0.687954	1.10843
	219	0.92543	-0.0707692	-1.07274	1.38609	-1.14649	0.199461	-1.22478	0.209119
	167	0.510663	0.527724	-0.458098	-0.927131	-0.470935	-2.20292	-1.56922	-0.188286
	257	-0.748567	-0.787162	-0.840766	-0.612548	-0.0374195	0.574923	-1.04738	-1.43242
	134	-0.422261	-0.439317	-1.46669	-1.1213	0.508806	-0.987846	-1.52911	0.0117643
	133	-0.585054	-0.596905	0.382062	0.755759	0.358489	-1.17427	1.31131	1.82765
	40	-2.28683	-0.308219	0.659135	-1.01903	-1.42361	1.09597	-2.45737	0.0945414
	98	0.38042	0.401646	0.420894	0.974513	0.389732	0.624282	-0.717133	0.64105
	221	-2.27103	-1.26094	-0.255268	0.237731	-0.277308	-0.962782	0.636341	-0.951119
	111	-0.241688	-0.264517	1.70108	-0.98494	-2.48676	0.01765	1.47559	-0.982808
	276	-0.242985	-0.2338	-0.229215	-0.741093	-1.06265	-0.696563	-2.13578	-1.68819
	179	1.29179	1.28388	1.26764	-2.33725	-1.68498	-2.22818	0.265157	-1.2256
	371	0.00737853	0.00207464	0.00894299	-0.0354686	-0.017484	0.00280179	-0.0149908	-0.00692033
	173	-0.0198095	0.014213	0.0490454	-0.327729	0.237701	0.435734	0.12147	-0.545167
	357	0.00737853	0.00207464	0.00894299	-0.0354686	-0.017484	0.00280179	-0.0149908	-0.00692033
	379	0.00737853	0.00207464	0.00894299	-0.0354686	-0.017484	0.00280179	-0.0149908	-0.00692033
	255	0.638156	-0.348858	0.660355	-0.830851	-0.260015	-0.941336	-0.345301	0.0700624
	79	1.42116	-2.59089	0.387838	-1.23955	-1.70929	-0.258327	0.239355	1.74463
	285	0.764263	0.773216	0.777519	-1.73562	-0.202009	-1.8694	-0.283721	0.141112
	88	-0.962663	2.00559	-0.0396803	0.225772	-0.348424	2.18922	-0.377547	-0.813362
	377	0.00737853	0.00207464	0.00894299	-0.0354686	-0.017484	0.00280179	-0.0149908	-0.00692033
	340	0.0142441	0.0176569	0.00544333	-0.0065269	0.00739403	-0.0137211	0.0116607	-0.00408621
	233	-1.57691	1.4188	1.37707	-2.22497	-1.84912	1.51833	1.09179	-1.4543
	182	-2.28151	-3.26071	-0.2714	0.267403	0.906809	-0.772776	-0.170215	0.246806
	135	0.846491	0.862737	0.846405	1.35962	0.96666	1.29861	-0.105966	0.320102
	236	-0.679738	-1.71598	-0.797232	0.421395	0.0608309	1.60362	1.06859	0.660053
	152	0.5084	0.536687	0.535248	1.11604	0.530107	0.777935	0.425408	0.785487
	9	-0.189447	-0.136305	-0.107005	-0.386716	0.156368	0.332178	0.0242114	0.327796
	378	0.0142441	0.0176569	0.00544333	-0.0065269	0.00739403	-0.0137211	0.0116607	-0.00408621
	92	0.395047	0.356139	0.271595	0.475274	0.10704	-0.341269	1.11819	-0.283357
	246	0.590585	0.615945	-0.389114	0.175255	0.578319	-0.164563	0.477162	0.844529
	29	1.39472	-0.608557	-0.649038	-1.24541	0.269129	-2.34064	-0.781276	0.690514
	293	0.356109	0.38982	0.395089	1.00633	0.774262	1.06914	0.6875	-0.915515
	258	0.324907	0.359729	0.366372	-0.0161522	-1.63839	-1.42303	-1.75547	-0.420857
	240	1.43578	1.43103	1.38874	-0.21583	1.46209	0.889504	1.42586	-0.073181
	64	-0.94095	0.0321086	-1.03764	-0.766795	0.837791	-0.6624	0.829164	-0.613087
	38	-0.00327172	-0.0279932	-1.09499	1.18831	-1.22164	-1.73328	-0.234632	-0.685866
	195	0.617921	-0.357693	-0.363957	-0.805051	0.884053	-1.79992	0.805357	-0.781061
	162	0.930537	0.943789	0.923755	0.420172	-0.0221499	0.311954	0.906045	0.333805
	8	0.128284	0.170109	0.185414	-0.157809	0.276201	0.475102	0.152848	0.474546
	75	1.33667	1.33546	1.29753	-2.28723	-0.704824	-2.30957	-1.75332	-1.27759
	174	-0.174499	-0.121889	-0.0932479	0.624053	0.166908	0.34475	0.0355259	0.340704
	20	1.06948	1.07779	1.05163	1.52027	0.178194	1.5509	1.12111	0.579152
	386	0.0142441	0.0176569	0.00544333	-0.0065269	0.00739403	-0.0137211	0.0116607	-0.00408621
	2	0.235372	0.273383	0.28397	-0.0806576	0.322452	0.530266	0.202497	0.531187
	96	-0.705046	-0.669157	-0.661194	0.962268	0.405634	-0.370523	-0.708209	0.633054
	278	-0.39012	-0.43668	-0.530687	-1.36995	0.333182	-1.07155	0.360949	-0.00641811
	52	0.0928488	0.135936	0.152801	0.816662	0.215174	0.402316	0.0873374	0.399811
	281	0.238913	0.276798	0.287229	0.921894	0.464324	0.699475	0.354792	-0.295073
	106	-0.135995	-0.155989	-0.217142	0.0926859	-0.349057	-0.885253	-1.37141	0.158093
	67	-2.72868	1.27244	1.23739	-1.33431	-1.84576	-0.477672	0.0953898	-0.450188
	292	-0.922129	0.121492	-0.860983	0.805872	0.405474	-1.37072	0.291618	0.632857
	398	0.0142441	0.0176569	0.00544333	-0.0065269	0.00739403	-0.0137211	0.0116607	-0.00408621
	392	0.0142441	0.0176569	0.00544333	-0.0065269	0.00739403	-0.0137211	0.0116607	-0.00408621
	101	0.25261	0.218775	1.1405	-0.627345	-0.0295063	-0.504127	-0.0283844	-0.450576
	253	1.77203	1.75531	-2.30179	-1.97358	-0.4265	2.02238	0.545456	0.0632547
	194	-0.0105972	0.0361747	0.0575965	0.742135	0.0983887	0.263027	-0.0380275	0.256793
	28	0.900072	-1.08559	-3.10428	-1.60178	0.972135	-2.69486	-1.10009	-0.673194
	239	1.84375	0.824479	1.76422	-0.921905	-1.32267	-0.853786	-0.343091	-0.809598
	298	0.903203	0.917429	0.898598	0.400479	0.951342	0.280338	0.87759	-0.698657
	355	0.0142441	0.0176569	0.00544333	-0.0065269	0.00739403	-0.0137211	0.0116607	-0.00408621
	249	-3.43737	-3.41376	-2.39157	-0.815543	0.593361	0.830983	0.491793	-1.15199
	10	-2.17649	0.843872	-2.14018	0.384018	0.893416	0.205693	-3.19002	-1.77533
	335	-0.0366459	-0.0224999	0.00367654	0.00855689	0.0118295	-0.00230783	0.00828525	0.00198721
	99	-0.982773	0.0227469	0.010133	-0.702831	-1.21596	0.317911	-0.245562	0.342651
	110	0.195596	0.223771	0.254749	0.903691	-0.588416	-0.396021	-0.70097	0.619833
	201	0.234143	-0.763034	0.219161	0.463102	-0.96644	-0.37049	0.0190364	0.655865
	143	-1.50205	-0.490072	0.509741	0.899942	1.36705	0.797168	-1.68776	0.819207
	271	0.658623	0.681039	0.700937	1.25789	0.913912	1.23129	0.831718	-0.749605
	359	-0.0366459	-0.0224999	0.00367654	0.00855689	0.0118295	-0.00230783	0.00828525	0.00198721
	367	-0.0366459	-0.0224999	0.00367654	0.00855689	0.0118295	-0.00230783	0.00828525	0.00198721
	237	1.32973	2.33136	2.31127	0.536221	-0.215827	-0.681925	-0.245423	-0.657185
	193	0.197322	0.225475	0.256411	-0.0949892	0.349863	-0.473098	0.233578	0.542356
	323	-0.0366459	-0.0224999	0.00367654	0.00855689	0.0118295	-0.00230783	0.00828525	0.00198721
	275	-1.1931	-1.17253	-0.156182	0.371312	0.858589	0.162201	0.773051	0.180949
	85	-1.64673	0.354606	-0.666049	-0.445774	-1.90342	-0.291788	-0.914133	-1.26503
	122	-0.347654	-0.350033	0.622155	-0.216988	1.22024	-0.137365	-0.783002	0.890199
	259	1.64811	1.65822	0.654438	0.0148076	-1.48256	-0.015026	1.47172	2.00799
	192	-1.04555	-1.01437	-0.977627	0.719224	0.0973261	0.211533	-0.0342217	0.225351
	303	0.409514	0.435029	0.460887	1.06733	0.846907	-0.852387	0.760663	-0.833715
	31	-0.859507	-0.843083	-0.834717	0.626502	0.259435	-1.33722	1.19812	0.684123
	295	0.48567	0.510237	0.534273	0.125586	0.587581	-1.17624	0.485663	-1.15924
	260	-0.0392487	-0.0454625	0.919345	0.0189302	0.524963	2.24318	0.54014	1.27271
	346	-0.0366459	-0.0224999	0.00367654	0.00855689	0.0118295	-0.00230783	0.00828525	0.00198721
	131	0.495655	0.520098	0.543896	0.133225	0.780467	1.06464	0.690208	-0.917116
	128	0.751414	0.747804	0.717621	0.858795	-0.723996	-1.06772	-0.723866	0.9602
	119	-0.782305	-0.779277	0.203311	0.45052	0.962405	1.54065	-0.0564185	1.56655
	304	0.354883	0.381076	0.408242	-0.974461	0.527686	-1.25103	0.422149	-1.23443
	178	-2.63458	-2.62095	1.38203	0.798566	1.21116	-1.39751	1.14693	-1.37648
	180	-2.56656	-2.54134	-1.51606	0.0856329	-0.589833	-0.397791	0.297527	-0.381947
	391	-0.0366459	-0.0224999	0.00367654	0.00855689	0.0118295	-0.00230783	0.00828525	0.00198721
	15	-3.0983	0.921094	-0.064825	-1.55617	1.02241	-0.633221	0.946772	1.38659
	266	0.683983	-0.293916	0.725375	0.277288	-0.142554	1.16077	-0.228161	1.17951
	267	-0.780225	-0.777224	-1.79468	-0.547889	-1.08113	-0.513712	-0.102583	-1.4881
	185	-0.225476	-0.192065	-0.151011	0.581586	0.158962	0.288504	0.0311395	0.302722
	241	-0.477885	0.546229	-0.430607	-0.846534	-1.26553	-0.992794	-1.35857	0.0251495
	109	0.381411	0.407275	-0.566194	0.0458321	-0.403299	-0.164846	0.495335	0.852206
	51	0.033061	-0.936743	0.0981242	0.779358	0.342659	-0.482094	0.225939	0.533313
	274	0.765482	0.78657	0.80391	-0.660368	0.848767	1.14994	0.762636	-0.83138
	220	-0.833827	-1.80529	0.226396	0.881183	-0.591005	-0.399254	0.296284	-0.383417
	204	1.46487	-2.52274	0.47786	-2.12537	1.46363	0.917785	1.41467	-0.05955
	26	-0.169867	-0.152097	-0.122286	0.619382	0.104628	0.278332	-0.00995843	0.304716
	125	0.0246377	-0.0217542	-0.0691165	-0.992512	1.67936	-0.640204	-0.399688	-0.687529
	14	0.121748	0.13366	0.156427	-0.162616	0.413502	0.647996	0.303179	0.665537
	118	-0.440523	-0.457487	-1.46945	-0.0878174	0.489469	-1.06428	-1.606	-1.07754
	338	0.00939773	-0.0017835	0.0130869	0.0167375	0.0204245	0.0138244	-0.0129739	-0.00460357
	272	-0.517914	-0.553409	-0.587664	-1.39811	-1.7431	-0.145805	1.17202	-0.181036
	325	0.00939773	-0.0017835	0.0130869	0.0167375	0.0204245	0.0138244	-0.0129739	-0.00460357
	112	0.190627	0.201156	-0.777742	0.888875	0.425835	0.662756	0.315682	0.679944
	397	0.00939773	-0.0017835	0.0130869	0.0167375	0.0204245	0.0138244	-0.0129739	-0.00460357
	312	0.00939773	-0.0017835	0.0130869	0.0167375	0.0204245	0.0138244	-0.0129739	-0.00460357
	327	0.00939773	-0.0017835	0.0130869	0.0167375	0.0204245	0.0138244	-0.0129739	-0.00460357
	25	1.10195	1.09417	1.09326	0.570148	0.980222	0.326252	0.877722	1.32757
	100	0.347302	0.354684	-0.627998	1.006	-0.491628	-0.238463	0.399358	0.776362
	158	-0.101584	-0.085186	-0.057024	0.670428	0.208797	0.403002	0.0956483	0.426404
	244	-0.792963	0.177066	-0.850544	1.39628	-0.125171	0.396927	-0.215322	-0.627366
	305	0.479819	0.484539	0.498656	1.10507	0.802797	-0.886092	0.697848	-0.879695
	225	1.32421	1.31197	1.30569	-1.26369	-0.550449	-0.11205	-1.64647	-0.124168
	87	1.83612	-1.1864	-0.20505	2.11899	1.68393	-1.83154	-1.40885	-1.85037
	287	0.384791	0.39142	0.407832	-0.965974	-0.59678	-1.36431	0.292755	-1.34647
	69	0.463337	0.428219	0.394416	0.587878	1.05591	-1.38635	-0.0317376	-0.415825
	214	0.62404	-0.414306	-0.451991	-0.291986	-0.77761	1.81289	-0.862963	0.778649
	50	0.232322	-0.798157	0.173622	0.415179	-1.03344	1.50671	-0.122323	-1.5202
	223	-0.21447	-1.25606	0.702355	0.828739	-0.647912	0.968116	0.268525	-0.0698392
	232	1.43868	0.424139	1.41509	1.82188	1.35628	1.77632	1.25897	0.766875
	300	0.207915	0.218097	-0.761218	0.901799	0.325245	0.542368	0.213704	0.562436
	68	-0.715955	0.272613	0.2673	-2.29372	-0.667682	-0.252356	-0.765322	-1.26112
	309	0.273131	0.282003	0.301112	0.950553	0.3869	0.616157	0.276209	-1.36554
	127	-0.558167	-0.592853	0.373864	-0.428197	1.0536	0.61088	-1.03409	-0.418531
	321	0.00939773	-0.0017835	0.0130869	0.0167375	0.0204245	0.0138244	-0.0129739	-0.00460357
	334	0.00939773	-0.0017835	0.0130869	0.0167375	0.0204245	0.0138244	-0.0129739	-0.00460357
	43	0.0571893	0.0703982	0.0947245	0.789122	0.35082	0.572977	0.239632	0.592313
	41	1.4125	-1.60151	1.39007	1.80231	1.27992	1.68493	-1.81845	-0.322333
	322	0.00939773	-0.0017835	0.0130869	0.0167375	0.0204245	0.0138244	-0.0129739	-0.00460357
	23	0.212381	0.222473	0.24305	-0.0948618	0.233341	0.432377	0.120531	0.455076
	63	0.286759	0.295357	0.314137	-0.0392598	0.359581	0.583462	0.248513	0.602547
	117	-1.39916	-1.41695	1.57008	-1.05689	-0.481109	-2.02906	0.423827	1.95683
	55	-0.43681	1.54615	1.5341	-1.08504	0.531629	0.986182	-2.56326	-1.02829
	363	0.00939773	-0.0017835	0.0130869	0.0167375	0.0204245	0.0138244	-0.0129739	-0.00460357
	102	-0.41994	-0.457402	-0.494024	0.675137	1.21044	-0.201406	0.124925	0.764694
	47	-1.51356	0.450859	-0.583502	-0.39485	0.168666	0.748595	0.0825715	0.71589
	53	-0.159882	-0.210105	-0.254648	0.0921805	0.588467	1.04704	0.54559	-0.914438
	191	0.0721077	0.100776	0.123976	0.792949	0.238014	0.481422	0.157203	0.508079
	144	-0.0470245	-0.0130402	0.0147244	0.705404	0.11195	0.335272	0.0275982	0.360822
	58	-0.816654	-0.882192	-1.93989	0.344404	0.979221	1.50006	-2.05268	0.542008
	154	-0.306007	-1.34971	0.611346	-1.0152	-1.34264	2.12692	1.61642	1.16604
	4	-0.0357907	-0.00230765	0.0250265	-0.286341	0.240757	-0.515398	0.160023	0.511283
	33	-0.0721998	-0.0370921	-0.00836289	-0.313097	0.240757	0.484602	0.160023	-0.488717
	268	1.23033	1.1627	0.103201	1.37893	-0.124996	2.37924	-1.15982	0.42027
	84	-0.339657	0.662764	-0.336575	0.225217	-0.307625	-0.991823	-0.375673	-0.961175
	157	-0.19167	-0.151231	-0.117925	0.59911	0.05106	0.264681	-0.0350023	0.289696
	113	1.39272	-1.63754	-0.664936	-1.23659	-0.809202	-1.41399	-1.86325	0.621039
	348	0.0229626	0.00142069	0.000283543	0.00616191	-0.00580207	-0.00581661	0.00445672	0.0122447
	81	-0.0750094	-0.12902	-0.176815	0.15455	-0.345569	-0.876482	-0.386593	-0.837384
	155	0.538769	0.546614	-0.448066	0.135877	0.550544	-0.156252	0.478512	0.87315
	17	1.48117	-0.55304	1.41617	-0.171597	-2.66994	-1.25254	1.27992	1.78371
	132	0.885846	0.878204	-1.12978	-1.60907	-2.08541	1.26579	0.852781	-1.70161
	364	0.0229626	0.00142069	0.000283543	0.00616191	-0.00580207	-0.00581661	0.00445672	0.0122447
	243	1.305	-0.721344	0.254617	-0.301053	-0.713507	-1.30304	1.23513	-0.267177
	317	0.0229626	0.00142069	0.000283543	0.00616191	-0.00580207	-0.00581661	0.00445672	0.0122447
	284	0.326631	1.29932	-0.725548	0.714842	0.196295	-0.407613	1.1424	0.62746
	3	-0.681222	-0.708182	-0.732749	-0.290929	-0.773723	-1.37285	-0.826774	1.66248
	70	-0.454809	-0.491872	1.47489	-0.124548	0.318658	-1.26575	1.2682	-1.22961
	65	0.200317	0.223265	0.241552	-0.112836	0.309753	0.564591	0.230957	0.591878
	196	-0.172439	-0.132858	-0.100288	0.613242	0.118231	0.342554	0.0340559	0.368159
	262	-0.790553	-0.768013	-0.750075	-0.106127	-1.74992	0.495412	-0.830391	0.522175
	302	1.23284	1.20972	1.18844	1.64592	1.2716	1.67969	-0.78018	1.71542
	235	0.393387	-0.681524	-0.747266	0.498753	0.0266788	-1.44492	-0.00388891	-0.402556
	129	0.796939	0.704021	0.622817	0.795306	1.2936	-1.13547	-1.72947	-1.09076
	354	0.0229626	0.00142069	0.000283543	0.00616191	-0.00580207	-0.00581661	0.00445672	0.0122447
	49	0.42499	0.348669	-0.718284	-0.478023	1.10429	-1.35495	1.0759	-0.311901
	388	0.0229626	0.00142069	0.000283543	0.00616191	-0.00580207	-0.00581661	0.00445672	0.0122447
	289	1.02307	1.0093	0.996064	-0.508235	-0.117163	-0.771015	0.820139	-0.738694
	251	0.886235	0.878576	0.870582	0.391214	1.07595	0.452869	1.01868	-0.513114
	62	0.00535517	0.0370022	0.0627599	0.743895	0.05106	0.264681	-0.0350023	0.289696
	318	0.0229626	0.00142069	0.000283543	0.00616191	-0.00580207	-0.00581661	0.00445672	0.0122447
	203	-0.772458	-0.750726	0.266519	0.90717	-0.746378	0.499517	0.17325	0.526312
	217	-0.637868	-0.622141	-0.610053	0.00607461	-0.614329	-0.347394	-0.690992	0.680559
	163	0.598312	-0.396499	-0.393461	0.179633	0.756533	0.0825571	0.690287	1.11377
	393	0.0229626	0.00142069	0.000283543	0.00616191	-0.00580207	-0.00581661	0.00445672	0.0122447
	165	1.62107	1.58062	1.54447	-2.06879	0.596774	-1.94333	-0.44587	-0.904734
	73	1.01686	1.02398	1.00723	1.49072	1.08534	0.462338	1.02796	1.50195
	283	-0.368775	-0.341076	-0.339336	0.210432	-0.268665	1.02978	-0.34423	-0.932239
	372	-0.00632762	-0.00664907	-0.0111862	-0.0124902	-0.0184865	-0.0228195	-0.00928597	0.000697894
	175	0.335668	0.379139	0.395054	-1.00438	0.673863	-0.0404515	0.595345	0.997271
	212	-0.87019	1.1309	-0.891271	0.572809	1.17768	-1.42483	-0.874956	-1.38479
	78	0.129295	0.07705	0.0069404	0.299247	-0.177474	-0.636887	-1.197	-0.593901
	308	0.87826	0.892775	0.882667	-1.61002	-0.995509	-0.636453	-0.0570456	-0.597216
	256	-2.26808	-2.29912	-1.35017	-0.989573	-0.359147	-1.85888	-2.388	0.183278
	168	-0.834771	-0.835569	-0.859441	-0.401448	0.208894	-2.38669	0.157856	-0.346517
	140	0.255505	0.303254	0.323014	-0.0626466	0.55285	-1.18832	0.468117	0.848849
	365	-0.00632762	-0.00664907	-0.0111862	-0.0124902	-0.0184865	-0.0228195	-0.00928597	0.000697894
	376	-0.00632762	-0.00664907	-0.0111862	-0.0124902	-0.0184865	-0.0228195	-0.00928597	0.000697894
	356	-0.00632762	-0.00664907	-0.0111862	-0.0124902	-0.0184865	-0.0228195	-0.00928597	0.000697894
	19	0.0910408	0.147566	0.175214	0.817819	-0.522788	0.719258	0.388594	0.756079
	184	0.0176213	0.0780649	0.109234	0.764457	0.330457	0.539937	0.234302	0.576086
	39	0.40496	0.444734	0.457325	0.0459793	0.448153	0.683752	0.358043	-0.279561
	373	-0.00632762	-0.00664907	-0.0111862	-0.0124902	-0.0184865	-0.0228195	-0.00928597	0.000697894
	330	-0.00632762	-0.00664907	-0.0111862	-0.0124902	-0.0184865	-0.0228195	-0.00928597	0.000697894
	375	-0.00632762	-0.00664907	-0.0111862	-0.0124902	-0.0184865	-0.0228195	-0.00928597	0.000697894
	319	-0.00632762	-0.00664907	-0.0111862	-0.0124902	-0.0184865	-0.0228195	-0.00928597	0.000697894
	396	-0.00632762	-0.00664907	-0.0111862	-0.0124902	-0.0184865	-0.0228195	-0.00928597	0.000697894
	320	-0.00632762	-0.00664907	-0.0111862	-0.0124902	-0.0184865	-0.0228195	-0.00928597	0.000697894
	5	0.492702	-1.52557	-2.56515	-1.16344	-0.6577	-1.22368	1.29811	-1.1829
	394	-0.00632762	-0.00664907	-0.0111862	-0.0124902	-0.0184865	-0.0228195	-0.00928597	0.000697894
	18	-1.48346	-1.50301	-1.54373	-0.146111	-1.48051	-2.00716	-2.51559	-1.96557
	16	-1.31789	-1.34627	-1.39493	-2.02577	-1.38874	-0.895041	-1.41912	-1.85302
	139	-2.68868	1.30272	1.27184	0.704729	-0.732355	-0.314902	1.21962	-0.27446
	95	1.00988	-0.982632	-2.99905	-2.51436	-2.04648	0.301266	-0.110634	-1.65973
	21	-2.23942	0.781376	0.776912	0.304448	-1.11824	0.213582	-2.18608	-0.747743
	121	1.85941	0.821564	-1.2356	-0.896911	-1.43265	1.05131	1.53472	1.09312
	177	0.0196472	0.0799827	0.111055	-0.234071	0.286588	-0.513667	0.18818	0.522281
	384	-0.00632762	-0.00664907	-0.0111862	-0.0124902	-0.0184865	-0.0228195	-0.00928597	0.000697894
	59	1.56717	-1.45508	1.50177	1.89069	-1.56214	-0.106914	1.39858	-0.0656913
	93	-1.03584	-1.07927	-0.14146	0.179226	-1.28783	-0.771727	-1.31301	-0.729247
	56	0.532237	0.458489	-0.630946	-0.40789	1.17087	1.78876	-0.830761	1.83334
	202	0.726695	-0.304065	-0.354866	-0.993368	-0.403188	-0.912689	-0.434302	2.12926
	261	-1.2962	-1.3791	-0.476768	-0.283197	-0.771224	-0.140486	0.23012	0.904361
	142	1.67023	1.64248	1.59439	-2.03441	0.549506	-1.97049	1.51596	0.071241
	188	-0.503694	-0.52216	0.438089	0.839183	1.31978	1.74881	-1.72556	0.789488
	35	1.17714	1.17571	1.15127	1.60721	0.227875	-0.363498	1.17781	0.676763
	350	-0.0114706	0.0111038	-0.0116513	-0.00237788	0.0219573	0.00690556	-0.0116963	-0.0030769
	208	1.29216	1.3167	1.26931	-1.28866	-0.711638	-2.31672	1.19467	-0.309341
	159	0.0844585	0.11645	0.120763	0.793437	0.179029	0.374485	0.0397046	0.373476
	358	-0.0114706	0.0111038	-0.0116513	-0.00237788	0.0219573	0.00690556	-0.0116963	-0.0030769
	206	1.00341	1.02973	0.994701	0.491874	-1.02619	0.312165	-1.13283	1.31717
	176	0.475317	0.504896	0.492476	0.0905044	0.6552	-0.0637275	0.535461	-0.0611358
	138	1.12061	0.146209	-1.89384	0.580955	1.00781	-2.64772	-3.09742	-1.64246
	324	-0.0114706	0.0111038	-0.0116513	-0.00237788	0.0219573	0.00690556	-0.0116963	-0.0030769
	395	-0.0114706	0.0111038	-0.0116513	-0.00237788	0.0219573	0.00690556	-0.0116963	-0.0030769
	218	-0.396634	-0.367845	-0.385746	0.187827	-0.454904	-1.19363	-0.579171	-1.19187
	387	-0.0114706	0.0111038	-0.0116513	-0.00237788	0.0219573	0.00690556	-0.0116963	-0.0030769
	381	-0.0114706	0.0111038	-0.0116513	-0.00237788	0.0219573	0.00690556	-0.0116963	-0.0030769
	216	0.347406	0.377774	-1.62917	-0.00671292	0.582857	0.850922	0.460142	0.852966
	105	-0.956715	0.0631883	-1.01636	-0.717777	0.873053	0.373101	-1.19659	-0.615099
	181	-2.83246	-1.80098	-1.80022	-1.14342	-0.692969	-2.4745	-0.827029	-0.474539
	336	-0.0114706	0.0111038	-0.0116513	-0.00237788	0.0219573	0.00690556	-0.0116963	-0.0030769
	61	0.106972	0.126483	-1.95579	1.33063	0.810213	0.298962	0.737984	-0.689714
	37	0.0338894	0.0661928	0.0726706	-0.244998	0.180643	0.376389	0.0413845	0.375392
	172	1.03206	1.05821	1.02195	0.513655	0.94714	0.280705	0.83941	1.2855
	301	-0.364117	-0.335529	-0.354822	-0.787459	-0.428795	0.837175	0.448012	-1.16087
	314	-0.0114706	0.0111038	-0.0116513	-0.00237788	0.0219573	0.00690556	-0.0116963	-0.0030769
	328	-0.0114706	0.0111038	-0.0116513	-0.00237788	0.0219573	0.00690556	-0.0116963	-0.0030769
	245	-0.986272	0.0461557	-0.946503	-0.260321	-0.886067	-0.702317	-2.02807	-1.70382
	311	0.20034	0.231616	0.230968	0.881511	0.23505	0.440578	0.0980295	0.439993
	169	-0.577244	1.44649	1.39351	-2.1894	0.137694	1.50552	-1.9622	-1.48824
	114	0.269044	1.28138	1.14937	0.213849	1.74107	1.39719	0.70713	1.41555
	199	-3.16469	-2.13734	-0.165166	-0.635889	-0.102183	0.222513	0.788058	1.22694
	299	-1.61535	-1.58521	-0.593752	-0.978408	0.746291	1.04374	0.6303	-0.952977
	146	0.081333	0.113344	0.11779	0.791061	0.184344	0.380755	0.0452378	0.379787
	306	0.692879	0.721116	0.699383	1.25586	0.988131	1.32907	0.882087	-0.665826
	351	-0.0114706	0.0111038	-0.0116513	-0.00237788	0.0219573	0.00690556	-0.0116963	-0.0030769
	263	-1.80825	-0.783087	-1.82618	-0.364974	1.54409	-0.015015	1.46091	1.9943
	103	-3.27656	-1.24851	-2.27156	0.279086	-0.070289	-0.739858	-0.178736	-1.73519
	32	-0.0639339	-0.0310269	-0.0203612	-0.319347	0.0479075	0.219787	-0.0968108	0.217787
	161	0.830125	0.857515	-0.170093	0.360173	1.19441	1.57243	0.0968466	1.5791
	315	-0.0114706	0.0111038	-0.0116513	-0.00237788	0.0219573	0.00690556	-0.0116963	-0.0030769
	186	1.17127	1.19656	0.154344	1.61946	0.277237	1.67015	-1.81692	1.67745
	211	0.77434	-0.197926	0.776853	0.317774	0.781833	1.08567	-0.332697	-0.910776
	345	-0.0114706	0.0111038	-0.0116513	-0.00237788	0.0219573	0.00690556	-0.0116963	-0.0030769
	282	2.37591	2.39376	2.29998	-1.46497	-0.221521	-1.73848	-0.295056	-0.727394
	109	0.369933	0.391386	-0.579347	0.00412931	-0.445344	-0.201852	0.457285	0.82622
	159	0.120022	0.148522	0.186092	0.813744	0.2358	0.402297	0.11055	0.433436
	239	1.77989	0.761586	1.74401	-0.92175	-1.37521	-0.873312	-0.379015	-0.855527
	298	0.86372	0.87125	0.884111	0.380302	0.913961	0.244216	0.848006	-0.731166
	280	0.397361	0.418041	0.446397	-1.97498	-3.24253	-2.95007	-1.32217	-1.92394
	31	-0.955831	-0.953389	-0.946523	0.51777	0.204142	-1.39553	1.16356	0.626296
	51	0.101422	-0.869554	0.168634	0.799575	0.323957	-0.488259	0.206414	0.542032
	313	-0.00649018	-0.00871658	0.0124501	-0.0035852	-0.00891537	-0.0165725	0.0070272	-0.00958374
	242	0.4681	0.486786	0.512791	0.0789145	0.616337	0.874723	-0.475641	0.902203
	74	2.40254	2.36669	2.32842	0.552597	0.882368	0.446466	0.901086	0.461775
	175	0.236998	0.2622	0.295883	-1.09714	0.678114	-0.0485825	0.591537	0.978304
	336	-0.00649018	-0.00871658	0.0124501	-0.0035852	-0.00891537	-0.0165725	0.0070272	-0.00958374
	23	0.173448	0.200441	0.236236	-0.145556	0.221417	0.384441	0.0949092	0.415718
	8	0.138269	0.166255	0.203218	-0.172355	0.271537	0.446664	0.149412	0.477459
	18	-1.51276	-1.52281	-1.53066	-0.144691	-1.51624	-2.0484	-2.53238	-2.02926
	380	-0.00649018	-0.00871658	0.0124501	-0.0035852	-0.00891537	-0.0165725	0.0070272	-0.00958374
	25	1.14248	1.14215	1.14575	0.592661	0.878021	0.199597	0.808924	1.22456
	76	-2.55674	-1.53736	-0.510527	-0.940012	-0.0970277	-1.76943	-0.163944	-0.744703
	160	-1.08918	-0.0829775	-0.0716815	0.416184	-2.13243	1.18662	0.797554	-1.78832
	134	-0.469383	-0.480657	-1.48995	-1.11165	0.485559	-1.04616	-1.53042	-0.0270388
	213	-2.28878	-1.27695	-0.259026	1.26412	0.740007	0.0282557	-1.34116	0.0545466
	357	-0.00649018	-0.00871658	0.0124501	-0.0035852	-0.00891537	-0.0165725	0.0070272	-0.00958374
	334	-0.00649018	-0.00871658	0.0124501	-0.0035852	-0.00891537	-0.0165725	0.0070272	-0.00958374
	305	0.396404	0.41711	0.445498	1.0243	0.758657	-0.94859	0.679123	-0.922479
	70	-0.460872	-0.472386	1.51804	-0.105164	0.336953	-1.23065	1.30798	-1.2101
	343	-0.00649018	-0.00871658	0.0124501	-0.0035852	-0.00891537	-0.0165725	0.0070272	-0.00958374
	346	-0.00649018	-0.00871658	0.0124501	-0.0035852	-0.00891537	-0.0165725	0.0070272	-0.00958374
	299	-1.62394	-1.60266	-0.573593	-0.9912	0.639358	0.903303	0.549393	-1.06944
	257	-0.776034	-0.806858	-0.83919	-0.583446	-0.062293	0.515168	-1.03874	-1.47006
	201	0.210299	-0.820139	0.147983	0.406143	-0.995696	-0.402154	0.0336834	0.611982
	261	-1.3051	-1.3492	-0.39718	-0.224682	-0.756468	-0.10516	0.293828	0.906677
	376	-0.00649018	-0.00871658	0.0124501	-0.0035852	-0.00891537	-0.0165725	0.0070272	-0.00958374
	246	0.621686	0.636041	-0.343057	0.195918	0.585407	-0.163675	0.490725	0.864102
	111	-0.263347	-0.28043	1.70343	-0.954687	-2.49928	-0.0273389	1.48607	-1.00836
	194	0.0265046	0.0576413	0.0983183	0.742502	0.110594	0.246857	-0.0256039	0.279199
	254	0.653633	-0.332913	0.686928	0.220256	-1.39513	-1.13951	-1.48811	-0.11192
	314	-0.00649018	-0.00871658	0.0124501	-0.0035852	-0.00891537	-0.0165725	0.0070272	-0.00958374
	209	0.967027	0.971644	0.981073	-0.540997	0.254417	0.666882	1.21823	-0.311773
	123	0.0872417	0.0320767	-1.02894	0.0742075	1.6841	1.4418	0.772922	0.4494
	158	-0.108092	-0.07316	-0.0280111	0.639964	0.211037	0.371554	0.0836209	0.40293
	184	0.0821205	0.0967831	0.12595	0.80412	0.323289	0.561021	0.226713	0.577222
	218	-0.425523	-0.420125	-0.410521	0.16794	-0.406236	-1.11201	-0.483879	-1.09239
	208	1.30801	1.29961	1.28007	-1.29002	-0.754897	-2.32464	1.21305	-0.296769
	316	0.0126152	0.00463398	0.00878038	0.00658802	-0.00447861	0.0141891	0.0195911	0.0240126
	265	-0.315704	-0.350006	-1.42423	0.726964	0.193884	1.82229	0.228249	-0.137818
	303	0.451844	0.459549	0.474026	1.07732	0.774294	-0.89378	0.709288	-0.871868
	79	1.44865	-2.5624	0.412467	-1.1861	-1.7125	-0.273388	0.25842	1.75502
	330	0.0126152	0.00463398	0.00878038	0.00658802	-0.00447861	0.0141891	0.0195911	0.0240126
	60	-1.12225	-0.141371	-0.183549	0.130981	1.44567	1.91781	1.42766	0.948225
	101	0.251075	0.224925	1.16791	-0.593159	-0.0280325	-0.44597	-0.00920171	-0.408893
	121	1.9411	0.920782	-1.12391	-0.822211	-1.40271	1.1011	1.58989	1.13343
	149	1.72202	-1.29418	1.66983	1.0159	-0.518696	-2.03911	0.465789	-1.00825
	2	0.238393	0.250115	0.273072	-0.0804049	0.309779	0.54469	0.212257	0.560719
	384	0.0126152	0.00463398	0.00878038	0.00658802	-0.00447861	0.0141891	0.0195911	0.0240126
	105	-0.942292	0.0351968	-1.01413	-0.736045	0.836708	0.390521	-1.15393	-0.574114
	30	-0.22815	-0.207649	-0.166155	0.574849	0.128785	0.325894	0.0185935	0.339632
	229	-0.810987	0.201664	-0.773416	-0.116894	-0.521102	-0.250871	0.393214	-0.232699
	142	1.72089	1.70472	1.66877	-1.98493	0.64963	-1.83563	1.6459	0.197368
	219	0.937344	-0.0640853	-1.0689	1.43608	-1.09036	0.269829	-1.1459	0.293454
	103	-3.2485	-1.24643	-2.24386	0.298749	-0.144946	-0.796153	-0.204298	-1.77322
	233	-1.56992	1.41938	1.39499	-2.19982	-1.81005	1.60868	1.15404	-1.36414
	65	0.185593	0.198309	0.223364	-0.11942	0.314011	0.549805	0.216785	0.565888
	374	0.0126152	0.00463398	0.00878038	0.00658802	-0.00447861	0.0141891	0.0195911	0.0240126
	240	1.44144	1.43052	1.40568	-0.191429	1.42873	0.897336	1.40953	-0.0724662
	146	0.113312	0.127388	0.155315	0.827168	0.203798	0.416575	0.0988579	0.431262
	207	0.903465	0.902673	-1.10079	0.411042	-1.09845	0.260056	-0.154546	1.28358
	186	1.21658	1.20989	0.193985	1.64241	0.220724	1.64589	-1.81303	1.67345
	340	0.0126152	0.00463398	0.00878038	0.00658802	-0.00447861	0.0141891	0.0195911	0.0240126
	234	0.429843	-0.599671	0.336216	-0.46106	0.0264832	1.61993	-0.95087	1.6577
	182	-2.27771	-3.2751	-0.271366	0.277162	0.877107	-0.769494	-0.180702	0.253719
	217	-0.666761	-0.656824	-0.637635	-0.0103197	-0.605578	-0.35299	-0.697175	0.664112
	157	-0.173034	-0.15357	-0.114266	0.615577	0.0729659	0.258418	-0.0411327	0.271449
	392	0.0126152	0.00463398	0.00878038	0.00658802	-0.00447861	0.0141891	0.0195911	0.0240126
	291	0.294608	0.286455	1.26745	-0.299928	-0.653006	-0.20147	1.32208	0.827693
	293	0.364172	0.373527	0.391487	1.01254	0.701589	1.01833	0.631494	-0.960679
	47	-1.47496	0.493732	-0.574164	-0.390718	0.150305	0.769614	0.181619	0.808949
	290	0.148294	0.161711	0.188248	0.853017	0.373425	0.621628	0.280358	0.638464
	247	0.814505	0.815387	0.815454	0.345306	-1.02154	-0.646974	-0.0722545	0.377523
	202	0.750806	-0.265931	-0.303065	-0.962827	-0.341277	-0.824636	-0.344373	2.20848
	232	1.44391	0.432953	1.40801	1.8104	1.31364	1.75821	1.28639	0.786951
	283	-0.336045	-0.319119	-0.320514	0.234486	-0.295638	1.02197	-0.353301	-0.958018
	301	-0.392735	-0.375488	-0.373525	-0.808919	-0.435571	0.851745	0.50009	-1.13041
	344	-0.021614	-0.0102484	-0.020325	-0.00713405	-0.0112821	0.00908852	0.0162097	0.0188924
	156	0.196904	0.216469	0.242746	-0.123118	0.318333	0.552384	0.242253	0.5664
	222	-0.577796	-1.5595	-1.54658	-0.950614	0.558484	0.844514	0.493861	-0.137738
	278	-0.451368	-0.445089	-0.55815	-1.32249	0.322495	-1.00967	0.342029	0.0354973
	244	-0.793945	0.214269	-0.878494	1.41521	-0.181146	0.377683	-0.18564	-0.584981
	93	-1.06389	-1.05415	-0.130922	0.208525	-1.31694	-0.787502	-1.32791	-0.752276
	72	-1.96371	-1.94323	-0.907441	0.75391	0.25828	0.479333	0.179336	0.492416
	288	0.460543	0.478619	0.489275	0.0787411	-1.17738	-0.834182	0.770596	1.18767
	99	-0.966088	0.0430991	-0.0394653	-0.716589	-1.22377	0.325832	-0.230298	0.362505
	220	-0.804985	-1.78541	0.24098	0.875436	-0.626888	-0.380981	0.299646	-0.366113
	259	1.67723	1.68843	0.627	0.010312	-1.49759	-0.00725742	1.48282	2.02516
	4	-0.0467255	-0.0257835	0.0149279	-0.309655	0.249054	-0.53189	0.169669	0.481049
	132	0.839926	0.855859	-1.15596	-1.63078	-2.07768	1.2871	0.875056	-1.6895
	128	0.75297	0.758094	0.632926	0.833966	-0.75612	-1.1053	-0.740337	0.938645
	176	0.479406	0.497375	0.506914	0.0931837	0.636003	-0.061188	0.575079	-0.0422349
	341	-0.021614	-0.0102484	-0.020325	-0.00713405	-0.0112821	0.00908852	0.0162097	0.0188924
	281	0.223852	0.243265	0.267945	0.897516	0.434188	0.693315	0.363635	-0.290868
	29	1.39799	-0.589227	-0.634114	-1.20349	0.223274	-2.34681	-0.809633	0.681273
	115	-0.710869	0.302525	1.26409	1.71316	-1.75342	-1.31846	1.21479	0.709987
	397	-0.021614	-0.0102484	-0.020325	-0.00713405	-0.0112821	0.00908852	0.0162097	0.0188924
	238	-0.701008	-0.693319	0.208411	-0.513628	0.155975	-0.212229	1.16756	1.83035
	350	-0.021614	-0.0102484	-0.020325	-0.00713405	-0.0112821	0.00908852	0.0162097	0.0188924
	398	-0.021614	-0.0102484	-0.020325	-0.00713405	-0.0112821	0.00908852	0.0162097	0.0188924
	255	0.624655	-0.358196	0.642736	-0.795605	-0.264378	-0.940008	-0.32055	0.0804938
	58	-0.891919	-0.883151	-1.97011	0.340199	0.967	1.55789	-2.03043	0.597533
	308	0.866038	0.881823	0.868454	-1.61079	-0.950772	-0.558524	0.00801743	-0.533148
	133	-0.504675	-0.492445	0.456901	0.871035	0.267739	-1.29272	1.23695	1.73605
	249	-3.42553	-3.4081	-2.40419	-0.834029	0.573876	0.863238	0.509988	-1.11877
	394	-0.021614	-0.0102484	-0.020325	-0.00713405	-0.0112821	0.00908852	0.0162097	0.0188924
	227	1.13077	0.145061	0.116007	-0.40809	-0.739961	1.69792	1.22889	1.72657
	44	-0.302479	-0.291392	0.645975	1.02585	0.624406	1.14115	-0.389364	0.175463
	216	0.375366	0.393923	-1.59037	0.0135242	0.554204	0.839308	0.489377	0.85699
	98	0.325153	0.343994	0.362672	0.975078	0.389229	0.638625	-0.683469	0.653743
	329	-0.021614	-0.0102484	-0.020325	-0.00713405	-0.0112821	0.00908852	0.0162097	0.0188924
	11	-1.61043	1.4024	-1.64199	-2.20994	1.22055	-0.350122	0.187511	-1.32208
	88	-1.01378	1.99568	-0.0840623	0.246894	-0.358255	2.16224	-0.371198	-0.803176
	263	-1.80454	-0.790614	-1.8235	-0.358559	1.47983	-0.0347174	1.45917	1.99735
	360	-0.021614	-0.0102484	-0.020325	-0.00713405	-0.0112821	0.00908852	0.0162097	0.0188924
	189	-0.315329	-0.286382	-0.227093	-0.494818	0.124431	0.313137	0.00628204	-0.706814
	191	0.0543626	0.0787731	0.124374	0.783539	0.256801	0.467155	0.142842	0.449987
	297	0.576614	0.594616	0.62088	0.176765	0.647072	0.921255	0.545469	0.912291
	306	0.692902	0.709477	0.731435	1.26432	0.957764	1.28276	0.865997	-0.719672
	66	0.939935	-0.0587929	-0.0830072	2.20327	0.763675	1.22048	0.697422	-0.765013
	351	-0.0103393	-0.00186965	0.0213288	0.00409351	0.0254256	-0.0020406	0.00594932	-0.0171888
	332	-0.0103393	-0.00186965	0.0213288	0.00409351	0.0254256	-0.0020406	0.00594932	-0.0171888
	205	2.75551	2.74677	2.69236	2.81735	0.496678	-0.92664	2.45363	0.103281
	15	-3.07573	0.938009	-0.0485994	-1.56147	1.0265	-0.637268	0.936904	1.36174
	131	0.497528	0.5165	0.545692	0.117218	0.759178	1.05169	0.661124	-0.954912
	13	-2.13365	-2.1192	-2.10367	-0.605079	-0.0206211	0.30791	-0.111704	-0.694068
	55	-0.469321	1.53697	1.52791	-1.10488	0.554214	0.976757	-2.51867	-1.01314
	113	1.33458	-1.65672	-0.658518	-1.25253	-0.744982	-1.37137	-1.82734	0.632447
	399	-0.0103393	-0.00186965	0.0213288	0.00409351	0.0254256	-0.0020406	0.00594932	-0.0171888
	49	0.37241	0.368376	-0.671852	-0.471101	1.15424	-1.32509	1.10035	-0.302364
	104	0.402637	0.410503	0.406182	-0.201286	0.30692	-0.31098	-0.773793	-1.30607
	26	-0.234782	-0.206824	-0.150517	0.565829	0.063967	0.242784	-0.0560963	0.221562
	187	-0.0271948	-0.00178351	0.0468368	0.722131	-0.746971	0.462767	0.138951	0.445519
	83	-1.63686	-1.64078	-1.68066	0.521919	0.238103	-0.227505	-0.813131	-0.20302
	237	1.40027	2.39589	2.35464	0.549876	-0.133714	-0.660132	-0.196719	-0.643464
	287	0.357989	0.378673	0.413032	-0.987848	-0.619694	-1.38914	0.270257	-1.40371
	64	-0.98151	0.0187987	-1.00832	-0.737583	0.88868	-0.634075	0.826384	-0.616936
	396	-0.0103393	-0.00186965	0.0213288	0.00409351	0.0254256	-0.0020406	0.00594932	-0.0171888
	117	-1.4531	-1.447	1.54333	-1.09266	-0.491323	-2.07623	0.434351	1.93292
	52	0.0920494	0.115997	0.160203	0.811915	0.194781	0.394992	0.078859	0.37652
	275	-1.14861	-1.13398	-0.117887	0.383659	0.868912	0.179376	0.774332	0.175076
	318	-0.0103393	-0.00186965	0.0213288	0.00409351	0.0254256	-0.0020406	0.00594932	-0.0171888
	97	-0.464121	-0.470162	-0.516441	-0.348019	0.235666	-0.23034	0.184355	0.794094
	82	0.00805914	0.0330378	0.0803529	-1.25132	-2.60812	-0.375679	-0.717807	-2.39001
	124	-0.720878	-0.723768	-0.760541	-0.541342	1.09979	-0.388434	0.0441813	-0.366857
	178	-2.58146	-2.57379	1.4213	0.810689	1.25	-1.37721	1.16748	-1.3735
	41	1.37313	-1.61864	1.37813	1.7765	1.24805	1.62052	-1.83453	-0.375806
	0	0.0969584	0.120846	0.16487	-0.184389	0.134317	0.324639	0.0164807	0.304896
	173	-0.0795134	-0.0534601	-0.00290262	-0.317262	0.256801	0.467155	0.142842	-0.550013
	369	-0.0103393	-0.00186965	0.0213288	0.00409351	0.0254256	-0.0020406	0.00594932	-0.0171888
	114	0.261663	1.24672	1.17356	0.198456	1.75566	1.3747	0.720813	1.41006
	362	-0.0103393	-0.00186965	0.0213288	0.00409351	0.0254256	-0.0020406	0.00594932	-0.0171888
	326	-0.0103393	-0.00186965	0.0213288	0.00409351	0.0254256	-0.0020406	0.00594932	-0.0171888
	367	-0.0103393	-0.00186965	0.0213288	0.00409351	0.0254256	-0.0020406	0.00594932	-0.0171888
	107	-0.776066	0.221721	0.186991	-1.5829	0.0246508	-0.475866	-1.03334	-1.45587
	337	-0.00239973	0.00650011	0.0112545	-0.00652839	-0.0018052	-0.0150887	-0.00215622	0.011452
	285	0.734856	0.755341	0.757383	-1.71867	-0.174977	-1.87069	-0.256738	0.179151
	320	-0.00239973	0.00650011	0.0112545	-0.00652839	-0.0018052	-0.0150887	-0.00215622	0.011452
	122	-0.278698	-0.303784	0.625866	-0.233949	1.2256	-0.147126	-0.781037	0.863985
	17	1.43264	-0.562878	1.41373	-0.197126	-2.68185	-1.26384	1.26284	1.77236
	312	-0.00239973	0.00650011	0.0112545	-0.00652839	-0.0018052	-0.0150887	-0.00215622	0.011452
	391	-0.00239973	0.00650011	0.0112545	-0.00652839	-0.0018052	-0.0150887	-0.00215622	0.011452
	144	-0.0381593	5.99523e-05	0.0302725	0.703555	0.141007	0.287562	0.0225589	0.356311
	177	0.025982	0.0627299	0.090605	-0.248504	0.248727	-0.579876	0.136057	0.485894
	317	-0.00239973	0.00650011	0.0112545	-0.00652839	-0.0018052	-0.0150887	-0.00215622	0.011452
	286	0.628004	0.65094	0.656876	1.20146	0.902889	1.22514	0.825306	1.27282
	322	-0.00239973	0.00650011	0.0112545	-0.00652839	-0.0018052	-0.0150887	-0.00215622	0.011452
	353	-0.00239973	0.00650011	0.0112545	-0.00652839	-0.0018052	-0.0150887	-0.00215622	0.011452
	85	-1.6398	0.343394	-0.713796	-0.50385	-1.9387	-0.349314	-0.954149	-1.33366
	195	0.60373	-0.372776	-0.365956	-0.816679	0.883012	-1.79932	0.804362	-0.751091
	310	0.762204	0.782062	0.783107	0.301768	1.0964	0.463278	1.0292	1.50561
	150	0.630488	0.653368	0.659213	0.203321	0.795542	1.09304	0.7122	1.14369
	140	0.307376	0.337669	0.355289	-0.038182	0.578499	-1.17406	0.483517	0.882595
	190	0.0152556	0.0522495	0.0805155	0.743479	0.0794412	0.2118	-0.0423085	0.28225
	138	1.11117	0.12302	-1.88865	0.562593	0.985502	-2.6732	-3.08765	-1.6278
	68	-0.756166	0.252644	0.236136	-2.33825	-0.796154	-0.404503	-0.857596	-1.36514
	20	1.03557	1.04916	1.04024	1.50609	0.164942	1.54762	1.10141	0.588059
	366	-0.00239973	0.00650011	0.0112545	-0.00652839	-0.0018052	-0.0150887	-0.00215622	0.011452
	46	0.169799	-0.842634	-0.892886	0.353843	-2.08262	-0.526421	-0.105787	-0.506788
	96	-0.701003	-0.670518	-0.652592	0.955555	0.394762	-0.400166	-0.710076	0.661566
	179	1.2918	1.29951	1.28125	-2.3024	-1.64868	-2.22302	0.297786	-1.18774
	172	1.02493	1.03876	1.03024	0.49814	0.945602	0.2777	0.870309	1.3242
	147	-0.202857	-0.183801	-0.184029	-0.672118	0.00716075	1.35345	0.935169	0.398255
	94	-0.950875	0.0394596	-0.00639454	-0.736353	-0.106202	0.444553	-0.130639	-0.535162
	127	-0.532001	-0.551276	0.387605	-0.423275	1.0343	0.617453	-0.982603	-0.366147
	170	-0.0260287	0.0119124	0.0416829	-0.287378	0.141007	0.287562	0.0225589	-0.643689
	139	-2.70182	1.30574	1.28725	0.702371	-0.661448	-0.238734	1.28434	-0.203097
	7	-0.995335	-0.958098	-0.929446	-0.264437	0.201661	-0.637796	0.0864668	0.429275
	57	-0.0592685	-1.06645	-0.108351	0.182631	0.837817	1.37566	-1.18962	1.3975
	203	-0.776135	-0.743927	0.276737	0.899399	-0.724089	0.453577	0.164699	0.518595
	393	-0.00239973	0.00650011	0.0112545	-0.00652839	-0.0018052	-0.0150887	-0.00215622	0.011452
	193	0.263855	0.295146	0.314352	-0.0707109	0.314287	-0.499199	0.205133	0.564759
	325	-0.00239973	0.00650011	0.0112545	-0.00652839	-0.0018052	-0.0150887	-0.00215622	0.011452
	319	-0.00239973	0.00650011	0.0112545	-0.00652839	-0.0018052	-0.0150887	-0.00215622	0.011452
	245	-0.985546	0.0514665	-0.920238	-0.25712	-0.865672	-0.720657	-1.98448	-1.65172
	251	0.852904	0.869053	0.84856	0.363791	1.06645	0.472624	1.01657	-0.516404
	155	0.556342	0.588026	-0.419221	0.144595	0.56402	-0.169496	0.476594	0.874322
	154	-0.357834	-1.38303	0.561224	-1.05285	-1.39279	2.16372	1.59774	1.13935
	120	0.336892	-0.77708	-0.908522	1.19977	-0.272911	2.59496	0.801314	0.497368
	277	-3.21191	-3.19237	-3.20997	0.315882	1.05496	0.457939	1.00423	1.46966
	364	0.00996126	0.00930503	-0.00675871	-0.0052137	-0.0216748	0.00674149	-0.00412441	0.00158259
	231	-0.39673	0.632495	0.623152	0.17928	-1.47989	-0.225612	-1.5706	-0.178923
	375	0.00996126	0.00930503	-0.00675871	-0.0052137	-0.0216748	0.00674149	-0.00412441	0.00158259
	292	-0.974916	0.0845969	-0.898921	0.751929	0.387825	-1.39468	0.287232	0.660659
	84	-0.348235	0.67845	-0.333059	0.215124	-0.310338	-1.00892	-0.388375	-0.973318
	78	0.185996	0.132312	0.0522755	0.349112	-0.203756	-0.594685	-1.1991	-0.631421
	62	0.0447879	0.103269	0.118871	0.766493	0.0742675	0.204589	-0.0497589	0.280424
	73	0.985613	0.99481	0.968389	1.46188	1.13847	0.564661	1.09397	1.57093
	1	-1.68155	1.31022	-0.731071	-1.29211	-1.88185	-0.4613	1.07214	-1.45371
	206	1.03543	1.04202	1.01337	0.498703	-1.05557	0.316671	-1.11457	1.33562
	386	0.00996126	0.00930503	-0.00675871	-0.0052137	-0.0216748	0.00674149	-0.00412441	0.00158259
	153	0.0739817	0.130934	0.145231	-0.211929	0.321412	-0.479555	0.215855	0.580123
	95	1.01497	-0.977368	-3.0051	-2.51642	-2.04169	0.334413	-0.0996526	-1.64755
	252	1.42256	0.408868	1.36293	0.784838	-0.548742	1.96441	0.430137	1.95023
	327	0.00996126	0.00930503	-0.00675871	-0.0052137	-0.0216748	0.00674149	-0.00412441	0.00158259
	273	-1.11769	-0.155464	-1.22194	-0.875348	-1.22595	-1.62305	-0.222948	0.341665
	145	0.692068	0.611874	0.509234	-0.276838	-0.640808	1.12478	0.405923	0.0512377
	16	-1.29522	-1.32369	-1.38224	-2.00656	-1.30419	-0.723042	-1.30703	-1.75321
	27	0.0681342	0.125392	0.139951	-0.216251	0.323046	0.522534	0.217611	0.582105
	12	-0.0878253	-0.0223973	-0.000872435	0.668475	0.191016	0.353796	0.075714	0.421998
	289	1.02071	1.02807	1.00008	-0.512177	-0.135032	-0.784877	0.800033	-0.760733
	324	0.00996126	0.00930503	-0.00675871	-0.0052137	-0.0216748	0.00674149	-0.00412441	0.00158259
	228	0.421532	0.460278	0.459052	0.0449535	-0.384456	-2.10365	-0.468032	-1.0632
	50	0.287768	-0.771247	0.144171	0.424334	-1.09124	1.54911	-0.0781696	-1.49498
	284	0.331939	1.32299	-0.718896	0.717857	0.194214	-0.364094	1.15388	0.638527
	339	0.00996126	0.00930503	-0.00675871	-0.0052137	-0.0216748	0.00674149	-0.00412441	0.00158259
	321	0.00996126	0.00930503	-0.00675871	-0.0052137	-0.0216748	0.00674149	-0.00412441	0.00158259
	116	0.464058	-0.604192	-0.696648	0.554635	-1.00489	0.659467	-0.985371	-0.39027
	225	1.29733	1.2902	1.24985	-1.30772	-0.559766	-0.0496741	-1.58171	-0.0631369
	235	0.365771	-0.69733	-0.785396	0.481988	-0.0162326	-1.35503	0.00244239	-0.404021
	188	-0.479329	-0.49816	0.45152	0.857354	1.31128	1.78552	-1.7203	0.78049
	388	0.00996126	0.00930503	-0.00675871	-0.0052137	-0.0216748	0.00674149	-0.00412441	0.00158259
	331	0.00996126	0.00930503	-0.00675871	-0.0052137	-0.0216748	0.00674149	-0.00412441	0.00158259
	125	0.0892205	-0.0117776	-0.132157	-0.983293	1.59907	-0.56865	-0.336268	-0.65787
	248	1.97509	1.93245	1.86183	-1.80678	-1.15077	-0.526973	-1.14215	-0.567173
	164	0.474782	0.50075	-0.513572	0.0699278	0.589855	0.847208	-0.543763	0.841436
	24	0.0798353	2.0351	-1.04302	2.26147	0.718288	0.24077	1.7026	-0.756565
	358	0.0166044	0.0109825	-0.0129287	-0.0125971	0.0040834	0.0016416	-0.00955584	-0.0163878
	34	0.222264	0.259354	0.25507	-0.117534	0.280241	0.46485	0.114265	-0.543237
	214	0.715987	-0.356767	-0.460178	-0.266271	-0.849998	1.77392	-0.820563	0.77981
	379	0.0166044	0.0109825	-0.0129287	-0.0125971	0.0040834	0.0016416	-0.00955584	-0.0163878
	75	1.31937	1.30814	1.26024	-2.30308	-0.69412	-2.26853	-1.7529	-1.26895
	223	-0.174059	-1.25166	0.640562	0.815356	-0.745716	0.9027	0.294618	-0.0906268
	5	0.539794	-1.48115	-2.53781	-1.13944	-0.649608	-1.21356	1.29626	-1.21365
	345	0.0166044	0.0109825	-0.0129287	-0.0125971	0.0040834	0.0016416	-0.00955584	-0.0163878
	108	1.63149	-0.393492	1.54621	-1.07137	0.388163	-1.16692	1.33798	-2.16672
	169	-0.555485	1.42777	1.3749	-2.21017	0.165116	1.55763	-1.90838	-1.44384
	276	-0.22591	-0.213127	-0.239347	-0.707875	-1.03952	-0.695086	-2.1344	-1.69809
	90	0.0408308	0.0859128	0.0888405	0.747775	0.349641	-0.449444	-0.809082	0.542987
	395	0.0166044	0.0109825	-0.0129287	-0.0125971	0.0040834	0.0016416	-0.00955584	-0.0163878
	126	0.217602	0.254898	0.250799	-0.120995	0.484708	0.717357	0.340101	0.710799
	264	0.102212	0.14459	0.145078	-0.206657	0.343579	0.543069	0.184222	-1.46454
	383	0.0166044	0.0109825	-0.0129287	-0.0125971	0.0040834	0.0016416	-0.00955584	-0.0163878
	271	0.658575	0.676447	0.654819	1.20637	0.890025	1.2179	0.787779	-0.785623
	152	0.528259	0.551871	0.535423	1.10963	0.532423	0.776283	0.392803	0.770081
	192	-0.958844	-0.913777	-0.910862	0.748016	0.108482	0.252735	-0.0754447	0.243364
	61	0.149117	0.101333	-1.97955	1.3129	0.78359	0.321415	0.774731	-0.675431
	272	-0.4462	-0.511809	-0.608774	-1.38667	-1.81614	-0.184276	1.21683	-0.17813
	296	0.426132	0.454242	0.441854	1.03381	0.830188	-0.855992	0.721687	1.14003
	378	0.0166044	0.0109825	-0.0129287	-0.0125971	0.0040834	0.0016416	-0.00955584	-0.0163878
	356	0.0166044	0.0109825	-0.0129287	-0.0125971	0.0040834	0.0016416	-0.00955584	-0.0163878
	282	2.38012	2.32216	2.2321	-1.51561	-0.211843	-1.67294	-0.220224	-0.669757
	161	0.908452	0.915317	-0.116244	0.391871	1.11252	1.49267	0.0335251	1.49081
	211	0.790262	-0.197667	0.77547	0.30413	0.80523	1.11319	-0.305878	-0.890975
	307	-1.16968	-1.24747	-0.355425	-0.181393	-1.61577	-0.936823	0.438144	0.0708213
	183	-0.390631	-1.37059	-3.39026	1.16984	-0.14039	0.180344	0.754185	0.176589
	148	1.11293	1.11079	1.0711	-2.45633	0.249306	-2.3384	0.184608	-1.33924
	241	-0.486028	0.538213	-0.477667	-0.900979	-1.27207	-0.982279	-1.39126	0.0129819
	9	-0.233885	-0.176702	-0.162854	-0.456165	0.162481	0.319421	-0.0158024	0.310454
	181	-2.81564	-1.77688	-1.77965	-1.14567	-0.647496	-2.44591	-0.805919	-0.453455
	349	0.0166044	0.0109825	-0.0129287	-0.0125971	0.0040834	0.0016416	-0.00955584	-0.0163878
	268	1.23796	1.18626	0.101853	1.37886	-0.136233	2.42043	-1.13671	0.424184
	368	0.0166044	0.0109825	-0.0129287	-0.0125971	0.0040834	0.0016416	-0.00955584	-0.0163878
	91	0.873442	0.837801	-2.23212	-1.89175	1.67187	-0.816556	-2.34867	0.185762
	119	-0.705978	-0.760145	0.153217	0.420476	0.949818	1.5267	-0.0416686	1.5311
	390	0.0117798	0.00897276	-0.0013671	0.0070021	0.0118845	-0.0163383	-0.00770077	0.0045578
	212	-0.88661	1.11381	-0.912525	0.567168	1.21433	-1.41683	-0.869924	-1.37966
	6	1.49175	0.484981	-1.55465	0.857477	1.4077	1.80889	1.32798	1.84649
	354	0.0117798	0.00897276	-0.0013671	0.0070021	0.0118845	-0.0163383	-0.00770077	0.0045578
	43	0.0478382	0.0684785	0.0796151	0.749579	0.323275	0.543036	0.21816	0.578231
	48	0.22477	0.242052	0.246967	-0.114663	0.243499	0.449913	0.136516	0.484931
	112	0.221514	0.238858	-0.756112	0.882839	0.419464	0.655318	0.316601	0.690726
	36	0.207414	-0.812934	0.122264	0.406603	0.960134	-0.546253	0.893339	-0.507426
	258	0.394646	0.408703	0.407645	0.0156811	-1.63282	-1.40572	-1.73691	-0.370427
	387	0.0117798	0.00897276	-0.0013671	0.0070021	0.0118845	-0.0163383	-0.00770077	0.0045578
	355	0.0117798	0.00897276	-0.0013671	0.0070021	0.0118845	-0.0163383	-0.00770077	0.0045578
	385	0.0117798	0.00897276	-0.0013671	0.0070021	0.0118845	-0.0163383	-0.00770077	0.0045578
	40	-2.28665	-0.297624	0.654947	-0.972491	-1.39412	1.04023	-2.46921	0.0782663
	304	0.411887	0.425618	0.423953	-0.97109	0.538452	-1.20579	0.438374	-1.17012
	63	0.275046	0.291374	0.294521	-0.0760866	0.332239	0.5535	0.227334	0.588715
	54	1.0234	0.0255201	-2.99765	-0.501884	-1.84956	-1.49141	-1.93531	-0.454383
	168	-0.829914	-0.830574	-0.858899	-0.38933	0.238074	-2.38912	0.154376	-0.351891
	106	-0.142121	-0.155835	-0.208346	0.138408	-0.31227	-0.864231	-1.38544	0.173991
	143	-1.44918	-0.457062	0.501224	0.902807	1.40013	0.800057	-1.67977	0.837641
	215	0.242383	-1.75965	1.20948	-0.333857	-0.921149	-0.574977	-0.00857525	1.46189
	81	-0.110835	-0.125143	-0.178754	0.162413	-0.295378	-0.844512	-0.368154	-0.806252
	347	0.0117798	0.00897276	-0.0013671	0.0070021	0.0118845	-0.0163383	-0.00770077	0.0045578
	279	0.232762	0.249892	0.254526	-1.10853	-0.675329	-1.45533	0.219588	0.579863
	230	1.50327	1.49629	1.45624	0.866319	1.13984	1.49622	0.0538414	1.53322
	77	-0.107271	0.897334	-0.121239	-1.60214	0.132342	-1.51254	-0.953832	-1.47555
	250	-0.567361	0.408016	-0.664706	-0.420584	0.152595	1.67841	1.09031	0.717661
	267	-0.696258	-0.718435	-1.78662	-0.519486	-1.01561	-0.517936	-0.0818342	-1.47906
	129	0.760571	0.729724	0.645472	0.831036	1.37449	-1.06257	-1.6826	-1.02282
	69	0.53736	0.510749	0.434345	0.659767	1.09023	-1.39439	0.0264806	-0.355277
	137	0.470158	0.482782	0.479069	0.073621	0.681694	-0.0385807	0.584969	-1.00259
	14	0.112596	0.132008	0.140867	-0.200733	0.384582	0.6146	0.280902	0.64993
	102	-0.365587	-0.39404	-0.473856	0.734236	1.24984	-0.208075	0.189831	0.831395
	260	0.00219743	-0.0332358	0.874015	0.0164336	0.610003	2.21234	0.558424	1.25261
	373	0.0117798	0.00897276	-0.0013671	0.0070021	0.0118845	-0.0163383	-0.00770077	0.0045578
	136	1.32011	1.31661	1.28301	-2.27422	0.452931	-1.13831	0.374263	-1.10061
	323	0.0117798	0.00897276	-0.0013671	0.0070021	0.0118845	-0.0163383	-0.00770077	0.0045578
	100	0.376402	0.390806	-0.609611	1.00168	-0.488971	-0.237798	0.410309	0.797813
	92	0.436298	0.411605	0.338755	0.582224	0.122016	-0.357287	1.05901	-0.318101
	300	0.185232	0.203265	-0.79043	0.855	0.292176	0.506733	0.186332	0.541859
	59	1.56052	-1.44755	1.51039	1.91024	-1.51613	-0.102196	1.40593	-0.0644266
	199	-3.21127	-2.1975	-0.208784	-0.648604	-0.138834	0.213195	0.775891	1.21511
	163	0.643181	-0.338653	-0.345003	0.244043	0.724253	0.04662	0.631694	1.04927
	196	-0.232016	-0.187434	-0.164097	0.598529	0.114445	0.304699	-0.0105564	0.310618
	224	-0.430614	0.589779	-0.414068	1.18961	0.638006	0.941687	-1.45914	-0.0552012
	80	-0.509343	-0.546942	0.384041	0.606675	0.0954065	-0.285169	0.0757952	-0.289874
	167	0.482584	0.505597	-0.495306	-0.874408	-0.44858	-2.16366	-1.55033	-0.160081
	19	0.133255	0.166812	0.177759	0.86794	-0.51917	0.750459	0.37532	0.754414
	21	-2.20159	0.811891	0.800276	0.358535	-1.08182	0.282562	-2.16406	-0.715829
	3	-0.69613	-0.697906	-0.726667	-0.268656	-0.747322	-1.31047	-0.811768	1.68934
	371	0.00606662	0.00697798	0.000865506	0.0264448	-0.0096927	0.0115521	-0.016015	-0.00373282
	348	0.00606662	0.00697798	0.000865506	0.0264448	-0.0096927	0.0115521	-0.016015	-0.00373282
	87	1.93107	-1.08964	-0.139673	2.19394	1.62232	-1.86074	-1.42246	-1.86291
	56	0.552016	0.512565	-0.558533	-0.348069	1.26795	1.92475	-0.742483	1.91912
	32	-0.0688417	-0.0291847	-0.0113826	-0.281119	0.056501	0.234201	-0.0715835	0.240431
	33	-0.110198	-0.069293	-0.0500881	-0.311623	0.229767	0.445005	0.110901	-0.549694
	302	1.23043	1.23087	1.2046	1.67717	1.262	1.70087	-0.801949	1.70063
	335	0.00606662	0.00697798	0.000865506	0.0264448	-0.0096927	0.0115521	-0.016015	-0.00373282
	294	0.394448	0.420121	0.422208	1.06059	0.56711	0.855433	0.466191	-1.14108
[truncated: 22,977 more rows]
[truncated: 14 more columns]
