# Supplementary material for: Exploring customer retention dynamics: A comparative investigation of factors affecting customer retention in the banking sector using mediation-moderation approach
Source: Heliyon. 2024 Aug 29;10(19):e36919. doi: 10.1016/j.heliyon.2024.e36919 (PMC11483330; doi:10.1016/j.heliyon.2024.e36919)
Supplement: Multimedia component 8 [file mmc8.xlsx]

## Sheet: Navigation
	SmartPLS report
	Please cite the use of SmartPLS: Ringle, C. M., Wende, S., and Becker, J.-M. 2022. "SmartPLS 4." Oststeinbek: SmartPLS GmbH, http://www.smartpls.com.
		complete
	Final results
	Path coefficients	show
	Total indirect effects	show
	Specific indirect effects	show
	Total effects	show
	Outer loadings	show
	Outer weights	show
	Algorithm
	Setting	show
	Execution log	show
	Histograms
	Path coefficients histogram	show
	Indirect effects histogram	show
	Total effects histogram	show
	Outer weights histogram	show
	Model and data
	Inner model	show
	Outer model	show
	Indicator data (original)	show
	Indicator data (standardized)	show

## Sheet: complete
	SmartPLS report
	Please cite the use of SmartPLS: Ringle, C. M., Wende, S., and Becker, J.-M. 2022. "SmartPLS 4." Oststeinbek: SmartPLS GmbH, http://www.smartpls.com.
	back to navigation
	Final results
	Path coefficients
	Mean, STDEV, T values, p values
		Original sample (O)	Sample mean (M)	Standard deviation (STDEV)	T statistics (|O/STDEV|)	P values
	CD -> CRB	0.0879929	0.0864919	0.0578755	1.52038	0.128478
	CD -> CS	0.296007	0.294636	0.0531517	5.5691	2.69526e-08
	CS -> CRB	0.282516	0.28243	0.0619513	4.5603	5.23043e-06
	CT -> CRB	0.25166	0.250892	0.0642385	3.91758	9.06347e-05
	CT -> CS	0.294433	0.295404	0.0666845	4.41532	1.02993e-05
	FT -> CRB	-0.0186754	-0.0210304	0.0438248	0.426138	0.670026
	SQ -> CRB	0.288005	0.289045	0.0617859	4.66133	3.22353e-06
	SQ -> CS	0.312883	0.314293	0.0702329	4.45493	8.57536e-06
	FT x CS -> CRB	-0.0620458	-0.057631	0.0310859	1.99595	0.0459936
	Confidence intervals
		Original sample (O)	Sample mean (M)	2.5%	97.5%
	CD -> CRB	0.0879929	0.0864919	-0.0254799	0.201466
	CD -> CS	0.296007	0.294636	0.191796	0.400218
	CS -> CRB	0.282516	0.28243	0.161052	0.40398
	CT -> CRB	0.25166	0.250892	0.125712	0.377608
	CT -> CS	0.294433	0.295404	0.163689	0.425177
	FT -> CRB	-0.0186754	-0.0210304	-0.1046	0.0672489
	SQ -> CRB	0.288005	0.289045	0.166865	0.409144
	SQ -> CS	0.312883	0.314293	0.175182	0.450584
	FT x CS -> CRB	-0.0620458	-0.057631	-0.122994	-0.00109778
	Confidence intervals bias corrected
		Original sample (O)	Sample mean (M)	Bias	2.5%	97.5%
	CD -> CRB	0.0879929	0.0864919	-0.00150094	-0.0239789	0.202967
	CD -> CS	0.296007	0.294636	-0.0013714	0.193167	0.401589
	CS -> CRB	0.282516	0.28243	-8.63984e-05	0.161139	0.404067
	CT -> CRB	0.25166	0.250892	-0.000767925	0.126479	0.378376
	CT -> CS	0.294433	0.295404	0.000970835	0.162718	0.424206
	FT -> CRB	-0.0186754	-0.0210304	-0.00235503	-0.102245	0.069604
	SQ -> CRB	0.288005	0.289045	0.00103997	0.165825	0.408104
	SQ -> CS	0.312883	0.314293	0.00140979	0.173772	0.449174
	FT x CS -> CRB	-0.0620458	-0.057631	0.00441481	-0.127409	-0.00551259
	Total indirect effects
	Mean, STDEV, T values, p values
		Original sample (O)	Sample mean (M)	Standard deviation (STDEV)	T statistics (|O/STDEV|)	P values
	CD -> CRB	0.0836268	0.0832255	0.023881	3.50182	0.000466131
	CT -> CRB	0.0831822	0.0838432	0.0278173	2.9903	0.00280059
	SQ -> CRB	0.0883945	0.0885546	0.027423	3.22337	0.00127503
	Confidence intervals
		Original sample (O)	Sample mean (M)	2.5%	97.5%
	CD -> CRB	0.0836268	0.0832255	0.036805	0.130449
	CT -> CRB	0.0831822	0.0838432	0.0286426	0.137722
	SQ -> CRB	0.0883945	0.0885546	0.0346281	0.142161
	Confidence intervals bias corrected
		Original sample (O)	Sample mean (M)	Bias	2.5%	97.5%
	CD -> CRB	0.0836268	0.0832255	-0.000401304	0.0372063	0.13085
	CT -> CRB	0.0831822	0.0838432	0.000661006	0.0279816	0.137061
	SQ -> CRB	0.0883945	0.0885546	0.000160044	0.034468	0.142001
	Specific indirect effects
	Mean, STDEV, T values, p values
		Original sample (O)	Sample mean (M)	Standard deviation (STDEV)	T statistics (|O/STDEV|)	P values
	CD -> CS -> CRB	0.0836268	0.0832255	0.023881	3.50182	0.000466131
	CT -> CS -> CRB	0.0831822	0.0838432	0.0278173	2.9903	0.00280059
	SQ -> CS -> CRB	0.0883945	0.0885546	0.027423	3.22337	0.00127503
	Confidence intervals
		Original sample (O)	Sample mean (M)	2.5%	97.5%
	CD -> CS -> CRB	0.0836268	0.0832255	0.036805	0.130449
	CT -> CS -> CRB	0.0831822	0.0838432	0.0286426	0.137722
	SQ -> CS -> CRB	0.0883945	0.0885546	0.0346281	0.142161
	Confidence intervals bias corrected
		Original sample (O)	Sample mean (M)	Bias	2.5%	97.5%
	CD -> CS -> CRB	0.0836268	0.0832255	-0.000401304	0.0372063	0.13085
	CT -> CS -> CRB	0.0831822	0.0838432	0.000661006	0.0279816	0.137061
	SQ -> CS -> CRB	0.0883945	0.0885546	0.000160044	0.034468	0.142001
	Total effects
	Mean, STDEV, T values, p values
		Original sample (O)	Sample mean (M)	Standard deviation (STDEV)	T statistics (|O/STDEV|)	P values
	CD -> CRB	0.17162	0.169717	0.0543126	3.15985	0.00158793
	CD -> CS	0.296007	0.294636	0.0531517	5.5691	2.69526e-08
	CS -> CRB	0.282516	0.28243	0.0619513	4.5603	5.23043e-06
	CT -> CRB	0.334842	0.334735	0.0645439	5.18782	2.21212e-07
	CT -> CS	0.294433	0.295404	0.0666845	4.41532	1.02993e-05
	FT -> CRB	-0.0186754	-0.0210304	0.0438248	0.426138	0.670026
	SQ -> CRB	0.376399	0.377599	0.063009	5.97374	2.48048e-09
	SQ -> CS	0.312883	0.314293	0.0702329	4.45493	8.57536e-06
	FT x CS -> CRB	-0.0620458	-0.057631	0.0310859	1.99595	0.0459936
	Confidence intervals
		Original sample (O)	Sample mean (M)	2.5%	97.5%
	CD -> CRB	0.17162	0.169717	0.0651324	0.278107
	CD -> CS	0.296007	0.294636	0.191796	0.400218
	CS -> CRB	0.282516	0.28243	0.161052	0.40398
	CT -> CRB	0.334842	0.334735	0.208295	0.461389
	CT -> CS	0.294433	0.295404	0.163689	0.425177
	FT -> CRB	-0.0186754	-0.0210304	-0.1046	0.0672489
	SQ -> CRB	0.376399	0.377599	0.252862	0.499937
	SQ -> CS	0.312883	0.314293	0.175182	0.450584
	FT x CS -> CRB	-0.0620458	-0.057631	-0.122994	-0.00109778
	Confidence intervals bias corrected
		Original sample (O)	Sample mean (M)	Bias	2.5%	97.5%
	CD -> CRB	0.17162	0.169717	-0.00190225	0.0670347	0.280009
	CD -> CS	0.296007	0.294636	-0.0013714	0.193167	0.401589
	CS -> CRB	0.282516	0.28243	-8.63984e-05	0.161139	0.404067
	CT -> CRB	0.334842	0.334735	-0.00010692	0.208402	0.461496
	CT -> CS	0.294433	0.295404	0.000970835	0.162718	0.424206
	FT -> CRB	-0.0186754	-0.0210304	-0.00235503	-0.102245	0.069604
	SQ -> CRB	0.376399	0.377599	0.00120001	0.251662	0.498737
	SQ -> CS	0.312883	0.314293	0.00140979	0.173772	0.449174
	FT x CS -> CRB	-0.0620458	-0.057631	0.00441481	-0.127409	-0.00551259
	Outer loadings
	Mean, STDEV, T values, p values
		Original sample (O)	Sample mean (M)	Standard deviation (STDEV)	T statistics (|O/STDEV|)	P values
	CD1 <- CD	0.811903	0.811384	0.0212604	38.1886	5.68434e-14
	CD2 <- CD	0.815264	0.814377	0.0213649	38.159	5.68434e-14
	CD3 <- CD	0.810892	0.810622	0.0197329	41.0933	5.68434e-14
	CD4 <- CD	0.827267	0.827537	0.0194011	42.6402	5.68434e-14
	CRB1 <- CRB	0.836696	0.836156	0.0216137	38.7113	5.68434e-14
	CRB2 <- CRB	0.851074	0.850963	0.0189106	45.0051	5.68434e-14
	CRB3 <- CRB	0.827333	0.827028	0.0201448	41.0694	5.68434e-14
	CRB4 <- CRB	0.70448	0.70329	0.0287347	24.5167	5.68434e-14
	CS1 <- CS	0.755633	0.754902	0.027933	27.0517	5.68434e-14
	CS2 <- CS	0.783152	0.782512	0.0238227	32.8742	5.68434e-14
	CS3 <- CS	0.767546	0.767703	0.0233323	32.8962	5.68434e-14
	CS4 <- CS	0.832698	0.83247	0.0185095	44.9875	5.68434e-14
	CT1 <- CT	0.773411	0.772583	0.0265262	29.1565	5.68434e-14
	CT2 <- CT	0.793231	0.792332	0.0238327	33.2834	5.68434e-14
	CT3 <- CT	0.800718	0.801097	0.0228872	34.9854	5.68434e-14
	CT4 <- CT	0.772231	0.771587	0.0273735	28.2109	5.68434e-14
	FT1 <- FT	0.947208	0.888414	0.179765	5.26916	1.42834e-07
	FT2 <- FT	0.888269	0.834572	0.158676	5.59801	2.2847e-08
	FT3 <- FT	0.900306	0.845945	0.155536	5.7884	7.54216e-09
	FT4 <- FT	0.850653	0.802877	0.166085	5.12181	3.14036e-07
	SQ1 <- SQ	0.802939	0.801802	0.0237831	33.7609	5.68434e-14
	SQ2 <- SQ	0.815506	0.814748	0.0212333	38.4069	5.68434e-14
	SQ3 <- SQ	0.815821	0.814903	0.0230475	35.3974	5.68434e-14
	SQ4 <- SQ	0.766115	0.766037	0.0259109	29.5673	5.68434e-14
	FT x CS -> FT x CS	1	1	4.29919e-15	n/a	n/a
	Confidence intervals
		Original sample (O)	Sample mean (M)	2.5%	97.5%
	CD1 <- CD	0.811903	0.811384	0.770219	0.853587
	CD2 <- CD	0.815264	0.814377	0.773375	0.857152
	CD3 <- CD	0.810892	0.810622	0.772203	0.849581
	CD4 <- CD	0.827267	0.827537	0.789228	0.865305
	CRB1 <- CRB	0.836696	0.836156	0.794319	0.879073
	CRB2 <- CRB	0.851074	0.850963	0.813997	0.888151
	CRB3 <- CRB	0.827333	0.827028	0.787837	0.86683
	CRB4 <- CRB	0.70448	0.70329	0.648142	0.760819
	CS1 <- CS	0.755633	0.754902	0.700867	0.8104
	CS2 <- CS	0.783152	0.782512	0.736445	0.82986
	CS3 <- CS	0.767546	0.767703	0.721799	0.813292
	CS4 <- CS	0.832698	0.83247	0.796407	0.868988
	CT1 <- CT	0.773411	0.772583	0.721403	0.825419
	CT2 <- CT	0.793231	0.792332	0.746504	0.839958
	CT3 <- CT	0.800718	0.801097	0.755845	0.845592
	CT4 <- CT	0.772231	0.771587	0.718562	0.8259
	FT1 <- FT	0.947208	0.888414	0.594755	1.29966
	FT2 <- FT	0.888269	0.834572	0.577164	1.19938
	FT3 <- FT	0.900306	0.845945	0.595357	1.20526
	FT4 <- FT	0.850653	0.802877	0.525022	1.17628
	SQ1 <- SQ	0.802939	0.801802	0.756309	0.849569
	SQ2 <- SQ	0.815506	0.814748	0.773875	0.857136
	SQ3 <- SQ	0.815821	0.814903	0.770633	0.861009
	SQ4 <- SQ	0.766115	0.766037	0.715313	0.816916
	FT x CS -> FT x CS	1	1	1	1
	Confidence intervals bias corrected
		Original sample (O)	Sample mean (M)	Bias	2.5%	97.5%
	CD1 <- CD	0.811903	0.811384	-0.00051887	0.770738	0.854106
	CD2 <- CD	0.815264	0.814377	-0.00088699	0.774262	0.858039
	CD3 <- CD	0.810892	0.810622	-0.00027031	0.772473	0.849852
	CD4 <- CD	0.827267	0.827537	0.000270534	0.788958	0.865035
	CRB1 <- CRB	0.836696	0.836156	-0.000539846	0.794859	0.879613
	CRB2 <- CRB	0.851074	0.850963	-0.000111539	0.814109	0.888263
	CRB3 <- CRB	0.827333	0.827028	-0.00030578	0.788143	0.867136
	CRB4 <- CRB	0.70448	0.70329	-0.00119009	0.649332	0.762009
	CS1 <- CS	0.755633	0.754902	-0.000731467	0.701599	0.811131
	CS2 <- CS	0.783152	0.782512	-0.00064011	0.737085	0.8305
	CS3 <- CS	0.767546	0.767703	0.00015771	0.721642	0.813134
	CS4 <- CS	0.832698	0.83247	-0.000228332	0.796636	0.869217
	CT1 <- CT	0.773411	0.772583	-0.000828403	0.722231	0.826248
	CT2 <- CT	0.793231	0.792332	-0.000899539	0.747404	0.840858
	CT3 <- CT	0.800718	0.801097	0.000378586	0.755466	0.845213
	CT4 <- CT	0.772231	0.771587	-0.000644176	0.719206	0.826545
	FT1 <- FT	0.947208	0.888414	-0.0587941	0.653549	1.35845
	FT2 <- FT	0.888269	0.834572	-0.0536972	0.630861	1.25307
	FT3 <- FT	0.900306	0.845945	-0.0543608	0.649717	1.25962
	FT4 <- FT	0.850653	0.802877	-0.0477763	0.572798	1.22406
	SQ1 <- SQ	0.802939	0.801802	-0.00113716	0.757447	0.850707
	SQ2 <- SQ	0.815506	0.814748	-0.000757184	0.774632	0.857894
	SQ3 <- SQ	0.815821	0.814903	-0.000918203	0.771552	0.861927
	SQ4 <- SQ	0.766115	0.766037	-7.80714e-05	0.715391	0.816994
	FT x CS -> FT x CS	1	1	5.55112e-16	1	1
	Outer weights
	Mean, STDEV, T values, p values
		Original sample (O)	Sample mean (M)	Standard deviation (STDEV)	T statistics (|O/STDEV|)	P values
	CD1 <- CD	0.315411	0.315691	0.015383	20.5039	5.68434e-14
	CD2 <- CD	0.277217	0.276936	0.0142418	19.465	5.68434e-14
	CD3 <- CD	0.288541	0.2883	0.0173347	16.6454	5.68434e-14
	CD4 <- CD	0.343221	0.343634	0.0165382	20.7532	5.68434e-14
	CRB1 <- CRB	0.294671	0.295635	0.00909075	32.4144	5.68434e-14
	CRB2 <- CRB	0.31546	0.315623	0.0103719	30.4148	5.68434e-14
	CRB3 <- CRB	0.308604	0.309272	0.0107154	28.8001	5.68434e-14
	CRB4 <- CRB	0.325988	0.324801	0.0175521	18.5726	5.68434e-14
	CS1 <- CS	0.304787	0.304742	0.0138555	21.9976	5.68434e-14
	CS2 <- CS	0.311	0.310556	0.013824	22.4971	5.68434e-14
	CS3 <- CS	0.315208	0.315644	0.0132077	23.8655	5.68434e-14
	CS4 <- CS	0.341297	0.341521	0.0127106	26.8514	5.68434e-14
	CT1 <- CT	0.290459	0.290414	0.0151657	19.1524	5.68434e-14
	CT2 <- CT	0.325089	0.324882	0.0142582	22.8001	5.68434e-14
	CT3 <- CT	0.329176	0.329717	0.0148831	22.1174	5.68434e-14
	CT4 <- CT	0.328798	0.328844	0.0154116	21.3344	5.68434e-14
	FT1 <- FT	0.476583	0.43666	0.426897	1.11639	0.264309
	FT2 <- FT	0.231674	0.215456	0.214102	1.08208	0.279271
	FT3 <- FT	0.266931	0.250147	0.206354	1.29356	0.195878
	FT4 <- FT	0.120459	0.128164	0.330798	0.364145	0.715765
	SQ1 <- SQ	0.318336	0.31838	0.0128278	24.8161	5.68434e-14
	SQ2 <- SQ	0.324393	0.324718	0.0129372	25.0744	5.68434e-14
	SQ3 <- SQ	0.298582	0.298704	0.0136818	21.8234	5.68434e-14
	SQ4 <- SQ	0.308389	0.30884	0.0153727	20.0608	5.68434e-14
	FT x CS -> FT x CS	1	1	3.2655e-15	n/a	n/a
	Confidence intervals
		Original sample (O)	Sample mean (M)	2.5%	97.5%
	CD1 <- CD	0.315411	0.315691	0.285251	0.345571
	CD2 <- CD	0.277217	0.276936	0.249294	0.30514
	CD3 <- CD	0.288541	0.2883	0.254555	0.322528
	CD4 <- CD	0.343221	0.343634	0.310796	0.375647
	CRB1 <- CRB	0.294671	0.295635	0.276847	0.312495
	CRB2 <- CRB	0.31546	0.315623	0.295125	0.335796
	CRB3 <- CRB	0.308604	0.309272	0.287595	0.329612
	CRB4 <- CRB	0.325988	0.324801	0.291575	0.360401
	CS1 <- CS	0.304787	0.304742	0.277621	0.331952
	CS2 <- CS	0.311	0.310556	0.283896	0.338103
	CS3 <- CS	0.315208	0.315644	0.289312	0.341103
	CS4 <- CS	0.341297	0.341521	0.316376	0.366217
	CT1 <- CT	0.290459	0.290414	0.260725	0.320193
	CT2 <- CT	0.325089	0.324882	0.297134	0.353044
	CT3 <- CT	0.329176	0.329717	0.299995	0.358356
	CT4 <- CT	0.328798	0.328844	0.298582	0.359015
	FT1 <- FT	0.476583	0.43666	-0.360406	1.31357
	FT2 <- FT	0.231674	0.215456	-0.188101	0.65145
	FT3 <- FT	0.266931	0.250147	-0.137654	0.671515
	FT4 <- FT	0.120459	0.128164	-0.528116	0.769033
	SQ1 <- SQ	0.318336	0.31838	0.293186	0.343487
	SQ2 <- SQ	0.324393	0.324718	0.299028	0.349758
	SQ3 <- SQ	0.298582	0.298704	0.271757	0.325407
	SQ4 <- SQ	0.308389	0.30884	0.278249	0.338529
	FT x CS -> FT x CS	1	1	1	1
	Confidence intervals bias corrected
		Original sample (O)	Sample mean (M)	Bias	2.5%	97.5%
	CD1 <- CD	0.315411	0.315691	0.000280034	0.284971	0.345291
	CD2 <- CD	0.277217	0.276936	-0.000281582	0.249576	0.305422
	CD3 <- CD	0.288541	0.2883	-0.000241122	0.254796	0.32277
	CD4 <- CD	0.343221	0.343634	0.000412841	0.310383	0.375234
	CRB1 <- CRB	0.294671	0.295635	0.00096391	0.275883	0.311531
	CRB2 <- CRB	0.31546	0.315623	0.000163215	0.294961	0.335633
	CRB3 <- CRB	0.308604	0.309272	0.000668393	0.286926	0.328944
	CRB4 <- CRB	0.325988	0.324801	-0.00118688	0.292761	0.361588
	CS1 <- CS	0.304787	0.304742	-4.48187e-05	0.277666	0.331997
	CS2 <- CS	0.311	0.310556	-0.000443989	0.28434	0.338547
	CS3 <- CS	0.315208	0.315644	0.000435998	0.288876	0.340667
	CS4 <- CS	0.341297	0.341521	0.000223977	0.316152	0.365994
	CT1 <- CT	0.290459	0.290414	-4.44261e-05	0.260769	0.320238
	CT2 <- CT	0.325089	0.324882	-0.000206992	0.297341	0.353251
	CT3 <- CT	0.329176	0.329717	0.000541055	0.299454	0.357815
	CT4 <- CT	0.328798	0.328844	4.52152e-05	0.298537	0.35897
	FT1 <- FT	0.476583	0.43666	-0.0399229	-0.320483	1.35349
	FT2 <- FT	0.231674	0.215456	-0.0162182	-0.171883	0.667668
	FT3 <- FT	0.266931	0.250147	-0.016784	-0.12087	0.688299
	FT4 <- FT	0.120459	0.128164	0.00770542	-0.535821	0.761328
	SQ1 <- SQ	0.318336	0.31838	4.40353e-05	0.293142	0.343443
	SQ2 <- SQ	0.324393	0.324718	0.000325262	0.298702	0.349432
	SQ3 <- SQ	0.298582	0.298704	0.000121365	0.271636	0.325286
	SQ4 <- SQ	0.308389	0.30884	0.000451094	0.277798	0.338078
	FT x CS -> FT x CS	1	1	-1.31006e-14	1	1
	Algorithm
	Setting
	Data file
		Setting
	Data file	AGAIN trail
	Missing value treatment	Mean replacement
	Weighting vector	-
	PLS-SEM algorithm
		Setting
	Initial weights	1.0
	Max. number of iterations	3000
	Stop criterion	10⁻⁷
	Type of results	Standardized
	Use Lohmoeller settings?	No
	Weighting scheme	Path
	Bootstrapping
		Setting
	Complexity	Most important (faster)
	Confidence interval method	Studentized bootstrap
	Parallel processing	Yes
	Samples	5000
	Save results per sample	No
	Seed	Fixed seed
	Significance level	0.05
	Test type	Two tailed
	Construct outer weighting mode
		Setting
	CD	AUTOMATIC
	CRB	AUTOMATIC
	CS	AUTOMATIC
	CT	AUTOMATIC
	FT	AUTOMATIC
	SQ	AUTOMATIC
	Execution log
	Reading score matrix of complete data set
	Processing missing values for scores of complete data set
	Calculating full data set.
	Calculating original sample
	Running 5000 samples [Sample 5000] (5 seconds).
	Calculating inner weights.
	Calculating indirect effects.
	Calculating specific indirect effects
	Calculating total effect.
	Calculating outer weights.
	Calculating outer loadings.
	Calculating model decoration.
	All calculations done.
	Histograms
	Path coefficients histogram
	Indirect effects histogram
	Total effects histogram
	Outer weights histogram
	Model and data
	Inner model
		CD	CRB	CS	CT	FT	SQ
	CD		1	1
	CRB
	CS		1
	CT		1	1
	FT		1
	SQ		1	1
	Outer model
		CD	CRB	CS	CT	FT	SQ
	CD1	-1
	CD2	-1
	CD3	-1
	CD4	-1
	CRB1		-1
	CRB2		-1
	CRB3		-1
	CRB4		-1
	CS1			-1
	CS2			-1
	CS3			-1
	CS4			-1
	CT1				-1
	CT2				-1
	CT3				-1
	CT4				-1
	FT1					-1
	FT2					-1
	FT3					-1
	FT4					-1
	SQ1						-1
	SQ2						-1
	SQ3						-1
	SQ4						-1
	Indicator data (original)
	Matrix
	Case index	CD1	CD2	CD3	CD4	CRB1	CRB2	CRB3	CRB4	CS1	CS2	CS3	CS4	CT1	CT2	CT3	CT4	FT1	FT2	FT3	FT4	SQ1	SQ2	SQ3	SQ4
	0	5	5	5	5	5	5	5	4	5	5	5	5	5	5	5	4	5	4	5	4	5	5	5	5
	1	1	5	4	5	2	5	3	2	2	3	5	2	5	2	4	5	4	3	4	4	2	4	2	4
	2	5	4	4	5	5	5	5	4	5	5	5	5	3	5	5	5	5	4	4	4	5	5	5	5
	3	4	4	4	1	3	3	3	3	3	2	3	5	4	2	3	4	3	4	4	4	3	3	5	5
	4	5	4	4	5	5	5	5	4	5	4	5	5	5	5	5	5	1	2	3	3	5	5	5	4
	5	3	2	4	5	4	2	1	2	3	2	5	2	5	4	5	1	1	2	1	1	3	5	2	1
	6	2	4	4	2	5	4	2	4	5	5	5	5	1	5	3	4	3	2	3	2	1	5	5	3
	7	5	5	5	5	4	4	4	4	5	4	5	5	5	5	5	4	4	2	1	2	5	5	5	4
	8	5	4	4	5	5	5	5	4	5	5	5	5	5	5	5	4	4	4	4	4	5	5	5	5
	9	5	5	4	5	5	5	5	4	5	5	5	5	5	5	5	5	1	2	3	2	5	5	5	5
	10	1	4	4	5	2	5	2	4	5	4	1	2	4	5	3	4	5	5	5	4	5	5	2	5
	11	3	5	4	5	2	5	2	1	5	3	4	2	2	3	2	3	5	4	5	4	5	2	4	4
	12	5	4	4	5	5	5	5	5	5	5	5	5	5	5	5	5	3	2	3	3	5	5	5	5
	13	3	4	4	3	2	2	2	3	4	4	4	3	3	4	3	3	3	4	3	4	5	5	5	4
	14	5	4	4	5	5	5	5	4	5	5	5	5	4	5	5	4	1	2	1	1	4	5	5	5
	15	5	3	2	5	1	5	4	2	5	3	5	5	2	3	3	3	1	3	1	1	5	5	4	5
	16	3	2	1	1	2	2	2	1	2	2	2	1	3	2	2	3	4	4	4	4	4	5	5	3
	17	5	3	4	1	5	3	5	3	1	2	5	5	1	3	5	4	4	4	5	4	5	3	4	2
	18	2	2	1	1	2	2	2	3	2	1	1	1	2	3	3	1	4	4	3	3	5	5	5	5
	19	4	4	3	2	5	5	5	5	4	5	5	5	5	5	5	5	1	2	3	3	5	5	5	5
	20	3	2	2	2	5	5	5	5	4	5	5	4	3	3	3	4	1	1	1	1	5	5	5	5
	21	2	4	3	1	2	5	5	4	3	4	2	3	2	5	5	5	5	4	5	4	4	5	5	5
	22	1	1	2	2	5	4	4	5	4	5	5	4	3	3	3	5	4	4	3	4	5	3	2	5
	23	5	5	4	5	5	5	5	4	5	5	5	5	5	5	5	4	5	5	4	5	5	5	5	5
	24	3	5	2	3	3	5	2	5	4	3	5	2	3	4	2	1	5	5	4	4	5	2	1	3
	25	5	4	4	5	5	5	5	4	5	4	5	5	2	3	3	3	5	4	4	5	5	5	4	4
	26	5	5	5	5	5	5	5	5	5	5	5	5	5	5	5	5	2	3	2	3	5	5	5	5
	27	5	5	4	5	5	5	5	4	5	5	5	5	4	5	5	3	2	1	1	2	5	5	5	5
	28	5	5	1	3	5	3	1	2	5	1	3	3	5	5	3	4	1	3	1	3	5	3	2	5
	29	5	2	2	5	5	3	3	2	4	1	3	4	3	2	5	5	2	2	2	2	1	4	2	5
	30	5	5	4	5	5	5	5	5	5	5	5	5	5	5	5	5	1	1	2	2	5	5	5	5
	31	2	2	2	3	3	3	3	4	4	2	5	4	2	5	5	5	4	4	3	4	4	3	3	5
	32	5	5	5	5	5	5	5	4	5	5	5	5	5	5	5	5	4	5	3	4	5	5	5	5
	33	5	4	4	5	5	5	5	4	5	5	5	4	5	5	5	5	1	1	2	3	5	5	5	4
	34	5	5	4	5	5	5	5	4	5	5	5	4	4	5	5	4	4	5	5	4	5	5	5	5
	35	3	3	1	1	5	5	5	5	4	3	5	4	3	4	2	3	4	5	5	4	5	5	5	5
	36	3	3	2	3	3	2	3	3	4	2	4	2	2	1	3	3	4	4	3	4	3	3	3	2
	37	5	5	4	5	5	5	5	4	5	5	5	5	5	5	4	5	4	3	4	3	5	5	5	5
	38	2	3	2	3	3	3	2	4	2	1	3	2	4	3	3	1	4	4	5	4	3	3	4	2
	39	5	4	4	5	5	5	5	4	5	5	5	4	4	5	4	4	5	4	3	4	5	5	5	4
	40	3	2	3	2	1	3	4	2	2	4	1	3	3	3	4	3	3	3	3	2	4	3	4	2
	41	2	4	4	5	5	2	5	5	5	5	2	3	3	5	4	1	4	3	3	4	4	2	3	5
	42	5	5	4	5	5	5	5	4	5	5	5	5	4	4	5	5	2	1	1	3	3	4	5	3
	43	5	4	4	5	5	5	5	5	5	5	5	5	5	5	5	4	2	1	1	2	5	5	5	4
	44	3	1	2	3	3	3	4	4	4	4	3	3	3	4	1	5	4	4	4	4	3	5	3	2
	45	5	4	4	5	5	5	5	4	5	5	5	5	5	5	5	4	3	4	4	4	5	5	5	4
	46	3	2	3	2	3	2	2	3	1	2	3	2	3	3	3	3	4	3	3	4	1	3	2	3
	47	2	2	1	3	1	3	2	2	3	3	3	3	3	2	1	4	3	2	2	3	2	3	2	2
	48	5	4	4	5	5	5	5	4	5	5	5	5	4	5	5	5	5	5	5	5	5	5	5	5
	49	1	3	2	3	3	3	2	2	4	1	4	2	2	3	2	3	4	4	5	4	1	2	3	3
	50	1	3	2	3	3	2	3	3	2	4	3	1	2	3	3	4	3	2	2	3	2	2	4	1
	51	5	5	3	5	5	4	5	5	5	4	5	5	4	5	5	4	2	3	2	2	5	5	5	5
	52	5	5	4	5	5	5	5	5	5	5	5	5	5	5	5	4	4	4	4	5	5	5	5	5
	53	4	4	3	1	3	3	3	3	4	4	4	2	2	4	3	3	3	3	2	3	1	5	3	3
	54	2	3	2	2	5	4	1	3	2	2	2	3	2	5	4	5	4	4	3	4	4	5	5	3
	55	1	4	2	3	3	5	5	2	4	4	1	2	2	4	1	5	4	5	5	5	4	3	5	3
	56	1	4	2	2	3	3	2	2	4	4	2	4	1	2	1	2	4	5	5	4	3	3	2	3
	57	2	1	3	2	3	2	3	3	4	4	2	4	3	3	3	3	4	5	4	4	2	4	3	3
	58	2	1	3	2	2	2	1	3	4	4	1	3	3	3	2	2	4	4	5	4	4	3	3	2
	59	3	3	3	2	5	2	5	5	2	3	5	3	3	5	3	3	4	4	5	4	5	3	3	2
	60	5	5	5	5	2	3	3	3	5	5	5	4	3	2	2	5	4	4	5	4	1	2	2	2
	61	3	1	4	4	3	3	1	4	4	3	4	2	2	3	2	3	4	3	3	4	4	1	4	2
	62	5	5	5	5	5	5	5	5	5	5	5	5	5	5	5	5	5	4	5	4	5	5	5	5
	63	5	5	4	5	5	5	5	4	5	5	5	5	4	5	5	4	4	3	4	4	5	5	5	4
	64	1	3	4	2	2	3	2	2	4	2	4	2	2	3	3	3	5	4	4	4	3	4	1	3
	65	5	4	4	5	5	5	5	4	5	5	5	5	5	5	5	5	3	4	4	4	5	4	5	4
	66	2	2	3	3	4	3	3	5	4	4	4	2	4	2	2	4	1	2	3	3	3	5	3	1
	67	5	5	4	1	1	5	5	2	2	3	4	3	2	5	3	3	1	2	1	2	5	3	5	2
	68	3	3	3	2	3	4	4	1	3	3	3	2	3	2	2	3	3	2	3	4	5	5	5	5
	69	3	1	3	3	3	3	3	3	4	1	3	2	2	3	3	3	1	2	1	2	1	2	3	2
	70	5	2	2	5	3	3	5	3	4	2	5	2	3	5	2	3	2	1	1	4	1	2	5	5
	71	5	5	4	3	5	3	2	3	1	5	3	2	5	5	5	5	4	5	5	3	2	1	5	2
	72	5	5	5	5	3	3	4	5	5	5	5	5	5	4	5	5	1	2	1	2	4	5	5	4
	73	1	2	3	3	5	5	5	5	5	4	5	5	5	5	5	2	5	4	5	4	5	4	3	5
	74	3	3	4	4	5	5	5	3	4	3	4	3	3	1	3	2	3	2	3	3	1	4	2	2
	75	1	2	3	4	5	5	5	1	3	1	2	2	2	2	2	5	3	4	3	4	5	4	5	5
	76	2	2	1	1	2	3	4	3	4	2	4	3	5	5	5	4	3	2	3	3	5	5	5	5
	77	1	1	2	2	4	5	4	2	4	2	3	2	5	5	5	5	2	1	2	2	5	4	3	4
	78	3	3	2	2	3	3	3	3	3	2	2	2	3	3	3	3	2	2	1	2	2	3	3	2
	79	2	5	3	4	5	1	4	2	2	3	4	5	5	5	4	1	2	2	3	2	4	2	1	5
	80	2	2	2	3	2	2	3	3	3	2	3	2	3	2	2	3	1	3	3	4	3	2	2	2
	81	3	3	3	3	3	3	3	3	3	2	3	2	3	3	2	3	4	4	4	4	3	3	3	3
	82	5	4	4	4	5	5	5	3	2	4	4	2	5	4	4	5	1	1	1	2	5	5	5	5
	83	2	2	2	2	1	1	1	3	3	2	2	2	3	2	1	2	5	4	5	4	3	2	3	3
	84	5	4	4	3	4	5	4	4	4	3	4	3	4	4	4	5	3	4	3	4	5	5	4	3
	85	3	2	3	2	1	3	2	2	1	2	2	1	2	1	3	2	5	5	4	5	2	3	3	2
	86	4	4	4	5	5	5	4	5	5	4	4	4	5	5	4	5	5	5	4	4	4	5	5	4
	87	4	2	2	2	5	2	3	5	5	1	2	1	4	3	5	5	5	4	4	5	2	1	2	2
	88	2	4	5	3	2	5	3	3	3	5	3	2	1	1	5	3	2	3	2	3	2	1	3	5
	89	5	2	3	5	1	2	5	2	5	2	4	3	5	4	5	1	2	1	1	2	3	2	5	4
	90	5	4	4	5	5	5	5	5	5	4	4	5	5	5	4	5	1	3	1	3	5	5	5	4
	91	4	1	3	2	4	4	1	1	5	2	1	3	5	4	2	5	2	2	2	2	4	2	1	2
	92	2	2	1	1	3	3	3	3	3	2	4	2	4	4	2	3	1	1	2	2	2	2	2	3
	93	2	3	3	3	2	2	3	3	2	2	2	2	3	4	3	3	4	4	3	4	2	2	3	3
	94	2	2	2	2	2	3	3	2	3	3	3	2	3	3	2	3	4	5	3	4	3	3	3	3
	95	4	4	1	5	5	3	1	1	2	4	4	2	1	5	3	5	4	4	5	5	5	5	4	3
	96	4	4	4	5	4	4	4	5	5	4	4	5	5	4	5	5	4	5	5	4	4	5	5	5
	97	2	2	3	2	2	2	2	2	3	2	3	3	3	2	2	3	4	3	3	4	2	2	2	2
	98	5	4	5	5	5	5	5	5	5	5	4	5	5	4	4	5	4	4	3	4	5	4	4	5
	99	3	3	3	3	2	3	3	2	2	3	3	3	3	2	2	3	4	4	5	5	3	3	3	2
	100	4	4	4	4	5	5	4	5	4	4	5	5	5	5	5	5	4	2	2	3	4	5	4	4
	101	2	3	2	2	3	3	4	2	3	2	3	2	3	2	3	3	3	4	3	4	2	2	3	3
	102	3	2	3	2	2	2	2	3	4	2	3	3	3	2	2	3	4	3	3	2	1	1	2	3
	103	5	3	1	3	1	3	2	4	4	3	4	2	5	5	4	5	4	3	3	4	5	5	5	1
	104	3	4	4	3	4	4	4	3	4	3	3	2	2	4	4	3	4	3	4	3	3	3	4	4
	105	2	2	3	3	2	3	2	2	4	3	2	2	1	5	1	3	4	3	4	4	2	2	5	3
	106	3	2	3	3	3	3	3	3	3	2	2	3	3	3	3	3	3	4	3	4	3	3	3	3
	107	2	2	3	3	2	3	3	1	3	2	2	1	2	3	3	3	5	4	5	4	1	2	3	3
	108	5	5	1	3	5	3	5	2	4	2	5	1	2	5	1	5	4	3	4	4	2	1	4	5
	109	4	3	3	4	5	5	4	4	4	4	5	5	5	4	5	5	5	4	4	4	4	5	5	5
	110	4	4	5	4	5	5	5	5	4	4	4	5	5	5	4	5	3	4	4	4	4	5	5	5
	111	2	2	5	3	3	3	5	2	1	3	5	2	3	4	1	3	1	2	3	3	4	2	4	4
	112	4	5	5	5	5	5	4	5	5	5	5	5	5	5	4	5	1	2	1	1	5	4	4	4
	113	5	2	3	5	5	2	3	2	3	2	2	4	5	3	1	2	3	2	3	2	5	5	3	3
	114	1	1	2	2	2	3	3	2	4	3	3	3	2	2	1	2	4	2	1	2	2	1	2	1
	115	4	1	4	2	3	4	5	5	2	2	5	4	5	5	4	3	4	4	4	4	1	5	3	4
	116	2	2	3	2	3	2	2	3	2	3	2	2	3	2	2	3	1	2	3	2	2	3	2	3
	117	1	5	4	2	2	2	5	2	3	1	4	5	1	4	4	2	5	5	5	4	5	2	5	3
	118	3	3	3	2	3	3	2	3	4	2	2	2	4	4	3	3	5	4	5	4	3	3	4	3
	119	2	2	2	3	2	2	3	3	4	4	3	4	3	3	2	3	3	2	3	3	3	3	2	2
	120	2	1	1	1	2	1	1	3	2	4	3	2	2	2	1	2	3	4	3	4	1	1	2	1
	121	1	4	5	4	5	4	2	2	2	4	5	4	5	1	4	1	1	2	1	1	5	1	4	2
	122	2	2	2	2	2	2	3	2	4	2	2	3	3	2	2	3	1	3	1	1	2	2	2	2
	123	1	1	1	2	2	2	1	2	4	3	3	2	2	1	2	2	4	4	4	4	1	2	1	2
	124	2	3	2	2	2	2	2	2	4	2	3	2	3	2	3	2	4	4	5	4	3	3	2	2
	125	1	1	1	2	2	2	2	1	4	1	2	1	2	1	3	2	4	4	3	3	1	1	2	2
	126	4	3	5	5	5	5	5	4	5	5	5	5	5	5	5	5	1	2	3	3	5	4	4	4
	127	2	3	2	2	2	2	3	2	4	3	2	2	3	3	2	3	1	1	1	1	2	3	2	2
	128	3	3	3	2	3	3	3	3	2	1	2	3	2	2	3	3	5	4	5	4	1	1	1	1
	129	2	2	3	3	3	3	3	3	4	1	1	1	2	2	2	2	4	4	3	4	2	2	1	2
	130	3	2	1	3	5	5	5	4	1	4	1	2	5	4	5	5	5	5	4	5	3	5	3	5
	131	3	3	2	3	5	5	5	4	5	5	5	3	4	4	5	5	5	5	4	4	5	5	5	5
	132	5	3	2	3	5	5	3	2	2	5	5	2	2	4	5	5	5	4	4	5	5	5	2	5
	133	2	2	4	5	3	3	4	4	4	2	5	5	3	5	5	4	2	3	2	3	3	4	2	1
	134	2	2	3	2	3	3	2	2	4	2	2	3	4	3	3	4	2	1	1	2	3	3	4	4
	135	3	3	3	4	5	5	5	5	5	5	4	4	4	4	4	5	1	3	1	3	4	5	4	3
	136	2	2	1	1	5	5	5	1	4	2	4	2	2	3	5	3	2	2	2	2	3	5	5	5
	137	3	3	4	5	5	5	5	4	5	4	5	3	3	3	5	5	1	1	2	2	5	4	5	5
	138	1	5	5	5	5	4	2	4	5	1	1	2	1	2	5	5	4	4	3	4	5	2	5	4
	139	1	4	4	2	1	5	5	4	3	3	5	3	5	5	3	5	4	5	3	4	1	4	5	2
	140	3	3	4	5	5	5	5	4	5	3	5	5	5	4	5	4	1	1	2	3	4	5	5	5
	141	3	1	3	5	3	5	5	4	2	5	2	4	5	4	5	5	4	5	5	4	4	1	2	5
	142	2	3	1	3	5	5	5	1	4	1	5	3	1	2	3	3	4	5	5	4	3	5	5	4
	143	5	4	4	1	2	3	4	4	5	4	2	4	3	3	5	2	4	4	3	4	1	2	5	5
	144	5	5	4	5	5	5	5	5	5	5	5	5	5	5	5	5	4	3	4	3	5	5	5	5
	145	1	2	1	2	3	3	3	2	2	3	3	2	2	2	2	2	4	4	5	4	2	2	2	3
	146	4	5	5	5	5	5	5	5	5	5	5	5	5	4	5	5	5	4	3	4	5	5	5	5
	147	2	2	3	4	4	4	4	3	4	5	5	4	5	5	5	5	3	3	3	2	3	4	5	3
	148	2	2	1	3	5	5	5	1	4	1	4	2	5	3	5	3	4	3	3	4	3	5	5	4
	149	3	3	5	2	5	2	5	4	3	1	4	2	5	4	5	1	2	1	1	3	2	1	2	5
	150	3	3	4	5	5	5	5	4	5	5	5	5	5	4	5	5	2	1	1	2	3	5	3	4
	151	2	2	4	3	5	5	5	4	4	4	5	4	3	3	5	5	4	4	4	4	3	4	5	5
	152	5	5	4	5	5	5	5	5	5	5	5	5	3	5	5	5	3	4	4	4	5	4	3	4
	153	3	3	5	5	5	5	5	4	5	4	5	5	5	5	5	5	4	3	3	4	5	5	5	5
	154	2	2	1	2	3	2	4	2	2	5	5	4	3	3	5	3	3	2	2	3	3	4	5	2
	155	3	3	5	5	5	5	4	4	5	4	5	5	3	4	5	5	5	5	5	5	5	4	5	5
	156	5	4	4	5	5	5	5	4	5	5	5	5	5	5	5	4	4	4	5	4	5	5	5	4
	157	5	5	5	5	5	5	5	5	5	5	5	5	5	5	5	5	3	2	2	3	5	5	5	5
	158	5	4	4	5	5	5	5	5	5	5	5	5	5	5	5	5	2	3	2	2	5	5	5	5
	159	5	5	4	5	5	5	5	5	5	5	5	5	5	5	5	5	4	4	4	5	5	5	5	4
	160	3	5	5	4	3	4	4	4	2	5	5	2	3	3	5	5	3	3	2	3	1	4	5	5
	161	2	2	1	3	5	5	4	4	5	5	4	5	3	3	5	5	4	4	3	4	5	4	5	5
	162	3	3	4	3	5	5	5	4	4	4	5	4	5	4	3	5	4	5	5	5	3	4	4	5
	163	2	2	3	5	5	4	4	4	5	4	5	5	5	4	5	5	4	5	5	4	5	4	5	4
	164	3	3	4	5	5	5	4	4	5	5	4	5	5	3	4	5	4	5	4	4	5	5	5	5
	165	2	2	1	3	5	5	5	1	4	1	3	2	5	4	3	1	4	4	5	4	5	5	4	1
	166	4	3	4	5	5	4	4	3	4	5	5	4	5	4	5	5	4	4	5	4	4	5	5	5
	167	4	4	3	5	5	5	4	3	4	2	3	4	3	4	5	5	4	4	5	4	4	5	5	5
	168	2	2	1	4	3	3	3	3	4	1	4	3	5	3	5	4	4	3	3	4	4	4	5	2
	169	5	5	3	4	3	5	5	1	4	5	2	2	3	1	5	5	5	4	5	4	3	2	3	4
	170	5	5	4	5	5	5	5	4	5	5	5	4	5	5	5	5	4	3	4	4	5	5	5	5
	171	5	4	4	5	5	5	5	4	5	5	5	5	5	5	4	4	5	4	4	4	5	5	5	4
	172	3	3	5	5	5	5	5	4	5	4	5	5	3	4	3	5	3	4	4	4	3	4	3	5
	173	5	4	4	5	5	5	5	4	5	5	5	4	5	5	5	4	1	2	3	3	5	5	5	5
	174	5	5	5	5	5	5	5	5	5	5	5	5	5	5	5	5	1	2	1	2	5	5	5	4
	175	3	2	1	3	5	5	5	3	5	4	5	5	5	5	5	5	3	2	3	4	5	5	5	5
	176	3	3	5	5	5	5	5	4	5	4	5	4	5	3	5	5	1	2	1	2	5	4	5	3
	177	5	5	5	5	5	5	5	4	5	4	5	5	3	5	5	5	2	1	1	4	5	4	5	5
	178	1	4	5	5	1	1	5	4	5	2	5	2	4	3	3	5	4	5	5	3	5	2	3	2
	179	2	2	1	3	5	5	5	1	2	1	4	2	2	3	5	3	1	2	1	2	5	5	5	3
	180	5	5	5	5	2	2	3	4	4	4	5	4	5	4	5	5	5	4	5	4	4	4	5	3
	181	5	5	4	5	2	3	3	3	4	2	4	4	5	4	5	3	3	2	3	3	5	5	5	5
	182	2	2	4	3	2	1	4	4	5	3	4	4	5	2	5	5	3	4	3	4	5	4	5	5
	183	3	3	2	3	4	3	1	5	4	4	5	4	2	5	5	5	3	2	3	3	4	5	5	5
	184	5	4	4	5	5	5	5	5	5	5	5	5	5	5	5	4	2	1	2	2	5	5	5	4
	185	5	5	4	5	5	5	5	5	5	5	5	5	5	5	5	5	2	2	1	2	5	5	5	5
	186	5	3	2	1	5	5	4	5	4	5	2	5	5	4	1	4	2	2	3	2	5	5	5	2
	187	5	4	4	5	5	5	5	5	4	5	5	5	5	5	5	5	1	3	3	4	5	5	5	4
	188	5	4	4	1	3	3	4	4	5	5	2	4	1	3	5	2	4	4	4	4	4	5	2	4
	189	5	5	4	5	5	5	5	4	5	5	5	4	5	5	5	5	1	1	1	2	5	5	5	5
	190	5	5	5	5	5	5	5	5	5	5	5	5	5	5	5	5	5	4	5	4	5	5	5	5
	191	5	4	4	5	5	5	5	5	5	5	5	5	5	5	5	4	3	4	3	4	5	5	5	5
	192	5	5	5	5	4	4	4	5	5	5	5	5	5	5	5	5	5	5	4	5	5	5	5	5
	193	5	4	4	5	5	5	5	4	5	4	5	5	5	5	4	4	5	5	4	4	5	5	5	5
	194	5	5	5	5	5	5	5	5	5	5	5	5	5	5	5	5	5	4	4	5	5	5	5	5
	195	3	2	2	3	5	4	4	3	5	2	5	3	4	3	5	5	2	3	2	3	5	5	5	5
	196	5	5	5	5	5	5	5	5	5	5	5	5	5	5	5	5	2	1	1	2	5	5	5	4
	197	5	2	4	5	5	5	2	3	5	2	5	1	2	1	2	2	1	3	1	3	3	2	5	5
	198	5	4	4	5	5	5	5	5	5	3	5	3	5	3	5	5	2	2	2	2	5	5	5	4
	199	3	3	4	5	1	2	4	3	4	4	5	5	4	3	5	5	1	1	2	2	5	5	3	2
	200	4	5	4	5	3	3	3	4	3	4	3	3	3	4	3	3	4	4	3	4	5	4	5	5
	201	2	2	2	2	3	2	3	3	2	2	3	3	3	2	3	3	4	5	3	4	3	2	2	3
	202	2	3	2	2	4	3	3	2	3	2	3	5	4	1	3	4	4	4	5	5	5	4	3	2
	203	5	5	5	4	4	4	5	5	4	5	5	5	5	4	5	5	4	5	5	4	5	4	5	5
	204	4	2	2	2	5	1	4	1	5	4	5	3	3	3	3	5	4	3	3	4	1	5	3	5
	205	2	2	2	1	5	5	5	5	3	1	5	2	2	1	2	2	4	4	3	4	3	2	2	2
	206	4	4	4	3	5	5	5	4	3	4	3	5	4	3	4	4	4	4	5	5	4	5	4	3
	207	5	3	4	3	5	5	3	4	3	4	4	5	4	4	5	3	4	2	2	3	5	4	4	3
	208	2	2	3	5	5	5	5	2	3	1	5	3	3	2	5	5	3	4	3	4	4	4	3	3
	209	2	2	1	1	5	5	5	3	4	4	5	3	5	5	3	5	4	3	3	2	4	4	3	5
	210	5	5	3	3	2	2	3	4	4	3	4	4	4	3	5	5	4	3	3	4	3	4	3	5
	211	4	3	5	4	5	4	5	4	5	5	4	3	5	4	5	4	4	3	4	3	4	3	4	4
	212	2	2	1	4	3	5	3	4	5	2	3	2	3	3	4	5	4	3	4	4	2	5	5	5
	213	2	3	5	5	2	3	4	5	5	4	3	4	5	4	4	2	3	4	3	4	5	5	4	5
	214	4	5	1	3	3	2	2	2	2	4	2	3	2	2	3	2	5	4	5	4	1	1	1	2
	215	5	4	3	4	4	2	5	3	3	3	4	5	4	4	5	5	4	3	4	4	5	2	2	2
	216	5	2	3	4	5	5	3	4	5	5	5	5	4	5	5	5	5	4	4	4	5	5	4	5
	217	5	5	5	4	4	4	4	4	4	4	4	5	5	4	5	5	3	4	4	4	3	4	5	5
	218	5	5	5	5	4	4	4	4	4	3	4	3	3	5	3	5	1	2	3	3	4	4	5	3
	219	5	3	4	5	5	4	3	5	3	4	3	4	2	2	5	4	1	2	1	1	5	5	3	4
	220	5	3	4	5	4	3	5	5	4	4	5	4	5	5	5	5	3	2	3	2	5	3	5	5
	221	5	5	4	4	2	3	4	4	4	3	5	3	5	3	4	5	4	2	1	2	4	3	3	5
	222	3	3	4	5	4	3	3	3	5	5	5	4	5	5	4	5	4	4	4	4	4	5	5	4
	223	2	1	2	3	2	1	3	3	2	3	3	2	2	1	2	1	1	2	3	2	3	3	3	2
	224	3	2	2	5	4	5	4	5	5	5	3	4	5	5	5	5	5	5	5	4	5	4	4	5
	225	2	2	1	2	5	5	5	2	3	3	2	3	3	3	2	4	5	4	5	4	4	5	5	5
	226	5	3	4	5	2	3	5	3	5	5	5	4	4	4	4	5	3	2	3	3	3	5	5	4
	227	3	2	1	3	5	4	4	3	3	5	5	5	4	4	4	3	3	4	3	4	4	4	5	4
	228	3	3	5	5	5	5	5	4	4	2	4	3	5	5	5	5	1	2	1	1	3	4	3	5
	229	4	3	3	5	4	5	4	4	4	4	5	4	3	5	5	5	1	3	1	1	5	5	5	5
	230	5	5	5	5	5	5	5	4	5	5	4	5	3	5	5	5	4	4	4	4	3	2	1	1
	231	5	5	4	5	4	5	5	4	3	4	3	4	4	3	3	4	4	4	5	4	5	5	5	5
	232	4	3	3	4	5	4	5	5	5	5	5	4	2	3	3	1	4	4	3	3	4	5	4	5
	233	5	4	5	4	2	5	5	1	2	5	5	2	3	3	3	3	1	2	3	3	3	3	2	5
	234	2	3	2	1	3	2	3	2	3	4	2	4	3	3	3	2	1	1	1	1	2	4	2	2
	235	3	2	4	2	3	2	2	3	3	1	3	2	1	2	3	2	5	4	5	4	1	4	2	3
	236	2	2	3	2	2	1	2	3	3	4	4	3	3	3	4	3	4	4	3	4	2	1	3	1
	237	4	5	5	4	4	5	5	3	3	2	3	2	3	1	2	3	5	5	4	5	1	2	1	2
	238	1	2	2	3	2	2	3	2	3	2	4	4	2	1	1	3	5	5	4	4	4	3	2	3
	239	3	2	2	2	5	4	5	2	2	2	3	2	2	2	3	2	5	4	4	5	3	3	5	5
	240	2	2	1	3	5	5	5	3	5	4	5	3	5	3	2	5	2	3	2	3	4	5	3	3
	241	5	4	3	3	4	5	4	3	3	3	3	4	5	4	4	5	2	1	1	2	4	3	5	5
	242	4	3	5	4	5	5	5	4	5	5	4	5	3	4	4	5	1	3	1	3	5	5	4	5
	243	3	3	3	2	5	3	4	3	3	2	5	3	5	5	4	2	2	2	2	2	2	4	3	5
	244	3	3	2	3	2	3	2	4	3	3	3	2	3	1	4	3	1	1	2	2	2	3	2	3
	245	5	5	5	5	4	5	4	4	4	4	3	3	5	4	5	5	4	4	3	4	5	5	5	5
	246	4	4	5	5	5	5	4	4	5	4	5	5	3	3	5	5	4	5	3	4	4	5	4	5
	247	3	2	3	2	5	5	5	4	3	3	4	4	5	4	5	5	1	1	2	3	4	3	5	4
	248	2	2	1	2	5	5	5	1	2	2	2	2	3	3	4	4	4	5	5	4	3	2	4	1
	249	4	4	5	5	1	1	2	3	5	5	5	3	5	4	3	5	4	5	5	4	5	5	3	4
	250	3	2	3	2	2	3	2	2	3	4	4	3	1	2	2	3	4	4	3	4	2	3	2	3
	251	2	3	1	3	5	5	5	4	5	4	5	3	5	3	3	5	4	3	4	3	4	5	5	5
	252	2	2	3	2	5	4	5	4	3	5	4	5	2	2	2	4	4	4	5	4	5	5	4	5
	253	4	2	4	2	5	5	1	1	3	5	4	3	1	4	3	4	5	4	3	4	1	5	2	4
	254	5	4	5	5	5	4	5	4	3	3	3	4	4	3	4	4	3	3	3	2	4	5	5	4
	255	3	4	3	4	5	4	5	3	4	3	4	4	4	4	5	5	4	3	3	4	4	5	3	5
	256	2	2	2	1	1	1	2	2	3	1	1	3	5	3	2	3	2	1	1	3	5	5	3	1
	257	1	2	2	3	2	2	2	2	3	3	2	1	3	3	3	3	2	1	1	2	3	2	2	3
	258	5	5	5	5	5	5	5	4	3	3	3	4	5	4	5	5	4	4	4	4	4	3	5	5
	259	4	3	4	1	5	5	4	3	2	3	5	5	1	4	3	5	3	4	4	4	3	4	3	2
	260	2	1	2	2	2	2	3	2	3	4	3	3	2	2	2	2	4	3	3	4	1	2	1	2
	261	3	3	2	1	1	1	2	2	2	2	3	3	3	2	3	2	3	2	2	3	2	1	2	2
	262	4	5	5	4	4	4	4	4	3	5	4	5	5	5	4	5	5	5	5	5	5	5	5	5
	263	2	2	1	1	2	3	2	3	5	3	5	5	3	2	2	5	4	4	5	4	5	5	5	5
	264	5	5	3	5	5	5	5	4	5	5	5	3	5	3	5	5	3	2	2	3	5	5	5	5
	265	2	2	3	3	2	2	1	3	3	4	3	2	3	2	2	1	2	3	2	2	2	2	2	3
	266	3	4	4	3	5	4	5	4	4	5	4	5	4	3	4	3	4	4	4	5	5	5	5	5
	267	2	3	5	2	2	2	1	2	2	2	3	1	2	1	3	1	3	3	2	3	2	3	5	2
	268	3	2	1	5	4	4	3	4	3	5	2	3	2	2	4	1	4	4	3	4	3	5	1	2
	269	1	2	1	2	2	2	2	3	2	2	4	3	2	3	3	2	4	5	5	5	1	3	2	2
	270	2	2	3	5	5	2	5	2	5	4	2	1	2	4	1	5	4	5	5	4	2	1	5	5
	271	3	2	3	2	5	5	5	5	5	5	5	3	5	4	5	5	4	5	4	4	3	5	5	5
	272	2	2	1	3	2	2	2	1	1	2	4	2	2	1	4	1	4	4	5	4	2	3	2	3
	273	2	2	1	2	2	3	2	2	2	1	3	3	3	5	5	3	4	4	5	4	2	2	2	3
	274	4	3	3	4	5	5	5	3	5	5	5	3	5	3	5	5	4	4	5	4	5	3	3	5
	275	3	4	5	4	3	3	4	4	5	4	5	4	5	4	3	3	4	3	3	4	4	4	5	4
	276	3	2	3	2	4	4	4	3	3	3	2	2	5	5	5	4	5	4	5	4	4	4	4	5
	277	3	2	1	2	1	1	1	4	5	4	5	5	5	3	5	5	4	3	4	4	3	5	5	5
	278	1	1	1	3	2	2	2	1	3	1	3	2	3	2	2	2	5	4	4	4	2	3	3	1
	279	5	3	5	5	5	5	5	3	4	3	5	5	5	5	5	5	3	4	4	4	3	5	5	5
	280	3	3	2	2	5	5	5	2	1	1	3	2	5	3	5	5	1	2	3	3	5	5	5	5
	281	4	4	5	5	5	5	5	5	5	5	5	4	3	5	5	5	1	2	1	2	5	4	5	4
	282	5	3	4	4	5	5	5	1	3	1	3	2	2	1	2	3	3	2	3	4	3	3	2	1
	283	4	4	5	5	4	4	4	4	4	5	4	3	5	4	3	4	1	2	1	2	5	4	3	4
	284	3	4	3	4	4	5	3	4	4	3	5	4	3	3	3	3	2	1	1	4	5	4	4	3
	285	3	3	4	3	5	5	5	2	4	2	4	4	5	3	4	4	4	5	5	3	5	5	5	4
	286	3	3	2	3	5	5	5	5	5	5	5	5	3	5	5	5	1	2	1	2	5	3	5	5
	287	5	3	5	5	5	5	5	3	4	3	5	3	4	5	5	5	5	4	5	4	5	5	5	3
	288	2	2	3	2	5	5	5	4	3	3	5	5	5	4	5	5	3	2	3	3	5	5	5	5
	289	5	4	3	5	5	5	5	3	4	3	5	3	5	3	5	3	3	4	3	4	3	5	3	3
	290	3	3	5	5	5	5	5	5	5	5	5	5	5	4	5	5	3	2	3	3	5	5	5	5
	291	2	2	1	2	4	4	5	3	3	3	5	4	5	5	5	3	2	1	2	2	5	3	3	3
	292	3	3	5	5	4	5	4	5	5	3	5	5	5	4	5	5	2	2	1	2	5	5	5	5
	293	2	2	2	3	5	5	5	5	5	5	5	3	5	5	5	5	2	2	3	2	5	5	5	5
	294	3	3	5	5	5	5	5	5	5	5	5	3	5	3	5	5	1	3	3	4	5	5	3	5
	295	5	3	3	5	5	5	5	4	5	3	5	3	5	5	5	5	4	4	4	4	3	5	5	3
	296	3	2	3	2	5	5	5	5	5	3	5	5	5	3	5	5	1	1	1	2	5	5	5	5
	297	4	4	5	3	5	5	5	4	5	5	5	5	3	4	4	5	5	4	5	4	5	5	5	4
	298	3	3	3	4	5	5	5	4	5	4	5	3	4	3	4	4	3	4	3	4	5	4	4	5
	299	3	3	2	3	3	3	4	3	5	5	5	3	5	4	5	5	5	5	4	5	5	5	5	5
	300	3	3	5	5	5	5	4	5	5	5	5	5	5	5	5	5	5	5	4	4	5	5	5	5
	301	5	3	5	5	4	4	4	3	4	5	5	3	5	5	3	5	5	4	4	5	5	5	3	3
	302	2	2	3	3	5	5	5	5	5	5	3	5	4	3	3	5	2	3	2	3	3	5	5	3
	303	3	2	1	3	5	5	5	5	5	3	5	3	5	4	5	5	2	1	1	2	5	5	5	5
	304	5	3	5	5	5	5	5	3	5	3	5	3	5	4	5	5	1	3	1	3	3	5	3	5
	305	2	3	3	2	5	5	5	5	5	3	5	3	5	3	5	5	2	2	2	2	5	5	5	5
	306	3	3	2	3	5	5	5	5	5	5	5	3	4	4	5	5	1	1	2	2	3	5	5	4
	307	2	2	1	2	1	1	2	2	1	1	3	2	3	2	2	1	4	4	3	4	1	2	2	3
	308	3	2	1	3	5	5	5	2	3	3	4	3	5	5	4	4	4	5	3	4	4	5	3	5
	309	3	3	5	5	5	5	5	5	5	5	5	3	5	5	5	5	4	4	5	5	4	5	5	5
	310	1	2	1	2	5	5	5	4	5	4	5	5	5	3	5	5	4	5	5	4	5	5	5	5
	311	5	5	5	5	5	5	5	5	5	5	5	5	5	5	5	5	4	3	3	4	4	5	4	4
	312	3.36218	3.19231	3.23718	3.53846	3.89744	3.89423	3.91026	3.4391	3.91026	3.53205	3.97756	3.51603	3.73718	3.64423	3.85577	3.91346	3.23718	3.23077	3.17308	3.40385	3.78526	3.91026	3.89103	3.80769
	313	3.36218	3.19231	3.23718	3.53846	3.89744	3.89423	3.91026	3.4391	3.91026	3.53205	3.97756	3.51603	3.73718	3.64423	3.85577	3.91346	3.23718	3.23077	3.17308	3.40385	3.78526	3.91026	3.89103	3.80769
	314	3.36218	3.19231	3.23718	3.53846	3.89744	3.89423	3.91026	3.4391	3.91026	3.53205	3.97756	3.51603	3.73718	3.64423	3.85577	3.91346	3.23718	3.23077	3.17308	3.40385	3.78526	3.91026	3.89103	3.80769
	315	3.36218	3.19231	3.23718	3.53846	3.89744	3.89423	3.91026	3.4391	3.91026	3.53205	3.97756	3.51603	3.73718	3.64423	3.85577	3.91346	3.23718	3.23077	3.17308	3.40385	3.78526	3.91026	3.89103	3.80769
	316	3.36218	3.19231	3.23718	3.53846	3.89744	3.89423	3.91026	3.4391	3.91026	3.53205	3.97756	3.51603	3.73718	3.64423	3.85577	3.91346	3.23718	3.23077	3.17308	3.40385	3.78526	3.91026	3.89103	3.80769
	317	3.36218	3.19231	3.23718	3.53846	3.89744	3.89423	3.91026	3.4391	3.91026	3.53205	3.97756	3.51603	3.73718	3.64423	3.85577	3.91346	3.23718	3.23077	3.17308	3.40385	3.78526	3.91026	3.89103	3.80769
	318	3.36218	3.19231	3.23718	3.53846	3.89744	3.89423	3.91026	3.4391	3.91026	3.53205	3.97756	3.51603	3.73718	3.64423	3.85577	3.91346	3.23718	3.23077	3.17308	3.40385	3.78526	3.91026	3.89103	3.80769
	319	3.36218	3.19231	3.23718	3.53846	3.89744	3.89423	3.91026	3.4391	3.91026	3.53205	3.97756	3.51603	3.73718	3.64423	3.85577	3.91346	3.23718	3.23077	3.17308	3.40385	3.78526	3.91026	3.89103	3.80769
	320	3.36218	3.19231	3.23718	3.53846	3.89744	3.89423	3.91026	3.4391	3.91026	3.53205	3.97756	3.51603	3.73718	3.64423	3.85577	3.91346	3.23718	3.23077	3.17308	3.40385	3.78526	3.91026	3.89103	3.80769
	321	3.36218	3.19231	3.23718	3.53846	3.89744	3.89423	3.91026	3.4391	3.91026	3.53205	3.97756	3.51603	3.73718	3.64423	3.85577	3.91346	3.23718	3.23077	3.17308	3.40385	3.78526	3.91026	3.89103	3.80769
	322	3.36218	3.19231	3.23718	3.53846	3.89744	3.89423	3.91026	3.4391	3.91026	3.53205	3.97756	3.51603	3.73718	3.64423	3.85577	3.91346	3.23718	3.23077	3.17308	3.40385	3.78526	3.91026	3.89103	3.80769
	323	3.36218	3.19231	3.23718	3.53846	3.89744	3.89423	3.91026	3.4391	3.91026	3.53205	3.97756	3.51603	3.73718	3.64423	3.85577	3.91346	3.23718	3.23077	3.17308	3.40385	3.78526	3.91026	3.89103	3.80769
	324	3.36218	3.19231	3.23718	3.53846	3.89744	3.89423	3.91026	3.4391	3.91026	3.53205	3.97756	3.51603	3.73718	3.64423	3.85577	3.91346	3.23718	3.23077	3.17308	3.40385	3.78526	3.91026	3.89103	3.80769
	325	3.36218	3.19231	3.23718	3.53846	3.89744	3.89423	3.91026	3.4391	3.91026	3.53205	3.97756	3.51603	3.73718	3.64423	3.85577	3.91346	3.23718	3.23077	3.17308	3.40385	3.78526	3.91026	3.89103	3.80769
	326	3.36218	3.19231	3.23718	3.53846	3.89744	3.89423	3.91026	3.4391	3.91026	3.53205	3.97756	3.51603	3.73718	3.64423	3.85577	3.91346	3.23718	3.23077	3.17308	3.40385	3.78526	3.91026	3.89103	3.80769
	327	3.36218	3.19231	3.23718	3.53846	3.89744	3.89423	3.91026	3.4391	3.91026	3.53205	3.97756	3.51603	3.73718	3.64423	3.85577	3.91346	3.23718	3.23077	3.17308	3.40385	3.78526	3.91026	3.89103	3.80769
	328	3.36218	3.19231	3.23718	3.53846	3.89744	3.89423	3.91026	3.4391	3.91026	3.53205	3.97756	3.51603	3.73718	3.64423	3.85577	3.91346	3.23718	3.23077	3.17308	3.40385	3.78526	3.91026	3.89103	3.80769
	329	3.36218	3.19231	3.23718	3.53846	3.89744	3.89423	3.91026	3.4391	3.91026	3.53205	3.97756	3.51603	3.73718	3.64423	3.85577	3.91346	3.23718	3.23077	3.17308	3.40385	3.78526	3.91026	3.89103	3.80769
	330	3.36218	3.19231	3.23718	3.53846	3.89744	3.89423	3.91026	3.4391	3.91026	3.53205	3.97756	3.51603	3.73718	3.64423	3.85577	3.91346	3.23718	3.23077	3.17308	3.40385	3.78526	3.91026	3.89103	3.80769
	331	3.36218	3.19231	3.23718	3.53846	3.89744	3.89423	3.91026	3.4391	3.91026	3.53205	3.97756	3.51603	3.73718	3.64423	3.85577	3.91346	3.23718	3.23077	3.17308	3.40385	3.78526	3.91026	3.89103	3.80769
	332	3.36218	3.19231	3.23718	3.53846	3.89744	3.89423	3.91026	3.4391	3.91026	3.53205	3.97756	3.51603	3.73718	3.64423	3.85577	3.91346	3.23718	3.23077	3.17308	3.40385	3.78526	3.91026	3.89103	3.80769
	333	3.36218	3.19231	3.23718	3.53846	3.89744	3.89423	3.91026	3.4391	3.91026	3.53205	3.97756	3.51603	3.73718	3.64423	3.85577	3.91346	3.23718	3.23077	3.17308	3.40385	3.78526	3.91026	3.89103	3.80769
	334	3.36218	3.19231	3.23718	3.53846	3.89744	3.89423	3.91026	3.4391	3.91026	3.53205	3.97756	3.51603	3.73718	3.64423	3.85577	3.91346	3.23718	3.23077	3.17308	3.40385	3.78526	3.91026	3.89103	3.80769
	335	3.36218	3.19231	3.23718	3.53846	3.89744	3.89423	3.91026	3.4391	3.91026	3.53205	3.97756	3.51603	3.73718	3.64423	3.85577	3.91346	3.23718	3.23077	3.17308	3.40385	3.78526	3.91026	3.89103	3.80769
	336	3.36218	3.19231	3.23718	3.53846	3.89744	3.89423	3.91026	3.4391	3.91026	3.53205	3.97756	3.51603	3.73718	3.64423	3.85577	3.91346	3.23718	3.23077	3.17308	3.40385	3.78526	3.91026	3.89103	3.80769
	337	3.36218	3.19231	3.23718	3.53846	3.89744	3.89423	3.91026	3.4391	3.91026	3.53205	3.97756	3.51603	3.73718	3.64423	3.85577	3.91346	3.23718	3.23077	3.17308	3.40385	3.78526	3.91026	3.89103	3.80769
	338	3.36218	3.19231	3.23718	3.53846	3.89744	3.89423	3.91026	3.4391	3.91026	3.53205	3.97756	3.51603	3.73718	3.64423	3.85577	3.91346	3.23718	3.23077	3.17308	3.40385	3.78526	3.91026	3.89103	3.80769
	339	3.36218	3.19231	3.23718	3.53846	3.89744	3.89423	3.91026	3.4391	3.91026	3.53205	3.97756	3.51603	3.73718	3.64423	3.85577	3.91346	3.23718	3.23077	3.17308	3.40385	3.78526	3.91026	3.89103	3.80769
	340	3.36218	3.19231	3.23718	3.53846	3.89744	3.89423	3.91026	3.4391	3.91026	3.53205	3.97756	3.51603	3.73718	3.64423	3.85577	3.91346	3.23718	3.23077	3.17308	3.40385	3.78526	3.91026	3.89103	3.80769
	341	3.36218	3.19231	3.23718	3.53846	3.89744	3.89423	3.91026	3.4391	3.91026	3.53205	3.97756	3.51603	3.73718	3.64423	3.85577	3.91346	3.23718	3.23077	3.17308	3.40385	3.78526	3.91026	3.89103	3.80769
	342	3.36218	3.19231	3.23718	3.53846	3.89744	3.89423	3.91026	3.4391	3.91026	3.53205	3.97756	3.51603	3.73718	3.64423	3.85577	3.91346	3.23718	3.23077	3.17308	3.40385	3.78526	3.91026	3.89103	3.80769
	343	3.36218	3.19231	3.23718	3.53846	3.89744	3.89423	3.91026	3.4391	3.91026	3.53205	3.97756	3.51603	3.73718	3.64423	3.85577	3.91346	3.23718	3.23077	3.17308	3.40385	3.78526	3.91026	3.89103	3.80769
	344	3.36218	3.19231	3.23718	3.53846	3.89744	3.89423	3.91026	3.4391	3.91026	3.53205	3.97756	3.51603	3.73718	3.64423	3.85577	3.91346	3.23718	3.23077	3.17308	3.40385	3.78526	3.91026	3.89103	3.80769
	345	3.36218	3.19231	3.23718	3.53846	3.89744	3.89423	3.91026	3.4391	3.91026	3.53205	3.97756	3.51603	3.73718	3.64423	3.85577	3.91346	3.23718	3.23077	3.17308	3.40385	3.78526	3.91026	3.89103	3.80769
	346	3.36218	3.19231	3.23718	3.53846	3.89744	3.89423	3.91026	3.4391	3.91026	3.53205	3.97756	3.51603	3.73718	3.64423	3.85577	3.91346	3.23718	3.23077	3.17308	3.40385	3.78526	3.91026	3.89103	3.80769
	347	3.36218	3.19231	3.23718	3.53846	3.89744	3.89423	3.91026	3.4391	3.91026	3.53205	3.97756	3.51603	3.73718	3.64423	3.85577	3.91346	3.23718	3.23077	3.17308	3.40385	3.78526	3.91026	3.89103	3.80769
	348	3.36218	3.19231	3.23718	3.53846	3.89744	3.89423	3.91026	3.4391	3.91026	3.53205	3.97756	3.51603	3.73718	3.64423	3.85577	3.91346	3.23718	3.23077	3.17308	3.40385	3.78526	3.91026	3.89103	3.80769
	349	3.36218	3.19231	3.23718	3.53846	3.89744	3.89423	3.91026	3.4391	3.91026	3.53205	3.97756	3.51603	3.73718	3.64423	3.85577	3.91346	3.23718	3.23077	3.17308	3.40385	3.78526	3.91026	3.89103	3.80769
	350	3.36218	3.19231	3.23718	3.53846	3.89744	3.89423	3.91026	3.4391	3.91026	3.53205	3.97756	3.51603	3.73718	3.64423	3.85577	3.91346	3.23718	3.23077	3.17308	3.40385	3.78526	3.91026	3.89103	3.80769
	351	3.36218	3.19231	3.23718	3.53846	3.89744	3.89423	3.91026	3.4391	3.91026	3.53205	3.97756	3.51603	3.73718	3.64423	3.85577	3.91346	3.23718	3.23077	3.17308	3.40385	3.78526	3.91026	3.89103	3.80769
	352	3.36218	3.19231	3.23718	3.53846	3.89744	3.89423	3.91026	3.4391	3.91026	3.53205	3.97756	3.51603	3.73718	3.64423	3.85577	3.91346	3.23718	3.23077	3.17308	3.40385	3.78526	3.91026	3.89103	3.80769
	353	3.36218	3.19231	3.23718	3.53846	3.89744	3.89423	3.91026	3.4391	3.91026	3.53205	3.97756	3.51603	3.73718	3.64423	3.85577	3.91346	3.23718	3.23077	3.17308	3.40385	3.78526	3.91026	3.89103	3.80769
	354	3.36218	3.19231	3.23718	3.53846	3.89744	3.89423	3.91026	3.4391	3.91026	3.53205	3.97756	3.51603	3.73718	3.64423	3.85577	3.91346	3.23718	3.23077	3.17308	3.40385	3.78526	3.91026	3.89103	3.80769
	355	3.36218	3.19231	3.23718	3.53846	3.89744	3.89423	3.91026	3.4391	3.91026	3.53205	3.97756	3.51603	3.73718	3.64423	3.85577	3.91346	3.23718	3.23077	3.17308	3.40385	3.78526	3.91026	3.89103	3.80769
	356	3.36218	3.19231	3.23718	3.53846	3.89744	3.89423	3.91026	3.4391	3.91026	3.53205	3.97756	3.51603	3.73718	3.64423	3.85577	3.91346	3.23718	3.23077	3.17308	3.40385	3.78526	3.91026	3.89103	3.80769
	357	3.36218	3.19231	3.23718	3.53846	3.89744	3.89423	3.91026	3.4391	3.91026	3.53205	3.97756	3.51603	3.73718	3.64423	3.85577	3.91346	3.23718	3.23077	3.17308	3.40385	3.78526	3.91026	3.89103	3.80769
	358	3.36218	3.19231	3.23718	3.53846	3.89744	3.89423	3.91026	3.4391	3.91026	3.53205	3.97756	3.51603	3.73718	3.64423	3.85577	3.91346	3.23718	3.23077	3.17308	3.40385	3.78526	3.91026	3.89103	3.80769
	359	3.36218	3.19231	3.23718	3.53846	3.89744	3.89423	3.91026	3.4391	3.91026	3.53205	3.97756	3.51603	3.73718	3.64423	3.85577	3.91346	3.23718	3.23077	3.17308	3.40385	3.78526	3.91026	3.89103	3.80769
	360	3.36218	3.19231	3.23718	3.53846	3.89744	3.89423	3.91026	3.4391	3.91026	3.53205	3.97756	3.51603	3.73718	3.64423	3.85577	3.91346	3.23718	3.23077	3.17308	3.40385	3.78526	3.91026	3.89103	3.80769
	361	3.36218	3.19231	3.23718	3.53846	3.89744	3.89423	3.91026	3.4391	3.91026	3.53205	3.97756	3.51603	3.73718	3.64423	3.85577	3.91346	3.23718	3.23077	3.17308	3.40385	3.78526	3.91026	3.89103	3.80769
	362	3.36218	3.19231	3.23718	3.53846	3.89744	3.89423	3.91026	3.4391	3.91026	3.53205	3.97756	3.51603	3.73718	3.64423	3.85577	3.91346	3.23718	3.23077	3.17308	3.40385	3.78526	3.91026	3.89103	3.80769
	363	3.36218	3.19231	3.23718	3.53846	3.89744	3.89423	3.91026	3.4391	3.91026	3.53205	3.97756	3.51603	3.73718	3.64423	3.85577	3.91346	3.23718	3.23077	3.17308	3.40385	3.78526	3.91026	3.89103	3.80769
	364	3.36218	3.19231	3.23718	3.53846	3.89744	3.89423	3.91026	3.4391	3.91026	3.53205	3.97756	3.51603	3.73718	3.64423	3.85577	3.91346	3.23718	3.23077	3.17308	3.40385	3.78526	3.91026	3.89103	3.80769
	365	3.36218	3.19231	3.23718	3.53846	3.89744	3.89423	3.91026	3.4391	3.91026	3.53205	3.97756	3.51603	3.73718	3.64423	3.85577	3.91346	3.23718	3.23077	3.17308	3.40385	3.78526	3.91026	3.89103	3.80769
	366	3.36218	3.19231	3.23718	3.53846	3.89744	3.89423	3.91026	3.4391	3.91026	3.53205	3.97756	3.51603	3.73718	3.64423	3.85577	3.91346	3.23718	3.23077	3.17308	3.40385	3.78526	3.91026	3.89103	3.80769
	367	3.36218	3.19231	3.23718	3.53846	3.89744	3.89423	3.91026	3.4391	3.91026	3.53205	3.97756	3.51603	3.73718	3.64423	3.85577	3.91346	3.23718	3.23077	3.17308	3.40385	3.78526	3.91026	3.89103	3.80769
	368	3.36218	3.19231	3.23718	3.53846	3.89744	3.89423	3.91026	3.4391	3.91026	3.53205	3.97756	3.51603	3.73718	3.64423	3.85577	3.91346	3.23718	3.23077	3.17308	3.40385	3.78526	3.91026	3.89103	3.80769
	369	3.36218	3.19231	3.23718	3.53846	3.89744	3.89423	3.91026	3.4391	3.91026	3.53205	3.97756	3.51603	3.73718	3.64423	3.85577	3.91346	3.23718	3.23077	3.17308	3.40385	3.78526	3.91026	3.89103	3.80769
	370	3.36218	3.19231	3.23718	3.53846	3.89744	3.89423	3.91026	3.4391	3.91026	3.53205	3.97756	3.51603	3.73718	3.64423	3.85577	3.91346	3.23718	3.23077	3.17308	3.40385	3.78526	3.91026	3.89103	3.80769
	371	3.36218	3.19231	3.23718	3.53846	3.89744	3.89423	3.91026	3.4391	3.91026	3.53205	3.97756	3.51603	3.73718	3.64423	3.85577	3.91346	3.23718	3.23077	3.17308	3.40385	3.78526	3.91026	3.89103	3.80769
	372	3.36218	3.19231	3.23718	3.53846	3.89744	3.89423	3.91026	3.4391	3.91026	3.53205	3.97756	3.51603	3.73718	3.64423	3.85577	3.91346	3.23718	3.23077	3.17308	3.40385	3.78526	3.91026	3.89103	3.80769
	373	3.36218	3.19231	3.23718	3.53846	3.89744	3.89423	3.91026	3.4391	3.91026	3.53205	3.97756	3.51603	3.73718	3.64423	3.85577	3.91346	3.23718	3.23077	3.17308	3.40385	3.78526	3.91026	3.89103	3.80769
	374	3.36218	3.19231	3.23718	3.53846	3.89744	3.89423	3.91026	3.4391	3.91026	3.53205	3.97756	3.51603	3.73718	3.64423	3.85577	3.91346	3.23718	3.23077	3.17308	3.40385	3.78526	3.91026	3.89103	3.80769
	375	3.36218	3.19231	3.23718	3.53846	3.89744	3.89423	3.91026	3.4391	3.91026	3.53205	3.97756	3.51603	3.73718	3.64423	3.85577	3.91346	3.23718	3.23077	3.17308	3.40385	3.78526	3.91026	3.89103	3.80769
	376	3.36218	3.19231	3.23718	3.53846	3.89744	3.89423	3.91026	3.4391	3.91026	3.53205	3.97756	3.51603	3.73718	3.64423	3.85577	3.91346	3.23718	3.23077	3.17308	3.40385	3.78526	3.91026	3.89103	3.80769
	377	3.36218	3.19231	3.23718	3.53846	3.89744	3.89423	3.91026	3.4391	3.91026	3.53205	3.97756	3.51603	3.73718	3.64423	3.85577	3.91346	3.23718	3.23077	3.17308	3.40385	3.78526	3.91026	3.89103	3.80769
	378	3.36218	3.19231	3.23718	3.53846	3.89744	3.89423	3.91026	3.4391	3.91026	3.53205	3.97756	3.51603	3.73718	3.64423	3.85577	3.91346	3.23718	3.23077	3.17308	3.40385	3.78526	3.91026	3.89103	3.80769
	379	3.36218	3.19231	3.23718	3.53846	3.89744	3.89423	3.91026	3.4391	3.91026	3.53205	3.97756	3.51603	3.73718	3.64423	3.85577	3.91346	3.23718	3.23077	3.17308	3.40385	3.78526	3.91026	3.89103	3.80769
	380	3.36218	3.19231	3.23718	3.53846	3.89744	3.89423	3.91026	3.4391	3.91026	3.53205	3.97756	3.51603	3.73718	3.64423	3.85577	3.91346	3.23718	3.23077	3.17308	3.40385	3.78526	3.91026	3.89103	3.80769
	381	3.36218	3.19231	3.23718	3.53846	3.89744	3.89423	3.91026	3.4391	3.91026	3.53205	3.97756	3.51603	3.73718	3.64423	3.85577	3.91346	3.23718	3.23077	3.17308	3.40385	3.78526	3.91026	3.89103	3.80769
	382	3.36218	3.19231	3.23718	3.53846	3.89744	3.89423	3.91026	3.4391	3.91026	3.53205	3.97756	3.51603	3.73718	3.64423	3.85577	3.91346	3.23718	3.23077	3.17308	3.40385	3.78526	3.91026	3.89103	3.80769
	383	3.36218	3.19231	3.23718	3.53846	3.89744	3.89423	3.91026	3.4391	3.91026	3.53205	3.97756	3.51603	3.73718	3.64423	3.85577	3.91346	3.23718	3.23077	3.17308	3.40385	3.78526	3.91026	3.89103	3.80769
	384	3.36218	3.19231	3.23718	3.53846	3.89744	3.89423	3.91026	3.4391	3.91026	3.53205	3.97756	3.51603	3.73718	3.64423	3.85577	3.91346	3.23718	3.23077	3.17308	3.40385	3.78526	3.91026	3.89103	3.80769
	385	3.36218	3.19231	3.23718	3.53846	3.89744	3.89423	3.91026	3.4391	3.91026	3.53205	3.97756	3.51603	3.73718	3.64423	3.85577	3.91346	3.23718	3.23077	3.17308	3.40385	3.78526	3.91026	3.89103	3.80769
	386	3.36218	3.19231	3.23718	3.53846	3.89744	3.89423	3.91026	3.4391	3.91026	3.53205	3.97756	3.51603	3.73718	3.64423	3.85577	3.91346	3.23718	3.23077	3.17308	3.40385	3.78526	3.91026	3.89103	3.80769
	387	3.36218	3.19231	3.23718	3.53846	3.89744	3.89423	3.91026	3.4391	3.91026	3.53205	3.97756	3.51603	3.73718	3.64423	3.85577	3.91346	3.23718	3.23077	3.17308	3.40385	3.78526	3.91026	3.89103	3.80769
	388	3.36218	3.19231	3.23718	3.53846	3.89744	3.89423	3.91026	3.4391	3.91026	3.53205	3.97756	3.51603	3.73718	3.64423	3.85577	3.91346	3.23718	3.23077	3.17308	3.40385	3.78526	3.91026	3.89103	3.80769
	389	3.36218	3.19231	3.23718	3.53846	3.89744	3.89423	3.91026	3.4391	3.91026	3.53205	3.97756	3.51603	3.73718	3.64423	3.85577	3.91346	3.23718	3.23077	3.17308	3.40385	3.78526	3.91026	3.89103	3.80769
	390	3.36218	3.19231	3.23718	3.53846	3.89744	3.89423	3.91026	3.4391	3.91026	3.53205	3.97756	3.51603	3.73718	3.64423	3.85577	3.91346	3.23718	3.23077	3.17308	3.40385	3.78526	3.91026	3.89103	3.80769
	391	3.36218	3.19231	3.23718	3.53846	3.89744	3.89423	3.91026	3.4391	3.91026	3.53205	3.97756	3.51603	3.73718	3.64423	3.85577	3.91346	3.23718	3.23077	3.17308	3.40385	3.78526	3.91026	3.89103	3.80769
	392	3.36218	3.19231	3.23718	3.53846	3.89744	3.89423	3.91026	3.4391	3.91026	3.53205	3.97756	3.51603	3.73718	3.64423	3.85577	3.91346	3.23718	3.23077	3.17308	3.40385	3.78526	3.91026	3.89103	3.80769
	393	3.36218	3.19231	3.23718	3.53846	3.89744	3.89423	3.91026	3.4391	3.91026	3.53205	3.97756	3.51603	3.73718	3.64423	3.85577	3.91346	3.23718	3.23077	3.17308	3.40385	3.78526	3.91026	3.89103	3.80769
	394	3.36218	3.19231	3.23718	3.53846	3.89744	3.89423	3.91026	3.4391	3.91026	3.53205	3.97756	3.51603	3.73718	3.64423	3.85577	3.91346	3.23718	3.23077	3.17308	3.40385	3.78526	3.91026	3.89103	3.80769
	395	3.36218	3.19231	3.23718	3.53846	3.89744	3.89423	3.91026	3.4391	3.91026	3.53205	3.97756	3.51603	3.73718	3.64423	3.85577	3.91346	3.23718	3.23077	3.17308	3.40385	3.78526	3.91026	3.89103	3.80769
	396	3.36218	3.19231	3.23718	3.53846	3.89744	3.89423	3.91026	3.4391	3.91026	3.53205	3.97756	3.51603	3.73718	3.64423	3.85577	3.91346	3.23718	3.23077	3.17308	3.40385	3.78526	3.91026	3.89103	3.80769
	397	3.36218	3.19231	3.23718	3.53846	3.89744	3.89423	3.91026	3.4391	3.91026	3.53205	3.97756	3.51603	3.73718	3.64423	3.85577	3.91346	3.23718	3.23077	3.17308	3.40385	3.78526	3.91026	3.89103	3.80769
	398	3.36218	3.19231	3.23718	3.53846	3.89744	3.89423	3.91026	3.4391	3.91026	3.53205	3.97756	3.51603	3.73718	3.64423	3.85577	3.91346	3.23718	3.23077	3.17308	3.40385	3.78526	3.91026	3.89103	3.80769
	399	3.36218	3.19231	3.23718	3.53846	3.89744	3.89423	3.91026	3.4391	3.91026	3.53205	3.97756	3.51603	3.73718	3.64423	3.85577	3.91346	3.23718	3.23077	3.17308	3.40385	3.78526	3.91026	3.89103	3.80769
	MV descriptives
		Mean	Median	Observed min	Observed max	Standard deviation	Excess kurtosis	Skewness	Number of observations used	Cramér-von Mises test statistic	Cramér-von Mises p value
	CD1	3.36218	3.36218	1	5	1.1959	-0.835713	-0.0988924	400	1.92399	7.37e-10
	CD2	3.19231	3.19231	1	5	1.06591	-0.561667	0.123482	400	2.21913	7.37e-10
	CD3	3.23718	3.23718	1	5	1.16881	-0.512253	-0.331577	400	1.869	7.37e-10
	CD4	3.53846	3.53846	1	5	1.21196	-0.849959	-0.315493	400	1.98212	7.37e-10
	CRB1	3.89744	3.89744	1	5	1.18397	-0.347126	-0.839354	400	4.15602	7.37e-10
	CRB2	3.89423	3.89423	1	5	1.13083	-0.28991	-0.784934	400	3.58294	7.37e-10
	CRB3	3.91026	4	1	5	1.11746	0.0302471	-0.908707	400	3.88206	7.37e-10
	CRB4	3.4391	3.4391	1	5	1.05457	-0.187726	-0.426678	400	1.70546	7.37e-10
	CS1	3.91026	4	1	5	1.01179	0.230434	-0.846808	400	3.6602	7.37e-10
	CS2	3.53205	3.53205	1	5	1.18288	-0.52106	-0.49174	400	1.73836	7.37e-10
	CS3	3.97756	4	1	5	1.05219	0.188567	-0.933183	400	4.19341	7.37e-10
	CS4	3.51603	3.51603	1	5	1.11122	-0.733579	-0.227687	400	1.58929	7.37e-10
	CT1	3.73718	3.73718	1	5	1.12744	-0.536223	-0.524334	400	2.33926	7.37e-10
	CT2	3.64423	3.64423	1	5	1.08571	-0.193787	-0.544516	400	1.82152	7.37e-10
	CT3	3.85577	3.85577	1	5	1.11637	-0.228361	-0.750974	400	3.11039	7.37e-10
	CT4	3.91346	3.91346	1	5	1.10075	0.201867	-0.908709	400	3.51998	7.37e-10
	FT1	3.23718	3.23718	1	5	1.18369	-0.473287	-0.524951	400	2.53432	7.37e-10
	FT2	3.23077	3.23077	1	5	1.08787	-0.407271	-0.365584	400	2.09698	7.37e-10
	FT3	3.17308	3.17308	1	5	1.17968	-0.456249	-0.233335	400	2.62255	7.37e-10
	FT4	3.40385	3.40385	1	5	0.890387	0.280032	-0.692322	400	3.46024	7.37e-10
	SQ1	3.78526	3.78526	1	5	1.19018	-0.109316	-0.82889	400	2.97892	7.37e-10
	SQ2	3.91026	4	1	5	1.13522	0.0474626	-0.931382	400	3.96745	7.37e-10
	SQ3	3.89103	3.89103	1	5	1.12949	-0.340137	-0.771097	400	3.58891	7.37e-10
	SQ4	3.80769	3.80769	1	5	1.12745	-0.288021	-0.722162	400	2.90101	7.37e-10
	Indicator data (standardized)
	Matrix
	Case index	CD1	CD2	CD3	CD4	CRB1	CRB2	CRB3	CRB4	CS1	CS2	CS3	CS4	CT1	CT2	CT3	CT4	FT1	FT2	FT3	FT4	SQ1	SQ2	SQ3	SQ4	FT x CS
	0	1.36953	1.69592	1.50822	1.20593	0.93124	0.97784	0.975197	0.531876	1.07705	1.241	0.97172	1.33545	1.12008	1.24874	1.02496	0.0786175	1.48926	0.707098	1.54867	0.669545	1.02064	0.959943	0.98184	1.05752	1.83469
	1	-1.97523	1.69592	0.652646	1.20593	-1.6026	0.97784	-0.814576	-1.36464	-1.888	-0.449794	0.97172	-1.3643	1.12008	-1.51442	0.129197	0.987086	0.644443	-0.212129	0.700975	0.669545	-1.49999	0.0790541	-1.67424	0.170568	-0.329474
	2	1.36953	0.757752	0.652646	1.20593	0.93124	0.97784	0.975197	0.531876	1.07705	1.241	0.97172	1.33545	-0.653852	1.24874	1.02496	0.987086	1.48926	0.707098	0.700975	0.669545	1.02064	0.959943	0.98184	1.05752	1.54305
	3	0.533338	0.757752	0.652646	-2.09451	-0.757986	-0.790775	-0.814576	-0.416383	-0.89965	-1.29519	-0.929074	1.33545	0.233113	-1.51442	-0.766567	0.0786175	-0.200373	0.707098	0.700975	0.669545	-0.659779	-0.801835	0.98184	1.05752	-0.0788394
	4	1.36953	0.757752	0.652646	1.20593	0.93124	0.97784	0.975197	0.531876	1.07705	0.395602	0.97172	1.33545	1.12008	1.24874	1.02496	0.987086	-1.89	-1.13136	-0.146716	-0.453563	1.02064	0.959943	0.98184	0.170568	-1.25922
	5	-0.30285	-1.11859	0.652646	1.20593	0.086627	-1.67508	-2.60435	-1.36464	-0.89965	-1.29519	0.97172	-1.3643	1.12008	0.327682	1.02496	-2.64679	-1.89	-1.13136	-1.8421	-2.69978	-0.659779	0.959943	-1.67424	-2.49029	1.51757
	6	-1.13904	0.757752	0.652646	-1.2694	0.93124	0.0935325	-1.70946	0.531876	1.07705	1.241	0.97172	1.33545	-2.42778	1.24874	-0.766567	0.0786175	-0.200373	-1.13136	-0.146716	-1.57667	-2.3402	0.959943	0.98184	-0.716386	-0.684172
	7	1.36953	1.69592	1.50822	1.20593	0.086627	0.0935325	0.0803103	0.531876	1.07705	0.395602	0.97172	1.33545	1.12008	1.24874	1.02496	0.0786175	0.644443	-1.13136	-1.8421	-1.57667	1.02064	0.959943	0.98184	0.170568	-0.60239
	8	1.36953	0.757752	0.652646	1.20593	0.93124	0.97784	0.975197	0.531876	1.07705	1.241	0.97172	1.33545	1.12008	1.24874	1.02496	0.0786175	0.644443	0.707098	0.700975	0.669545	1.02064	0.959943	0.98184	1.05752	1.02411
	9	1.36953	1.69592	0.652646	1.20593	0.93124	0.97784	0.975197	0.531876	1.07705	1.241	0.97172	1.33545	1.12008	1.24874	1.02496	0.987086	-1.89	-1.13136	-0.146716	-1.57667	1.02064	0.959943	0.98184	1.05752	-1.72205
	10	-1.97523	0.757752	0.652646	1.20593	-1.6026	0.97784	-1.70946	0.531876	1.07705	0.395602	-2.82987	-1.3643	0.233113	1.24874	-0.766567	0.0786175	1.48926	1.62633	1.54867	0.669545	1.02064	0.959943	-1.67424	1.05752	-1.17866
	11	-0.30285	1.69592	0.652646	1.20593	-1.6026	0.97784	-1.70946	-2.3129	1.07705	-0.449794	0.021323	-1.3643	-1.54082	-0.593371	-1.66233	-0.829851	1.48926	0.707098	1.54867	0.669545	1.02064	-1.68272	0.0964814	0.170568	-0.251006
	12	1.36953	0.757752	0.652646	1.20593	0.93124	0.97784	0.975197	1.48013	1.07705	1.241	0.97172	1.33545	1.12008	1.24874	1.02496	0.987086	-0.200373	-1.13136	-0.146716	-0.453563	1.02064	0.959943	0.98184	1.05752	-0.509801
	13	-0.30285	0.757752	0.652646	-0.44429	-1.6026	-1.67508	-1.70946	-0.416383	0.0886979	0.395602	0.021323	-0.464379	-0.653852	0.327682	-0.766567	-0.829851	-0.200373	0.707098	-0.146716	0.669545	1.02064	0.959943	0.98184	0.170568	0.0718361
	14	1.36953	0.757752	0.652646	1.20593	0.93124	0.97784	0.975197	0.531876	1.07705	1.241	0.97172	1.33545	0.233113	1.24874	1.02496	0.0786175	-1.89	-1.13136	-1.8421	-2.69978	0.180429	0.959943	0.98184	1.05752	-2.4797
	15	1.36953	-0.180417	-1.05849	1.20593	-2.44721	0.97784	0.0803103	-1.36464	1.07705	-0.449794	0.97172	1.33545	-1.54082	-0.593371	-0.766567	-0.829851	-1.89	-0.212129	-1.8421	-2.69978	1.02064	0.959943	0.0964814	1.05752	-1.39411
	16	-0.30285	-1.11859	-1.91406	-2.09451	-1.6026	-1.67508	-1.70946	-2.3129	-1.888	-1.29519	-1.87947	-2.26421	-0.653852	-1.51442	-1.66233	-0.829851	0.644443	0.707098	0.700975	0.669545	0.180429	0.959943	0.98184	-0.716386	-1.43936
	17	1.36953	-0.180417	0.652646	-2.09451	0.93124	-0.790775	0.975197	-0.416383	-2.87635	-1.29519	0.97172	1.33545	-2.42778	-0.593371	1.02496	0.0786175	0.644443	0.707098	1.54867	0.669545	1.02064	-0.801835	0.0964814	-1.60334	-0.363898
	18	-1.13904	-1.11859	-1.91406	-2.09451	-1.6026	-1.67508	-1.70946	-0.416383	-1.888	-2.14059	-2.82987	-2.26421	-1.54082	-0.593371	-0.766567	-2.64679	0.644443	0.707098	-0.146716	-0.453563	1.02064	0.959943	0.98184	1.05752	-0.884833
	19	0.533338	0.757752	-0.202924	-1.2694	0.93124	0.97784	0.975197	1.48013	0.0886979	1.241	0.97172	1.33545	1.12008	1.24874	1.02496	0.987086	-1.89	-1.13136	-0.146716	-0.453563	1.02064	0.959943	0.98184	1.05752	-1.21718
	20	-0.30285	-1.11859	-1.05849	-1.2694	0.93124	0.97784	0.975197	1.48013	0.0886979	1.241	0.97172	0.435536	-0.653852	-0.593371	-0.766567	0.0786175	-1.89	-2.05058	-1.8421	-2.69978	1.02064	0.959943	0.98184	1.05752	-1.58953
	21	-1.13904	0.757752	-0.202924	-2.09451	-1.6026	0.97784	0.975197	0.531876	-0.89965	0.395602	-1.87947	-0.464379	-1.54082	1.24874	1.02496	0.987086	1.48926	0.707098	1.54867	0.669545	0.180429	0.959943	0.98184	1.05752	-1.00508
	22	-1.97523	-2.05676	-1.05849	-1.2694	0.93124	0.0935325	0.0803103	1.48013	0.0886979	1.241	0.97172	0.435536	-0.653852	-0.593371	-0.766567	0.987086	0.644443	0.707098	-0.146716	0.669545	1.02064	-0.801835	-1.67424	1.05752	0.460294
	23	1.36953	1.69592	0.652646	1.20593	0.93124	0.97784	0.975197	0.531876	1.07705	1.241	0.97172	1.33545	1.12008	1.24874	1.02496	0.0786175	1.48926	1.62633	0.700975	1.79265	1.02064	0.959943	0.98184	1.05752	1.9919
	24	-0.30285	1.69592	-1.05849	-0.44429	-0.757986	0.97784	-1.70946	1.48013	0.0886979	-0.449794	0.97172	-1.3643	-0.653852	0.327682	-1.66233	-2.64679	1.48926	1.62633	0.700975	0.669545	1.02064	-1.68272	-2.5596	-0.716386	-0.249827
	25	1.36953	0.757752	0.652646	1.20593	0.93124	0.97784	0.975197	0.531876	1.07705	0.395602	0.97172	1.33545	-1.54082	-0.593371	-0.766567	-0.829851	1.48926	0.707098	0.700975	1.79265	1.02064	0.959943	0.0964814	0.170568	1.42438
	26	1.36953	1.69592	1.50822	1.20593	0.93124	0.97784	0.975197	1.48013	1.07705	1.241	0.97172	1.33545	1.12008	1.24874	1.02496	0.987086	-1.04519	-0.212129	-0.994406	-0.453563	1.02064	0.959943	0.98184	1.05752	-1.0459
	27	1.36953	1.69592	0.652646	1.20593	0.93124	0.97784	0.975197	0.531876	1.07705	1.241	0.97172	1.33545	0.233113	1.24874	1.02496	-0.829851	-1.04519	-2.05058	-1.8421	-1.57667	1.02064	0.959943	0.98184	1.05752	-2.06087
	28	1.36953	1.69592	-1.91406	-0.44429	0.93124	-0.790775	-2.60435	-1.36464	1.07705	-2.14059	-0.929074	-0.464379	1.12008	1.24874	-0.766567	0.0786175	-1.89	-0.212129	-1.8421	-0.453563	1.02064	-0.801835	-1.67424	1.05752	1.1024
	29	1.36953	-1.11859	-1.05849	1.20593	0.93124	-0.790775	-0.814576	-1.36464	0.0886979	-2.14059	-0.929074	0.435536	-0.653852	-1.51442	1.02496	0.987086	-1.04519	-1.13136	-0.994406	-1.57667	-2.3402	0.0790541	-1.67424	1.05752	0.902859
	30	1.36953	1.69592	0.652646	1.20593	0.93124	0.97784	0.975197	1.48013	1.07705	1.241	0.97172	1.33545	1.12008	1.24874	1.02496	0.987086	-1.89	-2.05058	-0.994406	-1.57667	1.02064	0.959943	0.98184	1.05752	-2.28817
	31	-1.13904	-1.11859	-1.05849	-0.44429	-0.757986	-0.790775	-0.814576	0.531876	0.0886979	-1.29519	0.97172	0.435536	-1.54082	1.24874	1.02496	0.987086	0.644443	0.707098	-0.146716	0.669545	0.180429	-0.801835	-0.788878	1.05752	0.107419
	32	1.36953	1.69592	1.50822	1.20593	0.93124	0.97784	0.975197	0.531876	1.07705	1.241	0.97172	1.33545	1.12008	1.24874	1.02496	0.987086	0.644443	1.62633	-0.146716	0.669545	1.02064	0.959943	0.98184	1.05752	1.00695
	33	1.36953	0.757752	0.652646	1.20593	0.93124	0.97784	0.975197	0.531876	1.07705	1.241	0.97172	0.435536	1.12008	1.24874	1.02496	0.987086	-1.89	-2.05058	-0.994406	-0.453563	1.02064	0.959943	0.98184	0.170568	-1.65905
	34	1.36953	1.69592	0.652646	1.20593	0.93124	0.97784	0.975197	0.531876	1.07705	1.241	0.97172	0.435536	0.233113	1.24874	1.02496	0.0786175	0.644443	1.62633	1.54867	0.669545	1.02064	0.959943	0.98184	1.05752	1.27437
	35	-0.30285	-0.180417	-1.91406	-2.09451	0.93124	0.97784	0.975197	1.48013	0.0886979	-0.449794	0.97172	0.435536	-0.653852	0.327682	-1.66233	-0.829851	0.644443	1.62633	1.54867	0.669545	1.02064	0.959943	0.98184	1.05752	0.423806
	36	-0.30285	-0.180417	-1.05849	-0.44429	-0.757986	-1.67508	-0.814576	-0.416383	0.0886979	-1.29519	0.021323	-1.3643	-1.54082	-2.43548	-0.766567	-0.829851	0.644443	0.707098	-0.146716	0.669545	-0.659779	-0.801835	-0.788878	-1.60334	-0.301422
	37	1.36953	1.69592	0.652646	1.20593	0.93124	0.97784	0.975197	0.531876	1.07705	1.241	0.97172	1.33545	1.12008	1.24874	0.129197	0.987086	0.644443	-0.212129	0.700975	-0.453563	1.02064	0.959943	0.98184	1.05752	0.575259
	38	-1.13904	-0.180417	-1.05849	-0.44429	-0.757986	-0.790775	-1.70946	0.531876	-1.888	-2.14059	-0.929074	-1.3643	0.233113	-0.593371	-0.766567	-2.64679	0.644443	0.707098	1.54867	0.669545	-0.659779	-0.801835	0.0964814	-1.60334	-1.61266
	39	1.36953	0.757752	0.652646	1.20593	0.93124	0.97784	0.975197	0.531876	1.07705	1.241	0.97172	0.435536	0.233113	1.24874	0.129197	0.0786175	1.48926	0.707098	-0.146716	0.669545	1.02064	0.959943	0.98184	0.170568	1.00604
	40	-0.30285	-1.11859	-0.202924	-1.2694	-2.44721	-0.790775	0.0803103	-1.36464	-1.888	0.395602	-2.82987	-0.464379	-0.653852	-0.593371	0.129197	-0.829851	-0.200373	-0.212129	-0.146716	-1.57667	0.180429	-0.801835	0.0964814	-1.60334	0.562366
	41	-1.13904	0.757752	0.652646	1.20593	0.93124	-1.67508	0.975197	1.48013	1.07705	1.241	-1.87947	-0.464379	-0.653852	1.24874	0.129197	-2.64679	0.644443	-0.212129	-0.146716	0.669545	0.180429	-1.68272	-0.788878	1.05752	0.0624051
	42	1.36953	1.69592	0.652646	1.20593	0.93124	0.97784	0.975197	0.531876	1.07705	1.241	0.97172	1.33545	0.233113	0.327682	1.02496	0.987086	-1.04519	-2.05058	-1.8421	-0.453563	-0.659779	0.0790541	0.98184	-0.716386	-1.8865
	43	1.36953	0.757752	0.652646	1.20593	0.93124	0.97784	0.975197	1.48013	1.07705	1.241	0.97172	1.33545	1.12008	1.24874	1.02496	0.0786175	-1.04519	-2.05058	-1.8421	-1.57667	1.02064	0.959943	0.98184	0.170568	-2.06087
	44	-0.30285	-2.05676	-1.05849	-0.44429	-0.757986	-0.790775	0.0803103	0.531876	0.0886979	0.395602	-0.929074	-0.464379	-0.653852	0.327682	-2.55809	0.987086	0.644443	0.707098	0.700975	0.669545	-0.659779	0.959943	-0.788878	-1.60334	-0.122303
	45	1.36953	0.757752	0.652646	1.20593	0.93124	0.97784	0.975197	0.531876	1.07705	1.241	0.97172	1.33545	1.12008	1.24874	1.02496	0.0786175	-0.200373	0.707098	0.700975	0.669545	1.02064	0.959943	0.98184	0.170568	0.505176
	46	-0.30285	-1.11859	-0.202924	-1.2694	-0.757986	-1.67508	-1.70946	-0.416383	-2.87635	-1.29519	-0.929074	-1.3643	-0.653852	-0.593371	-0.766567	-0.829851	0.644443	-0.212129	-0.146716	0.669545	-2.3402	-0.801835	-1.67424	-0.716386	-0.460839
	47	-1.13904	-1.11859	-1.91406	-0.44429	-2.44721	-0.790775	-1.70946	-1.36464	-0.89965	-0.449794	-0.929074	-0.464379	-0.653852	-1.51442	-2.55809	0.0786175	-0.200373	-1.13136	-0.994406	-0.453563	-1.49999	-0.801835	-1.67424	-1.60334	0.584025
	48	1.36953	0.757752	0.652646	1.20593	0.93124	0.97784	0.975197	0.531876	1.07705	1.241	0.97172	1.33545	0.233113	1.24874	1.02496	0.987086	1.48926	1.62633	1.54867	1.79265	1.02064	0.959943	0.98184	1.05752	2.28354
	49	-1.97523	-0.180417	-1.05849	-0.44429	-0.757986	-0.790775	-1.70946	-1.36464	0.0886979	-2.14059	0.021323	-1.3643	-1.54082	-0.593371	-1.66233	-0.829851	0.644443	0.707098	1.54867	0.669545	-2.3402	-1.68272	-0.788878	-0.716386	-0.852705
	50	-1.97523	-0.180417	-1.05849	-0.44429	-0.757986	-1.67508	-0.814576	-0.416383	-1.888	0.395602	-0.929074	-2.26421	-1.54082	-0.593371	-0.766567	0.0786175	-0.200373	-1.13136	-0.994406	-0.453563	-1.49999	-1.68272	0.0964814	-2.49029	0.970129
	51	1.36953	1.69592	-0.202924	1.20593	0.93124	0.0935325	0.975197	1.48013	1.07705	0.395602	0.97172	1.33545	0.233113	1.24874	1.02496	0.0786175	-1.04519	-0.212129	-0.994406	-1.57667	1.02064	0.959943	0.98184	1.05752	-0.990124
	52	1.36953	1.69592	0.652646	1.20593	0.93124	0.97784	0.975197	1.48013	1.07705	1.241	0.97172	1.33545	1.12008	1.24874	1.02496	0.0786175	0.644443	0.707098	0.700975	1.79265	1.02064	0.959943	0.98184	1.05752	1.19848
	53	0.533338	0.757752	-0.202924	-2.09451	-0.757986	-0.790775	-0.814576	-0.416383	0.0886979	0.395602	0.021323	-1.3643	-1.54082	0.327682	-0.766567	-0.829851	-0.200373	-0.212129	-0.994406	-0.453563	-2.3402	0.959943	-0.788878	-0.716386	0.197302
	54	-1.13904	-0.180417	-1.05849	-1.2694	0.93124	0.0935325	-2.60435	-0.416383	-1.888	-1.29519	-1.87947	-0.464379	-1.54082	1.24874	0.129197	0.987086	0.644443	0.707098	-0.146716	0.669545	0.180429	0.959943	0.98184	-0.716386	-0.701596
	55	-1.97523	0.757752	-1.05849	-0.44429	-0.757986	0.97784	0.975197	-1.36464	0.0886979	0.395602	-2.82987	-1.3643	-1.54082	0.327682	-2.55809	0.987086	0.644443	1.62633	1.54867	1.79265	0.180429	-0.801835	0.98184	-0.716386	-1.31249
	56	-1.97523	0.757752	-1.05849	-1.2694	-0.757986	-0.790775	-1.70946	-1.36464	0.0886979	0.395602	-1.87947	0.435536	-2.42778	-1.51442	-2.55809	-1.73832	0.644443	1.62633	1.54867	0.669545	-0.659779	-0.801835	-1.67424	-0.716386	-0.230055
	57	-1.13904	-2.05676	-0.202924	-1.2694	-0.757986	-1.67508	-0.814576	-0.416383	0.0886979	0.395602	-1.87947	0.435536	-0.653852	-0.593371	-0.766567	-0.829851	0.644443	1.62633	0.700975	0.669545	-1.49999	0.0790541	-0.788878	-0.716386	-0.172032
	58	-1.13904	-2.05676	-0.202924	-1.2694	-1.6026	-1.67508	-2.60435	-0.416383	0.0886979	0.395602	-2.82987	-0.464379	-0.653852	-0.593371	-1.66233	-1.73832	0.644443	0.707098	1.54867	0.669545	0.180429	-0.801835	-0.788878	-1.60334	-0.686589
	59	-0.30285	-0.180417	-0.202924	-1.2694	0.93124	-1.67508	0.975197	1.48013	-1.888	-0.449794	0.97172	-0.464379	-0.653852	1.24874	-0.766567	-0.829851	0.644443	0.707098	1.54867	0.669545	1.02064	-0.801835	-0.788878	-1.60334	-0.406126
	60	1.36953	1.69592	1.50822	1.20593	-1.6026	-0.790775	-0.814576	-0.416383	1.07705	1.241	0.97172	0.435536	-0.653852	-1.51442	-1.66233	0.987086	0.644443	0.707098	1.54867	0.669545	-2.3402	-1.68272	-1.67424	-1.60334	1.057
	61	-0.30285	-2.05676	0.652646	0.38082	-0.757986	-0.790775	-2.60435	0.531876	0.0886979	-0.449794	0.021323	-1.3643	-1.54082	-0.593371	-1.66233	-0.829851	0.644443	-0.212129	-0.146716	0.669545	0.180429	-2.56361	0.0964814	-1.60334	-0.0774913
	62	1.36953	1.69592	1.50822	1.20593	0.93124	0.97784	0.975197	1.48013	1.07705	1.241	0.97172	1.33545	1.12008	1.24874	1.02496	0.987086	1.48926	0.707098	1.54867	0.669545	1.02064	0.959943	0.98184	1.05752	1.83469
	63	1.36953	1.69592	0.652646	1.20593	0.93124	0.97784	0.975197	0.531876	1.07705	1.241	0.97172	1.33545	0.233113	1.24874	1.02496	0.0786175	0.644443	-0.212129	0.700975	0.669545	1.02064	0.959943	0.98184	0.170568	0.74963
	64	-1.97523	-0.180417	0.652646	-1.2694	-1.6026	-0.790775	-1.70946	-1.36464	0.0886979	-1.29519	0.021323	-1.3643	-1.54082	-0.593371	-0.766567	-0.829851	1.48926	0.707098	0.700975	0.669545	-0.659779	0.0790541	-2.5596	-0.716386	-0.759711
	65	1.36953	0.757752	0.652646	1.20593	0.93124	0.97784	0.975197	0.531876	1.07705	1.241	0.97172	1.33545	1.12008	1.24874	1.02496	0.987086	-0.200373	0.707098	0.700975	0.669545	1.02064	0.0790541	0.98184	0.170568	0.505176
	66	-1.13904	-1.11859	-0.202924	-0.44429	0.086627	-0.790775	-0.814576	1.48013	0.0886979	0.395602	0.021323	-1.3643	0.233113	-1.51442	-1.66233	0.0786175	-1.89	-1.13136	-0.146716	-0.453563	-0.659779	0.959943	-0.788878	-2.49029	0.410836
	67	1.36953	1.69592	0.652646	-2.09451	-2.44721	0.97784	0.975197	-1.36464	-1.888	-0.449794	0.021323	-0.464379	-1.54082	1.24874	-0.766567	-0.829851	-1.89	-1.13136	-1.8421	-1.57667	1.02064	-0.801835	0.98184	-1.60334	1.4683
	68	-0.30285	-0.180417	-0.202924	-1.2694	-0.757986	0.0935325	0.0803103	-2.3129	-0.89965	-0.449794	-0.929074	-1.3643	-0.653852	-1.51442	-1.66233	-0.829851	-0.200373	-1.13136	-0.146716	0.669545	1.02064	0.959943	0.98184	1.05752	0.395606
	69	-0.30285	-2.05676	-0.202924	-0.44429	-0.757986	-0.790775	-0.814576	-0.416383	0.0886979	-2.14059	-0.929074	-1.3643	-1.54082	-0.593371	-0.766567	-0.829851	-1.89	-1.13136	-1.8421	-1.57667	-2.3402	-1.68272	-0.788878	-1.60334	2.3219
	70	1.36953	-1.11859	-1.05849	1.20593	-0.757986	-0.790775	0.975197	-0.416383	0.0886979	-1.29519	0.97172	-1.3643	-0.653852	1.24874	-1.66233	-0.829851	-1.04519	-2.05058	-1.8421	0.669545	-2.3402	-1.68272	0.98184	1.05752	0.718684
	71	1.36953	1.69592	0.652646	-0.44429	0.93124	-0.790775	-1.70946	-0.416383	-2.87635	1.241	-0.929074	-1.3643	1.12008	1.24874	1.02496	0.987086	0.644443	1.62633	1.54867	-0.453563	-1.49999	-2.56361	0.98184	-1.60334	-1.06514
	72	1.36953	1.69592	1.50822	1.20593	-0.757986	-0.790775	0.0803103	1.48013	1.07705	1.241	0.97172	1.33545	1.12008	0.327682	1.02496	0.987086	-1.89	-1.13136	-1.8421	-1.57667	0.180429	0.959943	0.98184	0.170568	-2.30533
	73	-1.97523	-1.11859	-0.202924	-0.44429	0.93124	0.97784	0.975197	1.48013	1.07705	0.395602	0.97172	1.33545	1.12008	1.24874	1.02496	-1.73832	1.48926	0.707098	1.54867	0.669545	1.02064	0.0790541	-0.788878	1.05752	1.52077
	74	-0.30285	-0.180417	0.652646	0.38082	0.93124	0.97784	0.975197	-0.416383	0.0886979	-0.449794	0.021323	-0.464379	-0.653852	-2.43548	-0.766567	-1.73832	-0.200373	-1.13136	-0.146716	-0.453563	-2.3402	0.0790541	-1.67424	-1.60334	0.176286
	75	-1.97523	-1.11859	-0.202924	0.38082	0.93124	0.97784	0.975197	-2.3129	-0.89965	-2.14059	-1.87947	-1.3643	-1.54082	-1.51442	-1.66233	0.987086	-0.200373	0.707098	-0.146716	0.669545	1.02064	0.0790541	0.98184	1.05752	-0.119549
	76	-1.13904	-1.11859	-1.91406	-2.09451	-1.6026	-0.790775	0.0803103	-0.416383	0.0886979	-1.29519	0.021323	-0.464379	1.12008	1.24874	1.02496	0.0786175	-0.200373	-1.13136	-0.146716	-0.453563	1.02064	0.959943	0.98184	1.05752	0.2799
	77	-1.97523	-2.05676	-1.05849	-1.2694	0.086627	0.97784	0.0803103	-1.36464	0.0886979	-1.29519	-0.929074	-1.3643	1.12008	1.24874	1.02496	0.987086	-1.04519	-2.05058	-0.994406	-1.57667	1.02064	0.0790541	-0.788878	0.170568	1.48663
	78	-0.30285	-0.180417	-1.05849	-1.2694	-0.757986	-0.790775	-0.814576	-0.416383	-0.89965	-1.29519	-1.87947	-1.3643	-0.653852	-0.593371	-0.766567	-0.829851	-1.04519	-1.13136	-1.8421	-1.57667	-1.49999	-0.801835	-0.788878	-1.60334	2.25612
	79	-1.13904	1.69592	-0.202924	0.38082	0.93124	-2.55939	0.0803103	-1.36464	-1.888	-0.449794	0.021323	1.33545	1.12008	1.24874	0.129197	-2.64679	-1.04519	-1.13136	-0.146716	-1.57667	0.180429	-1.68272	-2.5596	1.05752	0.290362
	80	-1.13904	-1.11859	-1.05849	-0.44429	-1.6026	-1.67508	-0.814576	-0.416383	-0.89965	-1.29519	-0.929074	-1.3643	-0.653852	-1.51442	-1.66233	-0.829851	-1.89	-0.212129	-0.146716	0.669545	-0.659779	-1.68272	-1.67424	-1.60334	1.21045
	81	-0.30285	-0.180417	-0.202924	-0.44429	-0.757986	-0.790775	-0.814576	-0.416383	-0.89965	-1.29519	-0.929074	-1.3643	-0.653852	-0.593371	-1.66233	-0.829851	0.644443	0.707098	0.700975	0.669545	-0.659779	-0.801835	-0.788878	-0.716386	-0.853792
	82	1.36953	0.757752	0.652646	0.38082	0.93124	0.97784	0.975197	-0.416383	-1.888	0.395602	0.021323	-1.3643	1.12008	0.327682	0.129197	0.987086	-1.89	-2.05058	-1.8421	-1.57667	1.02064	0.959943	0.98184	1.05752	1.70895
	83	-1.13904	-1.11859	-1.05849	-1.2694	-2.44721	-2.55939	-2.60435	-0.416383	-0.89965	-1.29519	-1.87947	-1.3643	-0.653852	-1.51442	-2.55809	-1.73832	1.48926	0.707098	1.54867	0.669545	-0.659779	-1.68272	-0.788878	-0.716386	-1.99965
	84	1.36953	0.757752	0.652646	-0.44429	0.086627	0.97784	0.0803103	0.531876	0.0886979	-0.449794	0.021323	-0.464379	0.233113	0.327682	0.129197	0.987086	-0.200373	0.707098	-0.146716	0.669545	1.02064	0.959943	0.0964814	-0.716386	0.0466299
	85	-0.30285	-1.11859	-0.202924	-1.2694	-2.44721	-0.790775	-1.70946	-1.36464	-2.87635	-1.29519	-1.87947	-2.26421	-1.54082	-2.43548	-0.766567	-1.73832	1.48926	1.62633	0.700975	1.79265	-1.49999	-0.801835	-0.788878	-1.60334	-3.36735
	86	0.533338	0.757752	0.652646	1.20593	0.93124	0.97784	0.0803103	1.48013	1.07705	0.395602	0.021323	0.435536	1.12008	1.24874	0.129197	0.987086	1.48926	1.62633	0.700975	0.669545	0.180429	0.959943	0.98184	0.170568	0.789308
	87	0.533338	-1.11859	-1.05849	-1.2694	0.93124	-1.67508	-0.814576	1.48013	1.07705	-2.14059	-1.87947	-2.26421	0.233113	-0.593371	1.02496	0.987086	1.48926	0.707098	0.700975	1.79265	-1.49999	-2.56361	-1.67424	-1.60334	-1.8257
	88	-1.13904	0.757752	1.50822	-0.44429	-1.6026	0.97784	-0.814576	-0.416383	-0.89965	1.241	-0.929074	-1.3643	-2.42778	-2.43548	1.02496	-0.829851	-1.04519	-0.212129	-0.994406	-0.453563	-1.49999	-2.56361	-0.788878	1.05752	0.561724
	89	1.36953	-1.11859	-0.202924	1.20593	-2.44721	-1.67508	0.975197	-1.36464	1.07705	-1.29519	0.021323	-0.464379	1.12008	0.327682	1.02496	-2.64679	-1.04519	-2.05058	-1.8421	-1.57667	-0.659779	-1.68272	0.98184	0.170568	0.398952
	90	1.36953	0.757752	0.652646	1.20593	0.93124	0.97784	0.975197	1.48013	1.07705	0.395602	0.021323	1.33545	1.12008	1.24874	0.129197	0.987086	-1.89	-0.212129	-1.8421	-0.453563	1.02064	0.959943	0.98184	0.170568	-1.1217
	91	0.533338	-2.05676	-0.202924	-1.2694	0.086627	0.0935325	-2.60435	-2.3129	1.07705	-1.29519	-2.82987	-0.464379	1.12008	0.327682	-1.66233	0.987086	-1.04519	-1.13136	-0.994406	-1.57667	0.180429	-1.68272	-2.5596	-1.60334	1.26595
	92	-1.13904	-1.11859	-1.91406	-2.09451	-0.757986	-0.790775	-0.814576	-0.416383	-0.89965	-1.29519	0.021323	-1.3643	0.233113	0.327682	-1.66233	-0.829851	-1.89	-2.05058	-0.994406	-1.57667	-1.49999	-1.68272	-1.67424	-0.716386	1.88799
	93	-1.13904	-0.180417	-0.202924	-0.44429	-1.6026	-1.67508	-0.814576	-0.416383	-1.888	-1.29519	-1.87947	-1.3643	-0.653852	0.327682	-0.766567	-0.829851	0.644443	0.707098	-0.146716	0.669545	-1.49999	-1.68272	-0.788878	-0.716386	-0.839004
	94	-1.13904	-1.11859	-1.05849	-1.2694	-1.6026	-0.790775	-0.814576	-1.36464	-0.89965	-0.449794	-0.929074	-1.3643	-0.653852	-0.593371	-1.66233	-0.829851	0.644443	1.62633	-0.146716	0.669545	-0.659779	-0.801835	-0.788878	-0.716386	-0.670599
	95	0.533338	0.757752	-1.91406	1.20593	0.93124	-0.790775	-2.60435	-2.3129	-1.888	0.395602	0.021323	-1.3643	-2.42778	1.24874	-0.766567	0.987086	0.644443	0.707098	1.54867	1.79265	1.02064	0.959943	0.0964814	-0.716386	-0.803403
	96	0.533338	0.757752	0.652646	1.20593	0.086627	0.0935325	0.0803103	1.48013	1.07705	0.395602	0.021323	1.33545	1.12008	0.327682	1.02496	0.987086	0.644443	1.62633	1.54867	0.669545	0.180429	0.959943	0.98184	1.05752	1.01177
	97	-1.13904	-1.11859	-0.202924	-1.2694	-1.6026	-1.67508	-1.70946	-1.36464	-0.89965	-1.29519	-0.929074	-0.464379	-0.653852	-1.51442	-1.66233	-0.829851	0.644443	-0.212129	-0.146716	0.669545	-1.49999	-1.68272	-1.67424	-1.60334	-0.223015
	98	1.36953	0.757752	1.50822	1.20593	0.93124	0.97784	0.975197	1.48013	1.07705	1.241	0.021323	1.33545	1.12008	0.327682	0.129197	0.987086	0.644443	0.707098	-0.146716	0.669545	1.02064	0.0790541	0.0964814	1.05752	0.598447
	99	-0.30285	-0.180417	-0.202924	-0.44429	-1.6026	-0.790775	-0.814576	-1.36464	-1.888	-0.449794	-0.929074	-0.464379	-0.653852	-1.51442	-1.66233	-0.829851	0.644443	0.707098	1.54867	1.79265	-0.659779	-0.801835	-0.788878	-1.60334	-1.04869
	100	0.533338	0.757752	0.652646	0.38082	0.93124	0.97784	0.0803103	1.48013	0.0886979	0.395602	0.97172	1.33545	1.12008	1.24874	1.02496	0.987086	0.644443	-1.13136	-0.994406	-0.453563	0.180429	0.959943	0.0964814	0.170568	-0.147035
	101	-1.13904	-0.180417	-1.05849	-1.2694	-0.757986	-0.790775	0.0803103	-1.36464	-0.89965	-1.29519	-0.929074	-1.3643	-0.653852	-1.51442	-0.766567	-0.829851	-0.200373	0.707098	-0.146716	0.669545	-1.49999	-1.68272	-0.788878	-0.716386	-0.0656223
	102	-0.30285	-1.11859	-0.202924	-1.2694	-1.6026	-1.67508	-1.70946	-0.416383	0.0886979	-1.29519	-0.929074	-0.464379	-0.653852	-1.51442	-1.66233	-0.829851	0.644443	-0.212129	-0.146716	-1.57667	-2.3402	-2.56361	-1.67424	-0.716386	0.0511312
	103	1.36953	-0.180417	-1.91406	-0.44429	-2.44721	-0.790775	-1.70946	0.531876	0.0886979	-0.449794	0.021323	-1.3643	1.12008	1.24874	0.129197	0.987086	0.644443	-0.212129	-0.146716	0.669545	1.02064	0.959943	0.98184	-2.49029	-0.0774913
	104	-0.30285	0.757752	0.652646	-0.44429	0.086627	0.0935325	0.0803103	-0.416383	0.0886979	-0.449794	-0.929074	-1.3643	-1.54082	0.327682	0.129197	-0.829851	0.644443	-0.212129	0.700975	-0.453563	-0.659779	-0.801835	0.0964814	0.170568	-0.225032
	105	-1.13904	-1.11859	-0.202924	-0.44429	-1.6026	-0.790775	-1.70946	-1.36464	0.0886979	-0.449794	-1.87947	-1.3643	-2.42778	1.24874	-2.55809	-0.829851	0.644443	-0.212129	0.700975	0.669545	-1.49999	-1.68272	0.98184	-0.716386	-0.465453
	106	-0.30285	-1.11859	-0.202924	-0.44429	-0.757986	-0.790775	-0.814576	-0.416383	-0.89965	-1.29519	-1.87947	-0.464379	-0.653852	-0.593371	-0.766567	-0.829851	-0.200373	0.707098	-0.146716	0.669545	-0.659779	-0.801835	-0.788878	-0.716386	-0.0648969
	107	-1.13904	-1.11859	-0.202924	-0.44429	-1.6026	-0.790775	-0.814576	-2.3129	-0.89965	-1.29519	-1.87947	-2.26421	-1.54082	-0.593371	-0.766567	-0.829851	1.48926	0.707098	1.54867	0.669545	-2.3402	-1.68272	-0.788878	-0.716386	-2.36637
	108	1.36953	1.69592	-1.91406	-0.44429	0.93124	-0.790775	0.975197	-1.36464	0.0886979	-1.29519	0.97172	-2.26421	-1.54082	1.24874	-2.55809	0.987086	0.644443	-0.212129	0.700975	0.669545	-1.49999	-2.56361	0.0964814	1.05752	-0.314596
	109	0.533338	-0.180417	-0.202924	0.38082	0.93124	0.97784	0.0803103	0.531876	0.0886979	0.395602	0.97172	1.33545	1.12008	0.327682	1.02496	0.987086	1.48926	0.707098	0.700975	0.669545	0.180429	0.959943	0.98184	1.05752	0.980901
	110	0.533338	0.757752	1.50822	0.38082	0.93124	0.97784	0.975197	1.48013	0.0886979	0.395602	0.021323	1.33545	1.12008	1.24874	0.129197	0.987086	-0.200373	0.707098	0.700975	0.669545	0.180429	0.959943	0.98184	1.05752	0.251741
	111	-1.13904	-1.11859	1.50822	-0.44429	-0.757986	-0.790775	0.975197	-1.36464	-2.87635	-0.449794	0.97172	-1.3643	-0.653852	0.327682	-2.55809	-0.829851	-1.89	-1.13136	-0.146716	-0.453563	0.180429	-1.68272	0.0964814	0.170568	1.36209
	112	0.533338	1.69592	1.50822	1.20593	0.93124	0.97784	0.0803103	1.48013	1.07705	1.241	0.97172	1.33545	1.12008	1.24874	0.129197	0.987086	-1.89	-1.13136	-1.8421	-2.69978	1.02064	0.0790541	0.0964814	0.170568	-2.4797
	113	1.36953	-1.11859	-0.202924	1.20593	0.93124	-1.67508	-0.814576	-1.36464	-0.89965	-1.29519	-1.87947	0.435536	1.12008	-0.593371	-2.55809	-1.73832	-0.200373	-1.13136	-0.146716	-1.57667	1.02064	0.959943	-0.788878	-0.716386	0.646073
	114	-1.97523	-2.05676	-1.05849	-1.2694	-1.6026	-0.790775	-0.814576	-1.36464	0.0886979	-0.449794	-0.929074	-0.464379	-1.54082	-1.51442	-2.55809	-1.73832	0.644443	-1.13136	-1.8421	-1.57667	-1.49999	-2.56361	-1.67424	-2.49029	0.385575
	115	0.533338	-2.05676	0.652646	-1.2694	-0.757986	0.0935325	0.975197	1.48013	-1.888	-1.29519	0.97172	0.435536	1.12008	1.24874	0.129197	-0.829851	0.644443	0.707098	0.700975	0.669545	-2.3402	0.959943	-0.788878	0.170568	-0.265493
	116	-1.13904	-1.11859	-0.202924	-1.2694	-0.757986	-1.67508	-1.70946	-0.416383	-1.888	-0.449794	-1.87947	-1.3643	-0.653852	-1.51442	-1.66233	-0.829851	-1.89	-1.13136	-0.146716	-1.57667	-1.49999	-0.801835	-1.67424	-0.716386	2.22706
	117	-1.97523	1.69592	0.652646	-1.2694	-1.6026	-1.67508	0.975197	-1.36464	-0.89965	-2.14059	0.021323	1.33545	-2.42778	0.327682	0.129197	-1.73832	1.48926	1.62633	1.54867	0.669545	1.02064	-1.68272	0.98184	-0.716386	-0.586797
	118	-0.30285	-0.180417	-0.202924	-1.2694	-0.757986	-0.790775	-1.70946	-0.416383	0.0886979	-1.29519	-1.87947	-1.3643	0.233113	0.327682	-0.766567	-0.829851	1.48926	0.707098	1.54867	0.669545	-0.659779	-0.801835	0.0964814	-0.716386	-1.63998
	119	-1.13904	-1.11859	-1.05849	-0.44429	-1.6026	-1.67508	-0.814576	-0.416383	0.0886979	0.395602	-0.929074	0.435536	-0.653852	-0.593371	-1.66233	-0.829851	-0.200373	-1.13136	-0.146716	-0.453563	-0.659779	-0.801835	-1.67424	-1.60334	0.0696894
	120	-1.13904	-2.05676	-1.91406	-2.09451	-1.6026	-2.55939	-2.60435	-0.416383	-1.888	0.395602	-0.929074	-1.3643	-1.54082	-1.51442	-2.55809	-1.73832	-0.200373	0.707098	-0.146716	0.669545	-2.3402	-2.56361	-1.67424	-2.49029	-0.0440895
	121	-1.97523	0.757752	1.50822	0.38082	0.93124	0.0935325	-1.70946	-1.36464	-1.888	0.395602	0.97172	0.435536	1.12008	-2.43548	0.129197	-2.64679	-1.89	-1.13136	-1.8421	-2.69978	1.02064	-2.56361	0.0964814	-1.60334	0.0676158
	122	-1.13904	-1.11859	-1.05849	-1.2694	-1.6026	-1.67508	-0.814576	-1.36464	0.0886979	-1.29519	-1.87947	-0.464379	-0.653852	-1.51442	-1.66233	-0.829851	-1.89	-0.212129	-1.8421	-2.69978	-1.49999	-1.68272	-1.67424	-1.60334	1.80993
	123	-1.97523	-2.05676	-1.91406	-1.2694	-1.6026	-1.67508	-2.60435	-1.36464	0.0886979	-0.449794	-0.929074	-1.3643	-1.54082	-2.43548	-1.66233	-1.73832	0.644443	0.707098	0.700975	0.669545	-2.3402	-1.68272	-2.5596	-1.60334	-0.489951
	124	-1.13904	-0.180417	-1.05849	-1.2694	-1.6026	-1.67508	-1.70946	-1.36464	0.0886979	-1.29519	-0.929074	-1.3643	-0.653852	-1.51442	-0.766567	-1.73832	0.644443	0.707098	1.54867	0.669545	-0.659779	-0.801835	-1.67424	-1.60334	-0.883586
	125	-1.97523	-2.05676	-1.91406	-1.2694	-1.6026	-1.67508	-1.70946	-2.3129	0.0886979	-2.14059	-1.87947	-2.26421	-1.54082	-2.43548	-0.766567	-1.73832	0.644443	0.707098	-0.146716	-0.453563	-2.3402	-2.56361	-1.67424	-1.60334	-0.587818
	126	0.533338	-0.180417	1.50822	1.20593	0.93124	0.97784	0.975197	0.531876	1.07705	1.241	0.97172	1.33545	1.12008	1.24874	1.02496	0.987086	-1.89	-1.13136	-0.146716	-0.453563	1.02064	0.0790541	0.0964814	0.170568	-1.54767
	127	-1.13904	-0.180417	-1.05849	-1.2694	-1.6026	-1.67508	-0.814576	-1.36464	0.0886979	-0.449794	-1.87947	-1.3643	-0.653852	-0.593371	-1.66233	-0.829851	-1.89	-2.05058	-1.8421	-2.69978	-1.49999	-0.801835	-1.67424	-1.60334	2.31355
	128	-0.30285	-0.180417	-0.202924	-1.2694	-0.757986	-0.790775	-0.814576	-0.416383	-1.888	-2.14059	-1.87947	-0.464379	-1.54082	-1.51442	-0.766567	-0.829851	1.48926	0.707098	1.54867	0.669545	-2.3402	-2.56361	-2.5596	-2.49029	-2.30652
	129	-1.13904	-1.11859	-0.202924	-0.44429	-0.757986	-0.790775	-0.814576	-0.416383	0.0886979	-2.14059	-2.82987	-2.26421	-1.54082	-1.51442	-1.66233	-1.73832	0.644443	0.707098	-0.146716	0.669545	-1.49999	-1.68272	-2.5596	-1.60334	-0.958526
	130	-0.30285	-1.11859	-1.91406	-0.44429	0.93124	0.97784	0.975197	0.531876	-2.87635	0.395602	-2.82987	-1.3643	1.12008	0.327682	1.02496	0.987086	1.48926	1.62633	0.700975	1.79265	-0.659779	0.959943	-0.788878	1.05752	-2.67367
	131	-0.30285	-0.180417	-1.05849	-0.44429	0.93124	0.97784	0.975197	0.531876	1.07705	1.241	0.97172	-0.464379	0.233113	0.327682	1.02496	0.987086	1.48926	1.62633	0.700975	0.669545	1.02064	0.959943	0.98184	1.05752	1.09123
	132	1.36953	-0.180417	-1.05849	-0.44429	0.93124	0.97784	-0.814576	-1.36464	-1.888	1.241	0.97172	-1.3643	-1.54082	0.327682	1.02496	0.987086	1.48926	0.707098	0.700975	1.79265	1.02064	0.959943	-1.67424	1.05752	-0.316783
	133	-1.13904	-1.11859	0.652646	1.20593	-0.757986	-0.790775	0.0803103	0.531876	0.0886979	-1.29519	0.97172	1.33545	-0.653852	1.24874	1.02496	0.0786175	-1.04519	-0.212129	-0.994406	-0.453563	-0.659779	0.0790541	-1.67424	-2.49029	-0.220525
	134	-1.13904	-1.11859	-0.202924	-1.2694	-0.757986	-0.790775	-1.70946	-1.36464	0.0886979	-1.29519	-1.87947	-0.464379	0.233113	-0.593371	-0.766567	0.0786175	-1.04519	-2.05058	-1.8421	-1.57667	-0.659779	-0.801835	0.0964814	0.170568	1.69977
	135	-0.30285	-0.180417	-0.202924	0.38082	0.93124	0.97784	0.975197	1.48013	1.07705	1.241	0.021323	0.435536	0.233113	0.327682	0.129197	0.987086	-1.89	-0.212129	-1.8421	-0.453563	0.180429	0.959943	0.0964814	-0.716386	-1.06393
	136	-1.13904	-1.11859	-1.91406	-2.09451	0.93124	0.97784	0.975197	-2.3129	0.0886979	-1.29519	0.021323	-1.3643	-1.54082	-0.593371	1.02496	-0.829851	-1.04519	-1.13136	-0.994406	-1.57667	-0.659779	0.959943	0.98184	1.05752	0.957818
	137	-0.30285	-0.180417	0.652646	1.20593	0.93124	0.97784	0.975197	0.531876	1.07705	0.395602	0.97172	-0.464379	-0.653852	-0.593371	1.02496	0.987086	-1.89	-2.05058	-0.994406	-1.57667	1.02064	0.0790541	0.98184	1.05752	-0.885792
	138	-1.97523	1.69592	1.50822	1.20593	0.93124	0.0935325	-1.70946	0.531876	1.07705	-2.14059	-2.82987	-1.3643	-2.42778	-1.51442	1.02496	0.987086	0.644443	0.707098	-0.146716	0.669545	1.02064	-1.68272	0.98184	0.170568	-0.68635
	139	-1.97523	0.757752	0.652646	-1.2694	-2.44721	0.97784	0.975197	0.531876	-0.89965	-0.449794	0.97172	-0.464379	1.12008	1.24874	-0.766567	0.987086	0.644443	1.62633	-0.146716	0.669545	-2.3402	0.0790541	0.98184	-1.60334	-0.0966412
	140	-0.30285	-0.180417	0.652646	1.20593	0.93124	0.97784	0.975197	0.531876	1.07705	-0.449794	0.97172	1.33545	1.12008	0.327682	1.02496	0.0786175	-1.89	-2.05058	-0.994406	-0.453563	0.180429	0.959943	0.98184	1.05752	-1.33525
	141	-0.30285	-2.05676	-0.202924	1.20593	-0.757986	0.97784	0.975197	0.531876	-1.888	1.241	-1.87947	0.435536	1.12008	0.327682	1.02496	0.987086	0.644443	1.62633	1.54867	0.669545	0.180429	-2.56361	-1.67424	1.05752	-0.579253
	142	-1.13904	-0.180417	-1.91406	-0.44429	0.93124	0.97784	0.975197	-2.3129	0.0886979	-2.14059	0.97172	-0.464379	-2.42778	-1.51442	-0.766567	-0.829851	0.644443	1.62633	1.54867	0.669545	-0.659779	0.959943	0.98184	0.170568	-0.432831
	143	1.36953	0.757752	0.652646	-2.09451	-1.6026	-0.790775	0.0803103	0.531876	1.07705	0.395602	-1.87947	0.435536	-0.653852	-0.593371	1.02496	-1.73832	0.644443	0.707098	-0.146716	0.669545	-2.3402	-1.68272	0.98184	1.05752	0.0753659
	144	1.36953	1.69592	0.652646	1.20593	0.93124	0.97784	0.975197	1.48013	1.07705	1.241	0.97172	1.33545	1.12008	1.24874	1.02496	0.987086	0.644443	-0.212129	0.700975	-0.453563	1.02064	0.959943	0.98184	1.05752	0.575259
	145	-1.97523	-1.11859	-1.91406	-1.2694	-0.757986	-0.790775	-0.814576	-1.36464	-1.888	-0.449794	-0.929074	-1.3643	-1.54082	-1.51442	-1.66233	-1.73832	0.644443	0.707098	1.54867	0.669545	-1.49999	-1.68272	-1.67424	-0.716386	-1.16965
	146	0.533338	1.69592	1.50822	1.20593	0.93124	0.97784	0.975197	1.48013	1.07705	1.241	0.97172	1.33545	1.12008	0.327682	1.02496	0.987086	1.48926	0.707098	-0.146716	0.669545	1.02064	0.959943	0.98184	1.05752	1.25141
	147	-1.13904	-1.11859	-0.202924	0.38082	0.086627	0.0935325	0.0803103	-0.416383	0.0886979	1.241	0.97172	0.435536	1.12008	1.24874	1.02496	0.987086	-0.200373	-0.212129	-0.146716	-1.57667	-0.659779	0.0790541	0.98184	-0.716386	-0.211188
	148	-1.13904	-1.11859	-1.91406	-0.44429	0.93124	0.97784	0.975197	-2.3129	0.0886979	-2.14059	0.021323	-1.3643	1.12008	-0.593371	1.02496	-0.829851	0.644443	-0.212129	-0.146716	0.669545	-0.659779	0.959943	0.98184	0.170568	-0.214975
	149	-0.30285	-0.180417	1.50822	-1.2694	0.93124	-1.67508	0.975197	0.531876	-0.89965	-2.14059	0.021323	-1.3643	1.12008	0.327682	1.02496	-2.64679	-1.04519	-2.05058	-1.8421	-0.453563	-1.49999	-2.56361	-1.67424	1.05752	1.92773
	150	-0.30285	-0.180417	0.652646	1.20593	0.93124	0.97784	0.975197	0.531876	1.07705	1.241	0.97172	1.33545	1.12008	0.327682	1.02496	0.987086	-1.04519	-2.05058	-1.8421	-1.57667	-0.659779	0.959943	-0.788878	0.170568	-2.06087
	151	-1.13904	-1.11859	0.652646	-0.44429	0.93124	0.97784	0.975197	0.531876	0.0886979	0.395602	0.97172	0.435536	-0.653852	-0.593371	1.02496	0.987086	0.644443	0.707098	0.700975	0.669545	-0.659779	0.0790541	0.98184	1.05752	0.462188
	152	1.36953	1.69592	0.652646	1.20593	0.93124	0.97784	0.975197	1.48013	1.07705	1.241	0.97172	1.33545	-0.653852	1.24874	1.02496	0.987086	-0.200373	0.707098	0.700975	0.669545	1.02064	0.0790541	-0.788878	0.170568	0.505176
	153	-0.30285	-0.180417	1.50822	1.20593	0.93124	0.97784	0.975197	0.531876	1.07705	0.395602	0.97172	1.33545	1.12008	1.24874	1.02496	0.987086	0.644443	-0.212129	-0.146716	0.669545	1.02064	0.959943	0.98184	1.05752	0.389246
	154	-1.13904	-1.11859	-1.91406	-1.2694	-0.757986	-1.67508	0.0803103	-1.36464	-1.888	1.241	0.97172	0.435536	-0.653852	-0.593371	1.02496	-0.829851	-0.200373	-1.13136	-0.994406	-0.453563	-0.659779	0.0790541	0.98184	-1.60334	-0.0850548
	155	-0.30285	-0.180417	1.50822	1.20593	0.93124	0.97784	0.0803103	0.531876	1.07705	0.395602	0.97172	1.33545	-0.653852	0.327682	1.02496	0.987086	1.48926	1.62633	1.54867	1.79265	1.02064	0.0790541	0.98184	1.05752	1.88968
	156	1.36953	0.757752	0.652646	1.20593	0.93124	0.97784	0.975197	0.531876	1.07705	1.241	0.97172	1.33545	1.12008	1.24874	1.02496	0.0786175	0.644443	0.707098	1.54867	0.669545	1.02064	0.959943	0.98184	0.170568	1.31575
	157	1.36953	1.69592	1.50822	1.20593	0.93124	0.97784	0.975197	1.48013	1.07705	1.241	0.97172	1.33545	1.12008	1.24874	1.02496	0.987086	-0.200373	-1.13136	-0.994406	-0.453563	1.02064	0.959943	0.98184	1.05752	-0.801443
	158	1.36953	0.757752	0.652646	1.20593	0.93124	0.97784	0.975197	1.48013	1.07705	1.241	0.97172	1.33545	1.12008	1.24874	1.02496	0.987086	-1.04519	-0.212129	-0.994406	-1.57667	1.02064	0.959943	0.98184	1.05752	-1.22027
	159	1.36953	1.69592	0.652646	1.20593	0.93124	0.97784	0.975197	1.48013	1.07705	1.241	0.97172	1.33545	1.12008	1.24874	1.02496	0.987086	0.644443	0.707098	0.700975	1.79265	1.02064	0.959943	0.98184	0.170568	1.19848
	160	-0.30285	1.69592	1.50822	0.38082	-0.757986	0.0935325	0.0803103	0.531876	-1.888	1.241	0.97172	-1.3643	-0.653852	-0.593371	1.02496	0.987086	-0.200373	-0.212129	-0.994406	-0.453563	-2.3402	0.0790541	0.98184	1.05752	0.213523
	161	-1.13904	-1.11859	-1.91406	-0.44429	0.93124	0.97784	0.0803103	0.531876	1.07705	1.241	0.021323	1.33545	-0.653852	-0.593371	1.02496	0.987086	0.644443	0.707098	-0.146716	0.669545	1.02064	0.0790541	0.98184	1.05752	0.598447
	162	-0.30285	-0.180417	0.652646	-0.44429	0.93124	0.97784	0.975197	0.531876	0.0886979	0.395602	0.97172	0.435536	1.12008	0.327682	-0.766567	0.987086	0.644443	1.62633	1.54867	1.79265	-0.659779	0.0790541	0.0964814	1.05752	0.765653
	163	-1.13904	-1.11859	-0.202924	1.20593	0.93124	0.0935325	0.0803103	0.531876	1.07705	0.395602	0.97172	1.33545	1.12008	0.327682	1.02496	0.987086	0.644443	1.62633	1.54867	0.669545	1.02064	0.0790541	0.98184	0.170568	1.31985
	164	-0.30285	-0.180417	0.652646	1.20593	0.93124	0.97784	0.0803103	0.531876	1.07705	1.241	0.021323	1.33545	1.12008	-0.593371	0.129197	0.987086	0.644443	1.62633	0.700975	0.669545	1.02064	0.959943	0.98184	1.05752	1.04969
	165	-1.13904	-1.11859	-1.91406	-0.44429	0.93124	0.97784	0.975197	-2.3129	0.0886979	-2.14059	-0.929074	-1.3643	1.12008	0.327682	-0.766567	-2.64679	0.644443	0.707098	1.54867	0.669545	1.02064	0.959943	0.0964814	-2.49029	-1.10509
	166	0.533338	-0.180417	0.652646	1.20593	0.93124	0.0935325	0.0803103	-0.416383	0.0886979	1.241	0.97172	0.435536	1.12008	0.327682	1.02496	0.987086	0.644443	0.707098	1.54867	0.669545	0.180429	0.959943	0.98184	1.05752	0.80321
	167	0.533338	0.757752	-0.202924	1.20593	0.93124	0.97784	0.0803103	-0.416383	0.0886979	-1.29519	-0.929074	0.435536	-0.653852	0.327682	1.02496	0.987086	0.644443	0.707098	1.54867	0.669545	0.180429	0.959943	0.98184	1.05752	-0.366069
	168	-1.13904	-1.11859	-1.91406	0.38082	-0.757986	-0.790775	-0.814576	-0.416383	0.0886979	-2.14059	0.021323	-0.464379	1.12008	-0.593371	1.02496	0.0786175	0.644443	-0.212129	-0.146716	0.669545	0.180429	0.0790541	0.98184	-1.60334	-0.134671
	169	1.36953	1.69592	-0.202924	0.38082	-0.757986	0.97784	0.975197	-2.3129	0.0886979	1.241	-1.87947	-1.3643	-0.653852	-2.43548	1.02496	0.987086	1.48926	0.707098	1.54867	0.669545	-0.659779	-1.68272	-0.788878	0.170568	-0.698209
	170	1.36953	1.69592	0.652646	1.20593	0.93124	0.97784	0.975197	0.531876	1.07705	1.241	0.97172	0.435536	1.12008	1.24874	1.02496	0.987086	0.644443	-0.212129	0.700975	0.669545	1.02064	0.959943	0.98184	1.05752	0.608651
	171	1.36953	0.757752	0.652646	1.20593	0.93124	0.97784	0.975197	0.531876	1.07705	1.241	0.97172	1.33545	1.12008	1.24874	0.129197	0.0786175	1.48926	0.707098	0.700975	0.669545	1.02064	0.959943	0.98184	0.170568	1.54305
	172	-0.30285	-0.180417	1.50822	1.20593	0.93124	0.97784	0.975197	0.531876	1.07705	0.395602	0.97172	1.33545	-0.653852	0.327682	-0.766567	0.987086	-0.200373	0.707098	0.700975	0.669545	-0.659779	0.0790541	-0.788878	1.05752	0.42803
	173	1.36953	0.757752	0.652646	1.20593	0.93124	0.97784	0.975197	0.531876	1.07705	1.241	0.97172	0.435536	1.12008	1.24874	1.02496	0.0786175	-1.89	-1.13136	-0.146716	-0.453563	1.02064	0.959943	0.98184	1.05752	-1.21071
	174	1.36953	1.69592	1.50822	1.20593	0.93124	0.97784	0.975197	1.48013	1.07705	1.241	0.97172	1.33545	1.12008	1.24874	1.02496	0.987086	-1.89	-1.13136	-1.8421	-1.57667	1.02064	0.959943	0.98184	0.170568	-2.30533
	175	-0.30285	-1.11859	-1.91406	-0.44429	0.93124	0.97784	0.975197	-0.416383	1.07705	0.395602	0.97172	1.33545	1.12008	1.24874	1.02496	0.987086	-0.200373	-1.13136	-0.146716	0.669545	1.02064	0.959943	0.98184	1.05752	-0.26287
	176	-0.30285	-0.180417	1.50822	1.20593	0.93124	0.97784	0.975197	0.531876	1.07705	0.395602	0.97172	0.435536	1.12008	-0.593371	1.02496	0.987086	-1.89	-1.13136	-1.8421	-1.57667	1.02064	0.0790541	0.98184	-0.716386	-1.38735
	177	1.36953	1.69592	1.50822	1.20593	0.93124	0.97784	0.975197	0.531876	1.07705	0.395602	0.97172	1.33545	-0.653852	1.24874	1.02496	0.987086	-1.04519	-2.05058	-1.8421	0.669545	1.02064	0.0790541	0.98184	1.05752	-1.39439
	178	-1.97523	0.757752	1.50822	1.20593	-2.44721	-2.55939	0.975197	0.531876	1.07705	-1.29519	0.97172	-1.3643	0.233113	-0.593371	-0.766567	0.987086	0.644443	1.62633	1.54867	-0.453563	1.02064	-1.68272	-0.788878	-1.60334	-0.140892
	179	-1.13904	-1.11859	-1.91406	-0.44429	0.93124	0.97784	0.975197	-2.3129	-1.888	-2.14059	0.021323	-1.3643	-1.54082	-0.593371	1.02496	-0.829851	-1.89	-1.13136	-1.8421	-1.57667	1.02064	0.959943	0.98184	-0.716386	2.80967
	180	1.36953	1.69592	1.50822	1.20593	-1.6026	-1.67508	-0.814576	0.531876	0.0886979	0.395602	0.97172	0.435536	1.12008	0.327682	1.02496	0.987086	1.48926	0.707098	1.54867	0.669545	0.180429	0.0790541	0.98184	-0.716386	0.794374
	181	1.36953	1.69592	0.652646	1.20593	-1.6026	-0.790775	-0.814576	-0.416383	0.0886979	-1.29519	0.021323	0.435536	1.12008	0.327682	1.02496	-0.829851	-0.200373	-1.13136	-0.146716	-0.453563	1.02064	0.959943	0.98184	1.05752	0.158859
	182	-1.13904	-1.11859	0.652646	-0.44429	-1.6026	-2.55939	0.0803103	0.531876	1.07705	-0.449794	0.021323	0.435536	1.12008	-1.51442	1.02496	0.987086	-0.200373	0.707098	-0.146716	0.669545	1.02064	0.0790541	0.98184	1.05752	0.104955
	183	-0.30285	-0.180417	-1.05849	-0.44429	0.086627	-0.790775	-2.60435	1.48013	0.0886979	0.395602	0.97172	0.435536	-1.54082	1.24874	1.02496	0.987086	-0.200373	-1.13136	-0.146716	-0.453563	0.180429	0.959943	0.98184	1.05752	-0.16643
	184	1.36953	0.757752	0.652646	1.20593	0.93124	0.97784	0.975197	1.48013	1.07705	1.241	0.97172	1.33545	1.12008	1.24874	1.02496	0.0786175	-1.04519	-2.05058	-0.994406	-1.57667	1.02064	0.959943	0.98184	0.170568	-1.76923
	185	1.36953	1.69592	0.652646	1.20593	0.93124	0.97784	0.975197	1.48013	1.07705	1.241	0.97172	1.33545	1.12008	1.24874	1.02496	0.987086	-1.04519	-1.13136	-1.8421	-1.57667	1.02064	0.959943	0.98184	1.05752	-1.78639
	186	1.36953	-0.180417	-1.05849	-2.09451	0.93124	0.97784	0.0803103	1.48013	0.0886979	1.241	-1.87947	1.33545	1.12008	0.327682	-2.55809	0.0786175	-1.04519	-1.13136	-0.146716	-1.57667	1.02064	0.959943	0.98184	-1.60334	-0.166686
	187	1.36953	0.757752	0.652646	1.20593	0.93124	0.97784	0.975197	1.48013	0.0886979	1.241	0.97172	1.33545	1.12008	1.24874	1.02496	0.987086	-1.89	-0.212129	-0.146716	0.669545	1.02064	0.959943	0.98184	0.170568	-0.859918
	188	1.36953	0.757752	0.652646	-2.09451	-0.757986	-0.790775	0.0803103	0.531876	1.07705	1.241	-1.87947	0.435536	-2.42778	-0.593371	1.02496	-1.73832	0.644443	0.707098	0.700975	0.669545	0.180429	0.959943	-1.67424	0.170568	0.246417
	189	1.36953	1.69592	0.652646	1.20593	0.93124	0.97784	0.975197	0.531876	1.07705	1.241	0.97172	0.435536	1.12008	1.24874	1.02496	0.987086	-1.89	-2.05058	-1.8421	-1.57667	1.02064	0.959943	0.98184	1.05752	-2.02811
	190	1.36953	1.69592	1.50822	1.20593	0.93124	0.97784	0.975197	1.48013	1.07705	1.241	0.97172	1.33545	1.12008	1.24874	1.02496	0.987086	1.48926	0.707098	1.54867	0.669545	1.02064	0.959943	0.98184	1.05752	1.83469
	191	1.36953	0.757752	0.652646	1.20593	0.93124	0.97784	0.975197	1.48013	1.07705	1.241	0.97172	1.33545	1.12008	1.24874	1.02496	0.0786175	-0.200373	0.707098	-0.146716	0.669545	1.02064	0.959943	0.98184	1.05752	0.213534
	192	1.36953	1.69592	1.50822	1.20593	0.086627	0.0935325	0.0803103	1.48013	1.07705	1.241	0.97172	1.33545	1.12008	1.24874	1.02496	0.987086	1.48926	1.62633	0.700975	1.79265	1.02064	0.959943	0.98184	1.05752	1.9919
	193	1.36953	0.757752	0.652646	1.20593	0.93124	0.97784	0.975197	0.531876	1.07705	0.395602	0.97172	1.33545	1.12008	1.24874	0.129197	0.0786175	1.48926	1.62633	0.700975	0.669545	1.02064	0.959943	0.98184	1.05752	1.50666
	194	1.36953	1.69592	1.50822	1.20593	0.93124	0.97784	0.975197	1.48013	1.07705	1.241	0.97172	1.33545	1.12008	1.24874	1.02496	0.987086	1.48926	0.707098	0.700975	1.79265	1.02064	0.959943	0.98184	1.05752	1.71742
	195	-0.30285	-1.11859	-1.05849	-0.44429	0.93124	0.0935325	0.0803103	-0.416383	1.07705	-1.29519	0.97172	-0.464379	0.233113	-0.593371	1.02496	0.987086	-1.04519	-0.212129	-0.994406	-0.453563	1.02064	0.959943	0.98184	1.05752	0.016519
	196	1.36953	1.69592	1.50822	1.20593	0.93124	0.97784	0.975197	1.48013	1.07705	1.241	0.97172	1.33545	1.12008	1.24874	1.02496	0.987086	-1.04519	-2.05058	-1.8421	-1.57667	1.02064	0.959943	0.98184	0.170568	-2.06087
	197	1.36953	-1.11859	0.652646	1.20593	0.93124	0.97784	-1.70946	-0.416383	1.07705	-1.29519	0.97172	-2.26421	-1.54082	-2.43548	-1.66233	-1.73832	-1.89	-0.212129	-1.8421	-0.453563	-0.659779	-1.68272	0.98184	1.05752	0.778714
	198	1.36953	0.757752	0.652646	1.20593	0.93124	0.97784	0.975197	1.48013	1.07705	-0.449794	0.97172	-0.464379	1.12008	-0.593371	1.02496	0.987086	-1.04519	-1.13136	-0.994406	-1.57667	1.02064	0.959943	0.98184	0.170568	-0.284784
	199	-0.30285	-0.180417	0.652646	1.20593	-2.44721	-1.67508	0.0803103	-0.416383	0.0886979	0.395602	0.97172	1.33545	0.233113	-0.593371	1.02496	0.987086	-1.89	-2.05058	-0.994406	-1.57667	1.02064	0.959943	-0.788878	-1.60334	-1.38625
	200	0.533338	1.69592	0.652646	1.20593	-0.757986	-0.790775	-0.814576	0.531876	-0.89965	0.395602	-0.929074	-0.464379	-0.653852	0.327682	-0.766567	-0.829851	0.644443	0.707098	-0.146716	0.669545	1.02064	0.0790541	0.98184	1.05752	-0.197554
	201	-1.13904	-1.11859	-1.05849	-1.2694	-0.757986	-1.67508	-0.814576	-0.416383	-1.888	-1.29519	-0.929074	-0.464379	-0.653852	-1.51442	-0.766567	-0.829851	0.644443	1.62633	-0.146716	0.669545	-0.659779	-1.68272	-1.67424	-0.716386	-0.833369
	202	-1.13904	-0.180417	-1.05849	-1.2694	0.086627	-0.790775	-0.814576	-1.36464	-0.89965	-1.29519	-0.929074	1.33545	0.233113	-2.43548	-0.766567	0.0786175	0.644443	0.707098	1.54867	1.79265	1.02064	0.0790541	-0.788878	-1.60334	-0.421815
	203	1.36953	1.69592	1.50822	0.38082	0.086627	0.0935325	0.975197	1.48013	0.0886979	1.241	0.97172	1.33545	1.12008	0.327682	1.02496	0.987086	0.644443	1.62633	1.54867	0.669545	1.02064	0.0790541	0.98184	1.05752	1.28044
	204	0.533338	-1.11859	-1.05849	-1.2694	0.93124	-2.55939	0.0803103	-2.3129	1.07705	0.395602	0.97172	-0.464379	-0.653852	-0.593371	-0.766567	0.987086	0.644443	-0.212129	-0.146716	0.669545	-2.3402	0.959943	-0.788878	1.05752	0.228639
	205	-1.13904	-1.11859	-1.05849	-2.09451	0.93124	0.97784	0.975197	1.48013	-0.89965	-2.14059	0.97172	-1.3643	-1.54082	-2.43548	-1.66233	-1.73832	0.644443	0.707098	-0.146716	0.669545	-0.659779	-1.68272	-1.67424	-1.60334	-0.419791
	206	0.533338	0.757752	0.652646	-0.44429	0.93124	0.97784	0.975197	0.531876	-0.89965	0.395602	-0.929074	1.33545	0.233113	-0.593371	0.129197	0.0786175	0.644443	0.707098	1.54867	1.79265	0.180429	0.959943	0.0964814	-0.716386	0.0833008
	207	1.36953	-0.180417	0.652646	-0.44429	0.93124	0.97784	-0.814576	0.531876	-0.89965	0.395602	0.021323	1.33545	0.233113	0.327682	1.02496	-0.829851	0.644443	-1.13136	-0.994406	-0.453563	1.02064	0.0790541	0.0964814	-0.716386	-0.00276244
	208	-1.13904	-1.11859	-0.202924	1.20593	0.93124	0.97784	0.975197	-1.36464	-0.89965	-2.14059	0.97172	-0.464379	-0.653852	-1.51442	1.02496	0.987086	-0.200373	0.707098	-0.146716	0.669545	0.180429	0.0790541	-0.788878	-0.716386	-0.00394207
	209	-1.13904	-1.11859	-1.91406	-2.09451	0.93124	0.97784	0.975197	-0.416383	0.0886979	0.395602	0.97172	-0.464379	1.12008	1.24874	-0.766567	0.987086	0.644443	-0.212129	-0.146716	-1.57667	0.180429	0.0790541	-0.788878	1.05752	0.0795148
	210	1.36953	1.69592	-0.202924	-0.44429	-1.6026	-1.67508	-0.814576	0.531876	0.0886979	-0.449794	0.021323	0.435536	0.233113	-0.593371	1.02496	0.987086	0.644443	-0.212129	-0.146716	0.669545	-0.659779	0.0790541	-0.788878	1.05752	0.0831157
	211	0.533338	-0.180417	1.50822	0.38082	0.93124	0.0935325	0.975197	0.531876	1.07705	1.241	0.021323	-0.464379	1.12008	0.327682	1.02496	0.0786175	0.644443	-0.212129	0.700975	-0.453563	0.180429	-0.801835	0.0964814	0.170568	0.263734
	212	-1.13904	-1.11859	-1.91406	0.38082	-0.757986	0.97784	-0.814576	0.531876	1.07705	-1.29519	-0.929074	-1.3643	-0.653852	-0.593371	0.129197	0.987086	0.644443	-0.212129	0.700975	0.669545	-1.49999	0.959943	0.98184	1.05752	-0.31036
	213	-1.13904	-0.180417	1.50822	1.20593	-1.6026	-0.790775	0.0803103	1.48013	1.07705	0.395602	-0.929074	0.435536	1.12008	0.327682	0.129197	-1.73832	-0.200373	0.707098	-0.146716	0.669545	1.02064	0.959943	0.0964814	1.05752	0.101441
	214	0.533338	1.69592	-1.91406	-0.44429	-0.757986	-1.67508	-1.70946	-1.36464	-1.888	0.395602	-1.87947	-0.464379	-1.54082	-1.51442	-0.766567	-1.73832	1.48926	0.707098	1.54867	0.669545	-2.3402	-2.56361	-2.5596	-1.60334	-1.36476
	215	1.36953	0.757752	-0.202924	0.38082	0.086627	-1.67508	0.975197	-0.416383	-0.89965	-0.449794	0.021323	1.33545	0.233113	0.327682	1.02496	0.987086	0.644443	-0.212129	0.700975	0.669545	1.02064	-1.68272	-1.67424	-1.60334	0.0942243
	216	1.36953	-1.11859	-0.202924	0.38082	0.93124	0.97784	-0.814576	0.531876	1.07705	1.241	0.97172	1.33545	0.233113	1.24874	1.02496	0.987086	1.48926	0.707098	0.700975	0.669545	1.02064	0.959943	0.0964814	1.05752	1.54305
	217	1.36953	1.69592	1.50822	0.38082	0.086627	0.0935325	0.0803103	0.531876	0.0886979	0.395602	0.021323	1.33545	1.12008	0.327682	1.02496	0.987086	-0.200373	0.707098	0.700975	0.669545	-0.659779	0.0790541	0.98184	1.05752	0.251741
	218	1.36953	1.69592	1.50822	1.20593	0.086627	0.0935325	0.0803103	0.531876	0.0886979	-0.449794	0.021323	-0.464379	-0.653852	1.24874	-0.766567	0.987086	-1.89	-1.13136	-0.146716	-0.453563	0.180429	0.0790541	0.98184	-0.716386	0.362321
	219	1.36953	-0.180417	0.652646	1.20593	0.93124	0.0935325	-0.814576	1.48013	-0.89965	0.395602	-0.929074	0.435536	-1.54082	-1.51442	1.02496	0.0786175	-1.89	-1.13136	-1.8421	-2.69978	1.02064	0.959943	-0.788878	0.170568	0.582536
	220	1.36953	-0.180417	0.652646	1.20593	0.086627	-0.790775	0.975197	1.48013	0.0886979	0.395602	0.97172	0.435536	1.12008	1.24874	1.02496	0.987086	-0.200373	-1.13136	-0.146716	-1.57667	1.02064	-0.801835	0.98184	1.05752	-0.23789
	221	1.36953	1.69592	0.652646	0.38082	-1.6026	-0.790775	0.0803103	0.531876	0.0886979	-0.449794	0.97172	-0.464379	1.12008	-0.593371	0.129197	0.987086	0.644443	-1.13136	-1.8421	-1.57667	0.180429	-0.801835	-0.788878	1.05752	0.0525742
	222	-0.30285	-0.180417	0.652646	1.20593	0.086627	-0.790775	-0.814576	-0.416383	1.07705	1.241	0.97172	0.435536	1.12008	1.24874	0.129197	0.987086	0.644443	0.707098	0.700975	0.669545	0.180429	0.959943	0.98184	0.170568	0.826029
	223	-1.13904	-2.05676	-1.05849	-0.44429	-1.6026	-2.55939	-0.814576	-0.416383	-1.888	-0.449794	-0.929074	-1.3643	-1.54082	-2.43548	-1.66233	-2.64679	-1.89	-1.13136	-0.146716	-1.57667	-0.659779	-0.801835	-0.788878	-1.60334	1.86301
	224	-0.30285	-1.11859	-1.05849	1.20593	0.086627	0.97784	0.0803103	1.48013	1.07705	1.241	-0.929074	0.435536	1.12008	1.24874	1.02496	0.987086	1.48926	1.62633	1.54867	0.669545	1.02064	0.0790541	0.0964814	1.05752	0.858575
	225	-1.13904	-1.11859	-1.91406	-1.2694	0.93124	0.97784	0.975197	-1.36464	-0.89965	-0.449794	-1.87947	-0.464379	-0.653852	-0.593371	-1.66233	0.0786175	1.48926	0.707098	1.54867	0.669545	0.180429	0.959943	0.98184	1.05752	-1.31901
	226	1.36953	-0.180417	0.652646	1.20593	-1.6026	-0.790775	0.975197	-0.416383	1.07705	1.241	0.97172	0.435536	0.233113	0.327682	0.129197	0.987086	-0.200373	-1.13136	-0.146716	-0.453563	-0.659779	0.959943	0.98184	0.170568	-0.38876
	227	-0.30285	-1.11859	-1.91406	-0.44429	0.93124	0.0935325	0.0803103	-0.416383	-0.89965	1.241	0.97172	1.33545	0.233113	0.327682	0.129197	-0.829851	-0.200373	0.707098	-0.146716	0.669545	0.180429	0.0790541	0.98184	0.170568	0.155774
	228	-0.30285	-0.180417	1.50822	1.20593	0.93124	0.97784	0.975197	0.531876	0.0886979	-1.29519	0.021323	-0.464379	1.12008	1.24874	1.02496	0.987086	-1.89	-1.13136	-1.8421	-2.69978	-0.659779	0.0790541	-0.788878	1.05752	0.983823
	229	0.533338	-0.180417	-0.202924	1.20593	0.086627	0.97784	0.0803103	0.531876	0.0886979	0.395602	0.97172	0.435536	-0.653852	1.24874	1.02496	0.987086	-1.89	-0.212129	-1.8421	-2.69978	1.02064	0.959943	0.98184	1.05752	-0.861234
	230	1.36953	1.69592	1.50822	1.20593	0.93124	0.97784	0.975197	0.531876	1.07705	1.241	0.021323	1.33545	-0.653852	1.24874	1.02496	0.987086	0.644443	0.707098	0.700975	0.669545	-0.659779	-1.68272	-2.5596	-2.49029	0.830908
	231	1.36953	1.69592	0.652646	1.20593	0.086627	0.97784	0.975197	0.531876	-0.89965	0.395602	-0.929074	0.435536	0.233113	-0.593371	-0.766567	0.0786175	0.644443	0.707098	1.54867	0.669545	1.02064	0.959943	0.98184	1.05752	-0.176847
	232	0.533338	-0.180417	-0.202924	0.38082	0.93124	0.0935325	0.975197	1.48013	1.07705	1.241	0.97172	0.435536	-1.54082	-0.593371	-0.766567	-2.64679	0.644443	0.707098	-0.146716	-0.453563	0.180429	0.959943	0.0964814	1.05752	0.456969
	233	1.36953	0.757752	1.50822	0.38082	-1.6026	0.97784	0.975197	-2.3129	-1.888	1.241	0.97172	-1.3643	-0.653852	-0.593371	-0.766567	-0.829851	-1.89	-1.13136	-0.146716	-0.453563	-0.659779	-0.801835	-1.67424	1.05752	0.454699
	234	-1.13904	-0.180417	-1.05849	-2.09451	-0.757986	-1.67508	-0.814576	-1.36464	-0.89965	0.395602	-1.87947	0.435536	-0.653852	-0.593371	-0.766567	-1.73832	-1.89	-2.05058	-1.8421	-2.69978	-1.49999	0.0790541	-1.67424	-1.60334	1.21095
	235	-0.30285	-1.11859	0.652646	-1.2694	-0.757986	-1.67508	-1.70946	-0.416383	-0.89965	-2.14059	-0.929074	-1.3643	-2.42778	-1.51442	-0.766567	-1.73832	1.48926	0.707098	1.54867	0.669545	-2.3402	0.0790541	-1.67424	-0.716386	-1.95588
	236	-1.13904	-1.11859	-0.202924	-1.2694	-1.6026	-2.55939	-1.70946	-0.416383	-0.89965	0.395602	0.021323	-0.464379	-0.653852	-0.593371	0.129197	-0.829851	0.644443	0.707098	-0.146716	0.669545	-1.49999	-2.56361	-0.788878	-2.49029	-0.0635305
	237	0.533338	1.69592	1.50822	0.38082	0.086627	0.97784	0.975197	-0.416383	-0.89965	-1.29519	-0.929074	-1.3643	-0.653852	-2.43548	-1.66233	-0.829851	1.48926	1.62633	0.700975	1.79265	-2.3402	-1.68272	-2.5596	-1.60334	-1.79483
	238	-1.97523	-1.11859	-1.05849	-0.44429	-1.6026	-1.67508	-0.814576	-1.36464	-0.89965	-1.29519	0.021323	0.435536	-1.54082	-2.43548	-2.55809	-0.829851	1.48926	1.62633	0.700975	0.669545	0.180429	-0.801835	-1.67424	-0.716386	-0.544769
	239	-0.30285	-1.11859	-1.05849	-1.2694	0.93124	0.0935325	0.975197	-1.36464	-1.888	-1.29519	-0.929074	-1.3643	-1.54082	-1.51442	-0.766567	-1.73832	1.48926	0.707098	0.700975	1.79265	-0.659779	-0.801835	0.98184	1.05752	-1.86368
	240	-1.13904	-1.11859	-1.91406	-0.44429	0.93124	0.97784	0.975197	-0.416383	1.07705	0.395602	0.97172	-0.464379	1.12008	-0.593371	-1.66233	0.987086	-1.04519	-0.212129	-0.994406	-0.453563	0.180429	0.959943	-0.788878	-0.716386	-0.38166
	241	1.36953	0.757752	-0.202924	-0.44429	0.086627	0.97784	0.0803103	-0.416383	-0.89965	-0.449794	-0.929074	0.435536	1.12008	0.327682	0.129197	0.987086	-1.04519	-2.05058	-1.8421	-1.57667	0.180429	-0.801835	0.98184	1.05752	0.878588
	242	0.533338	-0.180417	1.50822	0.38082	0.93124	0.97784	0.975197	0.531876	1.07705	1.241	0.021323	1.33545	-0.653852	0.327682	0.129197	0.987086	-1.89	-0.212129	-1.8421	-0.453563	1.02064	0.959943	0.0964814	1.05752	-1.46515
	243	-0.30285	-0.180417	-0.202924	-1.2694	0.93124	-0.790775	0.0803103	-0.416383	-0.89965	-1.29519	0.97172	-0.464379	1.12008	1.24874	0.129197	-1.73832	-1.04519	-1.13136	-0.994406	-1.57667	-1.49999	0.0790541	-0.788878	1.05752	0.633626
	244	-0.30285	-0.180417	-1.05849	-0.44429	-1.6026	-0.790775	-1.70946	0.531876	-0.89965	-0.449794	-0.929074	-1.3643	-0.653852	-2.43548	0.129197	-0.829851	-1.89	-2.05058	-0.994406	-1.57667	-1.49999	-0.801835	-1.67424	-0.716386	1.94659
	245	1.36953	1.69592	1.50822	1.20593	0.086627	0.97784	0.0803103	0.531876	0.0886979	0.395602	-0.929074	-0.464379	1.12008	0.327682	1.02496	0.987086	0.644443	0.707098	-0.146716	0.669545	1.02064	0.959943	0.98184	1.05752	-0.0627866
	246	0.533338	0.757752	1.50822	1.20593	0.93124	0.97784	0.0803103	0.531876	1.07705	0.395602	0.97172	1.33545	-0.653852	-0.593371	1.02496	0.987086	0.644443	1.62633	-0.146716	0.669545	0.180429	0.959943	0.0964814	1.05752	0.840445
	247	-0.30285	-1.11859	-0.202924	-1.2694	0.93124	0.97784	0.975197	0.531876	-0.89965	-0.449794	0.021323	0.435536	1.12008	0.327682	1.02496	0.987086	-1.89	-2.05058	-0.994406	-0.453563	0.180429	-0.801835	0.98184	0.170568	0.455057
	248	-1.13904	-1.11859	-1.91406	-1.2694	0.93124	0.97784	0.975197	-2.3129	-1.888	-1.29519	-1.87947	-1.3643	-0.653852	-0.593371	0.129197	0.0786175	0.644443	1.62633	1.54867	0.669545	-0.659779	-1.68272	0.0964814	-2.49029	-2.02214
	249	0.533338	0.757752	1.50822	1.20593	-2.44721	-2.55939	-1.70946	-0.416383	1.07705	1.241	0.97172	-0.464379	1.12008	0.327682	-0.766567	0.987086	0.644443	1.62633	1.54867	0.669545	1.02064	0.959943	-0.788878	0.170568	0.958509
	250	-0.30285	-1.11859	-0.202924	-1.2694	-1.6026	-0.790775	-1.70946	-1.36464	-0.89965	0.395602	0.021323	-0.464379	-2.42778	-1.51442	-1.66233	-0.829851	0.644443	0.707098	-0.146716	0.669545	-1.49999	-0.801835	-1.67424	-0.716386	-0.0635305
	251	-1.13904	-0.180417	-1.91406	-0.44429	0.93124	0.97784	0.975197	0.531876	1.07705	0.395602	0.97172	-0.464379	1.12008	-0.593371	-0.766567	0.987086	0.644443	-0.212129	0.700975	-0.453563	0.180429	0.959943	0.98184	1.05752	0.27623
	252	-1.13904	-1.11859	-0.202924	-1.2694	0.93124	0.0935325	0.975197	0.531876	-0.89965	1.241	0.021323	1.33545	-1.54082	-1.51442	-1.66233	0.0786175	0.644443	0.707098	1.54867	0.669545	1.02064	0.959943	0.0964814	1.05752	0.555799
	253	0.533338	-1.11859	0.652646	-1.2694	0.93124	0.97784	-2.60435	-2.3129	-0.89965	1.241	0.021323	-0.464379	-2.42778	0.327682	-0.766567	0.0786175	1.48926	0.707098	-0.146716	0.669545	-2.3402	0.959943	-1.67424	0.170568	0.0400266
	254	1.36953	0.757752	1.50822	1.20593	0.93124	0.0935325	0.975197	0.531876	-0.89965	-0.449794	-0.929074	0.435536	0.233113	-0.593371	0.129197	0.0786175	-0.200373	-0.212129	-0.146716	-1.57667	0.180429	0.959943	0.98184	0.170568	0.25416
	255	-0.30285	0.757752	-0.202924	0.38082	0.93124	0.0935325	0.975197	-0.416383	0.0886979	-0.449794	0.021323	0.435536	0.233113	0.327682	1.02496	0.987086	0.644443	-0.212129	-0.146716	0.669545	0.180429	0.959943	-0.788878	1.05752	0.0831157
	256	-1.13904	-1.11859	-1.05849	-2.09451	-2.44721	-2.55939	-1.70946	-1.36464	-0.89965	-2.14059	-2.82987	-0.464379	1.12008	-0.593371	-1.66233	-0.829851	-1.04519	-2.05058	-1.8421	-0.453563	1.02064	0.959943	-0.788878	-2.49029	2.71254
	257	-1.97523	-1.11859	-1.05849	-0.44429	-1.6026	-1.67508	-1.70946	-1.36464	-0.89965	-0.449794	-1.87947	-2.26421	-0.653852	-0.593371	-0.766567	-0.829851	-1.04519	-2.05058	-1.8421	-1.57667	-0.659779	-1.68272	-1.67424	-0.716386	2.6426
	258	1.36953	1.69592	1.50822	1.20593	0.93124	0.97784	0.975197	0.531876	-0.89965	-0.449794	-0.929074	0.435536	1.12008	0.327682	1.02496	0.987086	0.644443	0.707098	0.700975	0.669545	0.180429	-0.801835	0.98184	1.05752	-0.288061
	259	0.533338	-0.180417	0.652646	-2.09451	0.93124	0.97784	0.0803103	-0.416383	-1.888	-0.449794	0.97172	1.33545	-2.42778	0.327682	-0.766567	0.987086	-0.200373	0.707098	0.700975	0.669545	-0.659779	0.0790541	-0.788878	-1.60334	0.0857188
	260	-1.13904	-2.05676	-1.05849	-1.2694	-1.6026	-1.67508	-0.814576	-1.36464	-0.89965	0.395602	-0.929074	-0.464379	-1.54082	-1.51442	-1.66233	-1.73832	0.644443	-0.212129	-0.146716	0.669545	-2.3402	-1.68272	-2.5596	-1.60334	-0.0855315
	261	-0.30285	-0.180417	-1.05849	-2.09451	-2.44721	-2.55939	-1.70946	-1.36464	-1.888	-1.29519	-0.929074	-0.464379	-0.653852	-1.51442	-0.766567	-1.73832	-0.200373	-1.13136	-0.994406	-0.453563	-1.49999	-2.56361	-1.67424	-1.60334	0.917803
	262	0.533338	1.69592	1.50822	0.38082	0.086627	0.0935325	0.0803103	0.531876	-0.89965	1.241	0.021323	1.33545	1.12008	1.24874	0.129197	0.987086	1.48926	1.62633	1.54867	1.79265	1.02064	0.959943	0.98184	1.05752	0.932253
	263	-1.13904	-1.11859	-1.91406	-2.09451	-1.6026	-0.790775	-1.70946	-0.416383	1.07705	-0.449794	0.97172	1.33545	-0.653852	-1.51442	-1.66233	0.987086	0.644443	0.707098	1.54867	0.669545	1.02064	0.959943	0.98184	1.05752	0.872747
	264	1.36953	1.69592	-0.202924	1.20593	0.93124	0.97784	0.975197	0.531876	1.07705	1.241	0.97172	-0.464379	1.12008	-0.593371	1.02496	0.987086	-0.200373	-1.13136	-0.994406	-0.453563	1.02064	0.959943	0.98184	1.05752	-0.43801
	265	-1.13904	-1.11859	-0.202924	-0.44429	-1.6026	-1.67508	-2.60435	-0.416383	-0.89965	0.395602	-0.929074	-1.3643	-0.653852	-1.51442	-1.66233	-2.64679	-1.04519	-0.212129	-0.994406	-1.57667	-1.49999	-1.68272	-1.67424	-0.716386	0.868255
	266	-0.30285	0.757752	0.652646	-0.44429	0.93124	0.0935325	0.975197	0.531876	0.0886979	1.241	0.021323	1.33545	0.233113	-0.593371	0.129197	-0.829851	0.644443	0.707098	0.700975	1.79265	1.02064	0.959943	0.98184	1.05752	0.740039
	267	-1.13904	-0.180417	1.50822	-1.2694	-1.6026	-1.67508	-2.60435	-1.36464	-1.888	-1.29519	-0.929074	-2.26421	-1.54082	-2.43548	-0.766567	-2.64679	-0.200373	-0.212129	-0.994406	-0.453563	-1.49999	-0.801835	0.98184	-1.60334	0.901229
	268	-0.30285	-1.11859	-1.91406	1.20593	0.086627	0.0935325	-0.814576	0.531876	-0.89965	1.241	-1.87947	-0.464379	-1.54082	-1.51442	0.129197	-2.64679	0.644443	0.707098	-0.146716	0.669545	-0.659779	0.959943	-2.5596	-1.60334	-0.213953
	269	-1.97523	-1.11859	-1.91406	-1.2694	-1.6026	-1.67508	-1.70946	-0.416383	-1.888	-1.29519	0.021323	-0.464379	-1.54082	-0.593371	-0.766567	-1.73832	0.644443	1.62633	1.54867	1.79265	-2.3402	-0.801835	-1.67424	-1.60334	-1.22358
	270	-1.13904	-1.11859	-0.202924	1.20593	0.93124	-1.67508	0.975197	-1.36464	1.07705	0.395602	-1.87947	-2.26421	-1.54082	0.327682	-2.55809	0.987086	0.644443	1.62633	1.54867	0.669545	-1.49999	-2.56361	0.98184	1.05752	-0.867852
	271	-0.30285	-1.11859	-0.202924	-1.2694	0.93124	0.97784	0.975197	1.48013	1.07705	1.241	0.97172	-0.464379	1.12008	0.327682	1.02496	0.987086	0.644443	1.62633	0.700975	0.669545	-0.659779	0.959943	0.98184	1.05752	0.788218
	272	-1.13904	-1.11859	-1.91406	-0.44429	-1.6026	-1.67508	-1.70946	-2.3129	-2.87635	-1.29519	0.021323	-1.3643	-1.54082	-2.43548	0.129197	-2.64679	0.644443	0.707098	1.54867	0.669545	-1.49999	-0.801835	-1.67424	-0.716386	-1.39256
	273	-1.13904	-1.11859	-1.91406	-1.2694	-1.6026	-0.790775	-1.70946	-1.36464	-1.888	-2.14059	-0.929074	-0.464379	-0.653852	1.24874	1.02496	-0.829851	0.644443	0.707098	1.54867	0.669545	-1.49999	-1.68272	-1.67424	-0.716386	-1.3539
	274	0.533338	-0.180417	-0.202924	0.38082	0.93124	0.97784	0.975197	-0.416383	1.07705	1.241	0.97172	-0.464379	1.12008	-0.593371	1.02496	0.987086	0.644443	0.707098	1.54867	0.669545	1.02064	-0.801835	-0.788878	1.05752	0.798237
	275	-0.30285	0.757752	1.50822	0.38082	-0.757986	-0.790775	0.0803103	0.531876	1.07705	0.395602	0.97172	0.435536	1.12008	0.327682	-0.766567	-0.829851	0.644443	-0.212129	-0.146716	0.669545	0.180429	0.0790541	0.98184	0.170568	0.308943
	276	-0.30285	-1.11859	-0.202924	-1.2694	0.086627	0.0935325	0.0803103	-0.416383	-0.89965	-0.449794	-1.87947	-1.3643	1.12008	1.24874	1.02496	0.0786175	1.48926	0.707098	1.54867	0.669545	0.180429	0.0790541	0.0964814	1.05752	-1.68573
	277	-0.30285	-1.11859	-1.91406	-1.2694	-2.44721	-2.55939	-2.60435	0.531876	1.07705	0.395602	0.97172	1.33545	1.12008	-0.593371	1.02496	0.987086	0.644443	-0.212129	0.700975	0.669545	-0.659779	0.959943	0.98184	1.05752	0.628949
	278	-1.97523	-2.05676	-1.91406	-0.44429	-1.6026	-1.67508	-1.70946	-2.3129	-0.89965	-2.14059	-0.929074	-1.3643	-0.653852	-1.51442	-1.66233	-1.73832	1.48926	0.707098	0.700975	0.669545	-1.49999	-0.801835	-0.788878	-2.49029	-1.62037
	279	1.36953	-0.180417	1.50822	1.20593	0.93124	0.97784	0.975197	-0.416383	0.0886979	-0.449794	0.97172	1.33545	1.12008	1.24874	1.02496	0.987086	-0.200373	0.707098	0.700975	0.669545	-0.659779	0.959943	0.98184	1.05752	0.262496
	280	-0.30285	-0.180417	-1.05849	-1.2694	0.93124	0.97784	0.975197	-1.36464	-2.87635	-2.14059	-0.929074	-1.3643	1.12008	-0.593371	1.02496	0.987086	-1.89	-1.13136	-0.146716	-0.453563	1.02064	0.959943	0.98184	1.05752	2.59633
	281	0.533338	0.757752	1.50822	1.20593	0.93124	0.97784	0.975197	1.48013	1.07705	1.241	0.97172	0.435536	-0.653852	1.24874	1.02496	0.987086	-1.89	-1.13136	-1.8421	-1.57667	1.02064	0.0790541	0.98184	0.170568	-1.81073
	282	1.36953	-0.180417	0.652646	0.38082	0.93124	0.97784	0.975197	-2.3129	-0.89965	-2.14059	-0.929074	-1.3643	-1.54082	-2.43548	-1.66233	-0.829851	-0.200373	-1.13136	-0.146716	0.669545	-0.659779	-0.801835	-1.67424	-2.49029	0.540727
	283	0.533338	0.757752	1.50822	1.20593	0.086627	0.0935325	0.0803103	0.531876	0.0886979	1.241	0.021323	-0.464379	1.12008	0.327682	-0.766567	0.0786175	-1.89	-1.13136	-1.8421	-1.57667	1.02064	0.0790541	-0.788878	0.170568	-0.348641
	284	-0.30285	0.757752	-0.202924	0.38082	0.086627	0.97784	-0.814576	0.531876	0.0886979	-0.449794	0.97172	0.435536	-0.653852	-0.593371	-0.766567	-0.829851	-1.04519	-2.05058	-1.8421	0.669545	1.02064	0.0790541	0.0964814	-0.716386	-0.341421
	285	-0.30285	-0.180417	0.652646	-0.44429	0.93124	0.97784	0.975197	-1.36464	0.0886979	-1.29519	0.021323	0.435536	1.12008	-0.593371	0.129197	0.0786175	0.644443	1.62633	1.54867	-0.453563	1.02064	0.959943	0.98184	0.170568	-0.128631
	286	-0.30285	-0.180417	-1.05849	-0.44429	0.93124	0.97784	0.975197	1.48013	1.07705	1.241	0.97172	1.33545	-0.653852	1.24874	1.02496	0.987086	-1.89	-1.13136	-1.8421	-1.57667	1.02064	-0.801835	0.98184	1.05752	-2.30533
	287	1.36953	-0.180417	1.50822	1.20593	0.93124	0.97784	0.975197	-0.416383	0.0886979	-0.449794	0.97172	-0.464379	0.233113	1.24874	1.02496	0.987086	1.48926	0.707098	1.54867	0.669545	1.02064	0.959943	0.98184	-0.716386	0.11373
	288	-1.13904	-1.11859	-0.202924	-1.2694	0.93124	0.97784	0.975197	0.531876	-0.89965	-0.449794	0.97172	1.33545	1.12008	0.327682	1.02496	0.987086	-0.200373	-1.13136	-0.146716	-0.453563	1.02064	0.959943	0.98184	1.05752	-0.0651422
	289	1.36953	0.757752	-0.202924	1.20593	0.93124	0.97784	0.975197	-0.416383	0.0886979	-0.449794	0.97172	-0.464379	1.12008	-0.593371	1.02496	-0.829851	-0.200373	0.707098	-0.146716	0.669545	-0.659779	0.959943	-0.788878	-0.716386	0.0753502
	290	-0.30285	-0.180417	1.50822	1.20593	0.93124	0.97784	0.975197	1.48013	1.07705	1.241	0.97172	1.33545	1.12008	0.327682	1.02496	0.987086	-0.200373	-1.13136	-0.146716	-0.453563	1.02064	0.959943	0.98184	1.05752	-0.509801
	291	-1.13904	-1.11859	-1.91406	-1.2694	0.086627	0.0935325	0.975197	-0.416383	-0.89965	-0.449794	0.97172	0.435536	1.12008	1.24874	1.02496	-0.829851	-1.04519	-2.05058	-0.994406	-1.57667	1.02064	-0.801835	-0.788878	-0.716386	0.0210472
	292	-0.30285	-0.180417	1.50822	1.20593	0.086627	0.97784	0.0803103	1.48013	1.07705	-0.449794	0.97172	1.33545	1.12008	0.327682	1.02496	0.987086	-1.04519	-1.13136	-1.8421	-1.57667	1.02064	0.959943	0.98184	1.05752	-1.12446
	293	-1.13904	-1.11859	-1.05849	-0.44429	0.93124	0.97784	0.975197	1.48013	1.07705	1.241	0.97172	-0.464379	1.12008	1.24874	1.02496	0.987086	-1.04519	-1.13136	-0.146716	-1.57667	1.02064	0.959943	0.98184	1.05752	-0.672546
	294	-0.30285	-0.180417	1.50822	1.20593	0.93124	0.97784	0.975197	1.48013	1.07705	1.241	0.97172	-0.464379	1.12008	-0.593371	1.02496	0.987086	-1.89	-0.212129	-0.146716	0.669545	1.02064	0.959943	-0.788878	1.05752	-0.611652
	295	1.36953	-0.180417	-0.202924	1.20593	0.93124	0.97784	0.975197	0.531876	1.07705	-0.449794	0.97172	-0.464379	1.12008	1.24874	1.02496	0.987086	0.644443	0.707098	0.700975	0.669545	-0.659779	0.959943	0.98184	-0.716386	0.288817
	296	-0.30285	-1.11859	-0.202924	-1.2694	0.93124	0.97784	0.975197	1.48013	1.07705	-0.449794	0.97172	1.33545	1.12008	-0.593371	1.02496	0.987086	-1.89	-2.05058	-1.8421	-1.57667	1.02064	0.959943	0.98184	1.05752	-1.63527
	297	0.533338	0.757752	1.50822	-0.44429	0.93124	0.97784	0.975197	0.531876	1.07705	1.241	0.97172	1.33545	-0.653852	0.327682	0.129197	0.987086	1.48926	0.707098	1.54867	0.669545	1.02064	0.959943	0.98184	0.170568	1.83469
	298	-0.30285	-0.180417	-0.202924	0.38082	0.93124	0.97784	0.975197	0.531876	1.07705	0.395602	0.97172	-0.464379	0.233113	-0.593371	0.129197	0.0786175	-0.200373	0.707098	-0.146716	0.669545	1.02064	0.0790541	0.0964814	1.05752	0.129436
	299	-0.30285	-0.180417	-1.05849	-0.44429	-0.757986	-0.790775	0.0803103	-0.416383	1.07705	1.241	0.97172	-0.464379	1.12008	0.327682	1.02496	0.987086	1.48926	1.62633	0.700975	1.79265	1.02064	0.959943	0.98184	1.05752	1.19304
	300	-0.30285	-0.180417	1.50822	1.20593	0.93124	0.97784	0.0803103	1.48013	1.07705	1.241	0.97172	1.33545	1.12008	1.24874	1.02496	0.987086	1.48926	1.62633	0.700975	0.669545	1.02064	0.959943	0.98184	1.05752	1.81753
	301	1.36953	-0.180417	1.50822	1.20593	0.086627	0.0935325	0.0803103	-0.416383	0.0886979	1.241	0.97172	-0.464379	1.12008	1.24874	-0.766567	0.987086	1.48926	0.707098	0.700975	1.79265	1.02064	0.959943	-0.788878	-0.716386	0.697028
	302	-1.13904	-1.11859	-0.202924	-0.44429	0.93124	0.97784	0.975197	1.48013	1.07705	1.241	-0.929074	1.33545	0.233113	-0.593371	-0.766567	0.987086	-1.04519	-0.212129	-0.994406	-0.453563	-0.659779	0.959943	0.98184	-0.716386	-0.592207
	303	-0.30285	-1.11859	-1.91406	-0.44429	0.93124	0.97784	0.975197	1.48013	1.07705	-0.449794	0.97172	-0.464379	1.12008	0.327682	1.02496	0.987086	-1.04519	-2.05058	-1.8421	-1.57667	1.02064	0.959943	0.98184	1.05752	-0.413703
	304	1.36953	-0.180417	1.50822	1.20593	0.93124	0.97784	0.975197	-0.416383	1.07705	-0.449794	0.97172	-0.464379	1.12008	0.327682	1.02496	0.987086	-1.89	-0.212129	-1.8421	-0.453563	-0.659779	0.959943	-0.788878	1.05752	-0.367157
	305	-1.13904	-0.180417	-0.202924	-1.2694	0.93124	0.97784	0.975197	1.48013	1.07705	-0.449794	0.97172	-0.464379	1.12008	-0.593371	1.02496	0.987086	-1.04519	-1.13136	-0.994406	-1.57667	1.02064	0.959943	0.98184	1.05752	-0.284784
	306	-0.30285	-0.180417	-1.05849	-0.44429	0.93124	0.97784	0.975197	1.48013	1.07705	1.241	0.97172	-0.464379	0.233113	0.327682	1.02496	0.987086	-1.89	-2.05058	-0.994406	-1.57667	-0.659779	0.959943	0.98184	0.170568	-1.30612
	307	-1.13904	-1.11859	-1.91406	-1.2694	-2.44721	-2.55939	-1.70946	-1.36464	-2.87635	-2.14059	-0.929074	-1.3643	-0.653852	-1.51442	-1.66233	-2.64679	0.644443	0.707098	-0.146716	0.669545	-2.3402	-1.68272	-1.67424	-0.716386	-0.957373
	308	-0.30285	-1.11859	-1.91406	-0.44429	0.93124	0.97784	0.975197	-1.36464	-0.89965	-0.449794	0.021323	-0.464379	1.12008	1.24874	0.129197	0.0786175	0.644443	1.62633	-0.146716	0.669545	0.180429	0.959943	-0.788878	1.05752	-0.286363
	309	-0.30285	-0.180417	1.50822	1.20593	0.93124	0.97784	0.975197	1.48013	1.07705	1.241	0.97172	-0.464379	1.12008	1.24874	1.02496	0.987086	0.644443	0.707098	1.54867	1.79265	0.180429	0.959943	0.98184	1.05752	0.900053
	310	-1.97523	-1.11859	-1.91406	-1.2694	0.93124	0.97784	0.975197	0.531876	1.07705	0.395602	0.97172	1.33545	1.12008	-0.593371	1.02496	0.987086	0.644443	1.62633	1.54867	0.669545	1.02064	0.959943	0.98184	1.05752	1.31985
	311	1.36953	1.69592	1.50822	1.20593	0.93124	0.97784	0.975197	1.48013	1.07705	1.241	0.97172	1.33545	1.12008	1.24874	1.02496	0.987086	0.644443	-0.212129	-0.146716	0.669545	0.180429	0.959943	0.0964814	0.170568	0.457988
	312	-1.00127e-16	-1.30153e-16	4.58007e-17	-7.37361e-17	-1.344e-16	3.32946e-18	-9.83318e-17	1.92378e-16	-3.60026e-17	-1.36467e-16	2.0409e-16	-1.96277e-17	-1.75792e-16	1.0834e-16	-1.40367e-16	1.27591e-17	4.60846e-18	3.03679e-17	-1.68659e-16	-1.17541e-16	-2.33612e-16	1.64106e-17	1.12851e-17	-4.85409e-17	0.0719995
	313	-1.00127e-16	-1.30153e-16	4.58007e-17	-7.37361e-17	-1.344e-16	3.32946e-18	-9.83318e-17	1.92378e-16	-3.60026e-17	-1.36467e-16	2.0409e-16	-1.96277e-17	-1.75792e-16	1.0834e-16	-1.40367e-16	1.27591e-17	4.60846e-18	3.03679e-17	-1.68659e-16	-1.17541e-16	-2.33612e-16	1.64106e-17	1.12851e-17	-4.85409e-17	0.0719995
	314	-1.00127e-16	-1.30153e-16	4.58007e-17	-7.37361e-17	-1.344e-16	3.32946e-18	-9.83318e-17	1.92378e-16	-3.60026e-17	-1.36467e-16	2.0409e-16	-1.96277e-17	-1.75792e-16	1.0834e-16	-1.40367e-16	1.27591e-17	4.60846e-18	3.03679e-17	-1.68659e-16	-1.17541e-16	-2.33612e-16	1.64106e-17	1.12851e-17	-4.85409e-17	0.0719995
	315	-1.00127e-16	-1.30153e-16	4.58007e-17	-7.37361e-17	-1.344e-16	3.32946e-18	-9.83318e-17	1.92378e-16	-3.60026e-17	-1.36467e-16	2.0409e-16	-1.96277e-17	-1.75792e-16	1.0834e-16	-1.40367e-16	1.27591e-17	4.60846e-18	3.03679e-17	-1.68659e-16	-1.17541e-16	-2.33612e-16	1.64106e-17	1.12851e-17	-4.85409e-17	0.0719995
	316	-1.00127e-16	-1.30153e-16	4.58007e-17	-7.37361e-17	-1.344e-16	3.32946e-18	-9.83318e-17	1.92378e-16	-3.60026e-17	-1.36467e-16	2.0409e-16	-1.96277e-17	-1.75792e-16	1.0834e-16	-1.40367e-16	1.27591e-17	4.60846e-18	3.03679e-17	-1.68659e-16	-1.17541e-16	-2.33612e-16	1.64106e-17	1.12851e-17	-4.85409e-17	0.0719995
	317	-1.00127e-16	-1.30153e-16	4.58007e-17	-7.37361e-17	-1.344e-16	3.32946e-18	-9.83318e-17	1.92378e-16	-3.60026e-17	-1.36467e-16	2.0409e-16	-1.96277e-17	-1.75792e-16	1.0834e-16	-1.40367e-16	1.27591e-17	4.60846e-18	3.03679e-17	-1.68659e-16	-1.17541e-16	-2.33612e-16	1.64106e-17	1.12851e-17	-4.85409e-17	0.0719995
	318	-1.00127e-16	-1.30153e-16	4.58007e-17	-7.37361e-17	-1.344e-16	3.32946e-18	-9.83318e-17	1.92378e-16	-3.60026e-17	-1.36467e-16	2.0409e-16	-1.96277e-17	-1.75792e-16	1.0834e-16	-1.40367e-16	1.27591e-17	4.60846e-18	3.03679e-17	-1.68659e-16	-1.17541e-16	-2.33612e-16	1.64106e-17	1.12851e-17	-4.85409e-17	0.0719995
	319	-1.00127e-16	-1.30153e-16	4.58007e-17	-7.37361e-17	-1.344e-16	3.32946e-18	-9.83318e-17	1.92378e-16	-3.60026e-17	-1.36467e-16	2.0409e-16	-1.96277e-17	-1.75792e-16	1.0834e-16	-1.40367e-16	1.27591e-17	4.60846e-18	3.03679e-17	-1.68659e-16	-1.17541e-16	-2.33612e-16	1.64106e-17	1.12851e-17	-4.85409e-17	0.0719995
	320	-1.00127e-16	-1.30153e-16	4.58007e-17	-7.37361e-17	-1.344e-16	3.32946e-18	-9.83318e-17	1.92378e-16	-3.60026e-17	-1.36467e-16	2.0409e-16	-1.96277e-17	-1.75792e-16	1.0834e-16	-1.40367e-16	1.27591e-17	4.60846e-18	3.03679e-17	-1.68659e-16	-1.17541e-16	-2.33612e-16	1.64106e-17	1.12851e-17	-4.85409e-17	0.0719995
	321	-1.00127e-16	-1.30153e-16	4.58007e-17	-7.37361e-17	-1.344e-16	3.32946e-18	-9.83318e-17	1.92378e-16	-3.60026e-17	-1.36467e-16	2.0409e-16	-1.96277e-17	-1.75792e-16	1.0834e-16	-1.40367e-16	1.27591e-17	4.60846e-18	3.03679e-17	-1.68659e-16	-1.17541e-16	-2.33612e-16	1.64106e-17	1.12851e-17	-4.85409e-17	0.0719995
	322	-1.00127e-16	-1.30153e-16	4.58007e-17	-7.37361e-17	-1.344e-16	3.32946e-18	-9.83318e-17	1.92378e-16	-3.60026e-17	-1.36467e-16	2.0409e-16	-1.96277e-17	-1.75792e-16	1.0834e-16	-1.40367e-16	1.27591e-17	4.60846e-18	3.03679e-17	-1.68659e-16	-1.17541e-16	-2.33612e-16	1.64106e-17	1.12851e-17	-4.85409e-17	0.0719995
	323	-1.00127e-16	-1.30153e-16	4.58007e-17	-7.37361e-17	-1.344e-16	3.32946e-18	-9.83318e-17	1.92378e-16	-3.60026e-17	-1.36467e-16	2.0409e-16	-1.96277e-17	-1.75792e-16	1.0834e-16	-1.40367e-16	1.27591e-17	4.60846e-18	3.03679e-17	-1.68659e-16	-1.17541e-16	-2.33612e-16	1.64106e-17	1.12851e-17	-4.85409e-17	0.0719995
	324	-1.00127e-16	-1.30153e-16	4.58007e-17	-7.37361e-17	-1.344e-16	3.32946e-18	-9.83318e-17	1.92378e-16	-3.60026e-17	-1.36467e-16	2.0409e-16	-1.96277e-17	-1.75792e-16	1.0834e-16	-1.40367e-16	1.27591e-17	4.60846e-18	3.03679e-17	-1.68659e-16	-1.17541e-16	-2.33612e-16	1.64106e-17	1.12851e-17	-4.85409e-17	0.0719995
	325	-1.00127e-16	-1.30153e-16	4.58007e-17	-7.37361e-17	-1.344e-16	3.32946e-18	-9.83318e-17	1.92378e-16	-3.60026e-17	-1.36467e-16	2.0409e-16	-1.96277e-17	-1.75792e-16	1.0834e-16	-1.40367e-16	1.27591e-17	4.60846e-18	3.03679e-17	-1.68659e-16	-1.17541e-16	-2.33612e-16	1.64106e-17	1.12851e-17	-4.85409e-17	0.0719995
	326	-1.00127e-16	-1.30153e-16	4.58007e-17	-7.37361e-17	-1.344e-16	3.32946e-18	-9.83318e-17	1.92378e-16	-3.60026e-17	-1.36467e-16	2.0409e-16	-1.96277e-17	-1.75792e-16	1.0834e-16	-1.40367e-16	1.27591e-17	4.60846e-18	3.03679e-17	-1.68659e-16	-1.17541e-16	-2.33612e-16	1.64106e-17	1.12851e-17	-4.85409e-17	0.0719995
	327	-1.00127e-16	-1.30153e-16	4.58007e-17	-7.37361e-17	-1.344e-16	3.32946e-18	-9.83318e-17	1.92378e-16	-3.60026e-17	-1.36467e-16	2.0409e-16	-1.96277e-17	-1.75792e-16	1.0834e-16	-1.40367e-16	1.27591e-17	4.60846e-18	3.03679e-17	-1.68659e-16	-1.17541e-16	-2.33612e-16	1.64106e-17	1.12851e-17	-4.85409e-17	0.0719995
	328	-1.00127e-16	-1.30153e-16	4.58007e-17	-7.37361e-17	-1.344e-16	3.32946e-18	-9.83318e-17	1.92378e-16	-3.60026e-17	-1.36467e-16	2.0409e-16	-1.96277e-17	-1.75792e-16	1.0834e-16	-1.40367e-16	1.27591e-17	4.60846e-18	3.03679e-17	-1.68659e-16	-1.17541e-16	-2.33612e-16	1.64106e-17	1.12851e-17	-4.85409e-17	0.0719995
	329	-1.00127e-16	-1.30153e-16	4.58007e-17	-7.37361e-17	-1.344e-16	3.32946e-18	-9.83318e-17	1.92378e-16	-3.60026e-17	-1.36467e-16	2.0409e-16	-1.96277e-17	-1.75792e-16	1.0834e-16	-1.40367e-16	1.27591e-17	4.60846e-18	3.03679e-17	-1.68659e-16	-1.17541e-16	-2.33612e-16	1.64106e-17	1.12851e-17	-4.85409e-17	0.0719995
	330	-1.00127e-16	-1.30153e-16	4.58007e-17	-7.37361e-17	-1.344e-16	3.32946e-18	-9.83318e-17	1.92378e-16	-3.60026e-17	-1.36467e-16	2.0409e-16	-1.96277e-17	-1.75792e-16	1.0834e-16	-1.40367e-16	1.27591e-17	4.60846e-18	3.03679e-17	-1.68659e-16	-1.17541e-16	-2.33612e-16	1.64106e-17	1.12851e-17	-4.85409e-17	0.0719995
	331	-1.00127e-16	-1.30153e-16	4.58007e-17	-7.37361e-17	-1.344e-16	3.32946e-18	-9.83318e-17	1.92378e-16	-3.60026e-17	-1.36467e-16	2.0409e-16	-1.96277e-17	-1.75792e-16	1.0834e-16	-1.40367e-16	1.27591e-17	4.60846e-18	3.03679e-17	-1.68659e-16	-1.17541e-16	-2.33612e-16	1.64106e-17	1.12851e-17	-4.85409e-17	0.0719995
	332	-1.00127e-16	-1.30153e-16	4.58007e-17	-7.37361e-17	-1.344e-16	3.32946e-18	-9.83318e-17	1.92378e-16	-3.60026e-17	-1.36467e-16	2.0409e-16	-1.96277e-17	-1.75792e-16	1.0834e-16	-1.40367e-16	1.27591e-17	4.60846e-18	3.03679e-17	-1.68659e-16	-1.17541e-16	-2.33612e-16	1.64106e-17	1.12851e-17	-4.85409e-17	0.0719995
	333	-1.00127e-16	-1.30153e-16	4.58007e-17	-7.37361e-17	-1.344e-16	3.32946e-18	-9.83318e-17	1.92378e-16	-3.60026e-17	-1.36467e-16	2.0409e-16	-1.96277e-17	-1.75792e-16	1.0834e-16	-1.40367e-16	1.27591e-17	4.60846e-18	3.03679e-17	-1.68659e-16	-1.17541e-16	-2.33612e-16	1.64106e-17	1.12851e-17	-4.85409e-17	0.0719995
	334	-1.00127e-16	-1.30153e-16	4.58007e-17	-7.37361e-17	-1.344e-16	3.32946e-18	-9.83318e-17	1.92378e-16	-3.60026e-17	-1.36467e-16	2.0409e-16	-1.96277e-17	-1.75792e-16	1.0834e-16	-1.40367e-16	1.27591e-17	4.60846e-18	3.03679e-17	-1.68659e-16	-1.17541e-16	-2.33612e-16	1.64106e-17	1.12851e-17	-4.85409e-17	0.0719995
	335	-1.00127e-16	-1.30153e-16	4.58007e-17	-7.37361e-17	-1.344e-16	3.32946e-18	-9.83318e-17	1.92378e-16	-3.60026e-17	-1.36467e-16	2.0409e-16	-1.96277e-17	-1.75792e-16	1.0834e-16	-1.40367e-16	1.27591e-17	4.60846e-18	3.03679e-17	-1.68659e-16	-1.17541e-16	-2.33612e-16	1.64106e-17	1.12851e-17	-4.85409e-17	0.0719995
	336	-1.00127e-16	-1.30153e-16	4.58007e-17	-7.37361e-17	-1.344e-16	3.32946e-18	-9.83318e-17	1.92378e-16	-3.60026e-17	-1.36467e-16	2.0409e-16	-1.96277e-17	-1.75792e-16	1.0834e-16	-1.40367e-16	1.27591e-17	4.60846e-18	3.03679e-17	-1.68659e-16	-1.17541e-16	-2.33612e-16	1.64106e-17	1.12851e-17	-4.85409e-17	0.0719995
	337	-1.00127e-16	-1.30153e-16	4.58007e-17	-7.37361e-17	-1.344e-16	3.32946e-18	-9.83318e-17	1.92378e-16	-3.60026e-17	-1.36467e-16	2.0409e-16	-1.96277e-17	-1.75792e-16	1.0834e-16	-1.40367e-16	1.27591e-17	4.60846e-18	3.03679e-17	-1.68659e-16	-1.17541e-16	-2.33612e-16	1.64106e-17	1.12851e-17	-4.85409e-17	0.0719995
	338	-1.00127e-16	-1.30153e-16	4.58007e-17	-7.37361e-17	-1.344e-16	3.32946e-18	-9.83318e-17	1.92378e-16	-3.60026e-17	-1.36467e-16	2.0409e-16	-1.96277e-17	-1.75792e-16	1.0834e-16	-1.40367e-16	1.27591e-17	4.60846e-18	3.03679e-17	-1.68659e-16	-1.17541e-16	-2.33612e-16	1.64106e-17	1.12851e-17	-4.85409e-17	0.0719995
	339	-1.00127e-16	-1.30153e-16	4.58007e-17	-7.37361e-17	-1.344e-16	3.32946e-18	-9.83318e-17	1.92378e-16	-3.60026e-17	-1.36467e-16	2.0409e-16	-1.96277e-17	-1.75792e-16	1.0834e-16	-1.40367e-16	1.27591e-17	4.60846e-18	3.03679e-17	-1.68659e-16	-1.17541e-16	-2.33612e-16	1.64106e-17	1.12851e-17	-4.85409e-17	0.0719995
	340	-1.00127e-16	-1.30153e-16	4.58007e-17	-7.37361e-17	-1.344e-16	3.32946e-18	-9.83318e-17	1.92378e-16	-3.60026e-17	-1.36467e-16	2.0409e-16	-1.96277e-17	-1.75792e-16	1.0834e-16	-1.40367e-16	1.27591e-17	4.60846e-18	3.03679e-17	-1.68659e-16	-1.17541e-16	-2.33612e-16	1.64106e-17	1.12851e-17	-4.85409e-17	0.0719995
	341	-1.00127e-16	-1.30153e-16	4.58007e-17	-7.37361e-17	-1.344e-16	3.32946e-18	-9.83318e-17	1.92378e-16	-3.60026e-17	-1.36467e-16	2.0409e-16	-1.96277e-17	-1.75792e-16	1.0834e-16	-1.40367e-16	1.27591e-17	4.60846e-18	3.03679e-17	-1.68659e-16	-1.17541e-16	-2.33612e-16	1.64106e-17	1.12851e-17	-4.85409e-17	0.0719995
	342	-1.00127e-16	-1.30153e-16	4.58007e-17	-7.37361e-17	-1.344e-16	3.32946e-18	-9.83318e-17	1.92378e-16	-3.60026e-17	-1.36467e-16	2.0409e-16	-1.96277e-17	-1.75792e-16	1.0834e-16	-1.40367e-16	1.27591e-17	4.60846e-18	3.03679e-17	-1.68659e-16	-1.17541e-16	-2.33612e-16	1.64106e-17	1.12851e-17	-4.85409e-17	0.0719995
	343	-1.00127e-16	-1.30153e-16	4.58007e-17	-7.37361e-17	-1.344e-16	3.32946e-18	-9.83318e-17	1.92378e-16	-3.60026e-17	-1.36467e-16	2.0409e-16	-1.96277e-17	-1.75792e-16	1.0834e-16	-1.40367e-16	1.27591e-17	4.60846e-18	3.03679e-17	-1.68659e-16	-1.17541e-16	-2.33612e-16	1.64106e-17	1.12851e-17	-4.85409e-17	0.0719995
	344	-1.00127e-16	-1.30153e-16	4.58007e-17	-7.37361e-17	-1.344e-16	3.32946e-18	-9.83318e-17	1.92378e-16	-3.60026e-17	-1.36467e-16	2.0409e-16	-1.96277e-17	-1.75792e-16	1.0834e-16	-1.40367e-16	1.27591e-17	4.60846e-18	3.03679e-17	-1.68659e-16	-1.17541e-16	-2.33612e-16	1.64106e-17	1.12851e-17	-4.85409e-17	0.0719995
	345	-1.00127e-16	-1.30153e-16	4.58007e-17	-7.37361e-17	-1.344e-16	3.32946e-18	-9.83318e-17	1.92378e-16	-3.60026e-17	-1.36467e-16	2.0409e-16	-1.96277e-17	-1.75792e-16	1.0834e-16	-1.40367e-16	1.27591e-17	4.60846e-18	3.03679e-17	-1.68659e-16	-1.17541e-16	-2.33612e-16	1.64106e-17	1.12851e-17	-4.85409e-17	0.0719995
	346	-1.00127e-16	-1.30153e-16	4.58007e-17	-7.37361e-17	-1.344e-16	3.32946e-18	-9.83318e-17	1.92378e-16	-3.60026e-17	-1.36467e-16	2.0409e-16	-1.96277e-17	-1.75792e-16	1.0834e-16	-1.40367e-16	1.27591e-17	4.60846e-18	3.03679e-17	-1.68659e-16	-1.17541e-16	-2.33612e-16	1.64106e-17	1.12851e-17	-4.85409e-17	0.0719995
	347	-1.00127e-16	-1.30153e-16	4.58007e-17	-7.37361e-17	-1.344e-16	3.32946e-18	-9.83318e-17	1.92378e-16	-3.60026e-17	-1.36467e-16	2.0409e-16	-1.96277e-17	-1.75792e-16	1.0834e-16	-1.40367e-16	1.27591e-17	4.60846e-18	3.03679e-17	-1.68659e-16	-1.17541e-16	-2.33612e-16	1.64106e-17	1.12851e-17	-4.85409e-17	0.0719995
	348	-1.00127e-16	-1.30153e-16	4.58007e-17	-7.37361e-17	-1.344e-16	3.32946e-18	-9.83318e-17	1.92378e-16	-3.60026e-17	-1.36467e-16	2.0409e-16	-1.96277e-17	-1.75792e-16	1.0834e-16	-1.40367e-16	1.27591e-17	4.60846e-18	3.03679e-17	-1.68659e-16	-1.17541e-16	-2.33612e-16	1.64106e-17	1.12851e-17	-4.85409e-17	0.0719995
	349	-1.00127e-16	-1.30153e-16	4.58007e-17	-7.37361e-17	-1.344e-16	3.32946e-18	-9.83318e-17	1.92378e-16	-3.60026e-17	-1.36467e-16	2.0409e-16	-1.96277e-17	-1.75792e-16	1.0834e-16	-1.40367e-16	1.27591e-17	4.60846e-18	3.03679e-17	-1.68659e-16	-1.17541e-16	-2.33612e-16	1.64106e-17	1.12851e-17	-4.85409e-17	0.0719995
	350	-1.00127e-16	-1.30153e-16	4.58007e-17	-7.37361e-17	-1.344e-16	3.32946e-18	-9.83318e-17	1.92378e-16	-3.60026e-17	-1.36467e-16	2.0409e-16	-1.96277e-17	-1.75792e-16	1.0834e-16	-1.40367e-16	1.27591e-17	4.60846e-18	3.03679e-17	-1.68659e-16	-1.17541e-16	-2.33612e-16	1.64106e-17	1.12851e-17	-4.85409e-17	0.0719995
	351	-1.00127e-16	-1.30153e-16	4.58007e-17	-7.37361e-17	-1.344e-16	3.32946e-18	-9.83318e-17	1.92378e-16	-3.60026e-17	-1.36467e-16	2.0409e-16	-1.96277e-17	-1.75792e-16	1.0834e-16	-1.40367e-16	1.27591e-17	4.60846e-18	3.03679e-17	-1.68659e-16	-1.17541e-16	-2.33612e-16	1.64106e-17	1.12851e-17	-4.85409e-17	0.0719995
	352	-1.00127e-16	-1.30153e-16	4.58007e-17	-7.37361e-17	-1.344e-16	3.32946e-18	-9.83318e-17	1.92378e-16	-3.60026e-17	-1.36467e-16	2.0409e-16	-1.96277e-17	-1.75792e-16	1.0834e-16	-1.40367e-16	1.27591e-17	4.60846e-18	3.03679e-17	-1.68659e-16	-1.17541e-16	-2.33612e-16	1.64106e-17	1.12851e-17	-4.85409e-17	0.0719995
	353	-1.00127e-16	-1.30153e-16	4.58007e-17	-7.37361e-17	-1.344e-16	3.32946e-18	-9.83318e-17	1.92378e-16	-3.60026e-17	-1.36467e-16	2.0409e-16	-1.96277e-17	-1.75792e-16	1.0834e-16	-1.40367e-16	1.27591e-17	4.60846e-18	3.03679e-17	-1.68659e-16	-1.17541e-16	-2.33612e-16	1.64106e-17	1.12851e-17	-4.85409e-17	0.0719995
	354	-1.00127e-16	-1.30153e-16	4.58007e-17	-7.37361e-17	-1.344e-16	3.32946e-18	-9.83318e-17	1.92378e-16	-3.60026e-17	-1.36467e-16	2.0409e-16	-1.96277e-17	-1.75792e-16	1.0834e-16	-1.40367e-16	1.27591e-17	4.60846e-18	3.03679e-17	-1.68659e-16	-1.17541e-16	-2.33612e-16	1.64106e-17	1.12851e-17	-4.85409e-17	0.0719995
	355	-1.00127e-16	-1.30153e-16	4.58007e-17	-7.37361e-17	-1.344e-16	3.32946e-18	-9.83318e-17	1.92378e-16	-3.60026e-17	-1.36467e-16	2.0409e-16	-1.96277e-17	-1.75792e-16	1.0834e-16	-1.40367e-16	1.27591e-17	4.60846e-18	3.03679e-17	-1.68659e-16	-1.17541e-16	-2.33612e-16	1.64106e-17	1.12851e-17	-4.85409e-17	0.0719995
	356	-1.00127e-16	-1.30153e-16	4.58007e-17	-7.37361e-17	-1.344e-16	3.32946e-18	-9.83318e-17	1.92378e-16	-3.60026e-17	-1.36467e-16	2.0409e-16	-1.96277e-17	-1.75792e-16	1.0834e-16	-1.40367e-16	1.27591e-17	4.60846e-18	3.03679e-17	-1.68659e-16	-1.17541e-16	-2.33612e-16	1.64106e-17	1.12851e-17	-4.85409e-17	0.0719995
	357	-1.00127e-16	-1.30153e-16	4.58007e-17	-7.37361e-17	-1.344e-16	3.32946e-18	-9.83318e-17	1.92378e-16	-3.60026e-17	-1.36467e-16	2.0409e-16	-1.96277e-17	-1.75792e-16	1.0834e-16	-1.40367e-16	1.27591e-17	4.60846e-18	3.03679e-17	-1.68659e-16	-1.17541e-16	-2.33612e-16	1.64106e-17	1.12851e-17	-4.85409e-17	0.0719995
	358	-1.00127e-16	-1.30153e-16	4.58007e-17	-7.37361e-17	-1.344e-16	3.32946e-18	-9.83318e-17	1.92378e-16	-3.60026e-17	-1.36467e-16	2.0409e-16	-1.96277e-17	-1.75792e-16	1.0834e-16	-1.40367e-16	1.27591e-17	4.60846e-18	3.03679e-17	-1.68659e-16	-1.17541e-16	-2.33612e-16	1.64106e-17	1.12851e-17	-4.85409e-17	0.0719995
	359	-1.00127e-16	-1.30153e-16	4.58007e-17	-7.37361e-17	-1.344e-16	3.32946e-18	-9.83318e-17	1.92378e-16	-3.60026e-17	-1.36467e-16	2.0409e-16	-1.96277e-17	-1.75792e-16	1.0834e-16	-1.40367e-16	1.27591e-17	4.60846e-18	3.03679e-17	-1.68659e-16	-1.17541e-16	-2.33612e-16	1.64106e-17	1.12851e-17	-4.85409e-17	0.0719995
	360	-1.00127e-16	-1.30153e-16	4.58007e-17	-7.37361e-17	-1.344e-16	3.32946e-18	-9.83318e-17	1.92378e-16	-3.60026e-17	-1.36467e-16	2.0409e-16	-1.96277e-17	-1.75792e-16	1.0834e-16	-1.40367e-16	1.27591e-17	4.60846e-18	3.03679e-17	-1.68659e-16	-1.17541e-16	-2.33612e-16	1.64106e-17	1.12851e-17	-4.85409e-17	0.0719995
	361	-1.00127e-16	-1.30153e-16	4.58007e-17	-7.37361e-17	-1.344e-16	3.32946e-18	-9.83318e-17	1.92378e-16	-3.60026e-17	-1.36467e-16	2.0409e-16	-1.96277e-17	-1.75792e-16	1.0834e-16	-1.40367e-16	1.27591e-17	4.60846e-18	3.03679e-17	-1.68659e-16	-1.17541e-16	-2.33612e-16	1.64106e-17	1.12851e-17	-4.85409e-17	0.0719995
	362	-1.00127e-16	-1.30153e-16	4.58007e-17	-7.37361e-17	-1.344e-16	3.32946e-18	-9.83318e-17	1.92378e-16	-3.60026e-17	-1.36467e-16	2.0409e-16	-1.96277e-17	-1.75792e-16	1.0834e-16	-1.40367e-16	1.27591e-17	4.60846e-18	3.03679e-17	-1.68659e-16	-1.17541e-16	-2.33612e-16	1.64106e-17	1.12851e-17	-4.85409e-17	0.0719995
	363	-1.00127e-16	-1.30153e-16	4.58007e-17	-7.37361e-17	-1.344e-16	3.32946e-18	-9.83318e-17	1.92378e-16	-3.60026e-17	-1.36467e-16	2.0409e-16	-1.96277e-17	-1.75792e-16	1.0834e-16	-1.40367e-16	1.27591e-17	4.60846e-18	3.03679e-17	-1.68659e-16	-1.17541e-16	-2.33612e-16	1.64106e-17	1.12851e-17	-4.85409e-17	0.0719995
	364	-1.00127e-16	-1.30153e-16	4.58007e-17	-7.37361e-17	-1.344e-16	3.32946e-18	-9.83318e-17	1.92378e-16	-3.60026e-17	-1.36467e-16	2.0409e-16	-1.96277e-17	-1.75792e-16	1.0834e-16	-1.40367e-16	1.27591e-17	4.60846e-18	3.03679e-17	-1.68659e-16	-1.17541e-16	-2.33612e-16	1.64106e-17	1.12851e-17	-4.85409e-17	0.0719995
	365	-1.00127e-16	-1.30153e-16	4.58007e-17	-7.37361e-17	-1.344e-16	3.32946e-18	-9.83318e-17	1.92378e-16	-3.60026e-17	-1.36467e-16	2.0409e-16	-1.96277e-17	-1.75792e-16	1.0834e-16	-1.40367e-16	1.27591e-17	4.60846e-18	3.03679e-17	-1.68659e-16	-1.17541e-16	-2.33612e-16	1.64106e-17	1.12851e-17	-4.85409e-17	0.0719995
	366	-1.00127e-16	-1.30153e-16	4.58007e-17	-7.37361e-17	-1.344e-16	3.32946e-18	-9.83318e-17	1.92378e-16	-3.60026e-17	-1.36467e-16	2.0409e-16	-1.96277e-17	-1.75792e-16	1.0834e-16	-1.40367e-16	1.27591e-17	4.60846e-18	3.03679e-17	-1.68659e-16	-1.17541e-16	-2.33612e-16	1.64106e-17	1.12851e-17	-4.85409e-17	0.0719995
	367	-1.00127e-16	-1.30153e-16	4.58007e-17	-7.37361e-17	-1.344e-16	3.32946e-18	-9.83318e-17	1.92378e-16	-3.60026e-17	-1.36467e-16	2.0409e-16	-1.96277e-17	-1.75792e-16	1.0834e-16	-1.40367e-16	1.27591e-17	4.60846e-18	3.03679e-17	-1.68659e-16	-1.17541e-16	-2.33612e-16	1.64106e-17	1.12851e-17	-4.85409e-17	0.0719995
	368	-1.00127e-16	-1.30153e-16	4.58007e-17	-7.37361e-17	-1.344e-16	3.32946e-18	-9.83318e-17	1.92378e-16	-3.60026e-17	-1.36467e-16	2.0409e-16	-1.96277e-17	-1.75792e-16	1.0834e-16	-1.40367e-16	1.27591e-17	4.60846e-18	3.03679e-17	-1.68659e-16	-1.17541e-16	-2.33612e-16	1.64106e-17	1.12851e-17	-4.85409e-17	0.0719995
	369	-1.00127e-16	-1.30153e-16	4.58007e-17	-7.37361e-17	-1.344e-16	3.32946e-18	-9.83318e-17	1.92378e-16	-3.60026e-17	-1.36467e-16	2.0409e-16	-1.96277e-17	-1.75792e-16	1.0834e-16	-1.40367e-16	1.27591e-17	4.60846e-18	3.03679e-17	-1.68659e-16	-1.17541e-16	-2.33612e-16	1.64106e-17	1.12851e-17	-4.85409e-17	0.0719995
	370	-1.00127e-16	-1.30153e-16	4.58007e-17	-7.37361e-17	-1.344e-16	3.32946e-18	-9.83318e-17	1.92378e-16	-3.60026e-17	-1.36467e-16	2.0409e-16	-1.96277e-17	-1.75792e-16	1.0834e-16	-1.40367e-16	1.27591e-17	4.60846e-18	3.03679e-17	-1.68659e-16	-1.17541e-16	-2.33612e-16	1.64106e-17	1.12851e-17	-4.85409e-17	0.0719995
	371	-1.00127e-16	-1.30153e-16	4.58007e-17	-7.37361e-17	-1.344e-16	3.32946e-18	-9.83318e-17	1.92378e-16	-3.60026e-17	-1.36467e-16	2.0409e-16	-1.96277e-17	-1.75792e-16	1.0834e-16	-1.40367e-16	1.27591e-17	4.60846e-18	3.03679e-17	-1.68659e-16	-1.17541e-16	-2.33612e-16	1.64106e-17	1.12851e-17	-4.85409e-17	0.0719995
	372	-1.00127e-16	-1.30153e-16	4.58007e-17	-7.37361e-17	-1.344e-16	3.32946e-18	-9.83318e-17	1.92378e-16	-3.60026e-17	-1.36467e-16	2.0409e-16	-1.96277e-17	-1.75792e-16	1.0834e-16	-1.40367e-16	1.27591e-17	4.60846e-18	3.03679e-17	-1.68659e-16	-1.17541e-16	-2.33612e-16	1.64106e-17	1.12851e-17	-4.85409e-17	0.0719995
	373	-1.00127e-16	-1.30153e-16	4.58007e-17	-7.37361e-17	-1.344e-16	3.32946e-18	-9.83318e-17	1.92378e-16	-3.60026e-17	-1.36467e-16	2.0409e-16	-1.96277e-17	-1.75792e-16	1.0834e-16	-1.40367e-16	1.27591e-17	4.60846e-18	3.03679e-17	-1.68659e-16	-1.17541e-16	-2.33612e-16	1.64106e-17	1.12851e-17	-4.85409e-17	0.0719995
	374	-1.00127e-16	-1.30153e-16	4.58007e-17	-7.37361e-17	-1.344e-16	3.32946e-18	-9.83318e-17	1.92378e-16	-3.60026e-17	-1.36467e-16	2.0409e-16	-1.96277e-17	-1.75792e-16	1.0834e-16	-1.40367e-16	1.27591e-17	4.60846e-18	3.03679e-17	-1.68659e-16	-1.17541e-16	-2.33612e-16	1.64106e-17	1.12851e-17	-4.85409e-17	0.0719995
	375	-1.00127e-16	-1.30153e-16	4.58007e-17	-7.37361e-17	-1.344e-16	3.32946e-18	-9.83318e-17	1.92378e-16	-3.60026e-17	-1.36467e-16	2.0409e-16	-1.96277e-17	-1.75792e-16	1.0834e-16	-1.40367e-16	1.27591e-17	4.60846e-18	3.03679e-17	-1.68659e-16	-1.17541e-16	-2.33612e-16	1.64106e-17	1.12851e-17	-4.85409e-17	0.0719995
	376	-1.00127e-16	-1.30153e-16	4.58007e-17	-7.37361e-17	-1.344e-16	3.32946e-18	-9.83318e-17	1.92378e-16	-3.60026e-17	-1.36467e-16	2.0409e-16	-1.96277e-17	-1.75792e-16	1.0834e-16	-1.40367e-16	1.27591e-17	4.60846e-18	3.03679e-17	-1.68659e-16	-1.17541e-16	-2.33612e-16	1.64106e-17	1.12851e-17	-4.85409e-17	0.0719995
	377	-1.00127e-16	-1.30153e-16	4.58007e-17	-7.37361e-17	-1.344e-16	3.32946e-18	-9.83318e-17	1.92378e-16	-3.60026e-17	-1.36467e-16	2.0409e-16	-1.96277e-17	-1.75792e-16	1.0834e-16	-1.40367e-16	1.27591e-17	4.60846e-18	3.03679e-17	-1.68659e-16	-1.17541e-16	-2.33612e-16	1.64106e-17	1.12851e-17	-4.85409e-17	0.0719995
	378	-1.00127e-16	-1.30153e-16	4.58007e-17	-7.37361e-17	-1.344e-16	3.32946e-18	-9.83318e-17	1.92378e-16	-3.60026e-17	-1.36467e-16	2.0409e-16	-1.96277e-17	-1.75792e-16	1.0834e-16	-1.40367e-16	1.27591e-17	4.60846e-18	3.03679e-17	-1.68659e-16	-1.17541e-16	-2.33612e-16	1.64106e-17	1.12851e-17	-4.85409e-17	0.0719995
	379	-1.00127e-16	-1.30153e-16	4.58007e-17	-7.37361e-17	-1.344e-16	3.32946e-18	-9.83318e-17	1.92378e-16	-3.60026e-17	-1.36467e-16	2.0409e-16	-1.96277e-17	-1.75792e-16	1.0834e-16	-1.40367e-16	1.27591e-17	4.60846e-18	3.03679e-17	-1.68659e-16	-1.17541e-16	-2.33612e-16	1.64106e-17	1.12851e-17	-4.85409e-17	0.0719995
	380	-1.00127e-16	-1.30153e-16	4.58007e-17	-7.37361e-17	-1.344e-16	3.32946e-18	-9.83318e-17	1.92378e-16	-3.60026e-17	-1.36467e-16	2.0409e-16	-1.96277e-17	-1.75792e-16	1.0834e-16	-1.40367e-16	1.27591e-17	4.60846e-18	3.03679e-17	-1.68659e-16	-1.17541e-16	-2.33612e-16	1.64106e-17	1.12851e-17	-4.85409e-17	0.0719995
	381	-1.00127e-16	-1.30153e-16	4.58007e-17	-7.37361e-17	-1.344e-16	3.32946e-18	-9.83318e-17	1.92378e-16	-3.60026e-17	-1.36467e-16	2.0409e-16	-1.96277e-17	-1.75792e-16	1.0834e-16	-1.40367e-16	1.27591e-17	4.60846e-18	3.03679e-17	-1.68659e-16	-1.17541e-16	-2.33612e-16	1.64106e-17	1.12851e-17	-4.85409e-17	0.0719995
	382	-1.00127e-16	-1.30153e-16	4.58007e-17	-7.37361e-17	-1.344e-16	3.32946e-18	-9.83318e-17	1.92378e-16	-3.60026e-17	-1.36467e-16	2.0409e-16	-1.96277e-17	-1.75792e-16	1.0834e-16	-1.40367e-16	1.27591e-17	4.60846e-18	3.03679e-17	-1.68659e-16	-1.17541e-16	-2.33612e-16	1.64106e-17	1.12851e-17	-4.85409e-17	0.0719995
	383	-1.00127e-16	-1.30153e-16	4.58007e-17	-7.37361e-17	-1.344e-16	3.32946e-18	-9.83318e-17	1.92378e-16	-3.60026e-17	-1.36467e-16	2.0409e-16	-1.96277e-17	-1.75792e-16	1.0834e-16	-1.40367e-16	1.27591e-17	4.60846e-18	3.03679e-17	-1.68659e-16	-1.17541e-16	-2.33612e-16	1.64106e-17	1.12851e-17	-4.85409e-17	0.0719995
	384	-1.00127e-16	-1.30153e-16	4.58007e-17	-7.37361e-17	-1.344e-16	3.32946e-18	-9.83318e-17	1.92378e-16	-3.60026e-17	-1.36467e-16	2.0409e-16	-1.96277e-17	-1.75792e-16	1.0834e-16	-1.40367e-16	1.27591e-17	4.60846e-18	3.03679e-17	-1.68659e-16	-1.17541e-16	-2.33612e-16	1.64106e-17	1.12851e-17	-4.85409e-17	0.0719995
	385	-1.00127e-16	-1.30153e-16	4.58007e-17	-7.37361e-17	-1.344e-16	3.32946e-18	-9.83318e-17	1.92378e-16	-3.60026e-17	-1.36467e-16	2.0409e-16	-1.96277e-17	-1.75792e-16	1.0834e-16	-1.40367e-16	1.27591e-17	4.60846e-18	3.03679e-17	-1.68659e-16	-1.17541e-16	-2.33612e-16	1.64106e-17	1.12851e-17	-4.85409e-17	0.0719995
	386	-1.00127e-16	-1.30153e-16	4.58007e-17	-7.37361e-17	-1.344e-16	3.32946e-18	-9.83318e-17	1.92378e-16	-3.60026e-17	-1.36467e-16	2.0409e-16	-1.96277e-17	-1.75792e-16	1.0834e-16	-1.40367e-16	1.27591e-17	4.60846e-18	3.03679e-17	-1.68659e-16	-1.17541e-16	-2.33612e-16	1.64106e-17	1.12851e-17	-4.85409e-17	0.0719995
	387	-1.00127e-16	-1.30153e-16	4.58007e-17	-7.37361e-17	-1.344e-16	3.32946e-18	-9.83318e-17	1.92378e-16	-3.60026e-17	-1.36467e-16	2.0409e-16	-1.96277e-17	-1.75792e-16	1.0834e-16	-1.40367e-16	1.27591e-17	4.60846e-18	3.03679e-17	-1.68659e-16	-1.17541e-16	-2.33612e-16	1.64106e-17	1.12851e-17	-4.85409e-17	0.0719995
	388	-1.00127e-16	-1.30153e-16	4.58007e-17	-7.37361e-17	-1.344e-16	3.32946e-18	-9.83318e-17	1.92378e-16	-3.60026e-17	-1.36467e-16	2.0409e-16	-1.96277e-17	-1.75792e-16	1.0834e-16	-1.40367e-16	1.27591e-17	4.60846e-18	3.03679e-17	-1.68659e-16	-1.17541e-16	-2.33612e-16	1.64106e-17	1.12851e-17	-4.85409e-17	0.0719995
	389	-1.00127e-16	-1.30153e-16	4.58007e-17	-7.37361e-17	-1.344e-16	3.32946e-18	-9.83318e-17	1.92378e-16	-3.60026e-17	-1.36467e-16	2.0409e-16	-1.96277e-17	-1.75792e-16	1.0834e-16	-1.40367e-16	1.27591e-17	4.60846e-18	3.03679e-17	-1.68659e-16	-1.17541e-16	-2.33612e-16	1.64106e-17	1.12851e-17	-4.85409e-17	0.0719995
	390	-1.00127e-16	-1.30153e-16	4.58007e-17	-7.37361e-17	-1.344e-16	3.32946e-18	-9.83318e-17	1.92378e-16	-3.60026e-17	-1.36467e-16	2.0409e-16	-1.96277e-17	-1.75792e-16	1.0834e-16	-1.40367e-16	1.27591e-17	4.60846e-18	3.03679e-17	-1.68659e-16	-1.17541e-16	-2.33612e-16	1.64106e-17	1.12851e-17	-4.85409e-17	0.0719995
	391	-1.00127e-16	-1.30153e-16	4.58007e-17	-7.37361e-17	-1.344e-16	3.32946e-18	-9.83318e-17	1.92378e-16	-3.60026e-17	-1.36467e-16	2.0409e-16	-1.96277e-17	-1.75792e-16	1.0834e-16	-1.40367e-16	1.27591e-17	4.60846e-18	3.03679e-17	-1.68659e-16	-1.17541e-16	-2.33612e-16	1.64106e-17	1.12851e-17	-4.85409e-17	0.0719995
	392	-1.00127e-16	-1.30153e-16	4.58007e-17	-7.37361e-17	-1.344e-16	3.32946e-18	-9.83318e-17	1.92378e-16	-3.60026e-17	-1.36467e-16	2.0409e-16	-1.96277e-17	-1.75792e-16	1.0834e-16	-1.40367e-16	1.27591e-17	4.60846e-18	3.03679e-17	-1.68659e-16	-1.17541e-16	-2.33612e-16	1.64106e-17	1.12851e-17	-4.85409e-17	0.0719995
	393	-1.00127e-16	-1.30153e-16	4.58007e-17	-7.37361e-17	-1.344e-16	3.32946e-18	-9.83318e-17	1.92378e-16	-3.60026e-17	-1.36467e-16	2.0409e-16	-1.96277e-17	-1.75792e-16	1.0834e-16	-1.40367e-16	1.27591e-17	4.60846e-18	3.03679e-17	-1.68659e-16	-1.17541e-16	-2.33612e-16	1.64106e-17	1.12851e-17	-4.85409e-17	0.0719995
	394	-1.00127e-16	-1.30153e-16	4.58007e-17	-7.37361e-17	-1.344e-16	3.32946e-18	-9.83318e-17	1.92378e-16	-3.60026e-17	-1.36467e-16	2.0409e-16	-1.96277e-17	-1.75792e-16	1.0834e-16	-1.40367e-16	1.27591e-17	4.60846e-18	3.03679e-17	-1.68659e-16	-1.17541e-16	-2.33612e-16	1.64106e-17	1.12851e-17	-4.85409e-17	0.0719995
	395	-1.00127e-16	-1.30153e-16	4.58007e-17	-7.37361e-17	-1.344e-16	3.32946e-18	-9.83318e-17	1.92378e-16	-3.60026e-17	-1.36467e-16	2.0409e-16	-1.96277e-17	-1.75792e-16	1.0834e-16	-1.40367e-16	1.27591e-17	4.60846e-18	3.03679e-17	-1.68659e-16	-1.17541e-16	-2.33612e-16	1.64106e-17	1.12851e-17	-4.85409e-17	0.0719995
	396	-1.00127e-16	-1.30153e-16	4.58007e-17	-7.37361e-17	-1.344e-16	3.32946e-18	-9.83318e-17	1.92378e-16	-3.60026e-17	-1.36467e-16	2.0409e-16	-1.96277e-17	-1.75792e-16	1.0834e-16	-1.40367e-16	1.27591e-17	4.60846e-18	3.03679e-17	-1.68659e-16	-1.17541e-16	-2.33612e-16	1.64106e-17	1.12851e-17	-4.85409e-17	0.0719995
	397	-1.00127e-16	-1.30153e-16	4.58007e-17	-7.37361e-17	-1.344e-16	3.32946e-18	-9.83318e-17	1.92378e-16	-3.60026e-17	-1.36467e-16	2.0409e-16	-1.96277e-17	-1.75792e-16	1.0834e-16	-1.40367e-16	1.27591e-17	4.60846e-18	3.03679e-17	-1.68659e-16	-1.17541e-16	-2.33612e-16	1.64106e-17	1.12851e-17	-4.85409e-17	0.0719995
	398	-1.00127e-16	-1.30153e-16	4.58007e-17	-7.37361e-17	-1.344e-16	3.32946e-18	-9.83318e-17	1.92378e-16	-3.60026e-17	-1.36467e-16	2.0409e-16	-1.96277e-17	-1.75792e-16	1.0834e-16	-1.40367e-16	1.27591e-17	4.60846e-18	3.03679e-17	-1.68659e-16	-1.17541e-16	-2.33612e-16	1.64106e-17	1.12851e-17	-4.85409e-17	0.0719995
	399	-1.00127e-16	-1.30153e-16	4.58007e-17	-7.37361e-17	-1.344e-16	3.32946e-18	-9.83318e-17	1.92378e-16	-3.60026e-17	-1.36467e-16	2.0409e-16	-1.96277e-17	-1.75792e-16	1.0834e-16	-1.40367e-16	1.27591e-17	4.60846e-18	3.03679e-17	-1.68659e-16	-1.17541e-16	-2.33612e-16	1.64106e-17	1.12851e-17	-4.85409e-17	0.0719995
