# Supplementary material for: Exploring customer retention dynamics: A comparative investigation of factors affecting customer retention in the banking sector using mediation-moderation approach
Source: Heliyon. 2024 Aug 29;10(19):e36919. doi: 10.1016/j.heliyon.2024.e36919 (PMC11483330; doi:10.1016/j.heliyon.2024.e36919)
Supplement: Multimedia component 9 [file mmc9.xlsx]

## Sheet: Navigation
	SmartPLS report
	Please cite the use of SmartPLS: Ringle, C. M., Wende, S., and Becker, J.-M. 2022. "SmartPLS 4." Oststeinbek: SmartPLS GmbH, http://www.smartpls.com.
		complete
	Final results
	Path coefficients	show
	Total indirect effects	show
	Specific indirect effects	show
	Total effects	show
	Outer loadings	show
	Outer weights	show
	Algorithm
	Setting	show
	Execution log	show
	Histograms
	Path coefficients histogram	show
	Indirect effects histogram	show
	Total effects histogram	show
	Outer weights histogram	show
	Model and data
	Inner model	show
	Outer model	show
	Indicator data (original)	show
	Indicator data (standardized)	show

## Sheet: complete
	SmartPLS report
	Please cite the use of SmartPLS: Ringle, C. M., Wende, S., and Becker, J.-M. 2022. "SmartPLS 4." Oststeinbek: SmartPLS GmbH, http://www.smartpls.com.
	back to navigation
	Final results
	Path coefficients
	Mean, STDEV, T values, p values
		Original sample (O)	Sample mean (M)	Standard deviation (STDEV)	T statistics (|O/STDEV|)	P values
	CD -> CRB	-0.161081	-0.161541	0.0669009	2.40775	0.016087
	CD -> CS	0.289644	0.292501	0.0603277	4.80117	1.62351e-06
	CS -> CRB	0.271101	0.271386	0.0774902	3.49851	0.000471933
	CT -> CRB	0.17647	0.176714	0.0855665	2.06237	0.0392241
	CT -> CS	0.316297	0.315213	0.0782192	4.04372	5.34017e-05
	FT -> CRB	0.171832	0.1795	0.0488713	3.516	0.000441987
	SQ -> CRB	0.301362	0.302529	0.0870743	3.46097	0.000542728
	SQ -> CS	0.24506	0.244594	0.0833171	2.94129	0.00328347
	FT x CS -> CRB	-0.0549482	-0.0543107	0.0462509	1.18805	0.234872
	Confidence intervals
		Original sample (O)	Sample mean (M)	2.5%	97.5%
	CD -> CRB	-0.161081	-0.161541	-0.292249	-0.0299126
	CD -> CS	0.289644	0.292501	0.171363	0.407925
	CS -> CRB	0.271101	0.271386	0.119171	0.42303
	CT -> CRB	0.17647	0.176714	0.00870513	0.344234
	CT -> CS	0.316297	0.315213	0.162938	0.469656
	FT -> CRB	0.171832	0.1795	0.0760128	0.26765
	SQ -> CRB	0.301362	0.302529	0.130641	0.472083
	SQ -> CS	0.24506	0.244594	0.0817054	0.408414
	FT x CS -> CRB	-0.0549482	-0.0543107	-0.145629	0.0357329
	Confidence intervals bias corrected
		Original sample (O)	Sample mean (M)	Bias	2.5%	97.5%
	CD -> CRB	-0.161081	-0.161541	-0.000460409	-0.291789	-0.0294522
	CD -> CS	0.289644	0.292501	0.00285665	0.168507	0.405068
	CS -> CRB	0.271101	0.271386	0.000285111	0.118885	0.422745
	CT -> CRB	0.17647	0.176714	0.000243802	0.00846133	0.34399
	CT -> CS	0.316297	0.315213	-0.00108335	0.164021	0.470739
	FT -> CRB	0.171832	0.1795	0.00766831	0.0683445	0.259982
	SQ -> CRB	0.301362	0.302529	0.00116688	0.129474	0.470916
	SQ -> CS	0.24506	0.244594	-0.00046595	0.0821713	0.40888
	FT x CS -> CRB	-0.0549482	-0.0543107	0.000637446	-0.146267	0.0350955
	Total indirect effects
	Mean, STDEV, T values, p values
		Original sample (O)	Sample mean (M)	Standard deviation (STDEV)	T statistics (|O/STDEV|)	P values
	CD -> CRB	0.0785226	0.0799982	0.0301035	2.60842	0.00912309
	CT -> CRB	0.0857482	0.0861886	0.0346594	2.47403	0.0133929
	SQ -> CRB	0.0664358	0.0651015	0.0272982	2.43371	0.0149798
	Confidence intervals
		Original sample (O)	Sample mean (M)	2.5%	97.5%
	CD -> CRB	0.0785226	0.0799982	0.0195007	0.137545
	CT -> CRB	0.0857482	0.0861886	0.0177939	0.153703
	SQ -> CRB	0.0664358	0.0651015	0.0129141	0.119958
	Confidence intervals bias corrected
		Original sample (O)	Sample mean (M)	Bias	2.5%	97.5%
	CD -> CRB	0.0785226	0.0799982	0.00147562	0.0180251	0.136069
	CT -> CRB	0.0857482	0.0861886	0.000440369	0.0173535	0.153262
	SQ -> CRB	0.0664358	0.0651015	-0.00133431	0.0142484	0.121292
	Specific indirect effects
	Mean, STDEV, T values, p values
		Original sample (O)	Sample mean (M)	Standard deviation (STDEV)	T statistics (|O/STDEV|)	P values
	CD -> CS -> CRB	0.0785226	0.0799982	0.0301035	2.60842	0.00912309
	CT -> CS -> CRB	0.0857482	0.0861886	0.0346594	2.47403	0.0133929
	SQ -> CS -> CRB	0.0664358	0.0651015	0.0272982	2.43371	0.0149798
	Confidence intervals
		Original sample (O)	Sample mean (M)	2.5%	97.5%
	CD -> CS -> CRB	0.0785226	0.0799982	0.0195007	0.137545
	CT -> CS -> CRB	0.0857482	0.0861886	0.0177939	0.153703
	SQ -> CS -> CRB	0.0664358	0.0651015	0.0129141	0.119958
	Confidence intervals bias corrected
		Original sample (O)	Sample mean (M)	Bias	2.5%	97.5%
	CD -> CS -> CRB	0.0785226	0.0799982	0.00147562	0.0180251	0.136069
	CT -> CS -> CRB	0.0857482	0.0861886	0.000440369	0.0173535	0.153262
	SQ -> CS -> CRB	0.0664358	0.0651015	-0.00133431	0.0142484	0.121292
	Total effects
	Mean, STDEV, T values, p values
		Original sample (O)	Sample mean (M)	Standard deviation (STDEV)	T statistics (|O/STDEV|)	P values
	CD -> CRB	-0.0825582	-0.081543	0.0630977	1.30842	0.190792
	CD -> CS	0.289644	0.292501	0.0603277	4.80117	1.62351e-06
	CS -> CRB	0.271101	0.271386	0.0774902	3.49851	0.000471933
	CT -> CRB	0.262218	0.262902	0.0825417	3.17679	0.00149819
	CT -> CS	0.316297	0.315213	0.0782192	4.04372	5.34017e-05
	FT -> CRB	0.171832	0.1795	0.0488713	3.516	0.000441987
	SQ -> CRB	0.367798	0.36763	0.0875114	4.20286	2.68171e-05
	SQ -> CS	0.24506	0.244594	0.0833171	2.94129	0.00328347
	FT x CS -> CRB	-0.0549482	-0.0543107	0.0462509	1.18805	0.234872
	Confidence intervals
		Original sample (O)	Sample mean (M)	2.5%	97.5%
	CD -> CRB	-0.0825582	-0.081543	-0.20627	0.0411534
	CD -> CS	0.289644	0.292501	0.171363	0.407925
	CS -> CRB	0.271101	0.271386	0.119171	0.42303
	CT -> CRB	0.262218	0.262902	0.100384	0.424052
	CT -> CS	0.316297	0.315213	0.162938	0.469656
	FT -> CRB	0.171832	0.1795	0.0760128	0.26765
	SQ -> CRB	0.367798	0.36763	0.19622	0.539375
	SQ -> CS	0.24506	0.244594	0.0817054	0.408414
	FT x CS -> CRB	-0.0549482	-0.0543107	-0.145629	0.0357329
	Confidence intervals bias corrected
		Original sample (O)	Sample mean (M)	Bias	2.5%	97.5%
	CD -> CRB	-0.0825582	-0.081543	0.00101521	-0.207285	0.0401382
	CD -> CS	0.289644	0.292501	0.00285665	0.168507	0.405068
	CS -> CRB	0.271101	0.271386	0.000285111	0.118885	0.422745
	CT -> CRB	0.262218	0.262902	0.000684171	0.0996997	0.423368
	CT -> CS	0.316297	0.315213	-0.00108335	0.164021	0.470739
	FT -> CRB	0.171832	0.1795	0.00766831	0.0683445	0.259982
	SQ -> CRB	0.367798	0.36763	-0.00016743	0.196387	0.539543
	SQ -> CS	0.24506	0.244594	-0.00046595	0.0821713	0.40888
	FT x CS -> CRB	-0.0549482	-0.0543107	0.000637446	-0.146267	0.0350955
	Outer loadings
	Mean, STDEV, T values, p values
		Original sample (O)	Sample mean (M)	Standard deviation (STDEV)	T statistics (|O/STDEV|)	P values
	CD1 <- CD	0.830154	0.830243	0.0180761	45.9256	5.68434e-14
	CD2 <- CD	0.848047	0.846489	0.022908	37.0198	5.68434e-14
	CD3 <- CD	0.838037	0.836541	0.0220749	37.9633	5.68434e-14
	CD4 <- CD	0.820587	0.820473	0.0199624	41.1067	5.68434e-14
	CRB1 <- CRB	0.737448	0.736984	0.044411	16.6051	5.68434e-14
	CRB2 <- CRB	0.749744	0.749538	0.0371716	20.1698	5.68434e-14
	CRB3 <- CRB	0.707888	0.70656	0.0435074	16.2705	5.68434e-14
	CRB4 <- CRB	0.778619	0.776897	0.0319916	24.3382	5.68434e-14
	CS1 <- CS	0.732693	0.733445	0.031427	23.3141	5.68434e-14
	CS2 <- CS	0.791781	0.791417	0.0233315	33.9361	5.68434e-14
	CS3 <- CS	0.759421	0.758786	0.027671	27.4446	5.68434e-14
	CS4 <- CS	0.851679	0.851334	0.0173793	49.0054	5.68434e-14
	CT1 <- CT	0.787862	0.787559	0.0262003	30.0707	5.68434e-14
	CT2 <- CT	0.785595	0.784961	0.0290682	27.0259	5.68434e-14
	CT3 <- CT	0.812349	0.812254	0.0204628	39.6989	5.68434e-14
	CT4 <- CT	0.751538	0.751346	0.0282123	26.6387	5.68434e-14
	FT1 <- FT	0.741843	0.73765	0.0638177	11.6244	5.68434e-14
	FT2 <- FT	0.728433	0.720334	0.0727099	10.0183	5.68434e-14
	FT3 <- FT	0.745854	0.733263	0.0741319	10.0612	5.68434e-14
	FT4 <- FT	0.86182	0.856616	0.0390737	22.0563	5.68434e-14
	SQ1 <- SQ	0.793274	0.792525	0.0278385	28.4955	5.68434e-14
	SQ2 <- SQ	0.811807	0.811706	0.0226817	35.7913	5.68434e-14
	SQ3 <- SQ	0.818665	0.818485	0.0231204	35.4087	5.68434e-14
	SQ4 <- SQ	0.770454	0.770598	0.027274	28.2487	5.68434e-14
	FT x CS -> FT x CS	1	1	5.96517e-15	n/a	n/a
	Confidence intervals
		Original sample (O)	Sample mean (M)	2.5%	97.5%
	CD1 <- CD	0.830154	0.830243	0.794714	0.865595
	CD2 <- CD	0.848047	0.846489	0.803133	0.892962
	CD3 <- CD	0.838037	0.836541	0.794757	0.881318
	CD4 <- CD	0.820587	0.820473	0.781448	0.859726
	CRB1 <- CRB	0.737448	0.736984	0.650374	0.824521
	CRB2 <- CRB	0.749744	0.749538	0.676864	0.822624
	CRB3 <- CRB	0.707888	0.70656	0.622586	0.79319
	CRB4 <- CRB	0.778619	0.776897	0.715895	0.841343
	CS1 <- CS	0.732693	0.733445	0.671076	0.79431
	CS2 <- CS	0.791781	0.791417	0.746036	0.837526
	CS3 <- CS	0.759421	0.758786	0.705168	0.813674
	CS4 <- CS	0.851679	0.851334	0.817605	0.885753
	CT1 <- CT	0.787862	0.787559	0.736492	0.839231
	CT2 <- CT	0.785595	0.784961	0.728603	0.842588
	CT3 <- CT	0.812349	0.812254	0.772229	0.852469
	CT4 <- CT	0.751538	0.751346	0.696224	0.806852
	FT1 <- FT	0.741843	0.73765	0.61672	0.866967
	FT2 <- FT	0.728433	0.720334	0.585875	0.870991
	FT3 <- FT	0.745854	0.733263	0.600509	0.8912
	FT4 <- FT	0.86182	0.856616	0.785211	0.938429
	SQ1 <- SQ	0.793274	0.792525	0.738692	0.847855
	SQ2 <- SQ	0.811807	0.811706	0.767337	0.856278
	SQ3 <- SQ	0.818665	0.818485	0.773335	0.863996
	SQ4 <- SQ	0.770454	0.770598	0.71698	0.823928
	FT x CS -> FT x CS	1	1	1	1
	Confidence intervals bias corrected
		Original sample (O)	Sample mean (M)	Bias	2.5%	97.5%
	CD1 <- CD	0.830154	0.830243	8.82325e-05	0.794626	0.865507
	CD2 <- CD	0.848047	0.846489	-0.00155813	0.804691	0.89452
	CD3 <- CD	0.838037	0.836541	-0.00149632	0.796253	0.882815
	CD4 <- CD	0.820587	0.820473	-0.000114365	0.781563	0.859841
	CRB1 <- CRB	0.737448	0.736984	-0.00046348	0.650837	0.824985
	CRB2 <- CRB	0.749744	0.749538	-0.000205657	0.67707	0.822829
	CRB3 <- CRB	0.707888	0.70656	-0.00132816	0.623914	0.794518
	CRB4 <- CRB	0.778619	0.776897	-0.00172184	0.717617	0.843064
	CS1 <- CS	0.732693	0.733445	0.000752237	0.670324	0.793558
	CS2 <- CS	0.791781	0.791417	-0.000363948	0.7464	0.83789
	CS3 <- CS	0.759421	0.758786	-0.000634342	0.705802	0.814308
	CS4 <- CS	0.851679	0.851334	-0.000344897	0.817949	0.886098
	CT1 <- CT	0.787862	0.787559	-0.000302623	0.736795	0.839533
	CT2 <- CT	0.785595	0.784961	-0.000634148	0.729237	0.843222
	CT3 <- CT	0.812349	0.812254	-9.47343e-05	0.772324	0.852564
	CT4 <- CT	0.751538	0.751346	-0.000192455	0.696417	0.807044
	FT1 <- FT	0.741843	0.73765	-0.00419301	0.620913	0.87116
	FT2 <- FT	0.728433	0.720334	-0.00809912	0.593974	0.87909
	FT3 <- FT	0.745854	0.733263	-0.0125914	0.6131	0.903791
	FT4 <- FT	0.86182	0.856616	-0.00520362	0.790414	0.943633
	SQ1 <- SQ	0.793274	0.792525	-0.000748384	0.739441	0.848603
	SQ2 <- SQ	0.811807	0.811706	-0.000101649	0.767438	0.856379
	SQ3 <- SQ	0.818665	0.818485	-0.000180736	0.773515	0.864177
	SQ4 <- SQ	0.770454	0.770598	0.000143775	0.716836	0.823785
	FT x CS -> FT x CS	1	1	2.66454e-15	1	1
	Outer weights
	Mean, STDEV, T values, p values
		Original sample (O)	Sample mean (M)	Standard deviation (STDEV)	T statistics (|O/STDEV|)	P values
	CD1 <- CD	0.369911	0.371192	0.0251194	14.7261	5.68434e-14
	CD2 <- CD	0.239765	0.239127	0.0164361	14.5877	5.68434e-14
	CD3 <- CD	0.251135	0.250475	0.0173388	14.484	5.68434e-14
	CD4 <- CD	0.340151	0.34057	0.0200117	16.9977	5.68434e-14
	CRB1 <- CRB	0.25326	0.256064	0.0310852	8.14729	5.68434e-14
	CRB2 <- CRB	0.353133	0.352765	0.028978	12.1862	5.68434e-14
	CRB3 <- CRB	0.332842	0.331928	0.0333093	9.99247	5.68434e-14
	CRB4 <- CRB	0.401815	0.398317	0.034099	11.7838	5.68434e-14
	CS1 <- CS	0.283512	0.283934	0.0168209	16.8548	5.68434e-14
	CS2 <- CS	0.325689	0.325366	0.0164483	19.8008	5.68434e-14
	CS3 <- CS	0.302516	0.302062	0.0150011	20.1662	5.68434e-14
	CS4 <- CS	0.357719	0.35784	0.0140731	25.4187	5.68434e-14
	CT1 <- CT	0.324782	0.325005	0.0183384	17.7106	5.68434e-14
	CT2 <- CT	0.294392	0.294325	0.015478	19.0201	5.68434e-14
	CT3 <- CT	0.330219	0.329788	0.0171434	19.2622	5.68434e-14
	CT4 <- CT	0.325453	0.325725	0.0204583	15.9081	5.68434e-14
	FT1 <- FT	0.330519	0.330859	0.0861524	3.83645	0.000126366
	FT2 <- FT	0.271837	0.270636	0.0858342	3.167	0.00154946
	FT3 <- FT	0.237334	0.226093	0.0942754	2.51746	0.0118515
	FT4 <- FT	0.440666	0.440331	0.0731793	6.02173	1.84986e-09
	SQ1 <- SQ	0.303146	0.303227	0.0162496	18.6555	5.68434e-14
	SQ2 <- SQ	0.320998	0.321145	0.014594	21.9951	5.68434e-14
	SQ3 <- SQ	0.306999	0.306641	0.0149807	20.493	5.68434e-14
	SQ4 <- SQ	0.321375	0.321468	0.0184744	17.3958	5.68434e-14
	FT x CS -> FT x CS	1	1	4.77499e-15	n/a	n/a
	Confidence intervals
		Original sample (O)	Sample mean (M)	2.5%	97.5%
	CD1 <- CD	0.369911	0.371192	0.320661	0.419161
	CD2 <- CD	0.239765	0.239127	0.20754	0.27199
	CD3 <- CD	0.251135	0.250475	0.21714	0.28513
	CD4 <- CD	0.340151	0.34057	0.300916	0.379387
	CRB1 <- CRB	0.25326	0.256064	0.192313	0.314206
	CRB2 <- CRB	0.353133	0.352765	0.296317	0.409948
	CRB3 <- CRB	0.332842	0.331928	0.267535	0.398149
	CRB4 <- CRB	0.401815	0.398317	0.334959	0.468671
	CS1 <- CS	0.283512	0.283934	0.250532	0.316491
	CS2 <- CS	0.325689	0.325366	0.29344	0.357938
	CS3 <- CS	0.302516	0.302062	0.273104	0.331927
	CS4 <- CS	0.357719	0.35784	0.330127	0.385311
	CT1 <- CT	0.324782	0.325005	0.288828	0.360737
	CT2 <- CT	0.294392	0.294325	0.264045	0.324739
	CT3 <- CT	0.330219	0.329788	0.296607	0.363831
	CT4 <- CT	0.325453	0.325725	0.285342	0.365564
	FT1 <- FT	0.330519	0.330859	0.161606	0.499433
	FT2 <- FT	0.271837	0.270636	0.103548	0.440127
	FT3 <- FT	0.237334	0.226093	0.0524947	0.422174
	FT4 <- FT	0.440666	0.440331	0.297188	0.584144
	SQ1 <- SQ	0.303146	0.303227	0.271286	0.335005
	SQ2 <- SQ	0.320998	0.321145	0.292384	0.349611
	SQ3 <- SQ	0.306999	0.306641	0.277627	0.336371
	SQ4 <- SQ	0.321375	0.321468	0.285154	0.357597
	FT x CS -> FT x CS	1	1	1	1
	Confidence intervals bias corrected
		Original sample (O)	Sample mean (M)	Bias	2.5%	97.5%
	CD1 <- CD	0.369911	0.371192	0.00128078	0.31938	0.41788
	CD2 <- CD	0.239765	0.239127	-0.000637955	0.208178	0.272628
	CD3 <- CD	0.251135	0.250475	-0.000659944	0.2178	0.28579
	CD4 <- CD	0.340151	0.34057	0.000418255	0.300498	0.378969
	CRB1 <- CRB	0.25326	0.256064	0.00280393	0.189509	0.311402
	CRB2 <- CRB	0.353133	0.352765	-0.000367445	0.296685	0.410315
	CRB3 <- CRB	0.332842	0.331928	-0.000913778	0.268448	0.399063
	CRB4 <- CRB	0.401815	0.398317	-0.00349765	0.338457	0.472168
	CS1 <- CS	0.283512	0.283934	0.00042245	0.25011	0.316069
	CS2 <- CS	0.325689	0.325366	-0.000323019	0.293763	0.358261
	CS3 <- CS	0.302516	0.302062	-0.000454004	0.273558	0.332381
	CS4 <- CS	0.357719	0.35784	0.000120974	0.330006	0.38519
	CT1 <- CT	0.324782	0.325005	0.000222183	0.288605	0.360515
	CT2 <- CT	0.294392	0.294325	-6.68584e-05	0.264112	0.324805
	CT3 <- CT	0.330219	0.329788	-0.000430551	0.297037	0.364261
	CT4 <- CT	0.325453	0.325725	0.000271519	0.28507	0.365293
	FT1 <- FT	0.330519	0.330859	0.000339473	0.161266	0.499093
	FT2 <- FT	0.271837	0.270636	-0.00120096	0.104749	0.441328
	FT3 <- FT	0.237334	0.226093	-0.0112414	0.0637361	0.433415
	FT4 <- FT	0.440666	0.440331	-0.000334925	0.297523	0.584479
	SQ1 <- SQ	0.303146	0.303227	8.18348e-05	0.271204	0.334923
	SQ2 <- SQ	0.320998	0.321145	0.000147665	0.292236	0.349463
	SQ3 <- SQ	0.306999	0.306641	-0.000358204	0.277986	0.336729
	SQ4 <- SQ	0.321375	0.321468	9.28821e-05	0.285061	0.357504
	FT x CS -> FT x CS	1	1	3.55271e-15	1	1
	Algorithm
	Setting
	Data file
		Setting
	Data file	PAK trail
	Missing value treatment	Mean replacement
	Weighting vector	-
	PLS-SEM algorithm
		Setting
	Initial weights	1.0
	Max. number of iterations	3000
	Stop criterion	10⁻⁷
	Type of results	Standardized
	Use Lohmoeller settings?	No
	Weighting scheme	Path
	Bootstrapping
		Setting
	Complexity	Most important (faster)
	Confidence interval method	Studentized bootstrap
	Parallel processing	Yes
	Samples	5000
	Save results per sample	No
	Seed	Fixed seed
	Significance level	0.05
	Test type	Two tailed
	Construct outer weighting mode
		Setting
	CD	AUTOMATIC
	CRB	AUTOMATIC
	CS	AUTOMATIC
	CT	AUTOMATIC
	FT	AUTOMATIC
	SQ	AUTOMATIC
	Execution log
	Reading score matrix of complete data set
	Processing missing values for scores of complete data set
	Calculating full data set.
	Calculating original sample
	Running 5000 samples [Sample 5000] (5 seconds).
	Calculating inner weights.
	Calculating indirect effects.
	Calculating specific indirect effects
	Calculating total effect.
	Calculating outer weights.
	Calculating outer loadings.
	Calculating model decoration.
	All calculations done.
	Histograms
	Path coefficients histogram
	Indirect effects histogram
	Total effects histogram
	Outer weights histogram
	Model and data
	Inner model
		CD	CRB	CS	CT	FT	SQ
	CD		1	1
	CRB
	CS		1
	CT		1	1
	FT		1
	SQ		1	1
	Outer model
		CD	CRB	CS	CT	FT	SQ
	CD1	-1
	CD2	-1
	CD3	-1
	CD4	-1
	CRB1		-1
	CRB2		-1
	CRB3		-1
	CRB4		-1
	CS1			-1
	CS2			-1
	CS3			-1
	CS4			-1
	CT1				-1
	CT2				-1
	CT3				-1
	CT4				-1
	FT1					-1
	FT2					-1
	FT3					-1
	FT4					-1
	SQ1						-1
	SQ2						-1
	SQ3						-1
	SQ4						-1
	Indicator data (original)
	Matrix
	Case index	CD1	CD2	CD3	CD4	CRB1	CRB2	CRB3	CRB4	CS1	CS2	CS3	CS4	CT1	CT2	CT3	CT4	FT1	FT2	FT3	FT4	SQ1	SQ2	SQ3	SQ4
	0	5	5	5	5	5	5	5	5	5	5	5	5	5	5	5	4	4	5	5	4	5	5	5	5
	1	3	3	3	4	2	5	4	3	2	3	5	2	2	2	4	5	3	5	1	4	2	4	2	4
	2	5	5	5	5	5	4	4	4	5	5	5	5	5	5	5	5	5	5	5	4	5	5	5	5
	3	3	5	5	5	4	4	4	4	3	2	3	5	2	4	3	4	5	1	4	4	3	3	5	5
	4	5	5	5	4	4	4	4	2	5	4	5	5	5	5	5	5	3	5	5	2	5	5	5	4
	5	3	2	2	5	3	2	4	1	3	2	5	2	4	5	5	1	2	5	3	3	3	5	2	1
	6	5	2	2	5	1	4	4	1	5	5	5	5	5	4	3	4	2	2	2	2	1	5	5	3
	7	4	5	5	5	2	5	5	3	5	4	5	5	5	4	5	4	2	5	5	2	5	5	5	4
	8	5	5	5	5	3	4	4	3	5	5	5	5	5	5	5	4	1	5	5	2	5	5	5	5
	9	5	5	5	5	2	5	4	4	5	5	5	5	5	5	5	5	4	5	5	4	5	5	5	5
	10	3	2	2	2	3	4	4	4	5	4	1	2	5	4	3	4	4	5	1	5	5	5	2	5
	11	3	5	5	5	2	5	4	4	5	3	4	2	3	3	2	3	5	5	3	5	5	2	4	4
	12	5	5	5	5	1	4	4	3	5	5	5	5	5	5	5	5	3	5	5	2	5	5	5	5
	13	3	5	5	5	4	4	4	4	4	4	4	3	4	4	3	3	4	3	3	5	5	5	5	4
	14	5	5	5	5	2	4	4	2	5	5	5	5	5	5	5	4	1	5	5	3	4	5	5	5
	15	3	2	2	1	3	3	2	2	5	3	5	5	3	2	3	3	3	5	5	2	5	5	4	5
	16	1	5	5	4	5	2	1	1	2	2	2	1	2	2	2	3	2	1	3	1	4	5	5	3
	17	3	5	5	5	3	3	4	1	1	2	5	5	3	2	5	4	2	1	5	2	5	3	4	2
	18	2	5	5	4	2	2	1	5	2	1	1	1	3	3	3	1	5	1	2	4	5	5	5	5
	19	5	5	5	5	2	4	3	1	4	5	5	5	5	4	5	5	1	2	4	2	5	5	5	5
	20	5	5	5	5	1	2	2	2	4	5	5	4	3	5	3	4	3	2	3	2	5	5	5	5
	21	3	3	3	5	5	4	3	5	3	4	2	3	5	3	5	5	2	1	4	5	4	5	5	5
	22	5	1	1	4	5	1	2	5	4	5	5	4	3	5	3	5	4	2	1	5	5	3	2	5
	23	5	5	5	5	4	5	4	5	5	5	5	5	5	5	5	4	4	5	5	4	5	5	5	5
	24	3	2	2	2	5	5	2	4	4	3	5	2	4	5	2	1	5	3	3	5	5	2	1	3
	25	5	5	5	5	4	4	4	4	5	4	5	5	3	4	3	3	5	5	5	5	5	5	4	4
	26	5	5	5	5	2	5	5	2	5	5	5	5	5	5	5	5	1	5	5	2	5	5	5	5
	27	5	5	5	5	3	5	4	3	5	5	5	5	5	4	5	3	2	5	5	2	5	5	5	5
	28	3	3	3	1	1	5	1	3	5	1	3	3	5	4	3	4	2	3	5	3	5	3	2	5
	29	3	5	5	2	1	2	2	2	4	1	3	4	2	3	5	5	1	5	5	2	1	4	2	5
	30	5	5	5	5	2	5	4	3	5	5	5	5	5	5	5	5	3	5	5	2	5	5	5	5
	31	4	5	5	4	3	2	2	3	4	2	5	4	5	4	5	5	4	3	2	4	4	3	3	5
	32	5	5	5	5	4	5	5	4	5	5	5	5	5	5	5	5	4	5	5	5	5	5	5	5
	33	5	5	5	5	2	4	4	2	5	5	5	4	5	4	5	5	2	5	5	1	5	5	5	4
	34	5	5	5	5	5	5	4	4	5	5	5	4	5	5	5	4	5	5	5	5	5	5	5	5
	35	5	5	5	5	5	3	1	5	4	3	5	4	4	5	2	3	4	1	3	4	5	5	5	5
	36	3	3	3	2	5	3	2	5	4	2	4	2	1	3	3	3	5	3	3	4	3	3	3	2
	37	5	5	5	5	5	5	4	4	5	5	5	5	5	5	4	5	4	5	5	5	5	5	5	5
	38	3	1	1	3	5	3	2	4	2	1	3	2	3	2	3	1	5	3	2	3	3	3	4	2
	39	5	5	5	5	1	4	4	1	5	5	5	4	5	5	4	4	2	5	5	4	5	5	5	4
	40	2	4	4	3	5	2	3	4	2	4	1	3	3	3	4	3	4	2	3	2	4	3	4	2
	41	4	2	2	2	5	4	4	5	5	5	2	3	5	3	4	1	4	5	2	4	4	2	3	5
	42	5	5	5	5	2	5	4	2	5	5	5	5	4	3	5	5	3	5	5	1	3	4	5	3
	43	5	5	5	5	3	4	4	1	5	5	5	5	5	5	5	4	1	5	5	2	5	5	5	4
	44	3	1	1	2	4	1	2	4	4	4	3	3	4	2	1	5	4	3	3	5	3	5	3	2
	45	5	5	5	5	5	4	4	4	5	5	5	5	5	4	5	4	4	5	5	3	5	5	5	4
	46	3	2	2	3	4	2	3	4	1	2	3	2	3	4	3	3	4	2	3	3	1	3	2	3
	47	3	3	3	1	3	2	1	3	3	3	3	3	2	3	1	4	3	3	2	2	2	3	2	2
	48	5	5	5	5	5	4	4	5	5	5	5	5	5	5	5	5	4	5	5	5	5	5	5	5
	49	3	3	3	1	5	3	2	4	4	1	4	2	3	2	2	3	1	3	4	5	1	2	3	3
	50	2	2	2	1	4	3	2	4	2	4	3	1	3	2	3	4	1	3	3	2	2	2	4	1
	51	4	5	5	5	3	5	3	1	5	4	5	5	5	5	5	4	5	5	2	2	5	5	5	5
	52	5	5	5	5	4	5	4	5	5	5	5	5	5	5	5	4	5	5	4	5	5	5	5	5
	53	3	2	2	3	4	4	3	5	4	4	4	2	4	2	3	3	4	1	5	2	1	5	3	3
	54	3	5	5	3	5	3	2	4	2	2	2	3	5	5	4	5	2	2	4	4	4	5	5	3
	55	3	5	5	2	5	4	2	4	4	4	1	2	4	1	1	5	1	3	4	5	4	3	5	3
	56	3	2	2	2	5	4	2	5	4	4	2	4	2	3	1	2	1	2	4	4	3	3	2	3
	57	3	3	3	1	4	1	3	5	4	4	2	4	3	3	3	3	2	2	4	4	2	4	3	3
	58	3	3	3	2	5	1	3	4	4	4	1	3	3	2	2	2	2	2	4	5	4	3	3	2
	59	3	3	3	5	3	3	5	4	2	3	5	3	5	5	3	3	2	3	4	4	5	3	3	2
	60	5	2	2	3	5	5	5	4	5	5	5	4	2	3	2	5	5	5	4	5	1	2	2	2
	61	3	4	4	3	4	1	4	4	4	3	4	2	3	1	2	3	4	3	5	4	4	1	4	2
	62	5	5	5	5	5	5	4	5	5	5	5	5	5	4	5	5	5	5	4	5	5	5	5	5
	63	5	5	5	5	4	5	4	5	5	5	5	5	5	4	5	4	5	5	5	4	5	5	5	4
	64	3	2	2	3	4	3	4	4	4	2	4	2	3	4	3	3	2	1	5	5	3	4	1	3
	65	5	5	5	5	4	4	4	4	5	5	5	5	5	5	5	5	5	5	5	4	5	4	5	4
	66	4	3	3	1	3	1	1	2	4	4	4	2	2	1	2	4	3	2	2	2	3	5	3	1
	67	3	2	2	3	4	1	3	5	2	3	4	3	5	2	3	3	1	5	2	3	5	3	5	2
	68	3	4	4	5	3	2	2	3	3	3	3	2	2	2	2	3	2	3	3	2	5	5	5	5
	69	3	2	2	2	3	3	2	1	4	1	3	2	3	4	3	3	3	3	2	2	1	2	3	2
	70	3	4	4	3	2	2	2	2	4	2	5	2	5	4	2	3	5	5	3	3	1	2	5	5
	71	3	2	2	5	4	5	5	5	1	5	3	2	5	1	5	5	3	5	4	4	2	1	5	2
	72	5	5	5	5	5	3	3	5	5	5	5	5	4	5	5	5	5	5	4	3	4	5	5	4
	73	5	5	5	3	3	4	5	2	5	4	5	5	5	4	5	2	3	1	5	4	5	4	3	5
	74	4	3	3	3	4	3	3	3	4	3	4	3	1	2	3	2	4	3	3	1	1	4	2	2
	75	2	5	5	5	3	4	5	2	3	1	2	2	2	4	2	5	4	1	4	4	5	4	5	5
	76	3	4	4	5	1	2	1	2	4	2	4	3	5	5	5	4	1	2	3	2	5	5	5	5
	77	4	5	5	3	2	2	1	1	4	2	3	2	5	5	5	5	2	1	1	1	5	4	3	4
	78	3	3	3	3	2	2	2	3	3	2	2	2	3	2	3	3	2	3	3	2	2	3	3	2
	79	3	1	1	1	3	4	2	5	2	3	4	5	5	5	4	1	4	2	2	3	4	2	1	5
	80	3	3	3	3	2	2	3	2	3	2	3	2	2	2	2	3	3	2	3	3	3	2	2	2
	81	3	2	2	2	3	4	4	3	3	2	3	2	3	3	2	3	3	3	4	4	3	3	3	3
	82	3	5	5	5	4	2	2	4	2	4	4	2	4	5	4	5	4	5	3	1	5	5	5	5
	83	3	3	3	2	2	5	5	2	3	2	2	2	2	3	1	2	2	2	4	5	3	2	3	3
	84	4	5	5	4	4	5	5	4	4	3	4	3	4	5	4	5	3	5	4	5	5	5	4	3
	85	2	1	1	2	3	5	4	2	1	2	2	1	1	2	3	2	2	3	4	4	2	3	3	2
	86	5	5	5	5	4	4	5	4	5	4	4	4	5	4	4	5	5	4	5	5	4	5	5	4
	87	3	3	3	3	2	4	5	2	5	1	2	1	3	3	5	5	2	4	5	4	2	1	2	2
	88	3	3	3	5	5	3	1	4	3	5	3	2	1	1	5	3	3	2	2	2	2	1	3	5
	89	4	2	2	4	3	3	3	2	5	2	4	3	4	2	5	1	5	5	2	2	3	2	5	4
	90	5	5	5	5	4	3	1	4	5	4	4	5	5	5	4	5	5	5	2	3	5	5	5	4
	91	3	5	5	2	3	1	1	1	5	2	1	3	4	4	2	5	2	4	2	2	4	2	1	2
	92	3	3	3	3	1	3	2	2	3	2	4	2	4	4	2	3	1	2	3	2	2	2	2	3
	93	3	3	3	2	3	3	3	3	2	2	2	2	4	3	3	3	3	2	4	4	2	2	3	3
	94	3	3	3	3	2	4	4	2	3	3	3	2	3	2	2	3	2	2	4	5	3	3	3	3
	95	3	3	3	1	1	5	5	4	2	4	4	2	5	2	3	5	5	4	5	5	5	5	4	3
	96	5	5	5	5	4	4	5	4	5	4	4	5	4	4	5	5	5	4	5	5	4	5	5	5
	97	3	3	3	3	3	5	3	2	3	2	3	3	2	2	2	3	2	2	4	4	2	2	2	2
	98	5	5	5	5	5	5	4	4	5	5	4	5	4	5	4	5	5	5	5	5	5	4	4	5
	99	3	3	3	3	3	4	4	3	2	3	3	3	2	2	2	3	3	3	4	5	3	3	3	2
	100	5	5	4	4	5	4	2	4	4	4	5	5	5	5	5	5	5	4	5	5	4	5	4	4
	101	3	3	2	2	3	2	2	3	3	2	3	2	2	2	3	3	3	2	1	1	2	2	3	3
	102	3	2	3	2	2	4	2	2	4	2	3	3	2	2	2	3	2	3	4	5	1	1	2	3
	103	3	5	1	3	5	5	4	3	4	3	4	2	5	1	4	5	5	5	4	4	5	5	5	1
	104	3	3	4	3	3	1	4	4	4	3	3	2	4	3	4	3	3	3	2	2	3	3	4	4
	105	3	3	3	3	3	2	3	2	4	3	2	2	5	2	1	3	3	2	2	3	2	2	5	3
	106	3	3	3	3	3	4	3	2	3	2	2	3	3	2	3	3	3	3	4	4	3	3	3	3
	107	2	2	3	3	2	5	5	2	3	2	2	1	3	3	3	3	1	2	4	4	1	2	3	3
	108	2	3	1	3	3	3	2	5	4	2	5	1	5	1	1	5	2	5	3	4	2	1	4	5
	109	4	3	3	4	5	4	5	5	4	4	5	5	4	4	5	5	5	5	5	4	4	5	5	5
	110	4	4	5	4	5	4	4	5	4	4	4	5	5	5	4	5	5	5	5	4	4	5	5	5
	111	2	2	5	3	3	2	4	3	1	3	5	2	4	3	1	3	5	3	3	2	4	2	4	4
	112	4	5	5	5	5	1	3	5	5	5	5	5	5	5	4	5	4	5	2	3	5	4	4	4
	113	5	2	3	5	3	1	1	3	3	2	2	4	3	5	1	2	3	3	2	2	5	5	3	3
	114	1	1	2	2	2	2	3	2	4	3	3	3	2	1	1	2	3	2	2	2	2	1	2	1
	115	4	1	4	2	3	5	4	3	2	2	5	4	5	2	4	3	3	3	1	2	1	5	3	4
	116	2	2	3	2	3	2	3	3	2	3	2	2	2	3	2	3	4	2	4	4	2	3	2	3
	117	1	5	4	2	3	2	3	3	3	1	4	5	4	5	4	2	4	3	4	5	5	2	5	3
	118	3	3	3	2	3	3	3	3	4	2	2	2	4	3	3	3	4	2	5	5	3	3	4	3
	119	2	2	2	3	2	3	3	2	4	4	3	4	3	3	2	3	3	1	3	2	3	3	2	2
	120	2	1	1	1	2	2	3	2	2	4	3	2	2	1	1	2	4	4	4	5	1	1	2	1
	121	1	4	5	4	1	4	3	1	2	4	5	4	1	4	4	1	2	2	1	3	5	1	4	2
	122	2	2	2	2	3	2	3	3	4	2	2	3	2	2	2	3	2	3	3	2	2	2	2	2
	123	1	1	1	2	1	1	3	1	4	3	3	2	1	2	2	2	1	5	2	1	1	2	1	2
	124	2	3	2	2	3	3	3	3	4	2	3	2	2	2	3	2	1	3	2	2	3	3	2	2
	125	1	1	1	2	2	2	2	2	4	1	2	1	1	2	3	2	5	2	5	4	1	1	2	2
	126	4	3	5	5	5	5	5	5	5	5	5	5	5	4	5	5	1	2	1	2	5	4	4	4
	127	2	3	2	2	3	3	3	3	4	3	2	2	3	2	2	3	2	1	3	2	2	3	2	2
	128	3	3	3	2	2	2	2	2	2	1	2	3	2	2	3	3	5	5	4	5	1	1	1	1
	129	2	2	3	3	2	1	2	2	4	1	1	1	2	1	2	2	5	5	4	5	2	2	1	2
	130	3	2	1	3	5	5	3	5	1	4	1	2	4	5	5	5	5	4	4	4	3	5	3	5
	131	3	3	2	3	5	5	5	5	5	5	5	3	4	5	5	5	4	5	5	5	5	5	5	5
	132	5	3	2	3	5	1	3	5	2	5	5	2	4	5	5	5	4	4	5	5	5	5	2	5
	133	2	2	4	5	2	1	4	2	4	2	5	5	5	5	5	4	2	2	1	2	3	4	2	1
	134	2	2	3	2	2	3	3	2	4	2	2	3	3	3	3	4	3	3	2	2	3	3	4	4
	135	3	3	3	4	5	5	5	5	5	5	4	4	4	3	4	5	3	1	2	3	4	5	4	3
	136	2	2	1	1	4	4	3	4	4	2	4	2	3	5	5	3	2	1	1	2	3	5	5	5
	137	3	3	4	5	5	5	5	5	5	4	5	3	3	5	5	5	3	2	3	2	5	4	5	5
	138	1	5	5	5	5	5	3	5	5	1	1	2	2	5	5	5	3	3	4	4	5	2	5	4
	139	1	4	4	2	5	5	4	5	3	3	5	3	5	2	3	5	4	4	4	5	1	4	5	2
	140	3	3	4	5	5	5	5	5	5	3	5	5	4	5	5	4	2	2	2	1	4	5	5	5
	141	3	1	3	5	5	3	4	5	2	5	2	4	4	5	5	5	4	5	5	5	4	1	2	5
	142	2	3	1	3	4	1	3	4	4	1	5	3	2	4	3	3	5	4	3	4	3	5	5	4
	143	5	4	4	1	5	5	3	5	5	4	2	4	3	1	5	2	5	5	4	5	1	2	5	5
	144	5	5	4	5	5	5	5	5	5	5	5	5	5	4	5	5	5	4	4	5	5	5	5	5
	145	1	2	1	2	2	2	3	2	2	3	3	2	2	3	2	2	3	5	4	5	2	2	2	3
	146	4	5	5	5	5	5	5	5	5	5	5	5	4	4	5	5	4	2	1	1	5	5	5	5
	147	2	2	3	4	3	3	5	3	4	5	5	4	5	4	5	5	2	4	4	5	3	4	5	3
	148	2	2	1	3	4	4	3	4	4	1	4	2	3	5	5	3	4	4	5	5	3	5	5	4
	149	3	3	5	2	4	2	3	4	3	1	4	2	4	5	5	1	1	3	2	2	2	1	2	5
	150	3	3	4	5	4	4	5	4	5	5	5	5	4	5	5	5	2	1	1	3	3	5	3	4
	151	2	2	4	3	5	5	4	5	4	4	5	4	3	5	5	5	5	4	4	4	3	4	5	5
	152	5	5	4	5	5	5	5	5	5	5	5	5	5	5	5	5	3	4	4	5	5	4	3	4
	153	3	3	5	5	5	5	5	5	5	4	5	5	5	5	5	5	3	4	4	4	5	5	5	5
	154	2	2	1	2	3	3	3	3	2	5	5	4	3	3	5	3	2	3	3	3	3	4	5	2
	155	3	3	5	5	5	5	5	5	5	4	5	5	4	5	5	5	5	4	5	5	5	4	5	5
	156	5	4	4	5	5	4	5	5	5	5	5	5	5	5	5	4	5	4	4	5	5	5	5	4
	157	5	5	5	5	5	5	5	5	5	5	5	5	5	5	5	5	2	3	4	4	5	5	5	5
	158	5	4	4	5	5	5	5	5	5	5	5	5	5	4	5	5	2	2	1	3	5	5	5	5
	159	5	5	4	5	5	5	5	5	5	5	5	5	5	5	5	5	5	4	5	4	5	5	5	4
	160	3	5	5	4	5	3	3	5	2	5	5	2	3	1	5	5	2	5	5	4	1	4	5	5
	161	2	2	1	3	5	5	5	5	5	5	4	5	3	5	5	5	4	4	4	5	5	4	5	5
	162	3	3	4	3	5	5	5	5	4	4	5	4	4	5	3	5	5	4	4	5	3	4	4	5
	163	2	2	3	5	5	5	5	5	5	4	5	5	4	5	5	5	4	4	5	5	5	4	5	4
	164	3	3	4	5	5	5	5	5	5	5	4	5	3	5	4	5	4	4	5	4	5	5	5	5
	165	2	2	1	3	2	2	3	2	4	1	3	2	4	5	3	1	5	4	4	5	5	5	4	1
	166	4	3	4	5	5	5	4	5	4	5	5	4	4	5	5	5	4	4	4	5	4	5	5	5
	167	4	4	3	5	5	5	4	5	4	2	3	4	4	5	5	5	5	4	4	5	4	5	5	5
	168	2	2	1	4	3	5	3	3	4	1	4	3	3	3	5	4	4	5	4	4	4	4	5	2
	169	5	5	3	4	1	2	3	1	4	5	2	2	1	5	5	5	5	4	5	4	3	2	3	4
	170	5	5	4	5	5	5	5	5	5	5	5	4	5	5	5	5	4	5	5	4	5	5	5	5
	171	5	4	4	5	5	5	5	5	5	5	5	5	5	5	4	4	5	5	4	4	5	5	5	4
	172	3	3	5	5	5	5	5	5	5	4	5	5	4	4	3	5	4	5	4	4	3	4	3	5
	173	5	4	4	5	5	5	5	5	5	5	5	4	5	4	5	4	2	2	1	1	5	5	5	5
	174	5	5	5	5	5	5	5	5	5	5	5	5	5	5	5	5	3	2	1	3	5	5	5	4
	175	3	2	1	3	5	5	5	5	5	4	5	5	5	5	5	5	2	3	2	2	5	5	5	5
	176	3	3	5	5	5	5	5	5	5	4	5	4	3	5	5	5	2	2	3	2	5	4	5	3
	177	5	5	5	5	5	5	5	5	5	4	5	5	5	5	5	5	3	3	2	2	5	4	5	5
	178	1	4	5	5	2	1	4	2	5	2	5	2	3	5	3	5	4	4	5	5	5	2	3	2
	179	2	2	1	3	3	4	2	3	2	1	4	2	3	5	5	3	3	4	3	3	5	5	5	3
	180	5	5	5	5	1	1	5	1	4	4	5	4	4	4	5	5	4	5	4	5	4	4	5	3
	181	5	5	4	5	4	4	3	4	4	2	4	4	4	5	5	3	1	3	3	3	5	5	5	5
	182	2	2	4	3	5	5	5	5	5	3	4	4	2	5	5	5	4	4	4	5	5	4	5	5
	183	3	3	2	3	4	4	5	4	4	4	5	4	5	5	5	5	2	3	2	1	4	5	5	5
	184	5	4	4	5	5	5	5	5	5	5	5	5	5	5	5	4	1	1	2	1	5	5	5	4
	185	5	5	4	5	5	5	5	5	5	5	5	5	5	5	5	5	2	3	2	2	5	5	5	5
	186	5	3	2	1	5	3	3	5	4	5	2	5	4	2	1	4	3	2	4	2	5	5	5	2
	187	5	4	4	5	5	5	5	5	4	5	5	5	5	5	5	5	3	3	2	3	5	5	5	4
	188	5	4	4	1	1	5	3	1	5	5	2	4	3	5	5	2	4	4	4	4	4	5	2	4
	189	5	5	4	5	5	5	5	5	5	5	5	4	5	4	5	5	1	3	2	2	5	5	5	5
	190	5	5	5	5	5	5	4	5	5	5	5	5	5	5	5	5	5	4	5	5	5	5	5	5
	191	5	4	4	5	5	5	5	5	5	5	5	5	5	4	5	4	5	4	5	5	5	5	5	5
	192	5	5	5	5	5	5	4	5	5	5	5	5	5	5	5	5	4	4	5	4	5	5	5	5
	193	5	4	4	5	5	5	4	5	5	4	5	5	5	5	4	4	5	5	4	5	5	5	5	5
	194	5	5	5	5	5	5	4	5	5	5	5	5	5	5	5	5	4	5	4	5	5	5	5	5
	195	3	2	2	3	5	5	4	5	5	2	5	3	3	5	5	5	2	2	3	1	5	5	5	5
	196	5	5	5	5	5	5	4	5	5	5	5	5	5	5	5	5	3	2	3	2	5	5	5	4
	197	5	2	4	5	5	1	5	5	5	2	5	1	1	5	2	2	1	2	3	3	3	2	5	5
	198	5	4	4	5	4	4	5	4	5	3	5	3	3	3	5	5	1	2	1	2	5	5	5	4
	199	3	3	4	5	3	3	4	3	4	4	5	5	3	5	5	5	2	3	3	2	5	5	3	2
	200	4	5	4	5	4	4	4	5	3	4	3	3	4	3	3	3	3	4	3	4	5	4	5	5
	201	2	2	2	2	4	4	4	3	2	2	3	3	2	3	3	3	4	4	4	5	3	2	2	3
	202	2	3	2	2	3	4	4	5	3	2	3	5	1	2	3	4	5	5	5	5	5	4	3	2
	203	5	5	5	4	4	4	4	4	4	5	5	5	4	5	5	5	5	5	4	5	5	4	5	5
	204	4	2	2	2	4	4	5	3	5	4	5	3	3	1	3	5	3	4	5	4	1	5	3	5
	205	2	2	2	1	4	4	4	2	3	1	5	2	1	2	2	2	4	5	5	5	3	2	2	2
	206	4	4	4	3	4	4	4	4	3	4	3	5	3	5	4	4	4	4	4	5	4	5	4	3
	207	5	3	4	3	3	4	4	4	3	4	4	5	4	5	5	3	2	5	4	5	5	4	4	3
	208	2	2	3	5	4	3	4	2	3	1	5	3	2	5	5	5	2	1	2	1	4	4	3	3
	209	2	2	1	1	3	4	4	5	4	4	5	3	5	5	3	5	2	4	4	5	4	4	3	5
	210	5	5	3	3	4	3	4	5	4	3	4	4	3	4	5	5	4	4	5	4	3	4	3	5
	211	4	3	5	4	4	3	3	4	5	5	4	3	4	3	5	4	4	2	1	2	4	3	4	4
	212	2	2	1	4	4	3	4	5	5	2	3	2	3	5	4	5	3	2	2	3	2	5	5	5
	213	2	3	5	5	4	4	4	4	5	4	3	4	4	5	4	2	3	4	4	4	5	5	4	5
	214	4	5	1	3	5	4	4	2	2	4	2	3	2	2	3	2	5	4	5	4	1	1	1	2
	215	5	4	3	4	4	5	5	4	3	3	4	5	4	5	5	5	2	3	3	4	5	2	2	2
	216	5	2	3	4	4	4	4	5	5	5	5	5	5	5	5	5	5	5	4	4	5	5	4	5
	217	5	5	5	4	4	4	4	5	4	4	4	5	4	4	5	5	4	5	4	4	3	4	5	5
	218	5	5	5	5	4	5	3	5	4	3	4	3	5	3	3	5	4	3	2	2	4	4	5	3
	219	5	3	4	5	5	3	3	4	3	4	3	4	2	2	5	4	3	2	1	3	5	5	3	4
	220	5	3	4	5	4	4	5	4	4	4	5	4	5	3	5	5	1	2	1	2	5	3	5	5
	221	5	5	4	4	4	3	3	5	4	3	5	3	3	5	4	5	2	2	3	2	4	3	3	5
	222	3	3	4	5	3	3	3	5	5	5	5	4	5	4	4	5	3	1	3	2	4	5	5	4
	223	2	1	2	3	4	3	5	2	2	3	3	2	1	1	2	1	2	4	4	4	3	3	3	2
	224	3	2	2	5	5	4	5	5	5	5	3	4	5	5	5	5	3	4	4	5	5	4	4	5
	225	2	2	1	2	4	5	3	5	3	3	2	3	3	2	2	4	2	5	4	5	4	5	5	5
	226	5	3	4	5	5	4	3	5	5	5	5	4	4	5	4	5	1	3	3	2	3	5	5	4
	227	3	2	1	3	5	4	3	4	3	5	5	5	4	5	4	3	4	4	4	5	4	4	5	4
	228	3	3	5	5	4	4	4	5	4	2	4	3	5	5	5	5	2	1	2	3	3	4	3	5
	229	4	3	3	5	4	5	4	5	4	4	5	4	5	5	5	5	3	3	2	2	5	5	5	5
	230	5	5	5	5	3	4	4	3	5	5	4	5	5	3	5	5	5	2	1	1	3	2	1	1
	231	5	5	4	5	4	5	5	5	3	4	3	4	3	3	3	4	3	2	1	2	5	5	5	5
	232	4	3	3	4	5	4	5	4	5	5	5	4	3	2	3	1	2	5	5	4	4	5	4	5
	233	5	4	5	4	4	4	5	2	2	5	5	2	3	4	3	3	2	1	1	2	3	3	2	5
	234	2	3	2	1	3	4	3	3	3	4	2	4	3	2	3	2	1	3	2	2	2	4	2	2
	235	3	2	4	2	4	4	3	2	3	1	3	2	2	2	3	2	5	4	5	5	1	4	2	3
	236	2	2	3	2	4	4	5	3	3	4	4	3	3	4	4	3	5	4	5	5	2	1	3	1
	237	4	5	5	4	4	4	4	2	3	2	3	2	1	3	2	3	4	4	5	4	1	2	1	2
	238	1	2	2	3	4	3	3	4	3	2	4	4	1	2	1	3	5	5	4	5	4	3	2	3
	239	3	2	2	2	4	4	4	5	2	2	3	2	2	2	3	2	4	5	4	5	3	3	5	5
	240	2	2	1	3	4	5	4	3	5	4	5	3	3	2	2	5	2	1	2	2	4	5	3	3
	241	5	4	3	3	4	4	5	4	3	3	3	4	4	3	4	5	3	2	3	2	4	3	5	5
	242	4	3	5	4	3	4	3	5	5	5	4	5	4	3	4	5	1	2	3	3	5	5	4	5
	243	3	3	3	2	4	4	5	5	3	2	5	3	5	5	4	2	1	1	2	2	2	4	3	5
	244	3	3	2	3	4	3	4	3	3	3	3	2	1	2	4	3	2	3	3	2	2	3	2	3
	245	5	5	5	5	4	4	4	5	4	4	3	3	4	4	5	5	3	4	3	4	5	5	5	5
	246	4	4	5	5	3	4	3	4	5	4	5	5	3	4	5	5	4	4	4	5	4	5	4	5
	247	3	2	3	2	4	5	4	4	3	3	4	4	4	5	5	5	2	2	2	1	4	3	5	4
	248	2	2	1	2	3	4	4	2	2	2	2	2	3	2	4	4	5	5	4	5	3	2	4	1
	249	4	4	5	5	4	4	4	3	5	5	5	3	4	5	3	5	3	4	5	4	5	5	3	4
	250	3	2	3	2	4	4	4	2	3	4	4	3	2	3	2	3	4	5	5	5	2	3	2	3
	251	2	3	1	3	4	3	4	5	5	4	5	3	3	3	3	5	5	4	4	5	4	5	5	5
	252	2	2	3	2	4	4	4	4	3	5	4	5	2	3	2	4	3	5	4	5	5	5	4	5
	253	4	2	4	2	4	5	3	5	3	5	4	3	4	5	3	4	4	2	1	1	1	5	2	4
	254	5	4	5	5	4	4	5	5	3	3	3	4	3	3	4	4	2	4	4	5	4	5	5	4
	255	3	4	3	4	4	3	5	3	4	3	4	4	4	5	5	5	4	4	5	5	4	5	3	5
	256	2	2	2	1	4	4	4	2	3	1	1	3	3	5	2	3	1	3	2	2	5	5	3	1
	257	1	2	2	3	5	4	4	2	3	3	2	1	3	2	3	3	2	1	1	3	3	2	2	3
	258	5	5	5	5	5	5	4	4	3	3	3	4	4	5	5	5	5	4	4	4	4	3	5	5
	259	4	3	4	1	3	3	4	4	2	3	5	5	4	5	3	5	3	4	4	5	3	4	3	2
	260	2	1	2	2	4	4	4	3	3	4	3	3	2	2	2	2	3	4	4	4	1	2	1	2
	261	3	3	2	1	4	3	4	2	2	2	3	3	2	1	3	2	2	3	3	3	2	1	2	2
	262	4	5	5	4	4	4	4	5	3	5	4	5	5	5	4	5	5	4	5	5	5	5	5	5
	263	2	2	1	1	4	4	4	5	5	3	5	5	2	2	2	5	5	4	4	5	5	5	5	5
	264	5	5	3	5	3	3	5	5	5	5	5	3	3	5	5	5	2	3	4	4	5	5	5	5
	265	2	2	3	3	4	4	3	3	3	4	3	2	2	1	2	1	2	2	1	3	2	2	2	3
	266	3	4	4	3	3	4	3	5	4	5	4	5	3	4	4	3	5	4	5	4	5	5	5	5
	267	2	3	5	2	4	5	4	4	2	2	3	1	1	2	3	1	2	5	5	4	2	3	5	2
	268	3	2	1	5	4	3	4	5	3	5	2	3	2	4	4	1	4	4	4	5	3	5	1	2
	269	1	2	1	2	5	4	4	2	2	2	4	3	3	3	3	2	5	4	4	5	1	3	2	2
	270	2	2	3	5	4	5	4	3	5	4	2	1	4	2	1	5	4	4	5	5	2	1	5	5
	271	3	2	3	2	4	4	5	5	5	5	5	3	4	4	5	5	4	4	5	4	3	5	5	5
	272	2	2	1	3	5	5	5	2	1	2	4	2	1	3	4	1	5	4	4	5	2	3	2	3
	273	2	2	1	2	4	4	4	3	2	1	3	3	5	5	5	3	4	4	4	5	2	2	2	3
	274	4	3	3	4	4	4	4	5	5	5	5	3	3	5	5	5	5	4	4	5	5	3	3	5
	275	3	4	5	4	4	4	5	5	5	4	5	4	4	3	3	3	4	5	4	4	4	4	5	4
	276	3	2	3	2	3	3	4	4	3	3	2	2	5	5	5	4	5	4	5	4	4	4	4	5
	277	3	2	1	2	3	3	5	5	5	4	5	5	3	5	5	5	4	5	5	4	3	5	5	5
	278	1	1	1	3	4	4	4	2	3	1	3	2	2	3	2	2	5	5	4	4	2	3	3	1
	279	5	3	5	5	4	4	4	5	4	3	5	5	5	5	5	5	4	5	4	4	3	5	5	5
	280	3	3	2	2	4	4	4	5	1	1	3	2	3	5	5	5	2	2	1	1	5	5	5	5
	281	3.46263	3.37011	3.4306	3.59075	3.74733	3.72598	3.70107	3.69039	3.85409	3.50178	3.8968	3.49466	3.61566	3.72242	3.79359	3.85053	3.27046	3.46263	3.52669	3.52669	3.71886	3.8363	3.85053	3.76868
	282	3.46263	3.37011	3.4306	3.59075	3.74733	3.72598	3.70107	3.69039	3.85409	3.50178	3.8968	3.49466	3.61566	3.72242	3.79359	3.85053	3.27046	3.46263	3.52669	3.52669	3.71886	3.8363	3.85053	3.76868
	283	3.46263	3.37011	3.4306	3.59075	3.74733	3.72598	3.70107	3.69039	3.85409	3.50178	3.8968	3.49466	3.61566	3.72242	3.79359	3.85053	3.27046	3.46263	3.52669	3.52669	3.71886	3.8363	3.85053	3.76868
	284	3.46263	3.37011	3.4306	3.59075	3.74733	3.72598	3.70107	3.69039	3.85409	3.50178	3.8968	3.49466	3.61566	3.72242	3.79359	3.85053	3.27046	3.46263	3.52669	3.52669	3.71886	3.8363	3.85053	3.76868
	285	3.46263	3.37011	3.4306	3.59075	3.74733	3.72598	3.70107	3.69039	3.85409	3.50178	3.8968	3.49466	3.61566	3.72242	3.79359	3.85053	3.27046	3.46263	3.52669	3.52669	3.71886	3.8363	3.85053	3.76868
	286	3.46263	3.37011	3.4306	3.59075	3.74733	3.72598	3.70107	3.69039	3.85409	3.50178	3.8968	3.49466	3.61566	3.72242	3.79359	3.85053	3.27046	3.46263	3.52669	3.52669	3.71886	3.8363	3.85053	3.76868
	287	3.46263	3.37011	3.4306	3.59075	3.74733	3.72598	3.70107	3.69039	3.85409	3.50178	3.8968	3.49466	3.61566	3.72242	3.79359	3.85053	3.27046	3.46263	3.52669	3.52669	3.71886	3.8363	3.85053	3.76868
	288	3.46263	3.37011	3.4306	3.59075	3.74733	3.72598	3.70107	3.69039	3.85409	3.50178	3.8968	3.49466	3.61566	3.72242	3.79359	3.85053	3.27046	3.46263	3.52669	3.52669	3.71886	3.8363	3.85053	3.76868
	289	3.46263	3.37011	3.4306	3.59075	3.74733	3.72598	3.70107	3.69039	3.85409	3.50178	3.8968	3.49466	3.61566	3.72242	3.79359	3.85053	3.27046	3.46263	3.52669	3.52669	3.71886	3.8363	3.85053	3.76868
	290	3.46263	3.37011	3.4306	3.59075	3.74733	3.72598	3.70107	3.69039	3.85409	3.50178	3.8968	3.49466	3.61566	3.72242	3.79359	3.85053	3.27046	3.46263	3.52669	3.52669	3.71886	3.8363	3.85053	3.76868
	291	3.46263	3.37011	3.4306	3.59075	3.74733	3.72598	3.70107	3.69039	3.85409	3.50178	3.8968	3.49466	3.61566	3.72242	3.79359	3.85053	3.27046	3.46263	3.52669	3.52669	3.71886	3.8363	3.85053	3.76868
	292	3.46263	3.37011	3.4306	3.59075	3.74733	3.72598	3.70107	3.69039	3.85409	3.50178	3.8968	3.49466	3.61566	3.72242	3.79359	3.85053	3.27046	3.46263	3.52669	3.52669	3.71886	3.8363	3.85053	3.76868
	293	3.46263	3.37011	3.4306	3.59075	3.74733	3.72598	3.70107	3.69039	3.85409	3.50178	3.8968	3.49466	3.61566	3.72242	3.79359	3.85053	3.27046	3.46263	3.52669	3.52669	3.71886	3.8363	3.85053	3.76868
	294	3.46263	3.37011	3.4306	3.59075	3.74733	3.72598	3.70107	3.69039	3.85409	3.50178	3.8968	3.49466	3.61566	3.72242	3.79359	3.85053	3.27046	3.46263	3.52669	3.52669	3.71886	3.8363	3.85053	3.76868
	295	3.46263	3.37011	3.4306	3.59075	3.74733	3.72598	3.70107	3.69039	3.85409	3.50178	3.8968	3.49466	3.61566	3.72242	3.79359	3.85053	3.27046	3.46263	3.52669	3.52669	3.71886	3.8363	3.85053	3.76868
	296	3.46263	3.37011	3.4306	3.59075	3.74733	3.72598	3.70107	3.69039	3.85409	3.50178	3.8968	3.49466	3.61566	3.72242	3.79359	3.85053	3.27046	3.46263	3.52669	3.52669	3.71886	3.8363	3.85053	3.76868
	297	3.46263	3.37011	3.4306	3.59075	3.74733	3.72598	3.70107	3.69039	3.85409	3.50178	3.8968	3.49466	3.61566	3.72242	3.79359	3.85053	3.27046	3.46263	3.52669	3.52669	3.71886	3.8363	3.85053	3.76868
	298	3.46263	3.37011	3.4306	3.59075	3.74733	3.72598	3.70107	3.69039	3.85409	3.50178	3.8968	3.49466	3.61566	3.72242	3.79359	3.85053	3.27046	3.46263	3.52669	3.52669	3.71886	3.8363	3.85053	3.76868
	299	3.46263	3.37011	3.4306	3.59075	3.74733	3.72598	3.70107	3.69039	3.85409	3.50178	3.8968	3.49466	3.61566	3.72242	3.79359	3.85053	3.27046	3.46263	3.52669	3.52669	3.71886	3.8363	3.85053	3.76868
	300	3.46263	3.37011	3.4306	3.59075	3.74733	3.72598	3.70107	3.69039	3.85409	3.50178	3.8968	3.49466	3.61566	3.72242	3.79359	3.85053	3.27046	3.46263	3.52669	3.52669	3.71886	3.8363	3.85053	3.76868
	301	3.46263	3.37011	3.4306	3.59075	3.74733	3.72598	3.70107	3.69039	3.85409	3.50178	3.8968	3.49466	3.61566	3.72242	3.79359	3.85053	3.27046	3.46263	3.52669	3.52669	3.71886	3.8363	3.85053	3.76868
	302	3.46263	3.37011	3.4306	3.59075	3.74733	3.72598	3.70107	3.69039	3.85409	3.50178	3.8968	3.49466	3.61566	3.72242	3.79359	3.85053	3.27046	3.46263	3.52669	3.52669	3.71886	3.8363	3.85053	3.76868
	303	3.46263	3.37011	3.4306	3.59075	3.74733	3.72598	3.70107	3.69039	3.85409	3.50178	3.8968	3.49466	3.61566	3.72242	3.79359	3.85053	3.27046	3.46263	3.52669	3.52669	3.71886	3.8363	3.85053	3.76868
	304	3.46263	3.37011	3.4306	3.59075	3.74733	3.72598	3.70107	3.69039	3.85409	3.50178	3.8968	3.49466	3.61566	3.72242	3.79359	3.85053	3.27046	3.46263	3.52669	3.52669	3.71886	3.8363	3.85053	3.76868
	305	3.46263	3.37011	3.4306	3.59075	3.74733	3.72598	3.70107	3.69039	3.85409	3.50178	3.8968	3.49466	3.61566	3.72242	3.79359	3.85053	3.27046	3.46263	3.52669	3.52669	3.71886	3.8363	3.85053	3.76868
	306	3.46263	3.37011	3.4306	3.59075	3.74733	3.72598	3.70107	3.69039	3.85409	3.50178	3.8968	3.49466	3.61566	3.72242	3.79359	3.85053	3.27046	3.46263	3.52669	3.52669	3.71886	3.8363	3.85053	3.76868
	307	3.46263	3.37011	3.4306	3.59075	3.74733	3.72598	3.70107	3.69039	3.85409	3.50178	3.8968	3.49466	3.61566	3.72242	3.79359	3.85053	3.27046	3.46263	3.52669	3.52669	3.71886	3.8363	3.85053	3.76868
	308	3.46263	3.37011	3.4306	3.59075	3.74733	3.72598	3.70107	3.69039	3.85409	3.50178	3.8968	3.49466	3.61566	3.72242	3.79359	3.85053	3.27046	3.46263	3.52669	3.52669	3.71886	3.8363	3.85053	3.76868
	309	3.46263	3.37011	3.4306	3.59075	3.74733	3.72598	3.70107	3.69039	3.85409	3.50178	3.8968	3.49466	3.61566	3.72242	3.79359	3.85053	3.27046	3.46263	3.52669	3.52669	3.71886	3.8363	3.85053	3.76868
	310	3.46263	3.37011	3.4306	3.59075	3.74733	3.72598	3.70107	3.69039	3.85409	3.50178	3.8968	3.49466	3.61566	3.72242	3.79359	3.85053	3.27046	3.46263	3.52669	3.52669	3.71886	3.8363	3.85053	3.76868
	311	3.46263	3.37011	3.4306	3.59075	3.74733	3.72598	3.70107	3.69039	3.85409	3.50178	3.8968	3.49466	3.61566	3.72242	3.79359	3.85053	3.27046	3.46263	3.52669	3.52669	3.71886	3.8363	3.85053	3.76868
	312	3.46263	3.37011	3.4306	3.59075	3.74733	3.72598	3.70107	3.69039	3.85409	3.50178	3.8968	3.49466	3.61566	3.72242	3.79359	3.85053	3.27046	3.46263	3.52669	3.52669	3.71886	3.8363	3.85053	3.76868
	313	3.46263	3.37011	3.4306	3.59075	3.74733	3.72598	3.70107	3.69039	3.85409	3.50178	3.8968	3.49466	3.61566	3.72242	3.79359	3.85053	3.27046	3.46263	3.52669	3.52669	3.71886	3.8363	3.85053	3.76868
	314	3.46263	3.37011	3.4306	3.59075	3.74733	3.72598	3.70107	3.69039	3.85409	3.50178	3.8968	3.49466	3.61566	3.72242	3.79359	3.85053	3.27046	3.46263	3.52669	3.52669	3.71886	3.8363	3.85053	3.76868
	315	3.46263	3.37011	3.4306	3.59075	3.74733	3.72598	3.70107	3.69039	3.85409	3.50178	3.8968	3.49466	3.61566	3.72242	3.79359	3.85053	3.27046	3.46263	3.52669	3.52669	3.71886	3.8363	3.85053	3.76868
	316	3.46263	3.37011	3.4306	3.59075	3.74733	3.72598	3.70107	3.69039	3.85409	3.50178	3.8968	3.49466	3.61566	3.72242	3.79359	3.85053	3.27046	3.46263	3.52669	3.52669	3.71886	3.8363	3.85053	3.76868
	317	3.46263	3.37011	3.4306	3.59075	3.74733	3.72598	3.70107	3.69039	3.85409	3.50178	3.8968	3.49466	3.61566	3.72242	3.79359	3.85053	3.27046	3.46263	3.52669	3.52669	3.71886	3.8363	3.85053	3.76868
	318	3.46263	3.37011	3.4306	3.59075	3.74733	3.72598	3.70107	3.69039	3.85409	3.50178	3.8968	3.49466	3.61566	3.72242	3.79359	3.85053	3.27046	3.46263	3.52669	3.52669	3.71886	3.8363	3.85053	3.76868
	319	3.46263	3.37011	3.4306	3.59075	3.74733	3.72598	3.70107	3.69039	3.85409	3.50178	3.8968	3.49466	3.61566	3.72242	3.79359	3.85053	3.27046	3.46263	3.52669	3.52669	3.71886	3.8363	3.85053	3.76868
	320	3.46263	3.37011	3.4306	3.59075	3.74733	3.72598	3.70107	3.69039	3.85409	3.50178	3.8968	3.49466	3.61566	3.72242	3.79359	3.85053	3.27046	3.46263	3.52669	3.52669	3.71886	3.8363	3.85053	3.76868
	321	3.46263	3.37011	3.4306	3.59075	3.74733	3.72598	3.70107	3.69039	3.85409	3.50178	3.8968	3.49466	3.61566	3.72242	3.79359	3.85053	3.27046	3.46263	3.52669	3.52669	3.71886	3.8363	3.85053	3.76868
	322	3.46263	3.37011	3.4306	3.59075	3.74733	3.72598	3.70107	3.69039	3.85409	3.50178	3.8968	3.49466	3.61566	3.72242	3.79359	3.85053	3.27046	3.46263	3.52669	3.52669	3.71886	3.8363	3.85053	3.76868
	323	3.46263	3.37011	3.4306	3.59075	3.74733	3.72598	3.70107	3.69039	3.85409	3.50178	3.8968	3.49466	3.61566	3.72242	3.79359	3.85053	3.27046	3.46263	3.52669	3.52669	3.71886	3.8363	3.85053	3.76868
	324	3.46263	3.37011	3.4306	3.59075	3.74733	3.72598	3.70107	3.69039	3.85409	3.50178	3.8968	3.49466	3.61566	3.72242	3.79359	3.85053	3.27046	3.46263	3.52669	3.52669	3.71886	3.8363	3.85053	3.76868
	325	3.46263	3.37011	3.4306	3.59075	3.74733	3.72598	3.70107	3.69039	3.85409	3.50178	3.8968	3.49466	3.61566	3.72242	3.79359	3.85053	3.27046	3.46263	3.52669	3.52669	3.71886	3.8363	3.85053	3.76868
	326	3.46263	3.37011	3.4306	3.59075	3.74733	3.72598	3.70107	3.69039	3.85409	3.50178	3.8968	3.49466	3.61566	3.72242	3.79359	3.85053	3.27046	3.46263	3.52669	3.52669	3.71886	3.8363	3.85053	3.76868
	327	3.46263	3.37011	3.4306	3.59075	3.74733	3.72598	3.70107	3.69039	3.85409	3.50178	3.8968	3.49466	3.61566	3.72242	3.79359	3.85053	3.27046	3.46263	3.52669	3.52669	3.71886	3.8363	3.85053	3.76868
	328	3.46263	3.37011	3.4306	3.59075	3.74733	3.72598	3.70107	3.69039	3.85409	3.50178	3.8968	3.49466	3.61566	3.72242	3.79359	3.85053	3.27046	3.46263	3.52669	3.52669	3.71886	3.8363	3.85053	3.76868
	329	3.46263	3.37011	3.4306	3.59075	3.74733	3.72598	3.70107	3.69039	3.85409	3.50178	3.8968	3.49466	3.61566	3.72242	3.79359	3.85053	3.27046	3.46263	3.52669	3.52669	3.71886	3.8363	3.85053	3.76868
	330	3.46263	3.37011	3.4306	3.59075	3.74733	3.72598	3.70107	3.69039	3.85409	3.50178	3.8968	3.49466	3.61566	3.72242	3.79359	3.85053	3.27046	3.46263	3.52669	3.52669	3.71886	3.8363	3.85053	3.76868
	331	3.46263	3.37011	3.4306	3.59075	3.74733	3.72598	3.70107	3.69039	3.85409	3.50178	3.8968	3.49466	3.61566	3.72242	3.79359	3.85053	3.27046	3.46263	3.52669	3.52669	3.71886	3.8363	3.85053	3.76868
	332	3.46263	3.37011	3.4306	3.59075	3.74733	3.72598	3.70107	3.69039	3.85409	3.50178	3.8968	3.49466	3.61566	3.72242	3.79359	3.85053	3.27046	3.46263	3.52669	3.52669	3.71886	3.8363	3.85053	3.76868
	333	3.46263	3.37011	3.4306	3.59075	3.74733	3.72598	3.70107	3.69039	3.85409	3.50178	3.8968	3.49466	3.61566	3.72242	3.79359	3.85053	3.27046	3.46263	3.52669	3.52669	3.71886	3.8363	3.85053	3.76868
	334	3.46263	3.37011	3.4306	3.59075	3.74733	3.72598	3.70107	3.69039	3.85409	3.50178	3.8968	3.49466	3.61566	3.72242	3.79359	3.85053	3.27046	3.46263	3.52669	3.52669	3.71886	3.8363	3.85053	3.76868
	335	3.46263	3.37011	3.4306	3.59075	3.74733	3.72598	3.70107	3.69039	3.85409	3.50178	3.8968	3.49466	3.61566	3.72242	3.79359	3.85053	3.27046	3.46263	3.52669	3.52669	3.71886	3.8363	3.85053	3.76868
	336	3.46263	3.37011	3.4306	3.59075	3.74733	3.72598	3.70107	3.69039	3.85409	3.50178	3.8968	3.49466	3.61566	3.72242	3.79359	3.85053	3.27046	3.46263	3.52669	3.52669	3.71886	3.8363	3.85053	3.76868
	337	3.46263	3.37011	3.4306	3.59075	3.74733	3.72598	3.70107	3.69039	3.85409	3.50178	3.8968	3.49466	3.61566	3.72242	3.79359	3.85053	3.27046	3.46263	3.52669	3.52669	3.71886	3.8363	3.85053	3.76868
	338	3.46263	3.37011	3.4306	3.59075	3.74733	3.72598	3.70107	3.69039	3.85409	3.50178	3.8968	3.49466	3.61566	3.72242	3.79359	3.85053	3.27046	3.46263	3.52669	3.52669	3.71886	3.8363	3.85053	3.76868
	339	3.46263	3.37011	3.4306	3.59075	3.74733	3.72598	3.70107	3.69039	3.85409	3.50178	3.8968	3.49466	3.61566	3.72242	3.79359	3.85053	3.27046	3.46263	3.52669	3.52669	3.71886	3.8363	3.85053	3.76868
	340	3.46263	3.37011	3.4306	3.59075	3.74733	3.72598	3.70107	3.69039	3.85409	3.50178	3.8968	3.49466	3.61566	3.72242	3.79359	3.85053	3.27046	3.46263	3.52669	3.52669	3.71886	3.8363	3.85053	3.76868
	341	3.46263	3.37011	3.4306	3.59075	3.74733	3.72598	3.70107	3.69039	3.85409	3.50178	3.8968	3.49466	3.61566	3.72242	3.79359	3.85053	3.27046	3.46263	3.52669	3.52669	3.71886	3.8363	3.85053	3.76868
	342	3.46263	3.37011	3.4306	3.59075	3.74733	3.72598	3.70107	3.69039	3.85409	3.50178	3.8968	3.49466	3.61566	3.72242	3.79359	3.85053	3.27046	3.46263	3.52669	3.52669	3.71886	3.8363	3.85053	3.76868
	343	3.46263	3.37011	3.4306	3.59075	3.74733	3.72598	3.70107	3.69039	3.85409	3.50178	3.8968	3.49466	3.61566	3.72242	3.79359	3.85053	3.27046	3.46263	3.52669	3.52669	3.71886	3.8363	3.85053	3.76868
	344	3.46263	3.37011	3.4306	3.59075	3.74733	3.72598	3.70107	3.69039	3.85409	3.50178	3.8968	3.49466	3.61566	3.72242	3.79359	3.85053	3.27046	3.46263	3.52669	3.52669	3.71886	3.8363	3.85053	3.76868
	345	3.46263	3.37011	3.4306	3.59075	3.74733	3.72598	3.70107	3.69039	3.85409	3.50178	3.8968	3.49466	3.61566	3.72242	3.79359	3.85053	3.27046	3.46263	3.52669	3.52669	3.71886	3.8363	3.85053	3.76868
	346	3.46263	3.37011	3.4306	3.59075	3.74733	3.72598	3.70107	3.69039	3.85409	3.50178	3.8968	3.49466	3.61566	3.72242	3.79359	3.85053	3.27046	3.46263	3.52669	3.52669	3.71886	3.8363	3.85053	3.76868
	347	3.46263	3.37011	3.4306	3.59075	3.74733	3.72598	3.70107	3.69039	3.85409	3.50178	3.8968	3.49466	3.61566	3.72242	3.79359	3.85053	3.27046	3.46263	3.52669	3.52669	3.71886	3.8363	3.85053	3.76868
	348	3.46263	3.37011	3.4306	3.59075	3.74733	3.72598	3.70107	3.69039	3.85409	3.50178	3.8968	3.49466	3.61566	3.72242	3.79359	3.85053	3.27046	3.46263	3.52669	3.52669	3.71886	3.8363	3.85053	3.76868
	349	3.46263	3.37011	3.4306	3.59075	3.74733	3.72598	3.70107	3.69039	3.85409	3.50178	3.8968	3.49466	3.61566	3.72242	3.79359	3.85053	3.27046	3.46263	3.52669	3.52669	3.71886	3.8363	3.85053	3.76868
	350	3.46263	3.37011	3.4306	3.59075	3.74733	3.72598	3.70107	3.69039	3.85409	3.50178	3.8968	3.49466	3.61566	3.72242	3.79359	3.85053	3.27046	3.46263	3.52669	3.52669	3.71886	3.8363	3.85053	3.76868
	351	3.46263	3.37011	3.4306	3.59075	3.74733	3.72598	3.70107	3.69039	3.85409	3.50178	3.8968	3.49466	3.61566	3.72242	3.79359	3.85053	3.27046	3.46263	3.52669	3.52669	3.71886	3.8363	3.85053	3.76868
	352	3.46263	3.37011	3.4306	3.59075	3.74733	3.72598	3.70107	3.69039	3.85409	3.50178	3.8968	3.49466	3.61566	3.72242	3.79359	3.85053	3.27046	3.46263	3.52669	3.52669	3.71886	3.8363	3.85053	3.76868
	353	3.46263	3.37011	3.4306	3.59075	3.74733	3.72598	3.70107	3.69039	3.85409	3.50178	3.8968	3.49466	3.61566	3.72242	3.79359	3.85053	3.27046	3.46263	3.52669	3.52669	3.71886	3.8363	3.85053	3.76868
	354	3.46263	3.37011	3.4306	3.59075	3.74733	3.72598	3.70107	3.69039	3.85409	3.50178	3.8968	3.49466	3.61566	3.72242	3.79359	3.85053	3.27046	3.46263	3.52669	3.52669	3.71886	3.8363	3.85053	3.76868
	355	3.46263	3.37011	3.4306	3.59075	3.74733	3.72598	3.70107	3.69039	3.85409	3.50178	3.8968	3.49466	3.61566	3.72242	3.79359	3.85053	3.27046	3.46263	3.52669	3.52669	3.71886	3.8363	3.85053	3.76868
	356	3.46263	3.37011	3.4306	3.59075	3.74733	3.72598	3.70107	3.69039	3.85409	3.50178	3.8968	3.49466	3.61566	3.72242	3.79359	3.85053	3.27046	3.46263	3.52669	3.52669	3.71886	3.8363	3.85053	3.76868
	357	3.46263	3.37011	3.4306	3.59075	3.74733	3.72598	3.70107	3.69039	3.85409	3.50178	3.8968	3.49466	3.61566	3.72242	3.79359	3.85053	3.27046	3.46263	3.52669	3.52669	3.71886	3.8363	3.85053	3.76868
	358	3.46263	3.37011	3.4306	3.59075	3.74733	3.72598	3.70107	3.69039	3.85409	3.50178	3.8968	3.49466	3.61566	3.72242	3.79359	3.85053	3.27046	3.46263	3.52669	3.52669	3.71886	3.8363	3.85053	3.76868
	359	3.46263	3.37011	3.4306	3.59075	3.74733	3.72598	3.70107	3.69039	3.85409	3.50178	3.8968	3.49466	3.61566	3.72242	3.79359	3.85053	3.27046	3.46263	3.52669	3.52669	3.71886	3.8363	3.85053	3.76868
	360	3.46263	3.37011	3.4306	3.59075	3.74733	3.72598	3.70107	3.69039	3.85409	3.50178	3.8968	3.49466	3.61566	3.72242	3.79359	3.85053	3.27046	3.46263	3.52669	3.52669	3.71886	3.8363	3.85053	3.76868
	361	3.46263	3.37011	3.4306	3.59075	3.74733	3.72598	3.70107	3.69039	3.85409	3.50178	3.8968	3.49466	3.61566	3.72242	3.79359	3.85053	3.27046	3.46263	3.52669	3.52669	3.71886	3.8363	3.85053	3.76868
	362	3.46263	3.37011	3.4306	3.59075	3.74733	3.72598	3.70107	3.69039	3.85409	3.50178	3.8968	3.49466	3.61566	3.72242	3.79359	3.85053	3.27046	3.46263	3.52669	3.52669	3.71886	3.8363	3.85053	3.76868
	363	3.46263	3.37011	3.4306	3.59075	3.74733	3.72598	3.70107	3.69039	3.85409	3.50178	3.8968	3.49466	3.61566	3.72242	3.79359	3.85053	3.27046	3.46263	3.52669	3.52669	3.71886	3.8363	3.85053	3.76868
	364	3.46263	3.37011	3.4306	3.59075	3.74733	3.72598	3.70107	3.69039	3.85409	3.50178	3.8968	3.49466	3.61566	3.72242	3.79359	3.85053	3.27046	3.46263	3.52669	3.52669	3.71886	3.8363	3.85053	3.76868
	365	3.46263	3.37011	3.4306	3.59075	3.74733	3.72598	3.70107	3.69039	3.85409	3.50178	3.8968	3.49466	3.61566	3.72242	3.79359	3.85053	3.27046	3.46263	3.52669	3.52669	3.71886	3.8363	3.85053	3.76868
	366	3.46263	3.37011	3.4306	3.59075	3.74733	3.72598	3.70107	3.69039	3.85409	3.50178	3.8968	3.49466	3.61566	3.72242	3.79359	3.85053	3.27046	3.46263	3.52669	3.52669	3.71886	3.8363	3.85053	3.76868
	367	3.46263	3.37011	3.4306	3.59075	3.74733	3.72598	3.70107	3.69039	3.85409	3.50178	3.8968	3.49466	3.61566	3.72242	3.79359	3.85053	3.27046	3.46263	3.52669	3.52669	3.71886	3.8363	3.85053	3.76868
	368	3.46263	3.37011	3.4306	3.59075	3.74733	3.72598	3.70107	3.69039	3.85409	3.50178	3.8968	3.49466	3.61566	3.72242	3.79359	3.85053	3.27046	3.46263	3.52669	3.52669	3.71886	3.8363	3.85053	3.76868
	369	3.46263	3.37011	3.4306	3.59075	3.74733	3.72598	3.70107	3.69039	3.85409	3.50178	3.8968	3.49466	3.61566	3.72242	3.79359	3.85053	3.27046	3.46263	3.52669	3.52669	3.71886	3.8363	3.85053	3.76868
	370	3.46263	3.37011	3.4306	3.59075	3.74733	3.72598	3.70107	3.69039	3.85409	3.50178	3.8968	3.49466	3.61566	3.72242	3.79359	3.85053	3.27046	3.46263	3.52669	3.52669	3.71886	3.8363	3.85053	3.76868
	371	3.46263	3.37011	3.4306	3.59075	3.74733	3.72598	3.70107	3.69039	3.85409	3.50178	3.8968	3.49466	3.61566	3.72242	3.79359	3.85053	3.27046	3.46263	3.52669	3.52669	3.71886	3.8363	3.85053	3.76868
	372	3.46263	3.37011	3.4306	3.59075	3.74733	3.72598	3.70107	3.69039	3.85409	3.50178	3.8968	3.49466	3.61566	3.72242	3.79359	3.85053	3.27046	3.46263	3.52669	3.52669	3.71886	3.8363	3.85053	3.76868
	373	3.46263	3.37011	3.4306	3.59075	3.74733	3.72598	3.70107	3.69039	3.85409	3.50178	3.8968	3.49466	3.61566	3.72242	3.79359	3.85053	3.27046	3.46263	3.52669	3.52669	3.71886	3.8363	3.85053	3.76868
	374	3.46263	3.37011	3.4306	3.59075	3.74733	3.72598	3.70107	3.69039	3.85409	3.50178	3.8968	3.49466	3.61566	3.72242	3.79359	3.85053	3.27046	3.46263	3.52669	3.52669	3.71886	3.8363	3.85053	3.76868
	375	3.46263	3.37011	3.4306	3.59075	3.74733	3.72598	3.70107	3.69039	3.85409	3.50178	3.8968	3.49466	3.61566	3.72242	3.79359	3.85053	3.27046	3.46263	3.52669	3.52669	3.71886	3.8363	3.85053	3.76868
	376	3.46263	3.37011	3.4306	3.59075	3.74733	3.72598	3.70107	3.69039	3.85409	3.50178	3.8968	3.49466	3.61566	3.72242	3.79359	3.85053	3.27046	3.46263	3.52669	3.52669	3.71886	3.8363	3.85053	3.76868
	377	3.46263	3.37011	3.4306	3.59075	3.74733	3.72598	3.70107	3.69039	3.85409	3.50178	3.8968	3.49466	3.61566	3.72242	3.79359	3.85053	3.27046	3.46263	3.52669	3.52669	3.71886	3.8363	3.85053	3.76868
	378	3.46263	3.37011	3.4306	3.59075	3.74733	3.72598	3.70107	3.69039	3.85409	3.50178	3.8968	3.49466	3.61566	3.72242	3.79359	3.85053	3.27046	3.46263	3.52669	3.52669	3.71886	3.8363	3.85053	3.76868
	379	3.46263	3.37011	3.4306	3.59075	3.74733	3.72598	3.70107	3.69039	3.85409	3.50178	3.8968	3.49466	3.61566	3.72242	3.79359	3.85053	3.27046	3.46263	3.52669	3.52669	3.71886	3.8363	3.85053	3.76868
	380	3.46263	3.37011	3.4306	3.59075	3.74733	3.72598	3.70107	3.69039	3.85409	3.50178	3.8968	3.49466	3.61566	3.72242	3.79359	3.85053	3.27046	3.46263	3.52669	3.52669	3.71886	3.8363	3.85053	3.76868
	381	3.46263	3.37011	3.4306	3.59075	3.74733	3.72598	3.70107	3.69039	3.85409	3.50178	3.8968	3.49466	3.61566	3.72242	3.79359	3.85053	3.27046	3.46263	3.52669	3.52669	3.71886	3.8363	3.85053	3.76868
	382	3.46263	3.37011	3.4306	3.59075	3.74733	3.72598	3.70107	3.69039	3.85409	3.50178	3.8968	3.49466	3.61566	3.72242	3.79359	3.85053	3.27046	3.46263	3.52669	3.52669	3.71886	3.8363	3.85053	3.76868
	383	3.46263	3.37011	3.4306	3.59075	3.74733	3.72598	3.70107	3.69039	3.85409	3.50178	3.8968	3.49466	3.61566	3.72242	3.79359	3.85053	3.27046	3.46263	3.52669	3.52669	3.71886	3.8363	3.85053	3.76868
	384	3.46263	3.37011	3.4306	3.59075	3.74733	3.72598	3.70107	3.69039	3.85409	3.50178	3.8968	3.49466	3.61566	3.72242	3.79359	3.85053	3.27046	3.46263	3.52669	3.52669	3.71886	3.8363	3.85053	3.76868
	385	3.46263	3.37011	3.4306	3.59075	3.74733	3.72598	3.70107	3.69039	3.85409	3.50178	3.8968	3.49466	3.61566	3.72242	3.79359	3.85053	3.27046	3.46263	3.52669	3.52669	3.71886	3.8363	3.85053	3.76868
	386	3.46263	3.37011	3.4306	3.59075	3.74733	3.72598	3.70107	3.69039	3.85409	3.50178	3.8968	3.49466	3.61566	3.72242	3.79359	3.85053	3.27046	3.46263	3.52669	3.52669	3.71886	3.8363	3.85053	3.76868
	387	3.46263	3.37011	3.4306	3.59075	3.74733	3.72598	3.70107	3.69039	3.85409	3.50178	3.8968	3.49466	3.61566	3.72242	3.79359	3.85053	3.27046	3.46263	3.52669	3.52669	3.71886	3.8363	3.85053	3.76868
	388	3.46263	3.37011	3.4306	3.59075	3.74733	3.72598	3.70107	3.69039	3.85409	3.50178	3.8968	3.49466	3.61566	3.72242	3.79359	3.85053	3.27046	3.46263	3.52669	3.52669	3.71886	3.8363	3.85053	3.76868
	389	3.46263	3.37011	3.4306	3.59075	3.74733	3.72598	3.70107	3.69039	3.85409	3.50178	3.8968	3.49466	3.61566	3.72242	3.79359	3.85053	3.27046	3.46263	3.52669	3.52669	3.71886	3.8363	3.85053	3.76868
	390	3.46263	3.37011	3.4306	3.59075	3.74733	3.72598	3.70107	3.69039	3.85409	3.50178	3.8968	3.49466	3.61566	3.72242	3.79359	3.85053	3.27046	3.46263	3.52669	3.52669	3.71886	3.8363	3.85053	3.76868
	391	3.46263	3.37011	3.4306	3.59075	3.74733	3.72598	3.70107	3.69039	3.85409	3.50178	3.8968	3.49466	3.61566	3.72242	3.79359	3.85053	3.27046	3.46263	3.52669	3.52669	3.71886	3.8363	3.85053	3.76868
	392	3.46263	3.37011	3.4306	3.59075	3.74733	3.72598	3.70107	3.69039	3.85409	3.50178	3.8968	3.49466	3.61566	3.72242	3.79359	3.85053	3.27046	3.46263	3.52669	3.52669	3.71886	3.8363	3.85053	3.76868
	393	3.46263	3.37011	3.4306	3.59075	3.74733	3.72598	3.70107	3.69039	3.85409	3.50178	3.8968	3.49466	3.61566	3.72242	3.79359	3.85053	3.27046	3.46263	3.52669	3.52669	3.71886	3.8363	3.85053	3.76868
	394	3.46263	3.37011	3.4306	3.59075	3.74733	3.72598	3.70107	3.69039	3.85409	3.50178	3.8968	3.49466	3.61566	3.72242	3.79359	3.85053	3.27046	3.46263	3.52669	3.52669	3.71886	3.8363	3.85053	3.76868
	MV descriptives
		Mean	Median	Observed min	Observed max	Standard deviation	Excess kurtosis	Skewness	Number of observations used	Cramér-von Mises test statistic	Cramér-von Mises p value
	CD1	3.46263	3.46263	1	5	1.05045	-0.375912	-0.115655	395	2.38104	7.37e-10
	CD2	3.37011	3.37011	1	5	1.09719	-0.663928	0.0111345	395	2.34661	7.37e-10
	CD3	3.4306	3.4306	1	5	1.18524	-0.421699	-0.430808	395	2.01288	7.37e-10
	CD4	3.59075	3.59075	1	5	1.16046	-0.543857	-0.440121	395	2.18117	7.37e-10
	CRB1	3.74733	3.74733	1	5	0.979616	0.669652	-0.814055	395	3.19272	7.37e-10
	CRB2	3.72598	3.72598	1	5	1.0137	0.767598	-0.911304	395	3.51452	7.37e-10
	CRB3	3.70107	3.70107	1	5	0.920772	0.92008	-0.775317	395	3.19915	7.37e-10
	CRB4	3.69039	3.69039	1	5	1.09321	-0.186616	-0.642276	395	2.63369	7.37e-10
	CS1	3.85409	3.85409	1	5	0.971776	0.349437	-0.788811	395	3.59387	7.37e-10
	CS2	3.50178	3.50178	1	5	1.13656	-0.343891	-0.49262	395	2.05853	7.37e-10
	CS3	3.8968	3.8968	1	5	1.0213	0.260374	-0.851966	395	3.6537	7.37e-10
	CS4	3.49466	3.49466	1	5	1.08177	-0.576014	-0.238833	395	1.86351	7.37e-10
	CT1	3.61566	3.61566	1	5	1.05121	-0.0250385	-0.531091	395	2.07129	7.37e-10
	CT2	3.72242	3.72242	1	5	1.12097	-0.312703	-0.63986	395	2.69963	7.37e-10
	CT3	3.79359	3.79359	1	5	1.07918	-0.0822153	-0.700961	395	2.79566	7.37e-10
	CT4	3.85053	3.85053	1	5	1.06227	0.306461	-0.846344	395	3.14425	7.37e-10
	FT1	3.27046	3.27046	1	5	1.11542	-0.455895	-0.19468	395	2.00366	7.37e-10
	FT2	3.46263	3.46263	1	5	1.11134	-0.332714	-0.420135	395	1.92852	7.37e-10
	FT3	3.52669	3.52669	1	5	1.08389	0.0597505	-0.651187	395	2.48568	7.37e-10
	FT4	3.52669	3.52669	1	5	1.12063	-0.480495	-0.463814	395	2.29312	7.37e-10
	SQ1	3.71886	3.71886	1	5	1.15044	-0.00265182	-0.777474	395	2.77828	7.37e-10
	SQ2	3.8363	3.8363	1	5	1.1029	0.123003	-0.865339	395	3.47593	7.37e-10
	SQ3	3.85053	3.85053	1	5	1.09512	-0.175021	-0.759744	395	3.32598	7.37e-10
	SQ4	3.76868	3.76868	1	5	1.09309	-0.172059	-0.696586	395	2.89532	7.37e-10
	Indicator data (standardized)
	Matrix
	Case index	CD1	CD2	CD3	CD4	CRB1	CRB2	CRB3	CRB4	CS1	CS2	CS3	CS4	CT1	CT2	CT3	CT4	FT1	FT2	FT3	FT4	SQ1	SQ2	SQ3	SQ4	FT x CS
	0	1.46354	1.48552	1.32411	1.21439	1.27874	1.2568	1.4107	1.19795	1.17919	1.31821	1.08019	1.39155	1.3169	1.13971	1.11789	0.140705	0.654047	1.38334	1.35928	0.422358	1.1136	1.05513	1.04962	1.12645	1.37107
	1	-0.440416	-0.337323	-0.363305	0.352663	-1.78369	1.2568	0.324654	-0.631529	-1.90794	-0.441489	1.08019	-1.38168	-1.53695	-1.53654	0.191262	1.08209	-0.242476	1.38334	-2.33114	0.422358	-1.49409	0.148428	-1.68979	0.211617	-0.0617753
	2	1.46354	1.48552	1.32411	1.21439	1.27874	0.270317	0.324654	0.283212	1.17919	1.31821	1.08019	1.39155	1.3169	1.13971	1.11789	1.08209	1.55057	1.38334	1.35928	0.422358	1.1136	1.05513	1.04962	1.12645	1.77059
	3	-0.440416	1.48552	1.32411	1.21439	0.257927	0.270317	0.324654	0.283212	-0.878898	-1.32134	-0.878093	1.39155	-1.53695	0.247624	-0.735368	0.140705	1.55057	-2.21591	0.436678	0.422358	-0.624856	-0.758276	1.04962	1.12645	-0.189229
	4	1.46354	1.48552	1.32411	0.352663	0.257927	0.270317	0.324654	-1.54627	1.17919	0.438358	1.08019	1.39155	1.3169	1.13971	1.11789	1.08209	-0.242476	1.38334	1.35928	-1.36234	1.1136	1.05513	1.04962	0.211617	-0.0932393
	5	-0.440416	-1.24874	-1.20701	1.21439	-0.762882	-1.70265	0.324654	-2.46101	-0.878898	-1.32134	1.08019	-1.38168	0.365619	1.13971	1.11789	-2.68344	-1.139	1.38334	-0.485928	-0.469993	-0.624856	1.05513	-1.68979	-2.5329	0.118835
	6	1.46354	-1.24874	-1.20701	1.21439	-2.8045	0.270317	0.324654	-2.46101	1.17919	1.31821	1.08019	1.39155	1.3169	0.247624	-0.735368	0.140705	-1.139	-1.3161	-1.40853	-1.36234	-2.36332	1.05513	1.04962	-0.70322	-2.36341
	7	0.51156	1.48552	1.32411	1.21439	-1.78369	1.2568	1.4107	-0.631529	1.17919	0.438358	1.08019	1.39155	1.3169	0.247624	1.11789	0.140705	-1.139	1.38334	1.35928	-1.36234	1.1136	1.05513	1.04962	0.211617	-0.420676
	8	1.46354	1.48552	1.32411	1.21439	-0.762882	0.270317	0.324654	-0.631529	1.17919	1.31821	1.08019	1.39155	1.3169	1.13971	1.11789	0.140705	-2.03552	1.38334	1.35928	-1.36234	1.1136	1.05513	1.04962	1.12645	-0.887863
	9	1.46354	1.48552	1.32411	1.21439	-1.78369	1.2568	0.324654	0.283212	1.17919	1.31821	1.08019	1.39155	1.3169	1.13971	1.11789	1.08209	0.654047	1.38334	1.35928	0.422358	1.1136	1.05513	1.04962	1.12645	1.37107
	10	-0.440416	-1.24874	-1.20701	-1.37079	-0.762882	0.270317	0.324654	0.283212	1.17919	0.438358	-2.83638	-1.38168	1.3169	0.247624	-0.735368	0.140705	0.654047	1.38334	-2.33114	1.31471	1.1136	1.05513	-1.68979	1.12645	-0.572723
	11	-0.440416	1.48552	1.32411	1.21439	-1.78369	1.2568	0.324654	0.283212	1.17919	-0.441489	0.10105	-1.38168	-0.585667	-0.644458	-1.662	-0.800678	1.55057	1.38334	-0.485928	1.31471	1.1136	-1.66498	0.136483	0.211617	-0.426965
	12	1.46354	1.48552	1.32411	1.21439	-2.8045	0.270317	0.324654	-0.631529	1.17919	1.31821	1.08019	1.39155	1.3169	1.13971	1.11789	1.08209	-0.242476	1.38334	1.35928	-1.36234	1.1136	1.05513	1.04962	1.12645	-0.0888198
	13	-0.440416	1.48552	1.32411	1.21439	0.257927	0.270317	0.324654	0.283212	0.150145	0.438358	0.10105	-0.45727	0.365619	0.247624	-0.735368	-0.800678	0.654047	-0.416283	-0.485928	1.31471	1.1136	1.05513	1.04962	0.211617	-0.088123
	14	1.46354	1.48552	1.32411	1.21439	-1.78369	0.270317	0.324654	-1.54627	1.17919	1.31821	1.08019	1.39155	1.3169	1.13971	1.11789	0.140705	-2.03552	1.38334	1.35928	-0.469993	0.244374	1.05513	1.04962	1.12645	-0.357677
	15	-0.440416	-1.24874	-1.20701	-2.23251	-0.762882	-0.716164	-1.84744	-1.54627	1.17919	-0.441489	1.08019	1.39155	-0.585667	-1.53654	-0.735368	-0.800678	-0.242476	1.38334	1.35928	-1.36234	1.1136	1.05513	0.136483	1.12645	-0.0976588
	16	-2.34437	1.48552	1.32411	0.352663	1.27874	-1.70265	-2.93348	-2.46101	-1.90794	-1.32134	-1.85724	-2.30609	-1.53695	-1.53654	-1.662	-0.800678	-1.139	-2.21591	-0.485928	-2.2547	0.244374	1.05513	1.04962	-0.70322	4.06597
	17	-0.440416	1.48552	1.32411	1.21439	-0.762882	-0.716164	0.324654	-2.46101	-2.93699	-1.32134	1.08019	1.39155	-0.585667	-1.53654	1.11789	0.140705	-1.139	-2.21591	1.35928	-1.36234	1.1136	-0.758276	0.136483	-1.61806	0.354408
	18	-1.39239	1.48552	1.32411	0.352663	-1.78369	-1.70265	-2.93348	1.19795	-1.90794	-2.20118	-2.83638	-2.30609	-0.585667	-0.644458	-0.735368	-2.68344	1.55057	-2.21591	-1.40853	0.422358	1.1136	1.05513	1.04962	1.12645	0.48099
	19	1.46354	1.48552	1.32411	1.21439	-1.78369	0.270317	-0.761391	-2.46101	0.150145	1.31821	1.08019	1.39155	1.3169	0.247624	1.11789	1.08209	-2.03552	-1.3161	0.436678	-1.36234	1.1136	1.05513	1.04962	1.12645	-1.79421
	20	1.46354	1.48552	1.32411	1.21439	-2.8045	-1.70265	-1.84744	-1.54627	0.150145	1.31821	1.08019	0.467139	-0.585667	1.13971	-0.735368	0.140705	-0.242476	-1.3161	-0.485928	-1.36234	1.1136	1.05513	1.04962	1.12645	-1.05911
	21	-0.440416	-0.337323	-0.363305	1.21439	1.27874	0.270317	-0.761391	1.19795	-0.878898	0.438358	-1.85724	-0.45727	1.3169	-0.644458	1.11789	1.08209	-1.139	-2.21591	0.436678	1.31471	0.244374	1.05513	1.04962	1.12645	0.0956003
	22	1.46354	-2.16017	-2.05072	0.352663	1.27874	-2.68913	-1.84744	1.19795	0.150145	1.31821	1.08019	0.467139	-0.585667	1.13971	-0.735368	1.08209	0.654047	-1.3161	-2.33114	1.31471	1.1136	-0.758276	-1.68979	1.12645	-0.208011
	23	1.46354	1.48552	1.32411	1.21439	0.257927	1.2568	0.324654	1.19795	1.17919	1.31821	1.08019	1.39155	1.3169	1.13971	1.11789	0.140705	0.654047	1.38334	1.35928	0.422358	1.1136	1.05513	1.04962	1.12645	1.37107
	24	-0.440416	-1.24874	-1.20701	-1.37079	1.27874	1.2568	-1.84744	0.283212	0.150145	-0.441489	1.08019	-1.38168	0.365619	1.13971	-1.662	-2.68344	1.55057	-0.416283	-0.485928	1.31471	1.1136	-1.66498	-2.60293	-0.70322	-0.310252
	25	1.46354	1.48552	1.32411	1.21439	0.257927	0.270317	0.324654	0.283212	1.17919	0.438358	1.08019	1.39155	-0.585667	0.247624	-0.735368	-0.800678	1.55057	1.38334	1.35928	1.31471	1.1136	1.05513	0.136483	0.211617	1.86521
	26	1.46354	1.48552	1.32411	1.21439	-1.78369	1.2568	1.4107	-1.54627	1.17919	1.31821	1.08019	1.39155	1.3169	1.13971	1.11789	1.08209	-2.03552	1.38334	1.35928	-1.36234	1.1136	1.05513	1.04962	1.12645	-0.887863
	27	1.46354	1.48552	1.32411	1.21439	-0.762882	1.2568	0.324654	-0.631529	1.17919	1.31821	1.08019	1.39155	1.3169	0.247624	1.11789	-0.800678	-1.139	1.38334	1.35928	-1.36234	1.1136	1.05513	1.04962	1.12645	-0.488341
	28	-0.440416	-0.337323	-0.363305	-2.23251	-2.8045	1.2568	-2.93348	-0.631529	1.17919	-2.20118	-0.878093	-0.45727	1.3169	0.247624	-0.735368	0.140705	-1.139	-0.416283	1.35928	-0.469993	1.1136	-0.758276	-1.68979	1.12645	0.144523
	29	-0.440416	1.48552	1.32411	-1.37079	-2.8045	-1.70265	-1.84744	-1.54627	0.150145	-2.20118	-0.878093	0.467139	-1.53695	-0.644458	1.11789	1.08209	-2.03552	1.38334	1.35928	-1.36234	-2.36332	0.148428	-1.68979	1.12645	0.263605
	30	1.46354	1.48552	1.32411	1.21439	-1.78369	1.2568	0.324654	-0.631529	1.17919	1.31821	1.08019	1.39155	1.3169	1.13971	1.11789	1.08209	-0.242476	1.38334	1.35928	-1.36234	1.1136	1.05513	1.04962	1.12645	-0.0888198
	31	0.51156	1.48552	1.32411	0.352663	-0.762882	-1.70265	-1.84744	-0.631529	0.150145	-1.32134	1.08019	0.467139	1.3169	0.247624	1.11789	1.08209	0.654047	-0.416283	-1.40853	0.422358	0.244374	-0.758276	-0.776655	1.12645	-0.117382
	32	1.46354	1.48552	1.32411	1.21439	0.257927	1.2568	1.4107	0.283212	1.17919	1.31821	1.08019	1.39155	1.3169	1.13971	1.11789	1.08209	0.654047	1.38334	1.35928	1.31471	1.1136	1.05513	1.04962	1.12645	1.90126
	33	1.46354	1.48552	1.32411	1.21439	-1.78369	0.270317	0.324654	-1.54627	1.17919	1.31821	1.08019	0.467139	1.3169	0.247624	1.11789	1.08209	-1.139	1.38334	1.35928	-2.2547	1.1136	1.05513	1.04962	0.211617	-0.830052
	34	1.46354	1.48552	1.32411	1.21439	1.27874	1.2568	0.324654	0.283212	1.17919	1.31821	1.08019	0.467139	1.3169	1.13971	1.11789	0.140705	1.55057	1.38334	1.35928	1.31471	1.1136	1.05513	1.04962	1.12645	1.79814
	35	1.46354	1.48552	1.32411	1.21439	1.27874	-0.716164	-2.93348	1.19795	0.150145	-0.441489	1.08019	0.467139	0.365619	1.13971	-1.662	-0.800678	0.654047	-2.21591	-0.485928	0.422358	1.1136	1.05513	1.04962	1.12645	-0.218451
	36	-0.440416	-0.337323	-0.363305	-1.37079	1.27874	-0.716164	-1.84744	1.19795	0.150145	-1.32134	0.10105	-1.38168	-2.48824	-0.644458	-0.735368	-0.800678	1.55057	-0.416283	-0.485928	0.422358	-0.624856	-0.758276	-0.776655	-1.61806	-0.453138
	37	1.46354	1.48552	1.32411	1.21439	1.27874	1.2568	0.324654	0.283212	1.17919	1.31821	1.08019	1.39155	1.3169	1.13971	0.191262	1.08209	0.654047	1.38334	1.35928	1.31471	1.1136	1.05513	1.04962	1.12645	1.90126
	38	-0.440416	-2.16017	-2.05072	-0.509062	1.27874	-0.716164	-1.84744	0.283212	-1.90794	-2.20118	-0.878093	-1.38168	-0.585667	-1.53654	-0.735368	-2.68344	1.55057	-0.416283	-1.40853	-0.469993	-0.624856	-0.758276	0.136483	-1.61806	0.130044
	39	1.46354	1.48552	1.32411	1.21439	-2.8045	0.270317	0.324654	-2.46101	1.17919	1.31821	1.08019	0.467139	1.3169	1.13971	0.191262	0.140705	-1.139	1.38334	1.35928	0.422358	1.1136	1.05513	1.04962	0.211617	0.429334
	40	-1.39239	0.574098	0.480403	-0.509062	1.27874	-1.70265	-0.761391	0.283212	-1.90794	0.438358	-2.83638	-0.45727	-0.585667	-0.644458	0.191262	-0.800678	0.654047	-1.3161	-0.485928	-1.36234	0.244374	-0.758276	0.136483	-1.61806	0.919943
	41	0.51156	-1.24874	-1.20701	-1.37079	1.27874	0.270317	0.324654	1.19795	1.17919	1.31821	-1.85724	-0.45727	1.3169	-0.644458	0.191262	-2.68344	0.654047	1.38334	-1.40853	0.422358	0.244374	-1.66498	-0.776655	1.12645	-0.0989059
	42	1.46354	1.48552	1.32411	1.21439	-1.78369	1.2568	0.324654	-1.54627	1.17919	1.31821	1.08019	1.39155	0.365619	-0.644458	1.11789	1.08209	-0.242476	1.38334	1.35928	-2.2547	-0.624856	0.148428	1.04962	-0.70322	-0.619005
	43	1.46354	1.48552	1.32411	1.21439	-0.762882	0.270317	0.324654	-2.46101	1.17919	1.31821	1.08019	1.39155	1.3169	1.13971	1.11789	0.140705	-2.03552	1.38334	1.35928	-1.36234	1.1136	1.05513	1.04962	0.211617	-0.887863
	44	-0.440416	-2.16017	-2.05072	-1.37079	0.257927	-2.68913	-1.84744	0.283212	0.150145	0.438358	-0.878093	-0.45727	0.365619	-1.53654	-2.58863	1.08209	0.654047	-0.416283	-0.485928	1.31471	-0.624856	1.05513	-0.776655	-1.61806	-0.23071
	45	1.46354	1.48552	1.32411	1.21439	1.27874	0.270317	0.324654	0.283212	1.17919	1.31821	1.08019	1.39155	1.3169	0.247624	1.11789	0.140705	0.654047	1.38334	1.35928	-0.469993	1.1136	1.05513	1.04962	0.211617	0.840887
	46	-0.440416	-1.24874	-1.20701	-0.509062	0.257927	-1.70265	-0.761391	0.283212	-2.93699	-1.32134	-0.878093	-1.38168	-0.585667	0.247624	-0.735368	-0.800678	0.654047	-1.3161	-0.485928	-0.469993	-2.36332	-0.758276	-1.68979	-0.70322	0.683571
	47	-0.440416	-0.337323	-0.363305	-2.23251	-0.762882	-1.70265	-2.93348	-0.631529	-0.878898	-0.441489	-0.878093	-0.45727	-1.53695	-0.644458	-2.58863	0.140705	-0.242476	-0.416283	-1.40853	-1.36234	-1.49409	-0.758276	-1.68979	-1.61806	0.673963
	48	1.46354	1.48552	1.32411	1.21439	1.27874	0.270317	0.324654	1.19795	1.17919	1.31821	1.08019	1.39155	1.3169	1.13971	1.11789	1.08209	0.654047	1.38334	1.35928	1.31471	1.1136	1.05513	1.04962	1.12645	1.90126
	49	-0.440416	-0.337323	-0.363305	-2.23251	1.27874	-0.716164	-1.84744	0.283212	0.150145	-2.20118	0.10105	-1.38168	-0.585667	-1.53654	-1.662	-0.800678	-2.03552	-0.416283	0.436678	1.31471	-2.36332	-1.66498	-0.776655	-0.70322	-0.01385
	50	-1.39239	-1.24874	-1.20701	-2.23251	0.257927	-0.716164	-1.84744	0.283212	-1.90794	0.438358	-0.878093	-2.30609	-0.585667	-1.53654	-0.735368	0.140705	-2.03552	-0.416283	-0.485928	-1.36234	-1.49409	-1.66498	0.136483	-2.5329	1.78448
	51	0.51156	1.48552	1.32411	1.21439	-0.762882	1.2568	-0.761391	-2.46101	1.17919	0.438358	1.08019	1.39155	1.3169	1.13971	1.11789	0.140705	1.55057	1.38334	-1.40853	-1.36234	1.1136	1.05513	1.04962	1.12645	-0.164251
	52	1.46354	1.48552	1.32411	1.21439	0.257927	1.2568	0.324654	1.19795	1.17919	1.31821	1.08019	1.39155	1.3169	1.13971	1.11789	0.140705	1.55057	1.38334	0.436678	1.31471	1.1136	1.05513	1.04962	1.12645	2.00555
	53	-0.440416	-1.24874	-1.20701	-0.509062	0.257927	0.270317	-0.761391	1.19795	0.150145	0.438358	0.10105	-1.38168	0.365619	-1.53654	-0.735368	-0.800678	0.654047	-2.21591	1.35928	-1.36234	-2.36332	1.05513	-0.776655	-0.70322	0.0435717
	54	-0.440416	1.48552	1.32411	-0.509062	1.27874	-0.716164	-1.84744	0.283212	-1.90794	-1.32134	-1.85724	-0.45727	1.3169	1.13971	0.191262	1.08209	-1.139	-1.3161	0.436678	0.422358	0.244374	1.05513	1.04962	-0.70322	0.52689
	55	-0.440416	1.48552	1.32411	-1.37079	1.27874	0.270317	-1.84744	0.283212	0.150145	0.438358	-2.83638	-1.38168	0.365619	-2.42862	-2.58863	1.08209	-2.03552	-0.416283	0.436678	1.31471	0.244374	-0.758276	1.04962	-0.70322	-0.0113198
	56	-0.440416	-1.24874	-1.20701	-1.37079	1.27874	0.270317	-1.84744	1.19795	0.150145	0.438358	-1.85724	0.467139	-1.53695	-0.644458	-2.58863	-1.74206	-2.03552	-1.3161	0.436678	0.422358	-0.624856	-0.758276	-1.68979	-0.70322	0.0183752
	57	-0.440416	-0.337323	-0.363305	-2.23251	0.257927	-2.68913	-0.761391	1.19795	0.150145	0.438358	-1.85724	0.467139	-0.585667	-0.644458	-0.735368	-0.800678	-1.139	-1.3161	0.436678	0.422358	-1.49409	0.148428	-0.776655	-0.70322	-0.0343013
	58	-0.440416	-0.337323	-0.363305	-1.37079	1.27874	-2.68913	-0.761391	0.283212	0.150145	0.438358	-2.83638	-0.45727	-0.585667	-1.53654	-1.662	-1.74206	-1.139	-1.3161	0.436678	1.31471	0.244374	-0.758276	-0.776655	-1.61806	-0.0769373
	59	-0.440416	-0.337323	-0.363305	1.21439	-0.762882	-0.716164	1.4107	0.283212	-1.90794	-0.441489	1.08019	-0.45727	1.3169	1.13971	-0.735368	-0.800678	-1.139	-0.416283	0.436678	0.422358	1.1136	-0.758276	-0.776655	-1.61806	-0.0248278
	60	1.46354	-1.24874	-1.20701	-0.509062	1.27874	1.2568	1.4107	0.283212	1.17919	1.31821	1.08019	0.467139	-1.53695	-0.644458	-1.662	1.08209	1.55057	1.38334	0.436678	1.31471	-2.36332	-1.66498	-1.68979	-1.61806	1.56438
	61	-0.440416	0.574098	0.480403	-0.509062	0.257927	-2.68913	0.324654	0.283212	0.150145	-0.441489	0.10105	-1.38168	-0.585667	-2.42862	-1.662	-0.800678	0.654047	-0.416283	1.35928	0.422358	0.244374	-2.57168	0.136483	-1.61806	-0.406685
	62	1.46354	1.48552	1.32411	1.21439	1.27874	1.2568	0.324654	1.19795	1.17919	1.31821	1.08019	1.39155	1.3169	0.247624	1.11789	1.08209	1.55057	1.38334	0.436678	1.31471	1.1136	1.05513	1.04962	1.12645	2.00555
	63	1.46354	1.48552	1.32411	1.21439	0.257927	1.2568	0.324654	1.19795	1.17919	1.31821	1.08019	1.39155	1.3169	0.247624	1.11789	0.140705	1.55057	1.38334	1.35928	0.422358	1.1136	1.05513	1.04962	0.211617	1.77059
	64	-0.440416	-1.24874	-1.20701	-0.509062	0.257927	-0.716164	0.324654	0.283212	0.150145	-1.32134	0.10105	-1.38168	-0.585667	0.247624	-0.735368	-0.800678	-1.139	-2.21591	1.35928	1.31471	-0.624856	0.148428	-2.60293	-0.70322	-0.0577462
	65	1.46354	1.48552	1.32411	1.21439	0.257927	0.270317	0.324654	0.283212	1.17919	1.31821	1.08019	1.39155	1.3169	1.13971	1.11789	1.08209	1.55057	1.38334	1.35928	0.422358	1.1136	0.148428	1.04962	0.211617	1.77059
	66	0.51156	-0.337323	-0.363305	-2.23251	-0.762882	-2.68913	-2.93348	-1.54627	0.150145	0.438358	0.10105	-1.38168	-1.53695	-2.42862	-1.662	0.140705	-0.242476	-1.3161	-1.40853	-1.36234	-0.624856	1.05513	-0.776655	-2.5329	0.211017
	67	-0.440416	-1.24874	-1.20701	-0.509062	0.257927	-2.68913	-0.761391	1.19795	-1.90794	-0.441489	0.10105	-0.45727	1.3169	-1.53654	-0.735368	-0.800678	-2.03552	1.38334	-1.40853	-0.469993	1.1136	-0.758276	1.04962	-1.61806	0.468516
	68	-0.440416	0.574098	0.480403	1.21439	-0.762882	-1.70265	-1.84744	-0.631529	-0.878898	-0.441489	-0.878093	-1.38168	-1.53695	-1.53654	-1.662	-0.800678	-1.139	-0.416283	-0.485928	-1.36234	1.1136	1.05513	1.04962	1.12645	1.06631
	69	-0.440416	-1.24874	-1.20701	-1.37079	-0.762882	-0.716164	-1.84744	-2.46101	0.150145	-2.20118	-0.878093	-1.38168	-0.585667	0.247624	-0.735368	-0.800678	-0.242476	-0.416283	-1.40853	-1.36234	-2.36332	-1.66498	-0.776655	-1.61806	1.26003
	70	-0.440416	0.574098	0.480403	-0.509062	-1.78369	-1.70265	-1.84744	-1.54627	0.150145	-1.32134	1.08019	-1.38168	1.3169	0.247624	-1.662	-0.800678	1.55057	1.38334	-0.485928	-0.469993	-2.36332	-1.66498	1.04962	1.12645	-0.380161
	71	-0.440416	-1.24874	-1.20701	1.21439	0.257927	1.2568	1.4107	1.19795	-2.93699	1.31821	-0.878093	-1.38168	1.3169	-2.42862	1.11789	1.08209	-0.242476	1.38334	0.436678	0.422358	-1.49409	-2.57168	1.04962	-1.61806	-0.691663
	72	1.46354	1.48552	1.32411	1.21439	1.27874	-0.716164	-0.761391	1.19795	1.17919	1.31821	1.08019	1.39155	0.365619	1.13971	1.11789	1.08209	1.55057	1.38334	0.436678	-0.469993	0.244374	1.05513	1.04962	0.211617	0.945179
	73	1.46354	1.48552	1.32411	-0.509062	-0.762882	0.270317	1.4107	-1.54627	1.17919	0.438358	1.08019	1.39155	1.3169	0.247624	1.11789	-1.74206	-0.242476	-2.21591	1.35928	0.422358	1.1136	0.148428	-0.776655	1.12645	-0.30535
	74	0.51156	-0.337323	-0.363305	-0.509062	0.257927	-0.716164	-0.761391	-0.631529	0.150145	-0.441489	0.10105	-0.45727	-2.48824	-1.53654	-0.735368	-1.74206	0.654047	-0.416283	-0.485928	-2.2547	-2.36332	0.148428	-1.68979	-1.61806	0.0866986
	75	-1.39239	1.48552	1.32411	1.21439	-0.762882	0.270317	1.4107	-1.54627	-0.878898	-2.20118	-1.85724	-1.38168	-1.53695	0.247624	-1.662	1.08209	0.654047	-2.21591	0.436678	0.422358	1.1136	0.148428	1.04962	1.12645	0.0522345
	76	-0.440416	0.574098	0.480403	1.21439	-2.8045	-1.70265	-2.93348	-1.54627	0.150145	-1.32134	0.10105	-0.45727	1.3169	1.13971	1.11789	0.140705	-2.03552	-1.3161	-0.485928	-1.36234	1.1136	1.05513	1.04962	1.12645	0.658707
	77	0.51156	1.48552	1.32411	-0.509062	-1.78369	-1.70265	-2.93348	-2.46101	0.150145	-1.32134	-0.878093	-1.38168	1.3169	1.13971	1.11789	1.08209	-1.139	-2.21591	-2.33114	-2.2547	1.1136	0.148428	-0.776655	0.211617	2.34743
	78	-0.440416	-0.337323	-0.363305	-0.509062	-1.78369	-1.70265	-1.84744	-0.631529	-0.878898	-1.32134	-1.85724	-1.38168	-0.585667	-1.53654	-0.735368	-0.800678	-1.139	-0.416283	-0.485928	-1.36234	-1.49409	-0.758276	-0.776655	-1.61806	1.6626
	79	-0.440416	-2.16017	-2.05072	-2.23251	-0.762882	0.270317	-1.84744	1.19795	-1.90794	-0.441489	0.10105	1.39155	1.3169	1.13971	0.191262	-2.68344	0.654047	-1.3161	-1.40853	-0.469993	0.244374	-1.66498	-2.60293	1.12645	-0.0226536
	80	-0.440416	-0.337323	-0.363305	-0.509062	-1.78369	-1.70265	-0.761391	-1.54627	-0.878898	-1.32134	-0.878093	-1.38168	-1.53695	-1.53654	-1.662	-0.800678	-0.242476	-1.3161	-0.485928	-0.469993	-0.624856	-1.66498	-1.68979	-1.61806	0.815809
	81	-0.440416	-1.24874	-1.20701	-1.37079	-0.762882	0.270317	0.324654	-0.631529	-0.878898	-1.32134	-0.878093	-1.38168	-0.585667	-0.644458	-1.662	-0.800678	-0.242476	-0.416283	0.436678	0.422358	-0.624856	-0.758276	-0.776655	-0.70322	-0.231178
	82	-0.440416	1.48552	1.32411	1.21439	0.257927	-1.70265	-1.84744	0.283212	-1.90794	0.438358	0.10105	-1.38168	0.365619	1.13971	0.191262	1.08209	0.654047	1.38334	-0.485928	-2.2547	1.1136	1.05513	1.04962	1.12645	0.264712
	83	-0.440416	-0.337323	-0.363305	-1.37079	-1.78369	1.2568	1.4107	-1.54627	-0.878898	-1.32134	-1.85724	-1.38168	-1.53695	-0.644458	-2.58863	-1.74206	-1.139	-1.3161	0.436678	1.31471	-0.624856	-1.66498	-0.776655	-0.70322	-0.0378181
	84	0.51156	1.48552	1.32411	0.352663	0.257927	1.2568	1.4107	0.283212	0.150145	-0.441489	0.10105	-0.45727	0.365619	1.13971	0.191262	1.08209	-0.242476	1.38334	0.436678	1.31471	1.1136	1.05513	0.136483	-0.70322	-0.30796
	85	-1.39239	-2.16017	-2.05072	-1.37079	-0.762882	1.2568	0.324654	-1.54627	-2.93699	-1.32134	-1.85724	-2.30609	-2.48824	-1.53654	-0.735368	-1.74206	-1.139	-0.416283	0.436678	0.422358	-1.49409	-0.758276	-0.776655	-1.61806	0.336284
	86	1.46354	1.48552	1.32411	1.21439	0.257927	0.270317	1.4107	0.283212	1.17919	0.438358	0.10105	0.467139	1.3169	0.247624	0.191262	1.08209	1.55057	0.483529	1.35928	1.31471	0.244374	1.05513	1.04962	0.211617	0.772214
	87	-0.440416	-0.337323	-0.363305	-0.509062	-1.78369	0.270317	1.4107	-1.54627	1.17919	-2.20118	-1.85724	-2.30609	-0.585667	-0.644458	1.11789	1.08209	-1.139	0.483529	1.35928	0.422358	-1.49409	-2.57168	-1.68979	-1.61806	-0.50942
	88	-0.440416	-0.337323	-0.363305	1.21439	1.27874	-0.716164	-2.93348	0.283212	-0.878898	1.31821	-0.878093	-1.38168	-2.48824	-2.42862	1.11789	-0.800678	-0.242476	-1.3161	-1.40853	-1.36234	-1.49409	-2.57168	-0.776655	1.12645	0.562205
	89	0.51156	-1.24874	-1.20701	0.352663	-0.762882	-0.716164	-0.761391	-1.54627	1.17919	-1.32134	0.10105	-0.45727	0.365619	-1.53654	1.11789	-2.68344	1.55057	1.38334	-1.40853	-1.36234	-0.624856	-1.66498	1.04962	0.211617	-0.104352
	90	1.46354	1.48552	1.32411	1.21439	0.257927	-0.716164	-2.93348	0.283212	1.17919	0.438358	0.10105	1.39155	1.3169	1.13971	0.191262	1.08209	1.55057	1.38334	-1.40853	-0.469993	1.1136	1.05513	1.04962	0.211617	0.182983
	91	-0.440416	1.48552	1.32411	-1.37079	-0.762882	-2.68913	-2.93348	-2.46101	1.17919	-1.32134	-2.83638	-0.45727	0.365619	0.247624	-1.662	1.08209	-1.139	0.483529	-1.40853	-1.36234	0.244374	-1.66498	-2.60293	-1.61806	1.00597
	92	-0.440416	-0.337323	-0.363305	-0.509062	-2.8045	-0.716164	-1.84744	-1.54627	-0.878898	-1.32134	0.10105	-1.38168	0.365619	0.247624	-1.662	-0.800678	-2.03552	-1.3161	-0.485928	-1.36234	-1.49409	-1.66498	-1.68979	-0.70322	1.58141
	93	-0.440416	-0.337323	-0.363305	-1.37079	-0.762882	-0.716164	-0.761391	-0.631529	-1.90794	-1.32134	-1.85724	-1.38168	0.365619	-0.644458	-0.735368	-0.800678	-0.242476	-1.3161	0.436678	0.422358	-1.49409	-1.66498	-0.776655	-0.70322	0.141667
	94	-0.440416	-0.337323	-0.363305	-0.509062	-1.78369	0.270317	0.324654	-1.54627	-0.878898	-0.441489	-0.878093	-1.38168	-0.585667	-1.53654	-1.662	-0.800678	-1.139	-1.3161	0.436678	1.31471	-0.624856	-0.758276	-0.776655	-0.70322	-0.0631671
	95	-0.440416	-0.337323	-0.363305	-2.23251	-2.8045	1.2568	1.4107	0.283212	-1.90794	0.438358	0.10105	-1.38168	1.3169	-1.53654	-0.735368	1.08209	1.55057	0.483529	1.35928	1.31471	1.1136	1.05513	0.136483	-0.70322	-1.24436
	96	1.46354	1.48552	1.32411	1.21439	0.257927	0.270317	1.4107	0.283212	1.17919	0.438358	0.10105	1.39155	0.365619	0.247624	1.11789	1.08209	1.55057	0.483529	1.35928	1.31471	0.244374	1.05513	1.04962	1.12645	1.20619
	97	-0.440416	-0.337323	-0.363305	-0.509062	-0.762882	1.2568	-0.761391	-1.54627	-0.878898	-1.32134	-0.878093	-0.45727	-1.53695	-1.53654	-1.662	-0.800678	-1.139	-1.3161	0.436678	0.422358	-1.49409	-1.66498	-1.68979	-1.61806	0.30504
	98	1.46354	1.48552	1.32411	1.21439	1.27874	1.2568	0.324654	0.283212	1.17919	1.31821	0.10105	1.39155	0.365619	1.13971	0.191262	1.08209	1.55057	1.38334	1.35928	1.31471	1.1136	0.148428	0.136483	1.12645	1.85054
	99	-0.440416	-0.337323	-0.363305	-0.509062	-0.762882	0.270317	0.324654	-0.631529	-1.90794	-0.441489	-0.878093	-0.45727	-1.53695	-1.53654	-1.662	-0.800678	-0.242476	-0.416283	0.436678	1.31471	-0.624856	-0.758276	-0.776655	-1.61806	-0.576385
	100	1.46354	1.48552	0.480403	0.352663	1.27874	0.270317	-1.84744	0.283212	0.150145	0.438358	1.08019	1.39155	1.3169	1.13971	1.11789	1.08209	1.55057	0.483529	1.35928	1.31471	0.244374	1.05513	0.136483	0.211617	1.21204
	101	-0.440416	-0.337323	-1.20701	-1.37079	-0.762882	-1.70265	-1.84744	-0.631529	-0.878898	-1.32134	-0.878093	-1.38168	-1.53695	-1.53654	-0.735368	-0.800678	-0.242476	-1.3161	-2.33114	-2.2547	-1.49409	-1.66498	-0.776655	-0.70322	2.31198
	102	-0.440416	-1.24874	-0.363305	-1.37079	-1.78369	0.270317	-1.84744	-1.54627	0.150145	-1.32134	-0.878093	-0.45727	-1.53695	-1.53654	-1.662	-0.800678	-1.139	-0.416283	0.436678	1.31471	-2.36332	-2.57168	-1.68979	-0.70322	-0.247427
	103	-0.440416	1.48552	-2.05072	-0.509062	1.27874	1.2568	0.324654	-0.631529	0.150145	-0.441489	0.10105	-1.38168	1.3169	-2.42862	0.191262	1.08209	1.55057	1.38334	0.436678	0.422358	1.1136	1.05513	1.04962	-2.5329	-0.678389
	104	-0.440416	-0.337323	0.480403	-0.509062	-0.762882	-2.68913	0.324654	0.283212	0.150145	-0.441489	-0.878093	-1.38168	0.365619	-0.644458	0.191262	-0.800678	-0.242476	-0.416283	-1.40853	-1.36234	-0.624856	-0.758276	0.136483	0.211617	0.711243
	105	-0.440416	-0.337323	-0.363305	-0.509062	-0.762882	-1.70265	-0.761391	-1.54627	0.150145	-0.441489	-1.85724	-1.38168	1.3169	-1.53654	-2.58863	-0.800678	-0.242476	-1.3161	-1.40853	-0.469993	-1.49409	-1.66498	1.04962	-0.70322	0.848852
	106	-0.440416	-0.337323	-0.363305	-0.509062	-0.762882	0.270317	-0.761391	-1.54627	-0.878898	-1.32134	-1.85724	-0.45727	-0.585667	-1.53654	-0.735368	-0.800678	-0.242476	-0.416283	0.436678	0.422358	-0.624856	-0.758276	-0.776655	-0.70322	-0.228355
	107	-1.39239	-1.24874	-0.363305	-0.509062	-1.78369	1.2568	1.4107	-1.54627	-0.878898	-1.32134	-1.85724	-2.30609	-0.585667	-0.644458	-0.735368	-0.800678	-2.03552	-1.3161	0.436678	0.422358	-2.36332	-1.66498	-0.776655	-0.70322	1.18614
	108	-1.39239	-0.337323	-2.05072	-0.509062	-0.762882	-0.716164	-1.84744	1.19795	0.150145	-1.32134	1.08019	-2.30609	1.3169	-2.42862	-2.58863	1.08209	-1.139	1.38334	-0.485928	0.422358	-1.49409	-2.57168	0.136483	1.12645	-0.166243
	109	0.51156	-0.337323	-0.363305	0.352663	1.27874	0.270317	1.4107	1.19795	0.150145	0.438358	1.08019	1.39155	0.365619	0.247624	1.11789	1.08209	1.55057	1.38334	1.35928	0.422358	0.244374	1.05513	1.04962	1.12645	1.08462
	110	0.51156	0.574098	1.32411	0.352663	1.27874	0.270317	0.324654	1.19795	0.150145	0.438358	0.10105	1.39155	1.3169	1.13971	0.191262	1.08209	1.55057	1.38334	1.35928	0.422358	0.244374	1.05513	1.04962	1.12645	0.733258
	111	-1.39239	-1.24874	1.32411	-0.509062	-0.762882	-1.70265	0.324654	-0.631529	-2.93699	-0.441489	1.08019	-1.38168	0.365619	-0.644458	-2.58863	-0.800678	1.55057	-0.416283	-0.485928	-1.36234	0.244374	-1.66498	0.136483	0.211617	0.193889
	112	0.51156	1.48552	1.32411	1.21439	1.27874	-2.68913	-0.761391	1.19795	1.17919	1.31821	1.08019	1.39155	1.3169	1.13971	0.191262	1.08209	0.654047	1.38334	-1.40853	-0.469993	1.1136	0.148428	0.136483	0.211617	-0.0448004
	113	1.46354	-1.24874	-0.363305	1.21439	-0.762882	-2.68913	-2.93348	-0.631529	-0.878898	-1.32134	-1.85724	0.467139	-0.585667	1.13971	-2.58863	-1.74206	-0.242476	-0.416283	-1.40853	-1.36234	1.1136	1.05513	-0.776655	-0.70322	0.915347
	114	-2.34437	-2.16017	-1.20701	-1.37079	-1.78369	-1.70265	-0.761391	-1.54627	0.150145	-0.441489	-0.878093	-0.45727	-1.53695	-2.42862	-2.58863	-1.74206	-0.242476	-1.3161	-1.40853	-1.36234	-1.49409	-2.57168	-1.68979	-2.5329	0.504747
	115	0.51156	-2.16017	0.480403	-1.37079	-0.762882	1.2568	0.324654	-0.631529	-1.90794	-1.32134	1.08019	0.467139	1.3169	-1.53654	0.191262	-0.800678	-0.242476	-0.416283	-2.33114	-1.36234	-2.36332	1.05513	-0.776655	0.211617	0.432552
	116	-1.39239	-1.24874	-0.363305	-1.37079	-0.762882	-1.70265	-0.761391	-0.631529	-1.90794	-0.441489	-1.85724	-1.38168	-1.53695	-0.644458	-1.662	-0.800678	0.654047	-1.3161	0.436678	0.422358	-1.49409	-0.758276	-1.68979	-0.70322	-0.332285
	117	-2.34437	1.48552	0.480403	-1.37079	-0.762882	-1.70265	-0.761391	-0.631529	-0.878898	-2.20118	0.10105	1.39155	0.365619	1.13971	0.191262	-1.74206	0.654047	-0.416283	0.436678	1.31471	1.1136	-1.66498	1.04962	-0.70322	-0.405395
	118	-0.440416	-0.337323	-0.363305	-1.37079	-0.762882	-0.716164	-0.761391	-0.631529	0.150145	-1.32134	-1.85724	-1.38168	0.365619	-0.644458	-0.735368	-0.800678	0.654047	-1.3161	1.35928	1.31471	-0.624856	-0.758276	0.136483	-0.70322	-1.04534
	119	-1.39239	-1.24874	-1.20701	-0.509062	-1.78369	-0.716164	-0.761391	-1.54627	0.150145	0.438358	-0.878093	0.467139	-0.585667	-0.644458	-1.662	-0.800678	-0.242476	-2.21591	-0.485928	-1.36234	-0.624856	-0.758276	-1.68979	-1.61806	-0.216348
	120	-1.39239	-2.16017	-2.05072	-2.23251	-1.78369	-1.70265	-0.761391	-1.54627	-1.90794	0.438358	-0.878093	-1.38168	-1.53695	-2.42862	-2.58863	-1.74206	0.654047	0.483529	0.436678	1.31471	-2.36332	-2.57168	-1.68979	-2.5329	-1.12651
	121	-2.34437	0.574098	1.32411	0.352663	-2.8045	0.270317	-0.761391	-2.46101	-1.90794	0.438358	1.08019	0.467139	-2.48824	0.247624	0.191262	-2.68344	-1.139	-1.3161	-2.33114	-0.469993	1.1136	-2.57168	0.136483	-1.61806	-0.234771
	122	-1.39239	-1.24874	-1.20701	-1.37079	-0.762882	-1.70265	-0.761391	-0.631529	0.150145	-1.32134	-1.85724	-0.45727	-1.53695	-1.53654	-1.662	-0.800678	-1.139	-0.416283	-0.485928	-1.36234	-1.49409	-1.66498	-1.68979	-1.61806	1.02573
	123	-2.34437	-2.16017	-2.05072	-1.37079	-2.8045	-2.68913	-0.761391	-2.46101	0.150145	-0.441489	-0.878093	-1.38168	-2.48824	-1.53654	-1.662	-1.74206	-2.03552	1.38334	-1.40853	-2.2547	-2.36332	-1.66498	-2.60293	-1.61806	1.07432
	124	-1.39239	-0.337323	-1.20701	-1.37079	-0.762882	-0.716164	-0.761391	-0.631529	0.150145	-1.32134	-0.878093	-1.38168	-1.53695	-1.53654	-0.735368	-1.74206	-2.03552	-0.416283	-1.40853	-1.36234	-0.624856	-0.758276	-1.68979	-1.61806	1.56304
	125	-2.34437	-2.16017	-2.05072	-1.37079	-1.78369	-1.70265	-1.84744	-1.54627	0.150145	-2.20118	-1.85724	-2.30609	-2.48824	-1.53654	-0.735368	-1.74206	1.55057	-1.3161	1.35928	0.422358	-2.36332	-2.57168	-1.68979	-1.61806	-1.2742
	126	0.51156	-0.337323	1.32411	1.21439	1.27874	1.2568	1.4107	1.19795	1.17919	1.31821	1.08019	1.39155	1.3169	0.247624	1.11789	1.08209	-2.03552	-1.3161	-2.33114	-1.36234	1.1136	0.148428	0.136483	0.211617	-3.05816
	127	-1.39239	-0.337323	-1.20701	-1.37079	-0.762882	-0.716164	-0.761391	-0.631529	0.150145	-0.441489	-1.85724	-1.38168	-0.585667	-1.53654	-1.662	-0.800678	-1.139	-2.21591	-0.485928	-1.36234	-1.49409	-0.758276	-1.68979	-1.61806	1.55151
	128	-0.440416	-0.337323	-0.363305	-1.37079	-1.78369	-1.70265	-1.84744	-1.54627	-1.90794	-2.20118	-1.85724	-0.45727	-1.53695	-1.53654	-0.735368	-0.800678	1.55057	1.38334	0.436678	1.31471	-2.36332	-2.57168	-2.60293	-2.5329	-2.75922
	129	-1.39239	-1.24874	-0.363305	-0.509062	-1.78369	-2.68913	-1.84744	-1.54627	0.150145	-2.20118	-2.83638	-2.30609	-1.53695	-2.42862	-1.662	-1.74206	1.55057	1.38334	0.436678	1.31471	-1.49409	-1.66498	-2.60293	-1.61806	-3.25828
	130	-0.440416	-1.24874	-2.05072	-0.509062	1.27874	1.2568	-0.761391	1.19795	-2.93699	0.438358	-2.83638	-1.38168	0.365619	1.13971	1.11789	1.08209	1.55057	0.483529	0.436678	0.422358	-0.624856	1.05513	-0.776655	1.12645	-1.73207
	131	-0.440416	-0.337323	-1.20701	-0.509062	1.27874	1.2568	1.4107	1.19795	1.17919	1.31821	1.08019	-0.45727	0.365619	1.13971	1.11789	1.08209	0.654047	1.38334	1.35928	1.31471	1.1136	1.05513	1.04962	1.12645	1.06235
	132	1.46354	-0.337323	-1.20701	-0.509062	1.27874	-2.68913	-0.761391	1.19795	-1.90794	1.31821	1.08019	-1.38168	0.365619	1.13971	1.11789	1.08209	0.654047	0.483529	1.35928	1.31471	1.1136	1.05513	-1.68979	1.12645	-0.409362
	133	-1.39239	-1.24874	0.480403	1.21439	-1.78369	-2.68913	0.324654	-1.54627	0.150145	-1.32134	1.08019	1.39155	1.3169	1.13971	1.11789	0.140705	-1.139	-1.3161	-2.33114	-1.36234	-0.624856	0.148428	-1.68979	-2.5329	-0.813323
	134	-1.39239	-1.24874	-0.363305	-1.37079	-1.78369	-0.716164	-0.761391	-1.54627	0.150145	-1.32134	-1.85724	-0.45727	-0.585667	-0.644458	-0.735368	0.140705	-0.242476	-0.416283	-1.40853	-1.36234	-0.624856	-0.758276	0.136483	0.211617	0.952627
	135	-0.440416	-0.337323	-0.363305	0.352663	1.27874	1.2568	1.4107	1.19795	1.17919	1.31821	0.10105	0.467139	0.365619	-0.644458	0.191262	1.08209	-0.242476	-2.21591	-1.40853	-0.469993	0.244374	1.05513	0.136483	-0.70322	-1.11215
	136	-1.39239	-1.24874	-2.05072	-2.23251	0.257927	0.270317	-0.761391	0.283212	0.150145	-1.32134	0.10105	-1.38168	-0.585667	1.13971	1.11789	-0.800678	-1.139	-2.21591	-2.33114	-1.36234	-0.624856	1.05513	1.04962	1.12645	1.42809
	137	-0.440416	-0.337323	0.480403	1.21439	1.27874	1.2568	1.4107	1.19795	1.17919	0.438358	1.08019	-0.45727	-0.585667	1.13971	1.11789	1.08209	-0.242476	-1.3161	-0.485928	-1.36234	1.1136	0.148428	1.04962	1.12645	-0.740354
	138	-2.34437	1.48552	1.32411	1.21439	1.27874	1.2568	-0.761391	1.19795	1.17919	-2.20118	-2.83638	-1.38168	-1.53695	1.13971	1.11789	1.08209	-0.242476	-0.416283	0.436678	0.422358	1.1136	-1.66498	1.04962	0.211617	-0.255373
	139	-2.34437	0.574098	0.480403	-1.37079	1.27874	1.2568	0.324654	1.19795	-0.878898	-0.441489	1.08019	-0.45727	1.3169	-1.53654	-0.735368	1.08209	0.654047	0.483529	0.436678	1.31471	-2.36332	0.148428	1.04962	-1.61806	-0.314341
	140	-0.440416	-0.337323	0.480403	1.21439	1.27874	1.2568	1.4107	1.19795	1.17919	-0.441489	1.08019	1.39155	0.365619	1.13971	1.11789	0.140705	-1.139	-1.3161	-1.40853	-2.2547	0.244374	1.05513	1.04962	1.12645	-1.89031
	141	-0.440416	-2.16017	-0.363305	1.21439	1.27874	-0.716164	0.324654	1.19795	-1.90794	1.31821	-1.85724	0.467139	0.365619	1.13971	1.11789	1.08209	0.654047	1.38334	1.35928	1.31471	0.244374	-2.57168	-1.68979	1.12645	-0.755586
	142	-1.39239	-0.337323	-2.05072	-0.509062	0.257927	-2.68913	-0.761391	0.283212	0.150145	-2.20118	1.08019	-0.45727	-1.53695	0.247624	-0.735368	-0.800678	1.55057	0.483529	-0.485928	0.422358	-0.624856	1.05513	1.04962	0.211617	-0.423449
	143	1.46354	0.574098	0.480403	-2.23251	1.27874	1.2568	-0.761391	1.19795	1.17919	0.438358	-1.85724	0.467139	-0.585667	-2.42862	1.11789	-1.74206	1.55057	1.38334	0.436678	1.31471	-2.36332	-1.66498	1.04962	1.12645	-0.00345661
	144	1.46354	1.48552	0.480403	1.21439	1.27874	1.2568	1.4107	1.19795	1.17919	1.31821	1.08019	1.39155	1.3169	0.247624	1.11789	1.08209	1.55057	0.483529	0.436678	1.31471	1.1136	1.05513	1.04962	1.12645	1.67576
	145	-2.34437	-1.24874	-2.05072	-1.37079	-1.78369	-1.70265	-0.761391	-1.54627	-1.90794	-0.441489	-0.878093	-1.38168	-1.53695	-0.644458	-1.662	-1.74206	-0.242476	1.38334	0.436678	1.31471	-1.49409	-1.66498	-1.68979	-0.70322	-1.3138
	146	0.51156	1.48552	1.32411	1.21439	1.27874	1.2568	1.4107	1.19795	1.17919	1.31821	1.08019	1.39155	0.365619	0.247624	1.11789	1.08209	0.654047	-1.3161	-2.33114	-2.2547	1.1136	1.05513	1.04962	1.12645	-2.38978
	147	-1.39239	-1.24874	-0.363305	0.352663	-0.762882	-0.716164	1.4107	-0.631529	0.150145	1.31821	1.08019	0.467139	1.3169	0.247624	1.11789	1.08209	-1.139	0.483529	0.436678	1.31471	-0.624856	0.148428	1.04962	-0.70322	0.245768
	148	-1.39239	-1.24874	-2.05072	-0.509062	0.257927	0.270317	-0.761391	0.283212	0.150145	-2.20118	0.10105	-1.38168	-0.585667	1.13971	1.11789	-0.800678	0.654047	0.483529	1.35928	1.31471	-0.624856	1.05513	1.04962	0.211617	-1.32053
	149	-0.440416	-0.337323	1.32411	-1.37079	0.257927	-1.70265	-0.761391	0.283212	-0.878898	-2.20118	0.10105	-1.38168	0.365619	1.13971	1.11789	-2.68344	-2.03552	-0.416283	-1.40853	-1.36234	-1.49409	-2.57168	-1.68979	1.12645	1.97509
	150	-0.440416	-0.337323	0.480403	1.21439	0.257927	0.270317	1.4107	0.283212	1.17919	1.31821	1.08019	1.39155	0.365619	1.13971	1.11789	1.08209	-1.139	-2.21591	-2.33114	-0.469993	-0.624856	1.05513	-0.776655	0.211617	-2.45825
	151	-1.39239	-1.24874	0.480403	-0.509062	1.27874	1.2568	0.324654	1.19795	0.150145	0.438358	1.08019	0.467139	-0.585667	1.13971	1.11789	1.08209	1.55057	0.483529	0.436678	0.422358	-0.624856	0.148428	1.04962	1.12645	0.425066
	152	1.46354	1.48552	0.480403	1.21439	1.27874	1.2568	1.4107	1.19795	1.17919	1.31821	1.08019	1.39155	1.3169	1.13971	1.11789	1.08209	-0.242476	0.483529	0.436678	1.31471	1.1136	0.148428	-0.776655	0.211617	0.876712
	153	-0.440416	-0.337323	1.32411	1.21439	1.27874	1.2568	1.4107	1.19795	1.17919	0.438358	1.08019	1.39155	1.3169	1.13971	1.11789	1.08209	-0.242476	0.483529	0.436678	0.422358	1.1136	1.05513	1.04962	1.12645	0.263559
	154	-1.39239	-1.24874	-2.05072	-1.37079	-0.762882	-0.716164	-0.761391	-0.631529	-1.90794	1.31821	1.08019	0.467139	-0.585667	-0.644458	1.11789	-0.800678	-1.139	-0.416283	-0.485928	-0.469993	-0.624856	0.148428	1.04962	-1.61806	-0.376855
	155	-0.440416	-0.337323	1.32411	1.21439	1.27874	1.2568	1.4107	1.19795	1.17919	0.438358	1.08019	1.39155	0.365619	1.13971	1.11789	1.08209	1.55057	0.483529	1.35928	1.31471	1.1136	0.148428	1.04962	1.12645	1.59492
	156	1.46354	0.574098	0.480403	1.21439	1.27874	0.270317	1.4107	1.19795	1.17919	1.31821	1.08019	1.39155	1.3169	1.13971	1.11789	0.140705	1.55057	0.483529	0.436678	1.31471	1.1136	1.05513	1.04962	0.211617	1.67576
	157	1.46354	1.48552	1.32411	1.21439	1.27874	1.2568	1.4107	1.19795	1.17919	1.31821	1.08019	1.39155	1.3169	1.13971	1.11789	1.08209	-1.139	-0.416283	0.436678	0.422358	1.1136	1.05513	1.04962	1.12645	-0.382789
	158	1.46354	0.574098	0.480403	1.21439	1.27874	1.2568	1.4107	1.19795	1.17919	1.31821	1.08019	1.39155	1.3169	0.247624	1.11789	1.08209	-1.139	-1.3161	-2.33114	-0.469993	1.1136	1.05513	1.04962	1.12645	-2.12846
	159	1.46354	1.48552	0.480403	1.21439	1.27874	1.2568	1.4107	1.19795	1.17919	1.31821	1.08019	1.39155	1.3169	1.13971	1.11789	1.08209	1.55057	0.483529	1.35928	0.422358	1.1136	1.05513	1.04962	0.211617	1.4408
	160	-0.440416	1.48552	1.32411	0.352663	1.27874	-0.716164	-0.761391	1.19795	-1.90794	1.31821	1.08019	-1.38168	-0.585667	-2.42862	1.11789	1.08209	-1.139	1.38334	1.35928	0.422358	-2.36332	0.148428	1.04962	1.12645	-0.233742
	161	-1.39239	-1.24874	-2.05072	-0.509062	1.27874	1.2568	1.4107	1.19795	1.17919	1.31821	0.10105	1.39155	-0.585667	1.13971	1.11789	1.08209	0.654047	0.483529	0.436678	1.31471	1.1136	0.148428	1.04962	1.12645	1.01708
	162	-0.440416	-0.337323	0.480403	-0.509062	1.27874	1.2568	1.4107	1.19795	0.150145	0.438358	1.08019	0.467139	0.365619	1.13971	-0.735368	1.08209	1.55057	0.483529	0.436678	1.31471	-0.624856	0.148428	0.136483	1.12645	0.651808
	163	-1.39239	-1.24874	-0.363305	1.21439	1.27874	1.2568	1.4107	1.19795	1.17919	0.438358	1.08019	1.39155	0.365619	1.13971	1.11789	1.08209	0.654047	0.483529	1.35928	1.31471	1.1136	0.148428	1.04962	0.211617	1.26748
	164	-0.440416	-0.337323	0.480403	1.21439	1.27874	1.2568	1.4107	1.19795	1.17919	1.31821	0.10105	1.39155	-0.585667	1.13971	0.191262	1.08209	0.654047	0.483529	1.35928	0.422358	1.1136	1.05513	1.04962	1.12645	0.825941
	165	-1.39239	-1.24874	-2.05072	-0.509062	-1.78369	-1.70265	-0.761391	-1.54627	0.150145	-2.20118	-0.878093	-1.38168	0.365619	1.13971	-0.735368	-2.68344	1.55057	0.483529	0.436678	1.31471	1.1136	1.05513	0.136483	-2.5329	-1.72893
	166	0.51156	-0.337323	0.480403	1.21439	1.27874	1.2568	0.324654	1.19795	0.150145	1.31821	1.08019	0.467139	0.365619	1.13971	1.11789	1.08209	0.654047	0.483529	0.436678	1.31471	0.244374	1.05513	1.04962	1.12645	0.731661
	167	0.51156	0.574098	-0.363305	1.21439	1.27874	1.2568	0.324654	1.19795	0.150145	-1.32134	-0.878093	0.467139	0.365619	1.13971	1.11789	1.08209	1.55057	0.483529	0.436678	1.31471	0.244374	1.05513	1.04962	1.12645	-0.661131
	168	-1.39239	-1.24874	-2.05072	0.352663	-0.762882	1.2568	-0.761391	-0.631529	0.150145	-2.20118	0.10105	-0.45727	-0.585667	-0.644458	1.11789	0.140705	0.654047	1.38334	0.436678	0.422358	0.244374	0.148428	1.04962	-1.61806	-0.717806
	169	1.46354	1.48552	-0.363305	0.352663	-2.8045	-1.70265	-0.761391	-2.46101	0.150145	1.31821	-1.85724	-1.38168	-2.48824	1.13971	1.11789	1.08209	1.55057	0.483529	1.35928	0.422358	-0.624856	-1.66498	-0.776655	0.211617	-0.68498
	170	1.46354	1.48552	0.480403	1.21439	1.27874	1.2568	1.4107	1.19795	1.17919	1.31821	1.08019	0.467139	1.3169	1.13971	1.11789	1.08209	0.654047	1.38334	1.35928	0.422358	1.1136	1.05513	1.04962	1.12645	1.06201
	171	1.46354	0.574098	0.480403	1.21439	1.27874	1.2568	1.4107	1.19795	1.17919	1.31821	1.08019	1.39155	1.3169	1.13971	0.191262	0.140705	1.55057	1.38334	0.436678	0.422358	1.1136	1.05513	1.04962	0.211617	1.47536
	172	-0.440416	-0.337323	1.32411	1.21439	1.27874	1.2568	1.4107	1.19795	1.17919	0.438358	1.08019	1.39155	0.365619	0.247624	-0.735368	1.08209	0.654047	1.38334	0.436678	0.422358	-0.624856	0.148428	-0.776655	1.12645	0.861285
	173	1.46354	0.574098	0.480403	1.21439	1.27874	1.2568	1.4107	1.19795	1.17919	1.31821	1.08019	0.467139	1.3169	0.247624	1.11789	0.140705	-1.139	-1.3161	-2.33114	-2.2547	1.1136	1.05513	1.04962	1.12645	-2.54847
	174	1.46354	1.48552	1.32411	1.21439	1.27874	1.2568	1.4107	1.19795	1.17919	1.31821	1.08019	1.39155	1.3169	1.13971	1.11789	1.08209	-0.242476	-1.3161	-2.33114	-0.469993	1.1136	1.05513	1.04962	0.211617	-1.72893
	175	-0.440416	-1.24874	-2.05072	-0.509062	1.27874	1.2568	1.4107	1.19795	1.17919	0.438358	1.08019	1.39155	1.3169	1.13971	1.11789	1.08209	-1.139	-0.416283	-1.40853	-1.36234	1.1136	1.05513	1.04962	1.12645	-1.68714
	176	-0.440416	-0.337323	1.32411	1.21439	1.27874	1.2568	1.4107	1.19795	1.17919	0.438358	1.08019	0.467139	-0.585667	1.13971	1.11789	1.08209	-1.139	-1.3161	-0.485928	-1.36234	1.1136	0.148428	1.04962	-0.70322	-1.30845
	177	1.46354	1.48552	1.32411	1.21439	1.27874	1.2568	1.4107	1.19795	1.17919	0.438358	1.08019	1.39155	1.3169	1.13971	1.11789	1.08209	-0.242476	-0.416283	-1.40853	-1.36234	1.1136	0.148428	1.04962	1.12645	-1.3597
	178	-2.34437	0.574098	1.32411	1.21439	-1.78369	-2.68913	0.324654	-1.54627	1.17919	-1.32134	1.08019	-1.38168	-0.585667	1.13971	-0.735368	1.08209	0.654047	0.483529	1.35928	1.31471	1.1136	-1.66498	-0.776655	-1.61806	-0.392846
	179	-1.39239	-1.24874	-2.05072	-0.509062	-0.762882	0.270317	-1.84744	-0.631529	-1.90794	-2.20118	0.10105	-1.38168	-0.585667	1.13971	1.11789	-0.800678	-0.242476	0.483529	-0.485928	-0.469993	1.1136	1.05513	1.04962	-0.70322	0.282944
	180	1.46354	1.48552	1.32411	1.21439	-2.8045	-2.68913	1.4107	-2.46101	0.150145	0.438358	1.08019	0.467139	0.365619	0.247624	1.11789	1.08209	0.654047	1.38334	0.436678	1.31471	0.244374	0.148428	1.04962	-0.70322	0.621988
	181	1.46354	1.48552	0.480403	1.21439	0.257927	0.270317	-0.761391	0.283212	0.150145	-1.32134	0.10105	0.467139	0.365619	1.13971	1.11789	-0.800678	-2.03552	-0.416283	-0.485928	-0.469993	1.1136	1.05513	1.04962	1.12645	0.0655625
	182	-1.39239	-1.24874	0.480403	-0.509062	1.27874	1.2568	1.4107	1.19795	1.17919	-0.441489	0.10105	0.467139	-1.53695	1.13971	1.11789	1.08209	0.654047	0.483529	0.436678	1.31471	1.1136	0.148428	1.04962	1.12645	0.22633
	183	-0.440416	-0.337323	-1.20701	-0.509062	0.257927	0.270317	1.4107	0.283212	0.150145	0.438358	1.08019	0.467139	1.3169	1.13971	1.11789	1.08209	-1.139	-0.416283	-1.40853	-2.2547	0.244374	1.05513	1.04962	1.12645	-1.1613
	184	1.46354	0.574098	0.480403	1.21439	1.27874	1.2568	1.4107	1.19795	1.17919	1.31821	1.08019	1.39155	1.3169	1.13971	1.11789	0.140705	-2.03552	-2.21591	-1.40853	-2.2547	1.1136	1.05513	1.04962	0.211617	-3.62291
	185	1.46354	1.48552	0.480403	1.21439	1.27874	1.2568	1.4107	1.19795	1.17919	1.31821	1.08019	1.39155	1.3169	1.13971	1.11789	1.08209	-1.139	-0.416283	-1.40853	-1.36234	1.1136	1.05513	1.04962	1.12645	-2.03362
	186	1.46354	-0.337323	-1.20701	-2.23251	1.27874	-0.716164	-0.761391	1.19795	0.150145	1.31821	-1.85724	1.39155	0.365619	-1.53654	-2.58863	0.140705	-0.242476	-1.3161	0.436678	-1.36234	1.1136	1.05513	1.04962	-1.61806	-0.4369
	187	1.46354	0.574098	0.480403	1.21439	1.27874	1.2568	1.4107	1.19795	0.150145	1.31821	1.08019	1.39155	1.3169	1.13971	1.11789	1.08209	-0.242476	-0.416283	-1.40853	-0.469993	1.1136	1.05513	1.04962	0.211617	-0.921942
	188	1.46354	0.574098	0.480403	-2.23251	-2.8045	1.2568	-0.761391	-2.46101	1.17919	1.31821	-1.85724	0.467139	-0.585667	1.13971	1.11789	-1.74206	0.654047	0.483529	0.436678	0.422358	0.244374	1.05513	-1.68979	0.211617	0.0862953
	189	1.46354	1.48552	0.480403	1.21439	1.27874	1.2568	1.4107	1.19795	1.17919	1.31821	1.08019	0.467139	1.3169	0.247624	1.11789	1.08209	-2.03552	-0.416283	-1.40853	-1.36234	1.1136	1.05513	1.04962	1.12645	-1.95013
	190	1.46354	1.48552	1.32411	1.21439	1.27874	1.2568	0.324654	1.19795	1.17919	1.31821	1.08019	1.39155	1.3169	1.13971	1.11789	1.08209	1.55057	0.483529	1.35928	1.31471	1.1136	1.05513	1.04962	1.12645	1.97098
	191	1.46354	0.574098	0.480403	1.21439	1.27874	1.2568	1.4107	1.19795	1.17919	1.31821	1.08019	1.39155	1.3169	0.247624	1.11789	0.140705	1.55057	0.483529	1.35928	1.31471	1.1136	1.05513	1.04962	1.12645	1.97098
	192	1.46354	1.48552	1.32411	1.21439	1.27874	1.2568	0.324654	1.19795	1.17919	1.31821	1.08019	1.39155	1.3169	1.13971	1.11789	1.08209	0.654047	0.483529	1.35928	0.422358	1.1136	1.05513	1.04962	1.12645	1.04128
	193	1.46354	0.574098	0.480403	1.21439	1.27874	1.2568	0.324654	1.19795	1.17919	0.438358	1.08019	1.39155	1.3169	1.13971	0.191262	0.140705	1.55057	1.38334	0.436678	1.31471	1.1136	1.05513	1.04962	1.12645	1.62325
	194	1.46354	1.48552	1.32411	1.21439	1.27874	1.2568	0.324654	1.19795	1.17919	1.31821	1.08019	1.39155	1.3169	1.13971	1.11789	1.08209	0.654047	1.38334	0.436678	1.31471	1.1136	1.05513	1.04962	1.12645	1.60603
	195	-0.440416	-1.24874	-1.20701	-0.509062	1.27874	1.2568	0.324654	1.19795	1.17919	-1.32134	1.08019	-0.45727	-0.585667	1.13971	1.11789	1.08209	-1.139	-1.3161	-0.485928	-2.2547	1.1136	1.05513	1.04962	1.12645	-0.218416
	196	1.46354	1.48552	1.32411	1.21439	1.27874	1.2568	0.324654	1.19795	1.17919	1.31821	1.08019	1.39155	1.3169	1.13971	1.11789	1.08209	-0.242476	-1.3161	-0.485928	-1.36234	1.1136	1.05513	1.04962	0.211617	-1.66866
	197	1.46354	-1.24874	0.480403	1.21439	1.27874	-2.68913	1.4107	1.19795	1.17919	-1.32134	1.08019	-2.30609	-2.48824	1.13971	-1.662	-1.74206	-2.03552	-1.3161	-0.485928	-0.469993	-0.624856	-1.66498	1.04962	1.12645	0.569169
	198	1.46354	0.574098	0.480403	1.21439	0.257927	0.270317	1.4107	0.283212	1.17919	-0.441489	1.08019	-0.45727	-0.585667	-0.644458	1.11789	1.08209	-2.03552	-1.3161	-2.33114	-1.36234	1.1136	1.05513	1.04962	0.211617	-0.769198
	199	-0.440416	-0.337323	0.480403	1.21439	-0.762882	-0.716164	0.324654	-0.631529	0.150145	0.438358	1.08019	1.39155	-0.585667	1.13971	1.11789	1.08209	-1.139	-0.416283	-0.485928	-1.36234	1.1136	1.05513	-0.776655	-1.61806	-1.14666
	200	0.51156	1.48552	0.480403	1.21439	0.257927	0.270317	0.324654	1.19795	-0.878898	0.438358	-0.878093	-0.45727	0.365619	-0.644458	-0.735368	-0.800678	-0.242476	0.483529	-0.485928	0.422358	1.1136	0.148428	1.04962	1.12645	-0.16883
	201	-1.39239	-1.24874	-1.20701	-1.37079	0.257927	0.270317	0.324654	-0.631529	-1.90794	-1.32134	-0.878093	-0.45727	-1.53695	-0.644458	-0.735368	-0.800678	0.654047	0.483529	0.436678	1.31471	-0.624856	-1.66498	-1.68979	-0.70322	-1.33862
	202	-1.39239	-0.337323	-1.20701	-1.37079	-0.762882	0.270317	0.324654	1.19795	-0.878898	-1.32134	-0.878093	1.39155	-2.48824	-1.53654	-0.735368	0.140705	1.55057	1.38334	1.35928	1.31471	1.1136	0.148428	-0.776655	-1.61806	-0.793336
	203	1.46354	1.48552	1.32411	0.352663	0.257927	0.270317	0.324654	0.283212	0.150145	1.31821	1.08019	1.39155	0.365619	1.13971	1.11789	1.08209	1.55057	1.38334	0.436678	1.31471	1.1136	0.148428	1.04962	1.12645	1.61632
	204	0.51156	-1.24874	-1.20701	-1.37079	0.257927	0.270317	1.4107	-0.631529	1.17919	0.438358	1.08019	-0.45727	-0.585667	-2.42862	-0.735368	1.08209	-0.242476	0.483529	1.35928	0.422358	-2.36332	1.05513	-0.776655	1.12645	0.191093
	205	-1.39239	-1.24874	-1.20701	-2.23251	0.257927	0.270317	0.324654	-1.54627	-0.878898	-2.20118	1.08019	-1.38168	-2.48824	-1.53654	-1.662	-1.74206	0.654047	1.38334	1.35928	1.31471	-0.624856	-1.66498	-1.68979	-1.61806	-1.55119
	206	0.51156	0.574098	0.480403	-0.509062	0.257927	0.270317	0.324654	0.283212	-0.878898	0.438358	-0.878093	1.39155	-0.585667	1.13971	0.191262	0.140705	0.654047	0.483529	0.436678	1.31471	0.244374	1.05513	0.136483	-0.70322	-0.00330462
	207	1.46354	-0.337323	0.480403	-0.509062	-0.762882	0.270317	0.324654	0.283212	-0.878898	0.438358	0.10105	1.39155	0.365619	1.13971	1.11789	-0.800678	-1.139	1.38334	0.436678	1.31471	1.1136	0.148428	0.136483	-0.70322	0.131185
	208	-1.39239	-1.24874	-0.363305	1.21439	0.257927	-0.716164	0.324654	-1.54627	-0.878898	-2.20118	1.08019	-0.45727	-1.53695	1.13971	1.11789	1.08209	-1.139	-2.21591	-1.40853	-2.2547	0.244374	0.148428	-0.776655	-0.70322	1.45892
	209	-1.39239	-1.24874	-2.05072	-2.23251	-0.762882	0.270317	0.324654	1.19795	0.150145	0.438358	1.08019	-0.45727	1.3169	1.13971	-0.735368	1.08209	-1.139	0.483529	0.436678	1.31471	0.244374	0.148428	-0.776655	1.12645	0.016275
	210	1.46354	1.48552	-0.363305	-0.509062	0.257927	-0.716164	0.324654	1.19795	0.150145	-0.441489	0.10105	0.467139	-0.585667	0.247624	1.11789	1.08209	0.654047	0.483529	1.35928	0.422358	-0.624856	0.148428	-0.776655	1.12645	-0.0431941
	211	0.51156	-0.337323	1.32411	0.352663	0.257927	-0.716164	-0.761391	0.283212	1.17919	1.31821	0.10105	-0.45727	0.365619	-0.644458	1.11789	0.140705	0.654047	-1.3161	-2.33114	-1.36234	0.244374	-0.758276	0.136483	0.211617	-0.80672
	212	-1.39239	-1.24874	-2.05072	0.352663	0.257927	-0.716164	0.324654	1.19795	1.17919	-1.32134	-0.878093	-1.38168	-0.585667	1.13971	0.191262	1.08209	-0.242476	-1.3161	-1.40853	-0.469993	-1.49409	1.05513	1.04962	1.12645	0.598278
	213	-1.39239	-0.337323	1.32411	1.21439	0.257927	0.270317	0.324654	0.283212	1.17919	0.438358	-0.878093	0.467139	0.365619	1.13971	0.191262	-1.74206	-0.242476	0.483529	0.436678	0.422358	1.1136	1.05513	0.136483	1.12645	-0.00371011
	214	0.51156	1.48552	-2.05072	-0.509062	1.27874	0.270317	0.324654	-1.54627	-1.90794	0.438358	-1.85724	-0.45727	-1.53695	-1.53654	-0.735368	-1.74206	1.55057	0.483529	1.35928	0.422358	-2.36332	-2.57168	-2.60293	-1.61806	-1.21277
	215	1.46354	0.574098	-0.363305	0.352663	0.257927	1.2568	1.4107	0.283212	-0.878898	-0.441489	0.10105	1.39155	0.365619	1.13971	1.11789	1.08209	-1.139	-0.416283	-0.485928	0.422358	1.1136	-1.66498	-1.68979	-1.61806	-0.161453
	216	1.46354	-1.24874	-0.363305	0.352663	0.257927	0.270317	0.324654	1.19795	1.17919	1.31821	1.08019	1.39155	1.3169	1.13971	1.11789	1.08209	1.55057	1.38334	0.436678	0.422358	1.1136	1.05513	0.136483	1.12645	1.47536
	217	1.46354	1.48552	1.32411	0.352663	0.257927	0.270317	0.324654	1.19795	0.150145	0.438358	0.10105	1.39155	0.365619	0.247624	1.11789	1.08209	0.654047	1.38334	0.436678	0.422358	-0.624856	0.148428	1.04962	1.12645	0.421058
	218	1.46354	1.48552	1.32411	1.21439	0.257927	1.2568	-0.761391	1.19795	0.150145	-0.441489	0.10105	-0.45727	1.3169	-0.644458	-0.735368	1.08209	0.654047	-0.416283	-1.40853	-1.36234	0.244374	0.148428	1.04962	-0.70322	0.0520476
	219	1.46354	-0.337323	0.480403	1.21439	1.27874	-0.716164	-0.761391	0.283212	-0.878898	0.438358	-0.878093	0.467139	-1.53695	-1.53654	1.11789	0.140705	-0.242476	-1.3161	-2.33114	-0.469993	1.1136	1.05513	-0.776655	0.211617	0.0951665
	220	1.46354	-0.337323	0.480403	1.21439	0.257927	0.270317	1.4107	0.283212	0.150145	0.438358	1.08019	0.467139	1.3169	-0.644458	1.11789	1.08209	-2.03552	-1.3161	-2.33114	-1.36234	1.1136	-0.758276	1.04962	1.12645	-1.37272
	221	1.46354	1.48552	0.480403	0.352663	0.257927	-0.716164	-0.761391	1.19795	0.150145	-0.441489	1.08019	-0.45727	-0.585667	1.13971	0.191262	1.08209	-1.139	-1.3161	-0.485928	-1.36234	0.244374	-0.758276	-0.776655	1.12645	-0.189605
	222	-0.440416	-0.337323	0.480403	1.21439	-0.762882	-0.716164	-0.761391	1.19795	1.17919	1.31821	1.08019	0.467139	1.3169	0.247624	0.191262	1.08209	-0.242476	-2.21591	-0.485928	-1.36234	0.244374	1.05513	1.04962	0.211617	-1.60595
	223	-1.39239	-2.16017	-1.20701	-0.509062	0.257927	-0.716164	1.4107	-1.54627	-1.90794	-0.441489	-0.878093	-1.38168	-2.48824	-2.42862	-1.662	-2.68344	-1.139	0.483529	0.436678	0.422358	-0.624856	-0.758276	-0.776655	-1.61806	-0.16818
	224	-0.440416	-1.24874	-1.20701	1.21439	1.27874	0.270317	1.4107	1.19795	1.17919	1.31821	-0.878093	0.467139	1.3169	1.13971	1.11789	1.08209	-0.242476	0.483529	0.436678	1.31471	1.1136	0.148428	0.136483	1.12645	0.30129
	225	-1.39239	-1.24874	-2.05072	-1.37079	0.257927	1.2568	-0.761391	1.19795	-0.878898	-0.441489	-1.85724	-0.45727	-0.585667	-1.53654	-1.662	0.140705	-1.139	1.38334	0.436678	1.31471	0.244374	1.05513	1.04962	1.12645	-0.761375
	226	1.46354	-0.337323	0.480403	1.21439	1.27874	0.270317	-0.761391	1.19795	1.17919	1.31821	1.08019	0.467139	0.365619	1.13971	0.191262	1.08209	-2.03552	-0.416283	-0.485928	-1.36234	-0.624856	1.05513	1.04962	0.211617	-1.71637
	227	-0.440416	-1.24874	-2.05072	-0.509062	1.27874	0.270317	-0.761391	0.283212	-0.878898	1.31821	1.08019	1.39155	0.365619	1.13971	0.191262	-0.800678	0.654047	0.483529	0.436678	1.31471	0.244374	0.148428	1.04962	0.211617	0.765724
	228	-0.440416	-0.337323	1.32411	1.21439	0.257927	0.270317	0.324654	1.19795	0.150145	-1.32134	0.10105	-0.45727	1.3169	1.13971	1.11789	1.08209	-1.139	-2.21591	-1.40853	-0.469993	-0.624856	0.148428	-0.776655	1.12645	0.5588
	229	0.51156	-0.337323	-0.363305	1.21439	0.257927	1.2568	0.324654	1.19795	0.150145	0.438358	1.08019	0.467139	1.3169	1.13971	1.11789	1.08209	-0.242476	-0.416283	-1.40853	-1.36234	1.1136	1.05513	1.04962	1.12645	-0.763699
	230	1.46354	1.48552	1.32411	1.21439	-0.762882	0.270317	0.324654	-0.631529	1.17919	1.31821	0.10105	1.39155	1.3169	-0.644458	1.11789	1.08209	1.55057	-1.3161	-2.33114	-2.2547	-0.624856	-1.66498	-2.60293	-2.5329	-1.6402
	231	1.46354	1.48552	0.480403	1.21439	0.257927	1.2568	1.4107	1.19795	-0.878898	0.438358	-0.878093	0.467139	-0.585667	-0.644458	-0.735368	0.140705	-0.242476	-1.3161	-2.33114	-1.36234	1.1136	1.05513	1.04962	1.12645	0.163582
	232	0.51156	-0.337323	-0.363305	0.352663	1.27874	0.270317	1.4107	0.283212	1.17919	1.31821	1.08019	0.467139	-0.585667	-1.53654	-0.735368	-2.68344	-1.139	1.38334	1.35928	0.422358	0.244374	1.05513	0.136483	1.12645	0.429334
	233	1.46354	0.574098	1.32411	0.352663	0.257927	0.270317	1.4107	-1.54627	-1.90794	1.31821	1.08019	-1.38168	-0.585667	0.247624	-0.735368	-0.800678	-1.139	-2.21591	-2.33114	-1.36234	-0.624856	-0.758276	-1.68979	1.12645	0.3919
	234	-1.39239	-0.337323	-1.20701	-2.23251	-0.762882	0.270317	-0.761391	-0.631529	-0.878898	0.438358	-1.85724	0.467139	-0.585667	-1.53654	-0.735368	-1.74206	-2.03552	-0.416283	-1.40853	-1.36234	-1.49409	0.148428	-1.68979	-1.61806	0.618696
	235	-0.440416	-1.24874	0.480403	-1.37079	0.257927	0.270317	-0.761391	-1.54627	-0.878898	-2.20118	-0.878093	-1.38168	-1.53695	-1.53654	-0.735368	-1.74206	1.55057	0.483529	1.35928	1.31471	-2.36332	0.148428	-1.68979	-0.70322	-2.37842
	236	-1.39239	-1.24874	-0.363305	-1.37079	0.257927	0.270317	1.4107	-0.631529	-0.878898	0.438358	0.10105	-0.45727	-0.585667	0.247624	0.191262	-0.800678	1.55057	0.483529	1.35928	1.31471	-1.49409	-2.57168	-0.776655	-2.5329	-0.427514
	237	0.51156	1.48552	1.32411	0.352663	0.257927	0.270317	0.324654	-1.54627	-0.878898	-1.32134	-0.878093	-1.38168	-2.48824	-0.644458	-1.662	-0.800678	0.654047	0.483529	1.35928	0.422358	-2.36332	-1.66498	-2.60293	-1.61806	-1.15974
	238	-2.34437	-1.24874	-1.20701	-0.509062	0.257927	-0.716164	-0.761391	0.283212	-0.878898	-1.32134	0.10105	0.467139	-2.48824	-1.53654	-2.58863	-0.800678	1.55057	1.38334	0.436678	1.31471	0.244374	-0.758276	-1.68979	-0.70322	-0.756164
	239	-0.440416	-1.24874	-1.20701	-1.37079	0.257927	0.270317	0.324654	1.19795	-1.90794	-1.32134	-0.878093	-1.38168	-1.53695	-1.53654	-0.735368	-1.74206	0.654047	1.38334	0.436678	1.31471	-0.624856	-0.758276	1.04962	1.12645	-1.98742
	240	-1.39239	-1.24874	-2.05072	-0.509062	0.257927	1.2568	0.324654	-0.631529	1.17919	0.438358	1.08019	-0.45727	-0.585667	-1.53654	-1.662	1.08209	-1.139	-2.21591	-1.40853	-1.36234	0.244374	1.05513	-0.776655	-0.70322	-1.1534
	241	1.46354	0.574098	-0.363305	-0.509062	0.257927	0.270317	1.4107	0.283212	-0.878898	-0.441489	-0.878093	0.467139	0.365619	-0.644458	0.191262	1.08209	-0.242476	-1.3161	-0.485928	-1.36234	0.244374	-0.758276	1.04962	1.12645	0.368018
	242	0.51156	-0.337323	1.32411	0.352663	-0.762882	0.270317	-0.761391	1.19795	1.17919	1.31821	0.10105	1.39155	0.365619	-0.644458	0.191262	1.08209	-2.03552	-1.3161	-0.485928	-0.469993	1.1136	1.05513	0.136483	1.12645	-1.5973
	243	-0.440416	-0.337323	-0.363305	-1.37079	0.257927	0.270317	1.4107	1.19795	-0.878898	-1.32134	1.08019	-0.45727	1.3169	1.13971	0.191262	-1.74206	-2.03552	-2.21591	-1.40853	-1.36234	-1.49409	0.148428	-0.776655	1.12645	0.85529
	244	-0.440416	-0.337323	-1.20701	-0.509062	0.257927	-0.716164	0.324654	-0.631529	-0.878898	-0.441489	-0.878093	-1.38168	-2.48824	-1.53654	0.191262	-0.800678	-1.139	-0.416283	-0.485928	-1.36234	-1.49409	-0.758276	-1.68979	-0.70322	1.06631
	245	1.46354	1.48552	1.32411	1.21439	0.257927	0.270317	0.324654	1.19795	0.150145	0.438358	-0.878093	-0.45727	0.365619	0.247624	1.11789	1.08209	-0.242476	0.483529	-0.485928	0.422358	1.1136	1.05513	1.04962	1.12645	-0.138591
	246	0.51156	0.574098	1.32411	1.21439	-0.762882	0.270317	-0.761391	0.283212	1.17919	0.438358	1.08019	1.39155	-0.585667	0.247624	1.11789	1.08209	0.654047	0.483529	0.436678	1.31471	0.244374	1.05513	0.136483	1.12645	1.02552
	247	-0.440416	-1.24874	-0.363305	-1.37079	0.257927	1.2568	0.324654	0.283212	-0.878898	-0.441489	0.10105	0.467139	0.365619	1.13971	1.11789	1.08209	-1.139	-1.3161	-1.40853	-2.2547	0.244374	-0.758276	1.04962	0.211617	0.228563
	248	-1.39239	-1.24874	-2.05072	-1.37079	-0.762882	0.270317	0.324654	-1.54627	-1.90794	-1.32134	-1.85724	-1.38168	-0.585667	-1.53654	0.191262	0.140705	1.55057	1.38334	0.436678	1.31471	-0.624856	-1.66498	0.136483	-2.5329	-2.81808
	249	0.51156	0.574098	1.32411	1.21439	0.257927	0.270317	0.324654	-0.631529	1.17919	1.31821	1.08019	-0.45727	0.365619	1.13971	-0.735368	1.08209	-0.242476	0.483529	1.35928	0.422358	1.1136	1.05513	-0.776655	0.211617	0.32733
	250	-0.440416	-1.24874	-0.363305	-1.37079	0.257927	0.270317	0.324654	-1.54627	-0.878898	0.438358	0.10105	-0.45727	-1.53695	-0.644458	-1.662	-0.800678	0.654047	1.38334	1.35928	1.31471	-1.49409	-0.758276	-1.68979	-0.70322	-0.417003
	251	-1.39239	-0.337323	-2.05072	-0.509062	0.257927	-0.716164	0.324654	1.19795	1.17919	0.438358	1.08019	-0.45727	-0.585667	-0.644458	-0.735368	1.08209	1.55057	0.483529	0.436678	1.31471	0.244374	1.05513	1.04962	1.12645	0.607951
	252	-1.39239	-1.24874	-0.363305	-1.37079	0.257927	0.270317	0.324654	0.283212	-0.878898	1.31821	0.10105	1.39155	-1.53695	-0.644458	-1.662	0.140705	-0.242476	1.38334	0.436678	1.31471	1.1136	1.05513	0.136483	1.12645	0.475462
	253	0.51156	-1.24874	0.480403	-1.37079	0.257927	1.2568	-0.761391	1.19795	-0.878898	1.31821	0.10105	-0.45727	0.365619	1.13971	-0.735368	0.140705	0.654047	-1.3161	-2.33114	-2.2547	-2.36332	1.05513	-1.68979	0.211617	-0.180886
	254	1.46354	0.574098	1.32411	1.21439	0.257927	0.270317	1.4107	1.19795	-0.878898	-0.441489	-0.878093	0.467139	-0.585667	-0.644458	0.191262	0.140705	-1.139	0.483529	0.436678	1.31471	0.244374	1.05513	1.04962	0.211617	-0.296058
	255	-0.440416	0.574098	-0.363305	0.352663	0.257927	-0.716164	1.4107	-0.631529	0.150145	-0.441489	0.10105	0.467139	0.365619	1.13971	1.11789	1.08209	0.654047	0.483529	1.35928	1.31471	0.244374	1.05513	-0.776655	1.12645	-0.0109952
	256	-1.39239	-1.24874	-1.20701	-2.23251	0.257927	0.270317	0.324654	-1.54627	-0.878898	-2.20118	-2.83638	-0.45727	-0.585667	1.13971	-1.662	-0.800678	-2.03552	-0.416283	-1.40853	-1.36234	1.1136	1.05513	-0.776655	-2.5329	2.79005
	257	-2.34437	-1.24874	-1.20701	-0.509062	1.27874	0.270317	0.324654	-1.54627	-0.878898	-0.441489	-1.85724	-2.30609	-0.585667	-1.53654	-0.735368	-0.800678	-1.139	-2.21591	-2.33114	-0.469993	-0.624856	-1.66498	-1.68979	-0.70322	2.51443
	258	1.46354	1.48552	1.32411	1.21439	1.27874	1.2568	0.324654	0.283212	-0.878898	-0.441489	-0.878093	0.467139	0.365619	1.13971	1.11789	1.08209	1.55057	0.483529	0.436678	0.422358	0.244374	-0.758276	1.04962	1.12645	-0.5029
	259	0.51156	-0.337323	0.480403	-2.23251	-0.762882	-0.716164	0.324654	0.283212	-1.90794	-0.441489	1.08019	1.39155	0.365619	1.13971	-0.735368	1.08209	-0.242476	0.483529	0.436678	1.31471	-0.624856	0.148428	-0.776655	-1.61806	-0.026139
	260	-1.39239	-2.16017	-1.20701	-1.37079	0.257927	0.270317	0.324654	-0.631529	-0.878898	0.438358	-0.878093	-0.45727	-1.53695	-1.53654	-1.662	-1.74206	-0.242476	0.483529	0.436678	0.422358	-2.36332	-1.66498	-2.60293	-1.61806	-0.268396
	261	-0.440416	-0.337323	-1.20701	-2.23251	0.257927	-0.716164	0.324654	-1.54627	-1.90794	-1.32134	-0.878093	-0.45727	-1.53695	-2.42862	-0.735368	-1.74206	-1.139	-0.416283	-0.485928	-0.469993	-1.49409	-2.57168	-1.68979	-1.61806	0.852164
	262	0.51156	1.48552	1.32411	0.352663	0.257927	0.270317	0.324654	1.19795	-0.878898	1.31821	0.10105	1.39155	1.3169	1.13971	0.191262	1.08209	1.55057	0.483529	1.35928	1.31471	1.1136	1.05513	1.04962	1.12645	0.816497
	263	-1.39239	-1.24874	-2.05072	-2.23251	0.257927	0.270317	0.324654	1.19795	1.17919	-0.441489	1.08019	1.39155	-1.53695	-1.53654	-1.662	1.08209	1.55057	0.483529	0.436678	1.31471	1.1136	1.05513	1.04962	1.12645	1.03016
	264	1.46354	1.48552	-0.363305	1.21439	-0.762882	-0.716164	1.4107	1.19795	1.17919	1.31821	1.08019	-0.45727	-0.585667	1.13971	1.11789	1.08209	-1.139	-0.416283	0.436678	0.422358	1.1136	1.05513	1.04962	1.12645	-0.270574
	265	-1.39239	-1.24874	-0.363305	-0.509062	0.257927	0.270317	-0.761391	-0.631529	-0.878898	0.438358	-0.878093	-1.38168	-1.53695	-2.42862	-1.662	-2.68344	-1.139	-1.3161	-2.33114	-0.469993	-1.49409	-1.66498	-1.68979	-0.70322	0.985866
	266	-0.440416	0.574098	0.480403	-0.509062	-0.762882	0.270317	-0.761391	1.19795	0.150145	1.31821	0.10105	1.39155	-0.585667	0.247624	0.191262	-0.800678	1.55057	0.483529	1.35928	0.422358	1.1136	1.05513	1.04962	1.12645	0.865465
	267	-1.39239	-0.337323	1.32411	-1.37079	0.257927	1.2568	0.324654	0.283212	-1.90794	-1.32134	-0.878093	-2.30609	-2.48824	-1.53654	-0.735368	-2.68344	-1.139	1.38334	1.35928	0.422358	-1.49409	-0.758276	1.04962	-1.61806	-1.00304
	268	-0.440416	-1.24874	-2.05072	1.21439	0.257927	-0.716164	0.324654	1.19795	-0.878898	1.31821	-1.85724	-0.45727	-1.53695	0.247624	0.191262	-2.68344	0.654047	0.483529	0.436678	1.31471	-0.624856	1.05513	-2.60293	-1.61806	-0.590383
	269	-2.34437	-1.24874	-2.05072	-1.37079	1.27874	0.270317	0.324654	-1.54627	-1.90794	-1.32134	0.10105	-0.45727	-0.585667	-0.644458	-0.735368	-1.74206	1.55057	0.483529	0.436678	1.31471	-2.36332	-0.758276	-1.68979	-1.61806	-1.35725
	270	-1.39239	-1.24874	-0.363305	1.21439	0.257927	1.2568	0.324654	-0.631529	1.17919	0.438358	-1.85724	-2.30609	0.365619	-1.53654	-2.58863	1.08209	0.654047	0.483529	1.35928	1.31471	-1.49409	-2.57168	1.04962	1.12645	-1.07833
	271	-0.440416	-1.24874	-0.363305	-1.37079	0.257927	0.270317	1.4107	1.19795	1.17919	1.31821	1.08019	-0.45727	0.365619	0.247624	1.11789	1.08209	0.654047	0.483529	1.35928	0.422358	-0.624856	1.05513	1.04962	1.12645	0.560482
	272	-1.39239	-1.24874	-2.05072	-0.509062	1.27874	1.2568	1.4107	-1.54627	-2.93699	-1.32134	0.10105	-1.38168	-2.48824	-0.644458	0.191262	-2.68344	1.55057	0.483529	0.436678	1.31471	-1.49409	-0.758276	-1.68979	-0.70322	-2.0584
	273	-1.39239	-1.24874	-2.05072	-1.37079	0.257927	0.270317	0.324654	-0.631529	-1.90794	-2.20118	-0.878093	-0.45727	1.3169	1.13971	1.11789	-0.800678	0.654047	0.483529	0.436678	1.31471	-1.49409	-1.66498	-1.68979	-0.70322	-1.58934
	274	0.51156	-0.337323	-0.363305	0.352663	0.257927	0.270317	0.324654	1.19795	1.17919	1.31821	1.08019	-0.45727	-0.585667	1.13971	1.11789	1.08209	1.55057	0.483529	0.436678	1.31471	1.1136	-0.758276	-0.776655	1.12645	0.930751
	275	-0.440416	0.574098	1.32411	0.352663	0.257927	0.270317	1.4107	1.19795	1.17919	0.438358	1.08019	0.467139	0.365619	-0.644458	-0.735368	-0.800678	0.654047	1.38334	0.436678	0.422358	0.244374	0.148428	1.04962	0.211617	0.61369
	276	-0.440416	-1.24874	-0.363305	-1.37079	-0.762882	-0.716164	0.324654	0.283212	-0.878898	-0.441489	-1.85724	-1.38168	1.3169	1.13971	1.11789	0.140705	1.55057	0.483529	1.35928	0.422358	0.244374	0.148428	0.136483	1.12645	-1.53128
	277	-0.440416	-1.24874	-2.05072	-1.37079	-0.762882	-0.716164	1.4107	1.19795	1.17919	0.438358	1.08019	1.39155	-0.585667	1.13971	1.11789	1.08209	0.654047	1.38334	1.35928	0.422358	-0.624856	1.05513	1.04962	1.12645	1.10325
	278	-2.34437	-2.16017	-2.05072	-0.509062	0.257927	0.270317	0.324654	-1.54627	-0.878898	-2.20118	-0.878093	-1.38168	-1.53695	-0.644458	-1.662	-1.74206	1.55057	1.38334	0.436678	0.422358	-1.49409	-0.758276	-0.776655	-2.5329	-1.83981
	279	1.46354	-0.337323	1.32411	1.21439	0.257927	0.270317	0.324654	1.19795	0.150145	-0.441489	1.08019	1.39155	1.3169	1.13971	1.11789	1.08209	0.654047	1.38334	0.436678	0.422358	-0.624856	1.05513	1.04962	1.12645	0.428283
	280	-0.440416	-0.337323	-1.20701	-1.37079	0.257927	0.270317	0.324654	1.19795	-2.93699	-2.20118	-0.878093	-1.38168	-0.585667	1.13971	1.11789	1.08209	-1.139	-1.3161	-2.33114	-2.2547	1.1136	1.05513	1.04962	1.12645	4.35891
	281	3.30203e-16	4.94697e-16	-8.31474e-18	1.58884e-16	7.92129e-17	-2.08401e-17	-1.79083e-16	1.27855e-16	-6.15429e-17	-1.40606e-16	2.02882e-16	6.6435e-18	2.81097e-16	1.43174e-17	1.88588e-16	2.29727e-18	9.91847e-17	3.4163e-17	9.23316e-17	1.23344e-16	1.52331e-16	-8.14951e-17	-1.77123e-17	2.8e-16	-0.113314
	282	3.30203e-16	4.94697e-16	-8.31474e-18	1.58884e-16	7.92129e-17	-2.08401e-17	-1.79083e-16	1.27855e-16	-6.15429e-17	-1.40606e-16	2.02882e-16	6.6435e-18	2.81097e-16	1.43174e-17	1.88588e-16	2.29727e-18	9.91847e-17	3.4163e-17	9.23316e-17	1.23344e-16	1.52331e-16	-8.14951e-17	-1.77123e-17	2.8e-16	-0.113314
	283	3.30203e-16	4.94697e-16	-8.31474e-18	1.58884e-16	7.92129e-17	-2.08401e-17	-1.79083e-16	1.27855e-16	-6.15429e-17	-1.40606e-16	2.02882e-16	6.6435e-18	2.81097e-16	1.43174e-17	1.88588e-16	2.29727e-18	9.91847e-17	3.4163e-17	9.23316e-17	1.23344e-16	1.52331e-16	-8.14951e-17	-1.77123e-17	2.8e-16	-0.113314
	284	3.30203e-16	4.94697e-16	-8.31474e-18	1.58884e-16	7.92129e-17	-2.08401e-17	-1.79083e-16	1.27855e-16	-6.15429e-17	-1.40606e-16	2.02882e-16	6.6435e-18	2.81097e-16	1.43174e-17	1.88588e-16	2.29727e-18	9.91847e-17	3.4163e-17	9.23316e-17	1.23344e-16	1.52331e-16	-8.14951e-17	-1.77123e-17	2.8e-16	-0.113314
	285	3.30203e-16	4.94697e-16	-8.31474e-18	1.58884e-16	7.92129e-17	-2.08401e-17	-1.79083e-16	1.27855e-16	-6.15429e-17	-1.40606e-16	2.02882e-16	6.6435e-18	2.81097e-16	1.43174e-17	1.88588e-16	2.29727e-18	9.91847e-17	3.4163e-17	9.23316e-17	1.23344e-16	1.52331e-16	-8.14951e-17	-1.77123e-17	2.8e-16	-0.113314
	286	3.30203e-16	4.94697e-16	-8.31474e-18	1.58884e-16	7.92129e-17	-2.08401e-17	-1.79083e-16	1.27855e-16	-6.15429e-17	-1.40606e-16	2.02882e-16	6.6435e-18	2.81097e-16	1.43174e-17	1.88588e-16	2.29727e-18	9.91847e-17	3.4163e-17	9.23316e-17	1.23344e-16	1.52331e-16	-8.14951e-17	-1.77123e-17	2.8e-16	-0.113314
	287	3.30203e-16	4.94697e-16	-8.31474e-18	1.58884e-16	7.92129e-17	-2.08401e-17	-1.79083e-16	1.27855e-16	-6.15429e-17	-1.40606e-16	2.02882e-16	6.6435e-18	2.81097e-16	1.43174e-17	1.88588e-16	2.29727e-18	9.91847e-17	3.4163e-17	9.23316e-17	1.23344e-16	1.52331e-16	-8.14951e-17	-1.77123e-17	2.8e-16	-0.113314
	288	3.30203e-16	4.94697e-16	-8.31474e-18	1.58884e-16	7.92129e-17	-2.08401e-17	-1.79083e-16	1.27855e-16	-6.15429e-17	-1.40606e-16	2.02882e-16	6.6435e-18	2.81097e-16	1.43174e-17	1.88588e-16	2.29727e-18	9.91847e-17	3.4163e-17	9.23316e-17	1.23344e-16	1.52331e-16	-8.14951e-17	-1.77123e-17	2.8e-16	-0.113314
	289	3.30203e-16	4.94697e-16	-8.31474e-18	1.58884e-16	7.92129e-17	-2.08401e-17	-1.79083e-16	1.27855e-16	-6.15429e-17	-1.40606e-16	2.02882e-16	6.6435e-18	2.81097e-16	1.43174e-17	1.88588e-16	2.29727e-18	9.91847e-17	3.4163e-17	9.23316e-17	1.23344e-16	1.52331e-16	-8.14951e-17	-1.77123e-17	2.8e-16	-0.113314
	290	3.30203e-16	4.94697e-16	-8.31474e-18	1.58884e-16	7.92129e-17	-2.08401e-17	-1.79083e-16	1.27855e-16	-6.15429e-17	-1.40606e-16	2.02882e-16	6.6435e-18	2.81097e-16	1.43174e-17	1.88588e-16	2.29727e-18	9.91847e-17	3.4163e-17	9.23316e-17	1.23344e-16	1.52331e-16	-8.14951e-17	-1.77123e-17	2.8e-16	-0.113314
	291	3.30203e-16	4.94697e-16	-8.31474e-18	1.58884e-16	7.92129e-17	-2.08401e-17	-1.79083e-16	1.27855e-16	-6.15429e-17	-1.40606e-16	2.02882e-16	6.6435e-18	2.81097e-16	1.43174e-17	1.88588e-16	2.29727e-18	9.91847e-17	3.4163e-17	9.23316e-17	1.23344e-16	1.52331e-16	-8.14951e-17	-1.77123e-17	2.8e-16	-0.113314
	292	3.30203e-16	4.94697e-16	-8.31474e-18	1.58884e-16	7.92129e-17	-2.08401e-17	-1.79083e-16	1.27855e-16	-6.15429e-17	-1.40606e-16	2.02882e-16	6.6435e-18	2.81097e-16	1.43174e-17	1.88588e-16	2.29727e-18	9.91847e-17	3.4163e-17	9.23316e-17	1.23344e-16	1.52331e-16	-8.14951e-17	-1.77123e-17	2.8e-16	-0.113314
	293	3.30203e-16	4.94697e-16	-8.31474e-18	1.58884e-16	7.92129e-17	-2.08401e-17	-1.79083e-16	1.27855e-16	-6.15429e-17	-1.40606e-16	2.02882e-16	6.6435e-18	2.81097e-16	1.43174e-17	1.88588e-16	2.29727e-18	9.91847e-17	3.4163e-17	9.23316e-17	1.23344e-16	1.52331e-16	-8.14951e-17	-1.77123e-17	2.8e-16	-0.113314
	294	3.30203e-16	4.94697e-16	-8.31474e-18	1.58884e-16	7.92129e-17	-2.08401e-17	-1.79083e-16	1.27855e-16	-6.15429e-17	-1.40606e-16	2.02882e-16	6.6435e-18	2.81097e-16	1.43174e-17	1.88588e-16	2.29727e-18	9.91847e-17	3.4163e-17	9.23316e-17	1.23344e-16	1.52331e-16	-8.14951e-17	-1.77123e-17	2.8e-16	-0.113314
	295	3.30203e-16	4.94697e-16	-8.31474e-18	1.58884e-16	7.92129e-17	-2.08401e-17	-1.79083e-16	1.27855e-16	-6.15429e-17	-1.40606e-16	2.02882e-16	6.6435e-18	2.81097e-16	1.43174e-17	1.88588e-16	2.29727e-18	9.91847e-17	3.4163e-17	9.23316e-17	1.23344e-16	1.52331e-16	-8.14951e-17	-1.77123e-17	2.8e-16	-0.113314
	296	3.30203e-16	4.94697e-16	-8.31474e-18	1.58884e-16	7.92129e-17	-2.08401e-17	-1.79083e-16	1.27855e-16	-6.15429e-17	-1.40606e-16	2.02882e-16	6.6435e-18	2.81097e-16	1.43174e-17	1.88588e-16	2.29727e-18	9.91847e-17	3.4163e-17	9.23316e-17	1.23344e-16	1.52331e-16	-8.14951e-17	-1.77123e-17	2.8e-16	-0.113314
	297	3.30203e-16	4.94697e-16	-8.31474e-18	1.58884e-16	7.92129e-17	-2.08401e-17	-1.79083e-16	1.27855e-16	-6.15429e-17	-1.40606e-16	2.02882e-16	6.6435e-18	2.81097e-16	1.43174e-17	1.88588e-16	2.29727e-18	9.91847e-17	3.4163e-17	9.23316e-17	1.23344e-16	1.52331e-16	-8.14951e-17	-1.77123e-17	2.8e-16	-0.113314
	298	3.30203e-16	4.94697e-16	-8.31474e-18	1.58884e-16	7.92129e-17	-2.08401e-17	-1.79083e-16	1.27855e-16	-6.15429e-17	-1.40606e-16	2.02882e-16	6.6435e-18	2.81097e-16	1.43174e-17	1.88588e-16	2.29727e-18	9.91847e-17	3.4163e-17	9.23316e-17	1.23344e-16	1.52331e-16	-8.14951e-17	-1.77123e-17	2.8e-16	-0.113314
	299	3.30203e-16	4.94697e-16	-8.31474e-18	1.58884e-16	7.92129e-17	-2.08401e-17	-1.79083e-16	1.27855e-16	-6.15429e-17	-1.40606e-16	2.02882e-16	6.6435e-18	2.81097e-16	1.43174e-17	1.88588e-16	2.29727e-18	9.91847e-17	3.4163e-17	9.23316e-17	1.23344e-16	1.52331e-16	-8.14951e-17	-1.77123e-17	2.8e-16	-0.113314
	300	3.30203e-16	4.94697e-16	-8.31474e-18	1.58884e-16	7.92129e-17	-2.08401e-17	-1.79083e-16	1.27855e-16	-6.15429e-17	-1.40606e-16	2.02882e-16	6.6435e-18	2.81097e-16	1.43174e-17	1.88588e-16	2.29727e-18	9.91847e-17	3.4163e-17	9.23316e-17	1.23344e-16	1.52331e-16	-8.14951e-17	-1.77123e-17	2.8e-16	-0.113314
	301	3.30203e-16	4.94697e-16	-8.31474e-18	1.58884e-16	7.92129e-17	-2.08401e-17	-1.79083e-16	1.27855e-16	-6.15429e-17	-1.40606e-16	2.02882e-16	6.6435e-18	2.81097e-16	1.43174e-17	1.88588e-16	2.29727e-18	9.91847e-17	3.4163e-17	9.23316e-17	1.23344e-16	1.52331e-16	-8.14951e-17	-1.77123e-17	2.8e-16	-0.113314
	302	3.30203e-16	4.94697e-16	-8.31474e-18	1.58884e-16	7.92129e-17	-2.08401e-17	-1.79083e-16	1.27855e-16	-6.15429e-17	-1.40606e-16	2.02882e-16	6.6435e-18	2.81097e-16	1.43174e-17	1.88588e-16	2.29727e-18	9.91847e-17	3.4163e-17	9.23316e-17	1.23344e-16	1.52331e-16	-8.14951e-17	-1.77123e-17	2.8e-16	-0.113314
	303	3.30203e-16	4.94697e-16	-8.31474e-18	1.58884e-16	7.92129e-17	-2.08401e-17	-1.79083e-16	1.27855e-16	-6.15429e-17	-1.40606e-16	2.02882e-16	6.6435e-18	2.81097e-16	1.43174e-17	1.88588e-16	2.29727e-18	9.91847e-17	3.4163e-17	9.23316e-17	1.23344e-16	1.52331e-16	-8.14951e-17	-1.77123e-17	2.8e-16	-0.113314
	304	3.30203e-16	4.94697e-16	-8.31474e-18	1.58884e-16	7.92129e-17	-2.08401e-17	-1.79083e-16	1.27855e-16	-6.15429e-17	-1.40606e-16	2.02882e-16	6.6435e-18	2.81097e-16	1.43174e-17	1.88588e-16	2.29727e-18	9.91847e-17	3.4163e-17	9.23316e-17	1.23344e-16	1.52331e-16	-8.14951e-17	-1.77123e-17	2.8e-16	-0.113314
	305	3.30203e-16	4.94697e-16	-8.31474e-18	1.58884e-16	7.92129e-17	-2.08401e-17	-1.79083e-16	1.27855e-16	-6.15429e-17	-1.40606e-16	2.02882e-16	6.6435e-18	2.81097e-16	1.43174e-17	1.88588e-16	2.29727e-18	9.91847e-17	3.4163e-17	9.23316e-17	1.23344e-16	1.52331e-16	-8.14951e-17	-1.77123e-17	2.8e-16	-0.113314
	306	3.30203e-16	4.94697e-16	-8.31474e-18	1.58884e-16	7.92129e-17	-2.08401e-17	-1.79083e-16	1.27855e-16	-6.15429e-17	-1.40606e-16	2.02882e-16	6.6435e-18	2.81097e-16	1.43174e-17	1.88588e-16	2.29727e-18	9.91847e-17	3.4163e-17	9.23316e-17	1.23344e-16	1.52331e-16	-8.14951e-17	-1.77123e-17	2.8e-16	-0.113314
	307	3.30203e-16	4.94697e-16	-8.31474e-18	1.58884e-16	7.92129e-17	-2.08401e-17	-1.79083e-16	1.27855e-16	-6.15429e-17	-1.40606e-16	2.02882e-16	6.6435e-18	2.81097e-16	1.43174e-17	1.88588e-16	2.29727e-18	9.91847e-17	3.4163e-17	9.23316e-17	1.23344e-16	1.52331e-16	-8.14951e-17	-1.77123e-17	2.8e-16	-0.113314
	308	3.30203e-16	4.94697e-16	-8.31474e-18	1.58884e-16	7.92129e-17	-2.08401e-17	-1.79083e-16	1.27855e-16	-6.15429e-17	-1.40606e-16	2.02882e-16	6.6435e-18	2.81097e-16	1.43174e-17	1.88588e-16	2.29727e-18	9.91847e-17	3.4163e-17	9.23316e-17	1.23344e-16	1.52331e-16	-8.14951e-17	-1.77123e-17	2.8e-16	-0.113314
	309	3.30203e-16	4.94697e-16	-8.31474e-18	1.58884e-16	7.92129e-17	-2.08401e-17	-1.79083e-16	1.27855e-16	-6.15429e-17	-1.40606e-16	2.02882e-16	6.6435e-18	2.81097e-16	1.43174e-17	1.88588e-16	2.29727e-18	9.91847e-17	3.4163e-17	9.23316e-17	1.23344e-16	1.52331e-16	-8.14951e-17	-1.77123e-17	2.8e-16	-0.113314
	310	3.30203e-16	4.94697e-16	-8.31474e-18	1.58884e-16	7.92129e-17	-2.08401e-17	-1.79083e-16	1.27855e-16	-6.15429e-17	-1.40606e-16	2.02882e-16	6.6435e-18	2.81097e-16	1.43174e-17	1.88588e-16	2.29727e-18	9.91847e-17	3.4163e-17	9.23316e-17	1.23344e-16	1.52331e-16	-8.14951e-17	-1.77123e-17	2.8e-16	-0.113314
	311	3.30203e-16	4.94697e-16	-8.31474e-18	1.58884e-16	7.92129e-17	-2.08401e-17	-1.79083e-16	1.27855e-16	-6.15429e-17	-1.40606e-16	2.02882e-16	6.6435e-18	2.81097e-16	1.43174e-17	1.88588e-16	2.29727e-18	9.91847e-17	3.4163e-17	9.23316e-17	1.23344e-16	1.52331e-16	-8.14951e-17	-1.77123e-17	2.8e-16	-0.113314
	312	3.30203e-16	4.94697e-16	-8.31474e-18	1.58884e-16	7.92129e-17	-2.08401e-17	-1.79083e-16	1.27855e-16	-6.15429e-17	-1.40606e-16	2.02882e-16	6.6435e-18	2.81097e-16	1.43174e-17	1.88588e-16	2.29727e-18	9.91847e-17	3.4163e-17	9.23316e-17	1.23344e-16	1.52331e-16	-8.14951e-17	-1.77123e-17	2.8e-16	-0.113314
	313	3.30203e-16	4.94697e-16	-8.31474e-18	1.58884e-16	7.92129e-17	-2.08401e-17	-1.79083e-16	1.27855e-16	-6.15429e-17	-1.40606e-16	2.02882e-16	6.6435e-18	2.81097e-16	1.43174e-17	1.88588e-16	2.29727e-18	9.91847e-17	3.4163e-17	9.23316e-17	1.23344e-16	1.52331e-16	-8.14951e-17	-1.77123e-17	2.8e-16	-0.113314
	314	3.30203e-16	4.94697e-16	-8.31474e-18	1.58884e-16	7.92129e-17	-2.08401e-17	-1.79083e-16	1.27855e-16	-6.15429e-17	-1.40606e-16	2.02882e-16	6.6435e-18	2.81097e-16	1.43174e-17	1.88588e-16	2.29727e-18	9.91847e-17	3.4163e-17	9.23316e-17	1.23344e-16	1.52331e-16	-8.14951e-17	-1.77123e-17	2.8e-16	-0.113314
	315	3.30203e-16	4.94697e-16	-8.31474e-18	1.58884e-16	7.92129e-17	-2.08401e-17	-1.79083e-16	1.27855e-16	-6.15429e-17	-1.40606e-16	2.02882e-16	6.6435e-18	2.81097e-16	1.43174e-17	1.88588e-16	2.29727e-18	9.91847e-17	3.4163e-17	9.23316e-17	1.23344e-16	1.52331e-16	-8.14951e-17	-1.77123e-17	2.8e-16	-0.113314
	316	3.30203e-16	4.94697e-16	-8.31474e-18	1.58884e-16	7.92129e-17	-2.08401e-17	-1.79083e-16	1.27855e-16	-6.15429e-17	-1.40606e-16	2.02882e-16	6.6435e-18	2.81097e-16	1.43174e-17	1.88588e-16	2.29727e-18	9.91847e-17	3.4163e-17	9.23316e-17	1.23344e-16	1.52331e-16	-8.14951e-17	-1.77123e-17	2.8e-16	-0.113314
	317	3.30203e-16	4.94697e-16	-8.31474e-18	1.58884e-16	7.92129e-17	-2.08401e-17	-1.79083e-16	1.27855e-16	-6.15429e-17	-1.40606e-16	2.02882e-16	6.6435e-18	2.81097e-16	1.43174e-17	1.88588e-16	2.29727e-18	9.91847e-17	3.4163e-17	9.23316e-17	1.23344e-16	1.52331e-16	-8.14951e-17	-1.77123e-17	2.8e-16	-0.113314
	318	3.30203e-16	4.94697e-16	-8.31474e-18	1.58884e-16	7.92129e-17	-2.08401e-17	-1.79083e-16	1.27855e-16	-6.15429e-17	-1.40606e-16	2.02882e-16	6.6435e-18	2.81097e-16	1.43174e-17	1.88588e-16	2.29727e-18	9.91847e-17	3.4163e-17	9.23316e-17	1.23344e-16	1.52331e-16	-8.14951e-17	-1.77123e-17	2.8e-16	-0.113314
	319	3.30203e-16	4.94697e-16	-8.31474e-18	1.58884e-16	7.92129e-17	-2.08401e-17	-1.79083e-16	1.27855e-16	-6.15429e-17	-1.40606e-16	2.02882e-16	6.6435e-18	2.81097e-16	1.43174e-17	1.88588e-16	2.29727e-18	9.91847e-17	3.4163e-17	9.23316e-17	1.23344e-16	1.52331e-16	-8.14951e-17	-1.77123e-17	2.8e-16	-0.113314
	320	3.30203e-16	4.94697e-16	-8.31474e-18	1.58884e-16	7.92129e-17	-2.08401e-17	-1.79083e-16	1.27855e-16	-6.15429e-17	-1.40606e-16	2.02882e-16	6.6435e-18	2.81097e-16	1.43174e-17	1.88588e-16	2.29727e-18	9.91847e-17	3.4163e-17	9.23316e-17	1.23344e-16	1.52331e-16	-8.14951e-17	-1.77123e-17	2.8e-16	-0.113314
	321	3.30203e-16	4.94697e-16	-8.31474e-18	1.58884e-16	7.92129e-17	-2.08401e-17	-1.79083e-16	1.27855e-16	-6.15429e-17	-1.40606e-16	2.02882e-16	6.6435e-18	2.81097e-16	1.43174e-17	1.88588e-16	2.29727e-18	9.91847e-17	3.4163e-17	9.23316e-17	1.23344e-16	1.52331e-16	-8.14951e-17	-1.77123e-17	2.8e-16	-0.113314
	322	3.30203e-16	4.94697e-16	-8.31474e-18	1.58884e-16	7.92129e-17	-2.08401e-17	-1.79083e-16	1.27855e-16	-6.15429e-17	-1.40606e-16	2.02882e-16	6.6435e-18	2.81097e-16	1.43174e-17	1.88588e-16	2.29727e-18	9.91847e-17	3.4163e-17	9.23316e-17	1.23344e-16	1.52331e-16	-8.14951e-17	-1.77123e-17	2.8e-16	-0.113314
	323	3.30203e-16	4.94697e-16	-8.31474e-18	1.58884e-16	7.92129e-17	-2.08401e-17	-1.79083e-16	1.27855e-16	-6.15429e-17	-1.40606e-16	2.02882e-16	6.6435e-18	2.81097e-16	1.43174e-17	1.88588e-16	2.29727e-18	9.91847e-17	3.4163e-17	9.23316e-17	1.23344e-16	1.52331e-16	-8.14951e-17	-1.77123e-17	2.8e-16	-0.113314
	324	3.30203e-16	4.94697e-16	-8.31474e-18	1.58884e-16	7.92129e-17	-2.08401e-17	-1.79083e-16	1.27855e-16	-6.15429e-17	-1.40606e-16	2.02882e-16	6.6435e-18	2.81097e-16	1.43174e-17	1.88588e-16	2.29727e-18	9.91847e-17	3.4163e-17	9.23316e-17	1.23344e-16	1.52331e-16	-8.14951e-17	-1.77123e-17	2.8e-16	-0.113314
	325	3.30203e-16	4.94697e-16	-8.31474e-18	1.58884e-16	7.92129e-17	-2.08401e-17	-1.79083e-16	1.27855e-16	-6.15429e-17	-1.40606e-16	2.02882e-16	6.6435e-18	2.81097e-16	1.43174e-17	1.88588e-16	2.29727e-18	9.91847e-17	3.4163e-17	9.23316e-17	1.23344e-16	1.52331e-16	-8.14951e-17	-1.77123e-17	2.8e-16	-0.113314
	326	3.30203e-16	4.94697e-16	-8.31474e-18	1.58884e-16	7.92129e-17	-2.08401e-17	-1.79083e-16	1.27855e-16	-6.15429e-17	-1.40606e-16	2.02882e-16	6.6435e-18	2.81097e-16	1.43174e-17	1.88588e-16	2.29727e-18	9.91847e-17	3.4163e-17	9.23316e-17	1.23344e-16	1.52331e-16	-8.14951e-17	-1.77123e-17	2.8e-16	-0.113314
	327	3.30203e-16	4.94697e-16	-8.31474e-18	1.58884e-16	7.92129e-17	-2.08401e-17	-1.79083e-16	1.27855e-16	-6.15429e-17	-1.40606e-16	2.02882e-16	6.6435e-18	2.81097e-16	1.43174e-17	1.88588e-16	2.29727e-18	9.91847e-17	3.4163e-17	9.23316e-17	1.23344e-16	1.52331e-16	-8.14951e-17	-1.77123e-17	2.8e-16	-0.113314
	328	3.30203e-16	4.94697e-16	-8.31474e-18	1.58884e-16	7.92129e-17	-2.08401e-17	-1.79083e-16	1.27855e-16	-6.15429e-17	-1.40606e-16	2.02882e-16	6.6435e-18	2.81097e-16	1.43174e-17	1.88588e-16	2.29727e-18	9.91847e-17	3.4163e-17	9.23316e-17	1.23344e-16	1.52331e-16	-8.14951e-17	-1.77123e-17	2.8e-16	-0.113314
	329	3.30203e-16	4.94697e-16	-8.31474e-18	1.58884e-16	7.92129e-17	-2.08401e-17	-1.79083e-16	1.27855e-16	-6.15429e-17	-1.40606e-16	2.02882e-16	6.6435e-18	2.81097e-16	1.43174e-17	1.88588e-16	2.29727e-18	9.91847e-17	3.4163e-17	9.23316e-17	1.23344e-16	1.52331e-16	-8.14951e-17	-1.77123e-17	2.8e-16	-0.113314
	330	3.30203e-16	4.94697e-16	-8.31474e-18	1.58884e-16	7.92129e-17	-2.08401e-17	-1.79083e-16	1.27855e-16	-6.15429e-17	-1.40606e-16	2.02882e-16	6.6435e-18	2.81097e-16	1.43174e-17	1.88588e-16	2.29727e-18	9.91847e-17	3.4163e-17	9.23316e-17	1.23344e-16	1.52331e-16	-8.14951e-17	-1.77123e-17	2.8e-16	-0.113314
	331	3.30203e-16	4.94697e-16	-8.31474e-18	1.58884e-16	7.92129e-17	-2.08401e-17	-1.79083e-16	1.27855e-16	-6.15429e-17	-1.40606e-16	2.02882e-16	6.6435e-18	2.81097e-16	1.43174e-17	1.88588e-16	2.29727e-18	9.91847e-17	3.4163e-17	9.23316e-17	1.23344e-16	1.52331e-16	-8.14951e-17	-1.77123e-17	2.8e-16	-0.113314
	332	3.30203e-16	4.94697e-16	-8.31474e-18	1.58884e-16	7.92129e-17	-2.08401e-17	-1.79083e-16	1.27855e-16	-6.15429e-17	-1.40606e-16	2.02882e-16	6.6435e-18	2.81097e-16	1.43174e-17	1.88588e-16	2.29727e-18	9.91847e-17	3.4163e-17	9.23316e-17	1.23344e-16	1.52331e-16	-8.14951e-17	-1.77123e-17	2.8e-16	-0.113314
	333	3.30203e-16	4.94697e-16	-8.31474e-18	1.58884e-16	7.92129e-17	-2.08401e-17	-1.79083e-16	1.27855e-16	-6.15429e-17	-1.40606e-16	2.02882e-16	6.6435e-18	2.81097e-16	1.43174e-17	1.88588e-16	2.29727e-18	9.91847e-17	3.4163e-17	9.23316e-17	1.23344e-16	1.52331e-16	-8.14951e-17	-1.77123e-17	2.8e-16	-0.113314
	334	3.30203e-16	4.94697e-16	-8.31474e-18	1.58884e-16	7.92129e-17	-2.08401e-17	-1.79083e-16	1.27855e-16	-6.15429e-17	-1.40606e-16	2.02882e-16	6.6435e-18	2.81097e-16	1.43174e-17	1.88588e-16	2.29727e-18	9.91847e-17	3.4163e-17	9.23316e-17	1.23344e-16	1.52331e-16	-8.14951e-17	-1.77123e-17	2.8e-16	-0.113314
	335	3.30203e-16	4.94697e-16	-8.31474e-18	1.58884e-16	7.92129e-17	-2.08401e-17	-1.79083e-16	1.27855e-16	-6.15429e-17	-1.40606e-16	2.02882e-16	6.6435e-18	2.81097e-16	1.43174e-17	1.88588e-16	2.29727e-18	9.91847e-17	3.4163e-17	9.23316e-17	1.23344e-16	1.52331e-16	-8.14951e-17	-1.77123e-17	2.8e-16	-0.113314
	336	3.30203e-16	4.94697e-16	-8.31474e-18	1.58884e-16	7.92129e-17	-2.08401e-17	-1.79083e-16	1.27855e-16	-6.15429e-17	-1.40606e-16	2.02882e-16	6.6435e-18	2.81097e-16	1.43174e-17	1.88588e-16	2.29727e-18	9.91847e-17	3.4163e-17	9.23316e-17	1.23344e-16	1.52331e-16	-8.14951e-17	-1.77123e-17	2.8e-16	-0.113314
	337	3.30203e-16	4.94697e-16	-8.31474e-18	1.58884e-16	7.92129e-17	-2.08401e-17	-1.79083e-16	1.27855e-16	-6.15429e-17	-1.40606e-16	2.02882e-16	6.6435e-18	2.81097e-16	1.43174e-17	1.88588e-16	2.29727e-18	9.91847e-17	3.4163e-17	9.23316e-17	1.23344e-16	1.52331e-16	-8.14951e-17	-1.77123e-17	2.8e-16	-0.113314
	338	3.30203e-16	4.94697e-16	-8.31474e-18	1.58884e-16	7.92129e-17	-2.08401e-17	-1.79083e-16	1.27855e-16	-6.15429e-17	-1.40606e-16	2.02882e-16	6.6435e-18	2.81097e-16	1.43174e-17	1.88588e-16	2.29727e-18	9.91847e-17	3.4163e-17	9.23316e-17	1.23344e-16	1.52331e-16	-8.14951e-17	-1.77123e-17	2.8e-16	-0.113314
	339	3.30203e-16	4.94697e-16	-8.31474e-18	1.58884e-16	7.92129e-17	-2.08401e-17	-1.79083e-16	1.27855e-16	-6.15429e-17	-1.40606e-16	2.02882e-16	6.6435e-18	2.81097e-16	1.43174e-17	1.88588e-16	2.29727e-18	9.91847e-17	3.4163e-17	9.23316e-17	1.23344e-16	1.52331e-16	-8.14951e-17	-1.77123e-17	2.8e-16	-0.113314
	340	3.30203e-16	4.94697e-16	-8.31474e-18	1.58884e-16	7.92129e-17	-2.08401e-17	-1.79083e-16	1.27855e-16	-6.15429e-17	-1.40606e-16	2.02882e-16	6.6435e-18	2.81097e-16	1.43174e-17	1.88588e-16	2.29727e-18	9.91847e-17	3.4163e-17	9.23316e-17	1.23344e-16	1.52331e-16	-8.14951e-17	-1.77123e-17	2.8e-16	-0.113314
	341	3.30203e-16	4.94697e-16	-8.31474e-18	1.58884e-16	7.92129e-17	-2.08401e-17	-1.79083e-16	1.27855e-16	-6.15429e-17	-1.40606e-16	2.02882e-16	6.6435e-18	2.81097e-16	1.43174e-17	1.88588e-16	2.29727e-18	9.91847e-17	3.4163e-17	9.23316e-17	1.23344e-16	1.52331e-16	-8.14951e-17	-1.77123e-17	2.8e-16	-0.113314
	342	3.30203e-16	4.94697e-16	-8.31474e-18	1.58884e-16	7.92129e-17	-2.08401e-17	-1.79083e-16	1.27855e-16	-6.15429e-17	-1.40606e-16	2.02882e-16	6.6435e-18	2.81097e-16	1.43174e-17	1.88588e-16	2.29727e-18	9.91847e-17	3.4163e-17	9.23316e-17	1.23344e-16	1.52331e-16	-8.14951e-17	-1.77123e-17	2.8e-16	-0.113314
	343	3.30203e-16	4.94697e-16	-8.31474e-18	1.58884e-16	7.92129e-17	-2.08401e-17	-1.79083e-16	1.27855e-16	-6.15429e-17	-1.40606e-16	2.02882e-16	6.6435e-18	2.81097e-16	1.43174e-17	1.88588e-16	2.29727e-18	9.91847e-17	3.4163e-17	9.23316e-17	1.23344e-16	1.52331e-16	-8.14951e-17	-1.77123e-17	2.8e-16	-0.113314
	344	3.30203e-16	4.94697e-16	-8.31474e-18	1.58884e-16	7.92129e-17	-2.08401e-17	-1.79083e-16	1.27855e-16	-6.15429e-17	-1.40606e-16	2.02882e-16	6.6435e-18	2.81097e-16	1.43174e-17	1.88588e-16	2.29727e-18	9.91847e-17	3.4163e-17	9.23316e-17	1.23344e-16	1.52331e-16	-8.14951e-17	-1.77123e-17	2.8e-16	-0.113314
	345	3.30203e-16	4.94697e-16	-8.31474e-18	1.58884e-16	7.92129e-17	-2.08401e-17	-1.79083e-16	1.27855e-16	-6.15429e-17	-1.40606e-16	2.02882e-16	6.6435e-18	2.81097e-16	1.43174e-17	1.88588e-16	2.29727e-18	9.91847e-17	3.4163e-17	9.23316e-17	1.23344e-16	1.52331e-16	-8.14951e-17	-1.77123e-17	2.8e-16	-0.113314
	346	3.30203e-16	4.94697e-16	-8.31474e-18	1.58884e-16	7.92129e-17	-2.08401e-17	-1.79083e-16	1.27855e-16	-6.15429e-17	-1.40606e-16	2.02882e-16	6.6435e-18	2.81097e-16	1.43174e-17	1.88588e-16	2.29727e-18	9.91847e-17	3.4163e-17	9.23316e-17	1.23344e-16	1.52331e-16	-8.14951e-17	-1.77123e-17	2.8e-16	-0.113314
	347	3.30203e-16	4.94697e-16	-8.31474e-18	1.58884e-16	7.92129e-17	-2.08401e-17	-1.79083e-16	1.27855e-16	-6.15429e-17	-1.40606e-16	2.02882e-16	6.6435e-18	2.81097e-16	1.43174e-17	1.88588e-16	2.29727e-18	9.91847e-17	3.4163e-17	9.23316e-17	1.23344e-16	1.52331e-16	-8.14951e-17	-1.77123e-17	2.8e-16	-0.113314
	348	3.30203e-16	4.94697e-16	-8.31474e-18	1.58884e-16	7.92129e-17	-2.08401e-17	-1.79083e-16	1.27855e-16	-6.15429e-17	-1.40606e-16	2.02882e-16	6.6435e-18	2.81097e-16	1.43174e-17	1.88588e-16	2.29727e-18	9.91847e-17	3.4163e-17	9.23316e-17	1.23344e-16	1.52331e-16	-8.14951e-17	-1.77123e-17	2.8e-16	-0.113314
	349	3.30203e-16	4.94697e-16	-8.31474e-18	1.58884e-16	7.92129e-17	-2.08401e-17	-1.79083e-16	1.27855e-16	-6.15429e-17	-1.40606e-16	2.02882e-16	6.6435e-18	2.81097e-16	1.43174e-17	1.88588e-16	2.29727e-18	9.91847e-17	3.4163e-17	9.23316e-17	1.23344e-16	1.52331e-16	-8.14951e-17	-1.77123e-17	2.8e-16	-0.113314
	350	3.30203e-16	4.94697e-16	-8.31474e-18	1.58884e-16	7.92129e-17	-2.08401e-17	-1.79083e-16	1.27855e-16	-6.15429e-17	-1.40606e-16	2.02882e-16	6.6435e-18	2.81097e-16	1.43174e-17	1.88588e-16	2.29727e-18	9.91847e-17	3.4163e-17	9.23316e-17	1.23344e-16	1.52331e-16	-8.14951e-17	-1.77123e-17	2.8e-16	-0.113314
	351	3.30203e-16	4.94697e-16	-8.31474e-18	1.58884e-16	7.92129e-17	-2.08401e-17	-1.79083e-16	1.27855e-16	-6.15429e-17	-1.40606e-16	2.02882e-16	6.6435e-18	2.81097e-16	1.43174e-17	1.88588e-16	2.29727e-18	9.91847e-17	3.4163e-17	9.23316e-17	1.23344e-16	1.52331e-16	-8.14951e-17	-1.77123e-17	2.8e-16	-0.113314
	352	3.30203e-16	4.94697e-16	-8.31474e-18	1.58884e-16	7.92129e-17	-2.08401e-17	-1.79083e-16	1.27855e-16	-6.15429e-17	-1.40606e-16	2.02882e-16	6.6435e-18	2.81097e-16	1.43174e-17	1.88588e-16	2.29727e-18	9.91847e-17	3.4163e-17	9.23316e-17	1.23344e-16	1.52331e-16	-8.14951e-17	-1.77123e-17	2.8e-16	-0.113314
	353	3.30203e-16	4.94697e-16	-8.31474e-18	1.58884e-16	7.92129e-17	-2.08401e-17	-1.79083e-16	1.27855e-16	-6.15429e-17	-1.40606e-16	2.02882e-16	6.6435e-18	2.81097e-16	1.43174e-17	1.88588e-16	2.29727e-18	9.91847e-17	3.4163e-17	9.23316e-17	1.23344e-16	1.52331e-16	-8.14951e-17	-1.77123e-17	2.8e-16	-0.113314
	354	3.30203e-16	4.94697e-16	-8.31474e-18	1.58884e-16	7.92129e-17	-2.08401e-17	-1.79083e-16	1.27855e-16	-6.15429e-17	-1.40606e-16	2.02882e-16	6.6435e-18	2.81097e-16	1.43174e-17	1.88588e-16	2.29727e-18	9.91847e-17	3.4163e-17	9.23316e-17	1.23344e-16	1.52331e-16	-8.14951e-17	-1.77123e-17	2.8e-16	-0.113314
	355	3.30203e-16	4.94697e-16	-8.31474e-18	1.58884e-16	7.92129e-17	-2.08401e-17	-1.79083e-16	1.27855e-16	-6.15429e-17	-1.40606e-16	2.02882e-16	6.6435e-18	2.81097e-16	1.43174e-17	1.88588e-16	2.29727e-18	9.91847e-17	3.4163e-17	9.23316e-17	1.23344e-16	1.52331e-16	-8.14951e-17	-1.77123e-17	2.8e-16	-0.113314
	356	3.30203e-16	4.94697e-16	-8.31474e-18	1.58884e-16	7.92129e-17	-2.08401e-17	-1.79083e-16	1.27855e-16	-6.15429e-17	-1.40606e-16	2.02882e-16	6.6435e-18	2.81097e-16	1.43174e-17	1.88588e-16	2.29727e-18	9.91847e-17	3.4163e-17	9.23316e-17	1.23344e-16	1.52331e-16	-8.14951e-17	-1.77123e-17	2.8e-16	-0.113314
	357	3.30203e-16	4.94697e-16	-8.31474e-18	1.58884e-16	7.92129e-17	-2.08401e-17	-1.79083e-16	1.27855e-16	-6.15429e-17	-1.40606e-16	2.02882e-16	6.6435e-18	2.81097e-16	1.43174e-17	1.88588e-16	2.29727e-18	9.91847e-17	3.4163e-17	9.23316e-17	1.23344e-16	1.52331e-16	-8.14951e-17	-1.77123e-17	2.8e-16	-0.113314
	358	3.30203e-16	4.94697e-16	-8.31474e-18	1.58884e-16	7.92129e-17	-2.08401e-17	-1.79083e-16	1.27855e-16	-6.15429e-17	-1.40606e-16	2.02882e-16	6.6435e-18	2.81097e-16	1.43174e-17	1.88588e-16	2.29727e-18	9.91847e-17	3.4163e-17	9.23316e-17	1.23344e-16	1.52331e-16	-8.14951e-17	-1.77123e-17	2.8e-16	-0.113314
	359	3.30203e-16	4.94697e-16	-8.31474e-18	1.58884e-16	7.92129e-17	-2.08401e-17	-1.79083e-16	1.27855e-16	-6.15429e-17	-1.40606e-16	2.02882e-16	6.6435e-18	2.81097e-16	1.43174e-17	1.88588e-16	2.29727e-18	9.91847e-17	3.4163e-17	9.23316e-17	1.23344e-16	1.52331e-16	-8.14951e-17	-1.77123e-17	2.8e-16	-0.113314
	360	3.30203e-16	4.94697e-16	-8.31474e-18	1.58884e-16	7.92129e-17	-2.08401e-17	-1.79083e-16	1.27855e-16	-6.15429e-17	-1.40606e-16	2.02882e-16	6.6435e-18	2.81097e-16	1.43174e-17	1.88588e-16	2.29727e-18	9.91847e-17	3.4163e-17	9.23316e-17	1.23344e-16	1.52331e-16	-8.14951e-17	-1.77123e-17	2.8e-16	-0.113314
	361	3.30203e-16	4.94697e-16	-8.31474e-18	1.58884e-16	7.92129e-17	-2.08401e-17	-1.79083e-16	1.27855e-16	-6.15429e-17	-1.40606e-16	2.02882e-16	6.6435e-18	2.81097e-16	1.43174e-17	1.88588e-16	2.29727e-18	9.91847e-17	3.4163e-17	9.23316e-17	1.23344e-16	1.52331e-16	-8.14951e-17	-1.77123e-17	2.8e-16	-0.113314
	362	3.30203e-16	4.94697e-16	-8.31474e-18	1.58884e-16	7.92129e-17	-2.08401e-17	-1.79083e-16	1.27855e-16	-6.15429e-17	-1.40606e-16	2.02882e-16	6.6435e-18	2.81097e-16	1.43174e-17	1.88588e-16	2.29727e-18	9.91847e-17	3.4163e-17	9.23316e-17	1.23344e-16	1.52331e-16	-8.14951e-17	-1.77123e-17	2.8e-16	-0.113314
	363	3.30203e-16	4.94697e-16	-8.31474e-18	1.58884e-16	7.92129e-17	-2.08401e-17	-1.79083e-16	1.27855e-16	-6.15429e-17	-1.40606e-16	2.02882e-16	6.6435e-18	2.81097e-16	1.43174e-17	1.88588e-16	2.29727e-18	9.91847e-17	3.4163e-17	9.23316e-17	1.23344e-16	1.52331e-16	-8.14951e-17	-1.77123e-17	2.8e-16	-0.113314
	364	3.30203e-16	4.94697e-16	-8.31474e-18	1.58884e-16	7.92129e-17	-2.08401e-17	-1.79083e-16	1.27855e-16	-6.15429e-17	-1.40606e-16	2.02882e-16	6.6435e-18	2.81097e-16	1.43174e-17	1.88588e-16	2.29727e-18	9.91847e-17	3.4163e-17	9.23316e-17	1.23344e-16	1.52331e-16	-8.14951e-17	-1.77123e-17	2.8e-16	-0.113314
	365	3.30203e-16	4.94697e-16	-8.31474e-18	1.58884e-16	7.92129e-17	-2.08401e-17	-1.79083e-16	1.27855e-16	-6.15429e-17	-1.40606e-16	2.02882e-16	6.6435e-18	2.81097e-16	1.43174e-17	1.88588e-16	2.29727e-18	9.91847e-17	3.4163e-17	9.23316e-17	1.23344e-16	1.52331e-16	-8.14951e-17	-1.77123e-17	2.8e-16	-0.113314
	366	3.30203e-16	4.94697e-16	-8.31474e-18	1.58884e-16	7.92129e-17	-2.08401e-17	-1.79083e-16	1.27855e-16	-6.15429e-17	-1.40606e-16	2.02882e-16	6.6435e-18	2.81097e-16	1.43174e-17	1.88588e-16	2.29727e-18	9.91847e-17	3.4163e-17	9.23316e-17	1.23344e-16	1.52331e-16	-8.14951e-17	-1.77123e-17	2.8e-16	-0.113314
	367	3.30203e-16	4.94697e-16	-8.31474e-18	1.58884e-16	7.92129e-17	-2.08401e-17	-1.79083e-16	1.27855e-16	-6.15429e-17	-1.40606e-16	2.02882e-16	6.6435e-18	2.81097e-16	1.43174e-17	1.88588e-16	2.29727e-18	9.91847e-17	3.4163e-17	9.23316e-17	1.23344e-16	1.52331e-16	-8.14951e-17	-1.77123e-17	2.8e-16	-0.113314
	368	3.30203e-16	4.94697e-16	-8.31474e-18	1.58884e-16	7.92129e-17	-2.08401e-17	-1.79083e-16	1.27855e-16	-6.15429e-17	-1.40606e-16	2.02882e-16	6.6435e-18	2.81097e-16	1.43174e-17	1.88588e-16	2.29727e-18	9.91847e-17	3.4163e-17	9.23316e-17	1.23344e-16	1.52331e-16	-8.14951e-17	-1.77123e-17	2.8e-16	-0.113314
	369	3.30203e-16	4.94697e-16	-8.31474e-18	1.58884e-16	7.92129e-17	-2.08401e-17	-1.79083e-16	1.27855e-16	-6.15429e-17	-1.40606e-16	2.02882e-16	6.6435e-18	2.81097e-16	1.43174e-17	1.88588e-16	2.29727e-18	9.91847e-17	3.4163e-17	9.23316e-17	1.23344e-16	1.52331e-16	-8.14951e-17	-1.77123e-17	2.8e-16	-0.113314
	370	3.30203e-16	4.94697e-16	-8.31474e-18	1.58884e-16	7.92129e-17	-2.08401e-17	-1.79083e-16	1.27855e-16	-6.15429e-17	-1.40606e-16	2.02882e-16	6.6435e-18	2.81097e-16	1.43174e-17	1.88588e-16	2.29727e-18	9.91847e-17	3.4163e-17	9.23316e-17	1.23344e-16	1.52331e-16	-8.14951e-17	-1.77123e-17	2.8e-16	-0.113314
	371	3.30203e-16	4.94697e-16	-8.31474e-18	1.58884e-16	7.92129e-17	-2.08401e-17	-1.79083e-16	1.27855e-16	-6.15429e-17	-1.40606e-16	2.02882e-16	6.6435e-18	2.81097e-16	1.43174e-17	1.88588e-16	2.29727e-18	9.91847e-17	3.4163e-17	9.23316e-17	1.23344e-16	1.52331e-16	-8.14951e-17	-1.77123e-17	2.8e-16	-0.113314
	372	3.30203e-16	4.94697e-16	-8.31474e-18	1.58884e-16	7.92129e-17	-2.08401e-17	-1.79083e-16	1.27855e-16	-6.15429e-17	-1.40606e-16	2.02882e-16	6.6435e-18	2.81097e-16	1.43174e-17	1.88588e-16	2.29727e-18	9.91847e-17	3.4163e-17	9.23316e-17	1.23344e-16	1.52331e-16	-8.14951e-17	-1.77123e-17	2.8e-16	-0.113314
	373	3.30203e-16	4.94697e-16	-8.31474e-18	1.58884e-16	7.92129e-17	-2.08401e-17	-1.79083e-16	1.27855e-16	-6.15429e-17	-1.40606e-16	2.02882e-16	6.6435e-18	2.81097e-16	1.43174e-17	1.88588e-16	2.29727e-18	9.91847e-17	3.4163e-17	9.23316e-17	1.23344e-16	1.52331e-16	-8.14951e-17	-1.77123e-17	2.8e-16	-0.113314
	374	3.30203e-16	4.94697e-16	-8.31474e-18	1.58884e-16	7.92129e-17	-2.08401e-17	-1.79083e-16	1.27855e-16	-6.15429e-17	-1.40606e-16	2.02882e-16	6.6435e-18	2.81097e-16	1.43174e-17	1.88588e-16	2.29727e-18	9.91847e-17	3.4163e-17	9.23316e-17	1.23344e-16	1.52331e-16	-8.14951e-17	-1.77123e-17	2.8e-16	-0.113314
	375	3.30203e-16	4.94697e-16	-8.31474e-18	1.58884e-16	7.92129e-17	-2.08401e-17	-1.79083e-16	1.27855e-16	-6.15429e-17	-1.40606e-16	2.02882e-16	6.6435e-18	2.81097e-16	1.43174e-17	1.88588e-16	2.29727e-18	9.91847e-17	3.4163e-17	9.23316e-17	1.23344e-16	1.52331e-16	-8.14951e-17	-1.77123e-17	2.8e-16	-0.113314
	376	3.30203e-16	4.94697e-16	-8.31474e-18	1.58884e-16	7.92129e-17	-2.08401e-17	-1.79083e-16	1.27855e-16	-6.15429e-17	-1.40606e-16	2.02882e-16	6.6435e-18	2.81097e-16	1.43174e-17	1.88588e-16	2.29727e-18	9.91847e-17	3.4163e-17	9.23316e-17	1.23344e-16	1.52331e-16	-8.14951e-17	-1.77123e-17	2.8e-16	-0.113314
	377	3.30203e-16	4.94697e-16	-8.31474e-18	1.58884e-16	7.92129e-17	-2.08401e-17	-1.79083e-16	1.27855e-16	-6.15429e-17	-1.40606e-16	2.02882e-16	6.6435e-18	2.81097e-16	1.43174e-17	1.88588e-16	2.29727e-18	9.91847e-17	3.4163e-17	9.23316e-17	1.23344e-16	1.52331e-16	-8.14951e-17	-1.77123e-17	2.8e-16	-0.113314
	378	3.30203e-16	4.94697e-16	-8.31474e-18	1.58884e-16	7.92129e-17	-2.08401e-17	-1.79083e-16	1.27855e-16	-6.15429e-17	-1.40606e-16	2.02882e-16	6.6435e-18	2.81097e-16	1.43174e-17	1.88588e-16	2.29727e-18	9.91847e-17	3.4163e-17	9.23316e-17	1.23344e-16	1.52331e-16	-8.14951e-17	-1.77123e-17	2.8e-16	-0.113314
	379	3.30203e-16	4.94697e-16	-8.31474e-18	1.58884e-16	7.92129e-17	-2.08401e-17	-1.79083e-16	1.27855e-16	-6.15429e-17	-1.40606e-16	2.02882e-16	6.6435e-18	2.81097e-16	1.43174e-17	1.88588e-16	2.29727e-18	9.91847e-17	3.4163e-17	9.23316e-17	1.23344e-16	1.52331e-16	-8.14951e-17	-1.77123e-17	2.8e-16	-0.113314
	380	3.30203e-16	4.94697e-16	-8.31474e-18	1.58884e-16	7.92129e-17	-2.08401e-17	-1.79083e-16	1.27855e-16	-6.15429e-17	-1.40606e-16	2.02882e-16	6.6435e-18	2.81097e-16	1.43174e-17	1.88588e-16	2.29727e-18	9.91847e-17	3.4163e-17	9.23316e-17	1.23344e-16	1.52331e-16	-8.14951e-17	-1.77123e-17	2.8e-16	-0.113314
	381	3.30203e-16	4.94697e-16	-8.31474e-18	1.58884e-16	7.92129e-17	-2.08401e-17	-1.79083e-16	1.27855e-16	-6.15429e-17	-1.40606e-16	2.02882e-16	6.6435e-18	2.81097e-16	1.43174e-17	1.88588e-16	2.29727e-18	9.91847e-17	3.4163e-17	9.23316e-17	1.23344e-16	1.52331e-16	-8.14951e-17	-1.77123e-17	2.8e-16	-0.113314
	382	3.30203e-16	4.94697e-16	-8.31474e-18	1.58884e-16	7.92129e-17	-2.08401e-17	-1.79083e-16	1.27855e-16	-6.15429e-17	-1.40606e-16	2.02882e-16	6.6435e-18	2.81097e-16	1.43174e-17	1.88588e-16	2.29727e-18	9.91847e-17	3.4163e-17	9.23316e-17	1.23344e-16	1.52331e-16	-8.14951e-17	-1.77123e-17	2.8e-16	-0.113314
	383	3.30203e-16	4.94697e-16	-8.31474e-18	1.58884e-16	7.92129e-17	-2.08401e-17	-1.79083e-16	1.27855e-16	-6.15429e-17	-1.40606e-16	2.02882e-16	6.6435e-18	2.81097e-16	1.43174e-17	1.88588e-16	2.29727e-18	9.91847e-17	3.4163e-17	9.23316e-17	1.23344e-16	1.52331e-16	-8.14951e-17	-1.77123e-17	2.8e-16	-0.113314
	384	3.30203e-16	4.94697e-16	-8.31474e-18	1.58884e-16	7.92129e-17	-2.08401e-17	-1.79083e-16	1.27855e-16	-6.15429e-17	-1.40606e-16	2.02882e-16	6.6435e-18	2.81097e-16	1.43174e-17	1.88588e-16	2.29727e-18	9.91847e-17	3.4163e-17	9.23316e-17	1.23344e-16	1.52331e-16	-8.14951e-17	-1.77123e-17	2.8e-16	-0.113314
	385	3.30203e-16	4.94697e-16	-8.31474e-18	1.58884e-16	7.92129e-17	-2.08401e-17	-1.79083e-16	1.27855e-16	-6.15429e-17	-1.40606e-16	2.02882e-16	6.6435e-18	2.81097e-16	1.43174e-17	1.88588e-16	2.29727e-18	9.91847e-17	3.4163e-17	9.23316e-17	1.23344e-16	1.52331e-16	-8.14951e-17	-1.77123e-17	2.8e-16	-0.113314
	386	3.30203e-16	4.94697e-16	-8.31474e-18	1.58884e-16	7.92129e-17	-2.08401e-17	-1.79083e-16	1.27855e-16	-6.15429e-17	-1.40606e-16	2.02882e-16	6.6435e-18	2.81097e-16	1.43174e-17	1.88588e-16	2.29727e-18	9.91847e-17	3.4163e-17	9.23316e-17	1.23344e-16	1.52331e-16	-8.14951e-17	-1.77123e-17	2.8e-16	-0.113314
	387	3.30203e-16	4.94697e-16	-8.31474e-18	1.58884e-16	7.92129e-17	-2.08401e-17	-1.79083e-16	1.27855e-16	-6.15429e-17	-1.40606e-16	2.02882e-16	6.6435e-18	2.81097e-16	1.43174e-17	1.88588e-16	2.29727e-18	9.91847e-17	3.4163e-17	9.23316e-17	1.23344e-16	1.52331e-16	-8.14951e-17	-1.77123e-17	2.8e-16	-0.113314
	388	3.30203e-16	4.94697e-16	-8.31474e-18	1.58884e-16	7.92129e-17	-2.08401e-17	-1.79083e-16	1.27855e-16	-6.15429e-17	-1.40606e-16	2.02882e-16	6.6435e-18	2.81097e-16	1.43174e-17	1.88588e-16	2.29727e-18	9.91847e-17	3.4163e-17	9.23316e-17	1.23344e-16	1.52331e-16	-8.14951e-17	-1.77123e-17	2.8e-16	-0.113314
	389	3.30203e-16	4.94697e-16	-8.31474e-18	1.58884e-16	7.92129e-17	-2.08401e-17	-1.79083e-16	1.27855e-16	-6.15429e-17	-1.40606e-16	2.02882e-16	6.6435e-18	2.81097e-16	1.43174e-17	1.88588e-16	2.29727e-18	9.91847e-17	3.4163e-17	9.23316e-17	1.23344e-16	1.52331e-16	-8.14951e-17	-1.77123e-17	2.8e-16	-0.113314
	390	3.30203e-16	4.94697e-16	-8.31474e-18	1.58884e-16	7.92129e-17	-2.08401e-17	-1.79083e-16	1.27855e-16	-6.15429e-17	-1.40606e-16	2.02882e-16	6.6435e-18	2.81097e-16	1.43174e-17	1.88588e-16	2.29727e-18	9.91847e-17	3.4163e-17	9.23316e-17	1.23344e-16	1.52331e-16	-8.14951e-17	-1.77123e-17	2.8e-16	-0.113314
	391	3.30203e-16	4.94697e-16	-8.31474e-18	1.58884e-16	7.92129e-17	-2.08401e-17	-1.79083e-16	1.27855e-16	-6.15429e-17	-1.40606e-16	2.02882e-16	6.6435e-18	2.81097e-16	1.43174e-17	1.88588e-16	2.29727e-18	9.91847e-17	3.4163e-17	9.23316e-17	1.23344e-16	1.52331e-16	-8.14951e-17	-1.77123e-17	2.8e-16	-0.113314
	392	3.30203e-16	4.94697e-16	-8.31474e-18	1.58884e-16	7.92129e-17	-2.08401e-17	-1.79083e-16	1.27855e-16	-6.15429e-17	-1.40606e-16	2.02882e-16	6.6435e-18	2.81097e-16	1.43174e-17	1.88588e-16	2.29727e-18	9.91847e-17	3.4163e-17	9.23316e-17	1.23344e-16	1.52331e-16	-8.14951e-17	-1.77123e-17	2.8e-16	-0.113314
	393	3.30203e-16	4.94697e-16	-8.31474e-18	1.58884e-16	7.92129e-17	-2.08401e-17	-1.79083e-16	1.27855e-16	-6.15429e-17	-1.40606e-16	2.02882e-16	6.6435e-18	2.81097e-16	1.43174e-17	1.88588e-16	2.29727e-18	9.91847e-17	3.4163e-17	9.23316e-17	1.23344e-16	1.52331e-16	-8.14951e-17	-1.77123e-17	2.8e-16	-0.113314
	394	3.30203e-16	4.94697e-16	-8.31474e-18	1.58884e-16	7.92129e-17	-2.08401e-17	-1.79083e-16	1.27855e-16	-6.15429e-17	-1.40606e-16	2.02882e-16	6.6435e-18	2.81097e-16	1.43174e-17	1.88588e-16	2.29727e-18	9.91847e-17	3.4163e-17	9.23316e-17	1.23344e-16	1.52331e-16	-8.14951e-17	-1.77123e-17	2.8e-16	-0.113314
